# Supplementary material for: MetaFlowTrain: a highly parallelized and modular fluidic system for studying exometabolite-mediated inter-organismal interactions
Source: Nat Commun. 2025 Apr 10;16:3310. doi: 10.1038/s41467-025-58530-x (PMC11985495; doi:10.1038/s41467-025-58530-x)
Supplement: Supplementary file 6 — Supplementary Data 1 [file 41467_2025_58530_MOESM6_ESM.zip]

Archive with 16 entries (15 files):
- Supplementary Data 1/
- Supplementary Data 1/.DS_Store
- __MACOSX/Supplementary Data 1/._.DS_Store
- Supplementary Data 1/MetaFlowTrain microchambers.form
- __MACOSX/Supplementary Data 1/._MetaFlowTrain microchambers.form
- Supplementary Data 1/50-ml Falcon tubes 3D-printed collar.form
- Supplementary Data 1/Duran bottle adapters.form
- __MACOSX/Supplementary Data 1/._Duran bottle adapters.form
- Supplementary Data 1/MetaFlowTrain connectors.form
- __MACOSX/Supplementary Data 1/._MetaFlowTrain connectors.form
- Supplementary Data 1/Rack for one microchamber train.form
- __MACOSX/Supplementary Data 1/._Rack for one microchamber train.form
- Supplementary Data 1/Rack for two microchambers train.form
- __MACOSX/Supplementary Data 1/._Rack for two microchambers train.form
- Supplementary Data 1/Falcon 15-ml adapters.form
- __MACOSX/Supplementary Data 1/._Falcon 15-ml adapters.form
