# Supplementary material for: MetaFlowTrain: a highly parallelized and modular fluidic system for studying exometabolite-mediated inter-organismal interactions
Source: Nat Commun. 2025 Apr 10;16:3310. doi: 10.1038/s41467-025-58530-x (PMC11985495; doi:10.1038/s41467-025-58530-x)
Supplement: Supplementary file 7 — Supplementary Data 2 [file 41467_2025_58530_MOESM7_ESM.zip]

Archive with 15 entries (14 files):
- Supplementary Data 2/
- Supplementary Data 2/MetaFlowTrain connectors.stl
- __MACOSX/Supplementary Data 2/._MetaFlowTrain connectors.stl
- Supplementary Data 2/MetaFlowTrain microchambers.stl
- __MACOSX/Supplementary Data 2/._MetaFlowTrain microchambers.stl
- Supplementary Data 2/Rack for two microchambers train.stl
- __MACOSX/Supplementary Data 2/._Rack for two microchambers train.stl
- Supplementary Data 2/Rack for one microchamber train.stl
- __MACOSX/Supplementary Data 2/._Rack for one microchamber train.stl
- Supplementary Data 2/Falcon 15-ml adapters.stl
- __MACOSX/Supplementary Data 2/._Falcon 15-ml adapters.stl
- Supplementary Data 2/Duran bottle adapters.stl
- __MACOSX/Supplementary Data 2/._Duran bottle adapters.stl
- Supplementary Data 2/50-ml Falcon tubes 3D-printed collar.stl
- __MACOSX/Supplementary Data 2/._50-ml Falcon tubes 3D-printed collar.stl
