# Supplementary material for: MetaFlowTrain: a highly parallelized and modular fluidic system for studying exometabolite-mediated inter-organismal interactions
Source: Nat Commun. 2025 Apr 10;16:3310. doi: 10.1038/s41467-025-58530-x (PMC11985495; doi:10.1038/s41467-025-58530-x)
Supplement: Supplementary file 8 — Supplementary Data 3 [file 41467_2025_58530_MOESM8_ESM.xlsx]

## Sheet: Primers
Aim	Target gene	Use	Name	Sequence	Size	Comment
bacterial community profiling	v5v7 16S rRNA gene	PCR I	799F	AACMGGATTAGATACCCKG	19
bacterial community profiling	v5v7 16S rRNA gene	PCR I	1192R	ACGTCATCCCCACCTTCC	18
bacterial community profiling	v5v7 16S rRNA gene	PCR II	B5-F1	AATGATACGGCGACCACCGAGATCTACACGATTTAGAGGCTACGACTGCGACTGGCGAACMGGATTAGATACCC	74
bacterial community profiling	v5v7 16S rRNA gene	PCR II	B5-F2	AATGATACGGCGACCACCGAGATCTACACCTGGCATCTAGCACGACTGCGACTGGCGAACMGGATTAGATACCC	74
bacterial community profiling	v5v7 16S rRNA gene	PCR II	B5-F3	AATGATACGGCGACCACCGAGATCTACACGTTCCCAACGGTACGACTGCGACTGGCGAACMGGATTAGATACCC	74
bacterial community profiling	v5v7 16S rRNA gene	PCR II	B5-F4	AATGATACGGCGACCACCGAGATCTACACTTCCCTTCTCCGACGACTGCGACTGGCGAACMGGATTAGATACCC	74
bacterial community profiling	v5v7 16S rRNA gene	PCR II	B5-F5	AATGATACGGCGACCACCGAGATCTACACACAGGAGGGTGTACGACTGCGACTGGCGAACMGGATTAGATACCC	74
bacterial community profiling	v5v7 16S rRNA gene	PCR II	B5-F6	AATGATACGGCGACCACCGAGATCTACACCTAGTACAAGCCACGACTGCGACTGGCGAACMGGATTAGATACCC	74
bacterial community profiling	v5v7 16S rRNA gene	PCR II	B5-R1	CAAGCAGAAGACGGCATACGAGATTCCCTTGTCTCCCAGCCATTTAGTGTCACGTCATCCCCACCTTCC	69
bacterial community profiling	v5v7 16S rRNA gene	PCR II	B5-R2	CAAGCAGAAGACGGCATACGAGATACGAGACTGATTCAGCCATTTAGTGTCACGTCATCCCCACCTTCC	69
bacterial community profiling	v5v7 16S rRNA gene	PCR II	B5-R3	CAAGCAGAAGACGGCATACGAGATACCGGTATGTACCAGCCATTTAGTGTCACGTCATCCCCACCTTCC	69
bacterial community profiling	v5v7 16S rRNA gene	PCR II	B5-R4	CAAGCAGAAGACGGCATACGAGATTGCATACACTGGCAGCCATTTAGTGTCACGTCATCCCCACCTTCC	69
bacterial community profiling	v5v7 16S rRNA gene	PCR II	B5-R5	CAAGCAGAAGACGGCATACGAGATTGGTCAACGATACAGCCATTTAGTGTCACGTCATCCCCACCTTCC	69
bacterial community profiling	v5v7 16S rRNA gene	PCR II	B5-R6	CAAGCAGAAGACGGCATACGAGATATCGCACAGTAACAGCCATTTAGTGTCACGTCATCCCCACCTTCC	69
bacterial community profiling	v5v7 16S rRNA gene	PCR II	B5-R7	CAAGCAGAAGACGGCATACGAGATGTCGTGTAGCCTCAGCCATTTAGTGTCACGTCATCCCCACCTTCC	69
bacterial community profiling	v5v7 16S rRNA gene	PCR II	B5-R8	CAAGCAGAAGACGGCATACGAGATTACAGCGCATACCAGCCATTTAGTGTCACGTCATCCCCACCTTCC	69
bacterial community profiling	v5v7 16S rRNA gene	PCR II	B5-R9	CAAGCAGAAGACGGCATACGAGATATCCTTTGGTTCCAGCCATTTAGTGTCACGTCATCCCCACCTTCC	69
bacterial community profiling	v5v7 16S rRNA gene	PCR II	B5-R10	CAAGCAGAAGACGGCATACGAGATAGTCGAACGAGGCAGCCATTTAGTGTCACGTCATCCCCACCTTCC	69
bacterial community profiling	v5v7 16S rRNA gene	PCR II	B5-R11	CAAGCAGAAGACGGCATACGAGATACCAGTGACTCACAGCCATTTAGTGTCACGTCATCCCCACCTTCC	69
bacterial community profiling	v5v7 16S rRNA gene	PCR II	B5-R12	CAAGCAGAAGACGGCATACGAGATCCAATACGCCTGCAGCCATTTAGTGTCACGTCATCCCCACCTTCC	69
bacterial community profiling	v5v7 16S rRNA gene	PCR II	B5-R13	CAAGCAGAAGACGGCATACGAGATGCAACACCATCCCAGCCATTTAGTGTCACGTCATCCCCACCTTCC	69
bacterial community profiling	v5v7 16S rRNA gene	PCR II	B5-R14	CAAGCAGAAGACGGCATACGAGATAGTCGTGCACATCAGCCATTTAGTGTCACGTCATCCCCACCTTCC	69
bacterial community profiling	v5v7 16S rRNA gene	PCR II	B5-R15	CAAGCAGAAGACGGCATACGAGATAGTTACGAGCTACAGCCATTTAGTGTCACGTCATCCCCACCTTCC	69
bacterial community profiling	v5v7 16S rRNA gene	PCR II	B5-R16	CAAGCAGAAGACGGCATACGAGATTTGCGTTAGCAGCAGCCATTTAGTGTCACGTCATCCCCACCTTCC	69
bacterial community profiling	v5v7 16S rRNA gene	PCR II	B5-R17	CAAGCAGAAGACGGCATACGAGATTACGAGCCCTAACAGCCATTTAGTGTCACGTCATCCCCACCTTCC	69
bacterial community profiling	v5v7 16S rRNA gene	PCR II	B5-R18	CAAGCAGAAGACGGCATACGAGATTGTCGCAAATAGCAGCCATTTAGTGTCACGTCATCCCCACCTTCC	69
bacterial community profiling	v5v7 16S rRNA gene	PCR II	B5-R19	CAAGCAGAAGACGGCATACGAGATACAATAGACACCCAGCCATTTAGTGTCACGTCATCCCCACCTTCC	69
bacterial community profiling	v5v7 16S rRNA gene	PCR II	B5-R20	CAAGCAGAAGACGGCATACGAGATTCTCTACCACTCCAGCCATTTAGTGTCACGTCATCCCCACCTTCC	69
bacterial community profiling	v5v7 16S rRNA gene	PCR II	B5-R21	CAAGCAGAAGACGGCATACGAGATCGATCGAACACTCAGCCATTTAGTGTCACGTCATCCCCACCTTCC	69
bacterial community profiling	v5v7 16S rRNA gene	PCR II	B5-R22	CAAGCAGAAGACGGCATACGAGATATTGCAAGCAACCAGCCATTTAGTGTCACGTCATCCCCACCTTCC	69
bacterial community profiling	v5v7 16S rRNA gene	PCR II	B5-R23	CAAGCAGAAGACGGCATACGAGATAGCGCTCACATCCAGCCATTTAGTGTCACGTCATCCCCACCTTCC	69
bacterial community profiling	v5v7 16S rRNA gene	PCR II	B5-R24	CAAGCAGAAGACGGCATACGAGATTCGACCAAACACCAGCCATTTAGTGTCACGTCATCCCCACCTTCC	69
bacterial community profiling	v5v7 16S rRNA gene	PCR II	B5-R25	CAAGCAGAAGACGGCATACGAGATTGTGTTACTCCTCAGCCATTTAGTGTCACGTCATCCCCACCTTCC	69
bacterial community profiling	v5v7 16S rRNA gene	PCR II	B5-R26	CAAGCAGAAGACGGCATACGAGATTGCACAGTCGCTCAGCCATTTAGTGTCACGTCATCCCCACCTTCC	69
bacterial community profiling	v5v7 16S rRNA gene	PCR II	B5-R27	CAAGCAGAAGACGGCATACGAGATTTCTAGAGTGCGCAGCCATTTAGTGTCACGTCATCCCCACCTTCC	69
bacterial community profiling	v5v7 16S rRNA gene	PCR II	B5-R28	CAAGCAGAAGACGGCATACGAGATACACCTGCGATCCAGCCATTTAGTGTCACGTCATCCCCACCTTCC	69
bacterial community profiling	v5v7 16S rRNA gene	PCR II	B5-R29	CAAGCAGAAGACGGCATACGAGATATTCCTCTCCACCAGCCATTTAGTGTCACGTCATCCCCACCTTCC	69
bacterial community profiling	v5v7 16S rRNA gene	PCR II	B5-R30	CAAGCAGAAGACGGCATACGAGATCATCGACGAGTTCAGCCATTTAGTGTCACGTCATCCCCACCTTCC	69
bacterial community profiling	v5v7 16S rRNA gene	PCR II	B5-R31	CAAGCAGAAGACGGCATACGAGATCACCACAGAATCCAGCCATTTAGTGTCACGTCATCCCCACCTTCC	69
bacterial community profiling	v5v7 16S rRNA gene	PCR II	B5-R32	CAAGCAGAAGACGGCATACGAGATGGTCTTAGCACCCAGCCATTTAGTGTCACGTCATCCCCACCTTCC	69
bacterial community profiling	v5v7 16S rRNA gene	PCR II	B5-R33	CAAGCAGAAGACGGCATACGAGATTATCGCGCGATACAGCCATTTAGTGTCACGTCATCCCCACCTTCC	69
bacterial community profiling	v5v7 16S rRNA gene	PCR II	B5-R34	CAAGCAGAAGACGGCATACGAGATCTCTACGAACAGCAGCCATTTAGTGTCACGTCATCCCCACCTTCC	69
bacterial community profiling	v5v7 16S rRNA gene	PCR II	B5-R35	CAAGCAGAAGACGGCATACGAGATCTCCTCCCTTACCAGCCATTTAGTGTCACGTCATCCCCACCTTCC	69
bacterial community profiling	v5v7 16S rRNA gene	PCR II	B5-R36	CAAGCAGAAGACGGCATACGAGATCGTGTTATGTGGCAGCCATTTAGTGTCACGTCATCCCCACCTTCC	69
bacterial community profiling	v5v7 16S rRNA gene	PCR II	B5-R37	CAAGCAGAAGACGGCATACGAGATATTAGCAGCGTACAGCCATTTAGTGTCACGTCATCCCCACCTTCC	69
bacterial community profiling	v5v7 16S rRNA gene	PCR II	B5-R38	CAAGCAGAAGACGGCATACGAGATCAAGTTTCCGCGCAGCCATTTAGTGTCACGTCATCCCCACCTTCC	69
bacterial community profiling	v5v7 16S rRNA gene	PCR II	B5-R39	CAAGCAGAAGACGGCATACGAGATCCTTGTTCACCTCAGCCATTTAGTGTCACGTCATCCCCACCTTCC	69
bacterial community profiling	v5v7 16S rRNA gene	PCR II	B5-R40	CAAGCAGAAGACGGCATACGAGATAACCAGCAGATTCAGCCATTTAGTGTCACGTCATCCCCACCTTCC	69
bacterial community profiling	v5v7 16S rRNA gene	PCR II	B5-R41	CAAGCAGAAGACGGCATACGAGATCTAGAGCTCCCACAGCCATTTAGTGTCACGTCATCCCCACCTTCC	69
bacterial community profiling	v5v7 16S rRNA gene	PCR II	B5-R42	CAAGCAGAAGACGGCATACGAGATCACGCAGTCTACCAGCCATTTAGTGTCACGTCATCCCCACCTTCC	69
bacterial community profiling	v5v7 16S rRNA gene	PCR II	B5-R43	CAAGCAGAAGACGGCATACGAGATACAAACATGGTCCAGCCATTTAGTGTCACGTCATCCCCACCTTCC	69
bacterial community profiling	v5v7 16S rRNA gene	PCR II	B5-R44	CAAGCAGAAGACGGCATACGAGATTCGAAACATGCACAGCCATTTAGTGTCACGTCATCCCCACCTTCC	69
bacterial community profiling	v5v7 16S rRNA gene	PCR II	B5-R45	CAAGCAGAAGACGGCATACGAGATTTCCCACCCATTCAGCCATTTAGTGTCACGTCATCCCCACCTTCC	69
bacterial community profiling	v5v7 16S rRNA gene	PCR II	B5-R46	CAAGCAGAAGACGGCATACGAGATAGCAGAACATCTCAGCCATTTAGTGTCACGTCATCCCCACCTTCC	69
bacterial community profiling	v5v7 16S rRNA gene	PCR II	B5-R47	CAAGCAGAAGACGGCATACGAGATGAAACATCCCACCAGCCATTTAGTGTCACGTCATCCCCACCTTCC	69
bacterial community profiling	v5v7 16S rRNA gene	PCR II	B5-R48	CAAGCAGAAGACGGCATACGAGATCTGTCAGTGACCCAGCCATTTAGTGTCACGTCATCCCCACCTTCC	69
bacterial community profiling	v5v7 16S rRNA gene	PCR II	B5-R49	CAAGCAGAAGACGGCATACGAGATCGGATCTAGTGTCAGCCATTTAGTGTCACGTCATCCCCACCTTCC	69
bacterial community profiling	v5v7 16S rRNA gene	PCR II	B5-R50	CAAGCAGAAGACGGCATACGAGATTTCTCCATCACACAGCCATTTAGTGTCACGTCATCCCCACCTTCC	69
bacterial community profiling	v5v7 16S rRNA gene	PCR II	B5-R51	CAAGCAGAAGACGGCATACGAGATATTTAGGACGACCAGCCATTTAGTGTCACGTCATCCCCACCTTCC	69
bacterial community profiling	v5v7 16S rRNA gene	PCR II	B5-R52	CAAGCAGAAGACGGCATACGAGATGGTTTAACACGCCAGCCATTTAGTGTCACGTCATCCCCACCTTCC	69
bacterial community profiling	v5v7 16S rRNA gene	PCR II	B5-R53	CAAGCAGAAGACGGCATACGAGATAGACAGTAGGAGCAGCCATTTAGTGTCACGTCATCCCCACCTTCC	69
bacterial community profiling	v5v7 16S rRNA gene	PCR II	B5-R54	CAAGCAGAAGACGGCATACGAGATGCAGATTTCCAGCAGCCATTTAGTGTCACGTCATCCCCACCTTCC	69
bacterial community profiling	v5v7 16S rRNA gene	PCR II	B5-R55	CAAGCAGAAGACGGCATACGAGATAGATGATCAGTCCAGCCATTTAGTGTCACGTCATCCCCACCTTCC	69
bacterial community profiling	v5v7 16S rRNA gene	PCR II	B5-R56	CAAGCAGAAGACGGCATACGAGATTATCACCGGCACCAGCCATTTAGTGTCACGTCATCCCCACCTTCC	69
bacterial community profiling	v5v7 16S rRNA gene	PCR II	B5-R57	CAAGCAGAAGACGGCATACGAGATCCAGATATAGCACAGCCATTTAGTGTCACGTCATCCCCACCTTCC	69
bacterial community profiling	v5v7 16S rRNA gene	PCR II	B5-R58	CAAGCAGAAGACGGCATACGAGATGGTCTCCTACAGCAGCCATTTAGTGTCACGTCATCCCCACCTTCC	69
bacterial community profiling	v5v7 16S rRNA gene	PCR II	B5-R59	CAAGCAGAAGACGGCATACGAGATACAGCTCAAACACAGCCATTTAGTGTCACGTCATCCCCACCTTCC	69
bacterial community profiling	v5v7 16S rRNA gene	PCR II	B5-R60	CAAGCAGAAGACGGCATACGAGATATAGCGAACTCACAGCCATTTAGTGTCACGTCATCCCCACCTTCC	69
bacterial community profiling	v5v7 16S rRNA gene	PCR II	B5-R61	CAAGCAGAAGACGGCATACGAGATAACCGCATAAGTCAGCCATTTAGTGTCACGTCATCCCCACCTTCC	69
bacterial community profiling	v5v7 16S rRNA gene	PCR II	B5-R62	CAAGCAGAAGACGGCATACGAGATCTTGAGAAATCGCAGCCATTTAGTGTCACGTCATCCCCACCTTCC	69
bacterial community profiling	v5v7 16S rRNA gene	PCR II	B5-R63	CAAGCAGAAGACGGCATACGAGATCAGTCGTTAAGACAGCCATTTAGTGTCACGTCATCCCCACCTTCC	69
bacterial community profiling	v5v7 16S rRNA gene	PCR II	B5-R64	CAAGCAGAAGACGGCATACGAGATCTTCCAACTCATCAGCCATTTAGTGTCACGTCATCCCCACCTTCC	69
bacterial community profiling	v5v7 16S rRNA gene	PCR II	B5-R65	CAAGCAGAAGACGGCATACGAGATAATAGCATGTCGCAGCCATTTAGTGTCACGTCATCCCCACCTTCC	69
bacterial community profiling	v5v7 16S rRNA gene	PCR II	B5-R66	CAAGCAGAAGACGGCATACGAGATAAGTCACACACACAGCCATTTAGTGTCACGTCATCCCCACCTTCC	69
bacterial community profiling	v5v7 16S rRNA gene	PCR II	B5-R67	CAAGCAGAAGACGGCATACGAGATCACACAAAGTCACAGCCATTTAGTGTCACGTCATCCCCACCTTCC	69
bacterial community profiling	v5v7 16S rRNA gene	PCR II	B5-R68	CAAGCAGAAGACGGCATACGAGATGTTCCTCCATTACAGCCATTTAGTGTCACGTCATCCCCACCTTCC	69
bacterial community profiling	v5v7 16S rRNA gene	PCR II	B5-R69	CAAGCAGAAGACGGCATACGAGATCATCAAGCATAGCAGCCATTTAGTGTCACGTCATCCCCACCTTCC	69
bacterial community profiling	v5v7 16S rRNA gene	PCR II	B5-R70	CAAGCAGAAGACGGCATACGAGATCAAGCCCTAGTACAGCCATTTAGTGTCACGTCATCCCCACCTTCC	69
bacterial community profiling	v5v7 16S rRNA gene	PCR II	B5-R71	CAAGCAGAAGACGGCATACGAGATCCTCTGAGAGCTCAGCCATTTAGTGTCACGTCATCCCCACCTTCC	69
bacterial community profiling	v5v7 16S rRNA gene	PCR II	B5-R72	CAAGCAGAAGACGGCATACGAGATACAAGAACCTTGCAGCCATTTAGTGTCACGTCATCCCCACCTTCC	69
bacterial community profiling	v5v7 16S rRNA gene	PCR II	B5-R73	CAAGCAGAAGACGGCATACGAGATTCATTCCACTCACAGCCATTTAGTGTCACGTCATCCCCACCTTCC	69
bacterial community profiling	v5v7 16S rRNA gene	PCR II	B5-R74	CAAGCAGAAGACGGCATACGAGATACCATCCAACGACAGCCATTTAGTGTCACGTCATCCCCACCTTCC	69
bacterial community profiling	v5v7 16S rRNA gene	PCR II	B5-R75	CAAGCAGAAGACGGCATACGAGATATGCCGGTAATACAGCCATTTAGTGTCACGTCATCCCCACCTTCC	69
bacterial community profiling	v5v7 16S rRNA gene	PCR II	B5-R76	CAAGCAGAAGACGGCATACGAGATTCAACCCGTGAACAGCCATTTAGTGTCACGTCATCCCCACCTTCC	69
bacterial community profiling	v5v7 16S rRNA gene	PCR II	B5-R77	CAAGCAGAAGACGGCATACGAGATTCTGTAGAGCCACAGCCATTTAGTGTCACGTCATCCCCACCTTCC	69
bacterial community profiling	v5v7 16S rRNA gene	PCR II	B5-R78	CAAGCAGAAGACGGCATACGAGATTCGGATCTGTGACAGCCATTTAGTGTCACGTCATCCCCACCTTCC	69
bacterial community profiling	v5v7 16S rRNA gene	PCR II	B5-R79	CAAGCAGAAGACGGCATACGAGATACTACCTCTTCACAGCCATTTAGTGTCACGTCATCCCCACCTTCC	69
bacterial community profiling	v5v7 16S rRNA gene	PCR II	B5-R80	CAAGCAGAAGACGGCATACGAGATCTATCCAAGTGGCAGCCATTTAGTGTCACGTCATCCCCACCTTCC	69
bacterial community profiling	v5v7 16S rRNA gene	PCR II	B5-R81	CAAGCAGAAGACGGCATACGAGATAGCCAGTCATACCAGCCATTTAGTGTCACGTCATCCCCACCTTCC	69
bacterial community profiling	v5v7 16S rRNA gene	PCR II	B5-R82	CAAGCAGAAGACGGCATACGAGATGAGTTAGCATCACAGCCATTTAGTGTCACGTCATCCCCACCTTCC	69
bacterial community profiling	v5v7 16S rRNA gene	PCR II	B5-R83	CAAGCAGAAGACGGCATACGAGATTAAGACTACTGGCAGCCATTTAGTGTCACGTCATCCCCACCTTCC	69
bacterial community profiling	v5v7 16S rRNA gene	PCR II	B5-R84	CAAGCAGAAGACGGCATACGAGATGTCTCCTCCCTTCAGCCATTTAGTGTCACGTCATCCCCACCTTCC	69
bacterial community profiling	v5v7 16S rRNA gene	PCR II	B5-R85	CAAGCAGAAGACGGCATACGAGATCTTAGCTACTCTCAGCCATTTAGTGTCACGTCATCCCCACCTTCC	69
bacterial community profiling	v5v7 16S rRNA gene	PCR II	B5-R86	CAAGCAGAAGACGGCATACGAGATATCGAATCGAGTCAGCCATTTAGTGTCACGTCATCCCCACCTTCC	69
bacterial community profiling	v5v7 16S rRNA gene	PCR II	B5-R87	CAAGCAGAAGACGGCATACGAGATCGCGTCAAACTACAGCCATTTAGTGTCACGTCATCCCCACCTTCC	69
bacterial community profiling	v5v7 16S rRNA gene	PCR II	B5-R88	CAAGCAGAAGACGGCATACGAGATGATCAACCCACACAGCCATTTAGTGTCACGTCATCCCCACCTTCC	69
bacterial community profiling	v5v7 16S rRNA gene	PCR II	B5-R89	CAAGCAGAAGACGGCATACGAGATAGTGTCGATTCGCAGCCATTTAGTGTCACGTCATCCCCACCTTCC	69
bacterial community profiling	v5v7 16S rRNA gene	PCR II	B5-R90	CAAGCAGAAGACGGCATACGAGATTCCGAGTCACCACAGCCATTTAGTGTCACGTCATCCCCACCTTCC	69
bacterial community profiling	v5v7 16S rRNA gene	PCR II	B5-R91	CAAGCAGAAGACGGCATACGAGATAGTCTGTCTGCGCAGCCATTTAGTGTCACGTCATCCCCACCTTCC	69
bacterial community profiling	v5v7 16S rRNA gene	PCR II	B5-R92	CAAGCAGAAGACGGCATACGAGATAGACAAGCTTCCCAGCCATTTAGTGTCACGTCATCCCCACCTTCC	69
bacterial community profiling	v5v7 16S rRNA gene	PCR II	B5-R93	CAAGCAGAAGACGGCATACGAGATGATCTAATCGAGCAGCCATTTAGTGTCACGTCATCCCCACCTTCC	69
bacterial community profiling	v5v7 16S rRNA gene	PCR II	B5-R94	CAAGCAGAAGACGGCATACGAGATTAAACGCGACTCCAGCCATTTAGTGTCACGTCATCCCCACCTTCC	69
bacterial community profiling	v5v7 16S rRNA gene	PCR II	B5-R95	CAAGCAGAAGACGGCATACGAGATTCACGAGTCACACAGCCATTTAGTGTCACGTCATCCCCACCTTCC	69
bacterial community profiling	v5v7 16S rRNA gene	PCR II	B5-R96	CAAGCAGAAGACGGCATACGAGATTTGAACAAGCCACAGCCATTTAGTGTCACGTCATCCCCACCTTCC	69
fungal community profiling	ITS1	PCR1	ITS1F	CTTGGTCATTTAGAGGAAGTAA	22
fungal community profiling	ITS1	PCR1	ITS2	GCTGCGTTCTTCATCGATGC	20
fungal community profiling	ITS1	PCR2	Fm-F-01	AATGATACGGCGACCACCGAGATCTACACATTGAGTGAGTCTCACGCGCAGGCTTGGTCATTTAGAGGAAGTAA	74
fungal community profiling	ITS1	PCR3	Fm-F-02	AATGATACGGCGACCACCGAGATCTACACTTGGTAAAGTGCTCACGCGCAGGCTTGGTCATTTAGAGGAAGTAA	74
fungal community profiling	ITS1	PCR4	Fm-F-03	AATGATACGGCGACCACCGAGATCTACACCATGTGCTTAGGTCACGCGCAGGCTTGGTCATTTAGAGGAAGTAA	74
fungal community profiling	ITS1	PCR5	Fm-F-04	AATGATACGGCGACCACCGAGATCTACACGAGTACAGTCTATCACGCGCAGGCTTGGTCATTTAGAGGAAGTAA	74
fungal community profiling	ITS1	PCR6	Fm-F-05	AATGATACGGCGACCACCGAGATCTACACCCTACATGAGACTCACGCGCAGGCTTGGTCATTTAGAGGAAGTAA	74
fungal community profiling	ITS1	PCR7	Fm-F-06	AATGATACGGCGACCACCGAGATCTACACCACAGTTGAAGTTCACGCGCAGGCTTGGTCATTTAGAGGAAGTAA	74
fungal community profiling	ITS1	PCR8	Ft-1	CAAGCAGAAGACGGCATACGAGATGCGTTCTAGCTGCGTACTGTGGAGAGCTGCGTTCTTCATCGATGC	69
fungal community profiling	ITS1	PCR9	Ft-2	CAAGCAGAAGACGGCATACGAGATATGTCACCGCTGCGTACTGTGGAGAGCTGCGTTCTTCATCGATGC	69
fungal community profiling	ITS1	PCR10	Ft-3	CAAGCAGAAGACGGCATACGAGATACTCCTTGTGTTCGTACTGTGGAGAGCTGCGTTCTTCATCGATGC	69
fungal community profiling	ITS1	PCR11	Ft-4	CAAGCAGAAGACGGCATACGAGATGATTCCGGCTCACGTACTGTGGAGAGCTGCGTTCTTCATCGATGC	69
fungal community profiling	ITS1	PCR12	Ft-5	CAAGCAGAAGACGGCATACGAGATGTCACGGACATTCGTACTGTGGAGAGCTGCGTTCTTCATCGATGC	69
fungal community profiling	ITS1	PCR13	Ft-6	CAAGCAGAAGACGGCATACGAGATGGTGACTAGTTCCGTACTGTGGAGAGCTGCGTTCTTCATCGATGC	69
fungal community profiling	ITS1	PCR14	Ft-7	CAAGCAGAAGACGGCATACGAGATGCGAGCGAAGTACGTACTGTGGAGAGCTGCGTTCTTCATCGATGC	69
fungal community profiling	ITS1	PCR15	Ft-8	CAAGCAGAAGACGGCATACGAGATACTTGGTGTAAGCGTACTGTGGAGAGCTGCGTTCTTCATCGATGC	69
fungal community profiling	ITS1	PCR16	Ft-9	CAAGCAGAAGACGGCATACGAGATAACTAGTTCAGGCGTACTGTGGAGAGCTGCGTTCTTCATCGATGC	69
fungal community profiling	ITS1	PCR17	Ft-10	CAAGCAGAAGACGGCATACGAGATGCACACCTGATACGTACTGTGGAGAGCTGCGTTCTTCATCGATGC	69
fungal community profiling	ITS1	PCR18	Ft-11	CAAGCAGAAGACGGCATACGAGATGCGACAATTACACGTACTGTGGAGAGCTGCGTTCTTCATCGATGC	69
fungal community profiling	ITS1	PCR19	Ft-12	CAAGCAGAAGACGGCATACGAGATGTATTTCGGACGCGTACTGTGGAGAGCTGCGTTCTTCATCGATGC	69
fungal community profiling	ITS1	PCR20	Ft-13	CAAGCAGAAGACGGCATACGAGATAGTAGCGGAAGACGTACTGTGGAGAGCTGCGTTCTTCATCGATGC	69
fungal community profiling	ITS1	PCR21	Ft-14	CAAGCAGAAGACGGCATACGAGATGTTAAGCTGACCCGTACTGTGGAGAGCTGCGTTCTTCATCGATGC	69
fungal community profiling	ITS1	PCR22	Ft-15	CAAGCAGAAGACGGCATACGAGATACCCAAGCGTTACGTACTGTGGAGAGCTGCGTTCTTCATCGATGC	69
fungal community profiling	ITS1	PCR23	Ft-16	CAAGCAGAAGACGGCATACGAGATAGCAACATTGCACGTACTGTGGAGAGCTGCGTTCTTCATCGATGC	69
fungal community profiling	ITS1	PCR24	Ft-17	CAAGCAGAAGACGGCATACGAGATGATGTGGTGTTACGTACTGTGGAGAGCTGCGTTCTTCATCGATGC	69
fungal community profiling	ITS1	PCR25	Ft-18	CAAGCAGAAGACGGCATACGAGATGTAGAGGTAGAGCGTACTGTGGAGAGCTGCGTTCTTCATCGATGC	69
fungal community profiling	ITS1	PCR26	Ft-19	CAAGCAGAAGACGGCATACGAGATGGTTATTTGGCGCGTACTGTGGAGAGCTGCGTTCTTCATCGATGC	69
fungal community profiling	ITS1	PCR27	Ft-20	CAAGCAGAAGACGGCATACGAGATGTGTTAGATGTGCGTACTGTGGAGAGCTGCGTTCTTCATCGATGC	69
fungal community profiling	ITS1	PCR28	Ft-21	CAAGCAGAAGACGGCATACGAGATAACTCGCGCTACCGTACTGTGGAGAGCTGCGTTCTTCATCGATGC	69
fungal community profiling	ITS1	PCR29	Ft-22	CAAGCAGAAGACGGCATACGAGATCTTAAATGGGCACGTACTGTGGAGAGCTGCGTTCTTCATCGATGC	69
fungal community profiling	ITS1	PCR30	Ft-23	CAAGCAGAAGACGGCATACGAGATTAGTGATGACCACGTACTGTGGAGAGCTGCGTTCTTCATCGATGC	69
fungal community profiling	ITS1	PCR31	Ft-24	CAAGCAGAAGACGGCATACGAGATGTCTCAAAGCACCGTACTGTGGAGAGCTGCGTTCTTCATCGATGC	69
fungal community profiling	ITS1	PCR32	Ft-25	CAAGCAGAAGACGGCATACGAGATGGTATCACCCTGCGTACTGTGGAGAGCTGCGTTCTTCATCGATGC	69
fungal community profiling	ITS1	PCR33	Ft-26	CAAGCAGAAGACGGCATACGAGATCTATGAGTCCAGCGTACTGTGGAGAGCTGCGTTCTTCATCGATGC	69
fungal community profiling	ITS1	PCR34	Ft-27	CAAGCAGAAGACGGCATACGAGATAAGCCTCTACGACGTACTGTGGAGAGCTGCGTTCTTCATCGATGC	69
fungal community profiling	ITS1	PCR35	Ft-28	CAAGCAGAAGACGGCATACGAGATGTTACGTGGTTGCGTACTGTGGAGAGCTGCGTTCTTCATCGATGC	69
fungal community profiling	ITS1	PCR36	Ft-29	CAAGCAGAAGACGGCATACGAGATTAGGACGGGAGTCGTACTGTGGAGAGCTGCGTTCTTCATCGATGC	69
fungal community profiling	ITS1	PCR37	Ft-30	CAAGCAGAAGACGGCATACGAGATAGACTTCTCAGGCGTACTGTGGAGAGCTGCGTTCTTCATCGATGC	69
fungal community profiling	ITS1	PCR38	Ft-31	CAAGCAGAAGACGGCATACGAGATAGTGACTGTCAACGTACTGTGGAGAGCTGCGTTCTTCATCGATGC	69
fungal community profiling	ITS1	PCR39	Ft-32	CAAGCAGAAGACGGCATACGAGATGGTGAGCAAGCACGTACTGTGGAGAGCTGCGTTCTTCATCGATGC	69
fungal community profiling	ITS1	PCR40	Ft-33	CAAGCAGAAGACGGCATACGAGATATACAGCATACGCGTACTGTGGAGAGCTGCGTTCTTCATCGATGC	69
fungal community profiling	ITS1	PCR41	Ft-34	CAAGCAGAAGACGGCATACGAGATGGACAAGTGCGACGTACTGTGGAGAGCTGCGTTCTTCATCGATGC	69
fungal community profiling	ITS1	PCR42	Ft-35	CAAGCAGAAGACGGCATACGAGATTGCAGATCCAACCGTACTGTGGAGAGCTGCGTTCTTCATCGATGC	69
fungal community profiling	ITS1	PCR43	Ft-36	CAAGCAGAAGACGGCATACGAGATAGAACACGGAAGCGTACTGTGGAGAGCTGCGTTCTTCATCGATGC	69
fungal community profiling	ITS1	PCR44	Ft-37	CAAGCAGAAGACGGCATACGAGATCCTTTATAGTCCCGTACTGTGGAGAGCTGCGTTCTTCATCGATGC	69
fungal community profiling	ITS1	PCR45	Ft-38	CAAGCAGAAGACGGCATACGAGATTCCCACGAAACACGTACTGTGGAGAGCTGCGTTCTTCATCGATGC	69
fungal community profiling	ITS1	PCR46	Ft-39	CAAGCAGAAGACGGCATACGAGATTAGGCCATGTAACGTACTGTGGAGAGCTGCGTTCTTCATCGATGC	69
fungal community profiling	ITS1	PCR47	Ft-40	CAAGCAGAAGACGGCATACGAGATAGTCTAGAGTACCGTACTGTGGAGAGCTGCGTTCTTCATCGATGC	69
fungal community profiling	ITS1	PCR48	Ft-41	CAAGCAGAAGACGGCATACGAGATTGGGTTAACACACGTACTGTGGAGAGCTGCGTTCTTCATCGATGC	69
fungal community profiling	ITS1	PCR49	Ft-42	CAAGCAGAAGACGGCATACGAGATGGAACTTACTCGCGTACTGTGGAGAGCTGCGTTCTTCATCGATGC	69
fungal community profiling	ITS1	PCR50	Ft-43	CAAGCAGAAGACGGCATACGAGATCAGTTACCCAAGCGTACTGTGGAGAGCTGCGTTCTTCATCGATGC	69
fungal community profiling	ITS1	PCR51	Ft-44	CAAGCAGAAGACGGCATACGAGATAACGGCTGGAAGCGTACTGTGGAGAGCTGCGTTCTTCATCGATGC	69
fungal community profiling	ITS1	PCR52	Ft-45	CAAGCAGAAGACGGCATACGAGATTAGAGAATGCTCCGTACTGTGGAGAGCTGCGTTCTTCATCGATGC	69
fungal community profiling	ITS1	PCR53	Ft-46	CAAGCAGAAGACGGCATACGAGATCTGGATTACGGTCGTACTGTGGAGAGCTGCGTTCTTCATCGATGC	69
fungal community profiling	ITS1	PCR54	Ft-47	CAAGCAGAAGACGGCATACGAGATCTAGTGACCTAGCGTACTGTGGAGAGCTGCGTTCTTCATCGATGC	69
fungal community profiling	ITS1	PCR55	Ft-48	CAAGCAGAAGACGGCATACGAGATGTGAGATACCTACGTACTGTGGAGAGCTGCGTTCTTCATCGATGC	69
fungal community profiling	ITS1	PCR56	Ft-49	CAAGCAGAAGACGGCATACGAGATGGTAACCTCTGACGTACTGTGGAGAGCTGCGTTCTTCATCGATGC	69
fungal community profiling	ITS1	PCR57	Ft-50	CAAGCAGAAGACGGCATACGAGATAGCTTGAATCAGCGTACTGTGGAGAGCTGCGTTCTTCATCGATGC	69
fungal community profiling	ITS1	PCR58	Ft-51	CAAGCAGAAGACGGCATACGAGATCCAGTTCCAAAGCGTACTGTGGAGAGCTGCGTTCTTCATCGATGC	69
fungal community profiling	ITS1	PCR59	Ft-52	CAAGCAGAAGACGGCATACGAGATCTAAAGTAGCACCGTACTGTGGAGAGCTGCGTTCTTCATCGATGC	69
fungal community profiling	ITS1	PCR60	Ft-53	CAAGCAGAAGACGGCATACGAGATAGTGCTAGGTTACGTACTGTGGAGAGCTGCGTTCTTCATCGATGC	69
fungal community profiling	ITS1	PCR61	Ft-54	CAAGCAGAAGACGGCATACGAGATTGTTCTGAGACGCGTACTGTGGAGAGCTGCGTTCTTCATCGATGC	69
fungal community profiling	ITS1	PCR62	Ft-55	CAAGCAGAAGACGGCATACGAGATAGAGCGGAACAACGTACTGTGGAGAGCTGCGTTCTTCATCGATGC	69
fungal community profiling	ITS1	PCR63	Ft-56	CAAGCAGAAGACGGCATACGAGATCTGGAACATTAGCGTACTGTGGAGAGCTGCGTTCTTCATCGATGC	69
fungal community profiling	ITS1	PCR64	Ft-57	CAAGCAGAAGACGGCATACGAGATAATGGTTCAGCACGTACTGTGGAGAGCTGCGTTCTTCATCGATGC	69
fungal community profiling	ITS1	PCR65	Ft-58	CAAGCAGAAGACGGCATACGAGATGTGACCCTGTCACGTACTGTGGAGAGCTGCGTTCTTCATCGATGC	69
fungal community profiling	ITS1	PCR66	Ft-59	CAAGCAGAAGACGGCATACGAGATTTCACTGTGCGGCGTACTGTGGAGAGCTGCGTTCTTCATCGATGC	69
fungal community profiling	ITS1	PCR67	Ft-60	CAAGCAGAAGACGGCATACGAGATAACGAATACCACCGTACTGTGGAGAGCTGCGTTCTTCATCGATGC	69
fungal community profiling	ITS1	PCR68	Ft-61	CAAGCAGAAGACGGCATACGAGATATGGTTCACCCGCGTACTGTGGAGAGCTGCGTTCTTCATCGATGC	69
fungal community profiling	ITS1	PCR69	Ft-62	CAAGCAGAAGACGGCATACGAGATTAGCGGAAGACGCGTACTGTGGAGAGCTGCGTTCTTCATCGATGC	69
fungal community profiling	ITS1	PCR70	Ft-63	CAAGCAGAAGACGGCATACGAGATCCGCTGATGTCACGTACTGTGGAGAGCTGCGTTCTTCATCGATGC	69
fungal community profiling	ITS1	PCR71	Ft-64	CAAGCAGAAGACGGCATACGAGATGGAGATTGGAGACGTACTGTGGAGAGCTGCGTTCTTCATCGATGC	69
fungal community profiling	ITS1	PCR72	Ft-65	CAAGCAGAAGACGGCATACGAGATAAGCCCAGCATTCGTACTGTGGAGAGCTGCGTTCTTCATCGATGC	69
fungal community profiling	ITS1	PCR73	Ft-66	CAAGCAGAAGACGGCATACGAGATATGTAATAGGCCCGTACTGTGGAGAGCTGCGTTCTTCATCGATGC	69
fungal community profiling	ITS1	PCR74	Ft-67	CAAGCAGAAGACGGCATACGAGATGCAGAGAGGCTACGTACTGTGGAGAGCTGCGTTCTTCATCGATGC	69
fungal community profiling	ITS1	PCR75	Ft-68	CAAGCAGAAGACGGCATACGAGATCTACAATTGAGGCGTACTGTGGAGAGCTGCGTTCTTCATCGATGC	69
fungal community profiling	ITS1	PCR76	Ft-69	CAAGCAGAAGACGGCATACGAGATCAATGAGGGAGACGTACTGTGGAGAGCTGCGTTCTTCATCGATGC	69
fungal community profiling	ITS1	PCR77	Ft-70	CAAGCAGAAGACGGCATACGAGATAAGCAACGGTGGCGTACTGTGGAGAGCTGCGTTCTTCATCGATGC	69
fungal community profiling	ITS1	PCR78	Ft-71	CAAGCAGAAGACGGCATACGAGATAGCCCTGCTACACGTACTGTGGAGAGCTGCGTTCTTCATCGATGC	69
fungal community profiling	ITS1	PCR79	Ft-72	CAAGCAGAAGACGGCATACGAGATCCTTATAGAAGGCGTACTGTGGAGAGCTGCGTTCTTCATCGATGC	69
fungal community profiling	ITS1	PCR80	Ft-73	CAAGCAGAAGACGGCATACGAGATCCTCTACTCTAACGTACTGTGGAGAGCTGCGTTCTTCATCGATGC	69
fungal community profiling	ITS1	PCR81	Ft-74	CAAGCAGAAGACGGCATACGAGATATATACCTGCGGCGTACTGTGGAGAGCTGCGTTCTTCATCGATGC	69
fungal community profiling	ITS1	PCR82	Ft-75	CAAGCAGAAGACGGCATACGAGATTCTCACTGTTCCCGTACTGTGGAGAGCTGCGTTCTTCATCGATGC	69
fungal community profiling	ITS1	PCR83	Ft-76	CAAGCAGAAGACGGCATACGAGATGCTATGGAACTCCGTACTGTGGAGAGCTGCGTTCTTCATCGATGC	69
fungal community profiling	ITS1	PCR84	Ft-77	CAAGCAGAAGACGGCATACGAGATGAGCCCAAAGAGCGTACTGTGGAGAGCTGCGTTCTTCATCGATGC	69
fungal community profiling	ITS1	PCR85	Ft-78	CAAGCAGAAGACGGCATACGAGATTACGTGATCCCGCGTACTGTGGAGAGCTGCGTTCTTCATCGATGC	69
fungal community profiling	ITS1	PCR86	Ft-79	CAAGCAGAAGACGGCATACGAGATGTTGGACGAAGGCGTACTGTGGAGAGCTGCGTTCTTCATCGATGC	69
fungal community profiling	ITS1	PCR87	Ft-80	CAAGCAGAAGACGGCATACGAGATACATAGCGGTTCCGTACTGTGGAGAGCTGCGTTCTTCATCGATGC	69
fungal community profiling	ITS1	PCR88	Ft-81	CAAGCAGAAGACGGCATACGAGATTAAGCTAAACCGCGTACTGTGGAGAGCTGCGTTCTTCATCGATGC	69
fungal community profiling	ITS1	PCR89	Ft-82	CAAGCAGAAGACGGCATACGAGATCAGCGACTGTTACGTACTGTGGAGAGCTGCGTTCTTCATCGATGC	69
fungal community profiling	ITS1	PCR90	Ft-83	CAAGCAGAAGACGGCATACGAGATGCTGTTTGACCGCGTACTGTGGAGAGCTGCGTTCTTCATCGATGC	69
fungal community profiling	ITS1	PCR91	Ft-84	CAAGCAGAAGACGGCATACGAGATTATCCTGGTTTCCGTACTGTGGAGAGCTGCGTTCTTCATCGATGC	69
fungal community profiling	ITS1	PCR92	Ft-85	CAAGCAGAAGACGGCATACGAGATCATTGGGAGTTCCGTACTGTGGAGAGCTGCGTTCTTCATCGATGC	69
fungal community profiling	ITS1	PCR93	Ft-86	CAAGCAGAAGACGGCATACGAGATTCATTAGCGTGGCGTACTGTGGAGAGCTGCGTTCTTCATCGATGC	69
fungal community profiling	ITS1	PCR94	Ft-87	CAAGCAGAAGACGGCATACGAGATCTGACCGTTAAGCGTACTGTGGAGAGCTGCGTTCTTCATCGATGC	69
fungal community profiling	ITS1	PCR95	Ft-88	CAAGCAGAAGACGGCATACGAGATACTTTAAGGGTGCGTACTGTGGAGAGCTGCGTTCTTCATCGATGC	69
fungal community profiling	ITS1	PCR96	Ft-89	CAAGCAGAAGACGGCATACGAGATTGGACCACTAGTCGTACTGTGGAGAGCTGCGTTCTTCATCGATGC	69
fungal community profiling	ITS1	PCR97	Ft-90	CAAGCAGAAGACGGCATACGAGATGATTGTGCAACCCGTACTGTGGAGAGCTGCGTTCTTCATCGATGC	69
fungal community profiling	ITS1	PCR98	Ft-91	CAAGCAGAAGACGGCATACGAGATCCATGAAGTGTACGTACTGTGGAGAGCTGCGTTCTTCATCGATGC	69
fungal community profiling	ITS1	PCR99	Ft-92	CAAGCAGAAGACGGCATACGAGATACTTCCAACTTCCGTACTGTGGAGAGCTGCGTTCTTCATCGATGC	69
fungal community profiling	ITS1	PCR100	Ft-93	CAAGCAGAAGACGGCATACGAGATTAGGAACTCACCCGTACTGTGGAGAGCTGCGTTCTTCATCGATGC	69
fungal community profiling	ITS1	PCR101	Ft-94	CAAGCAGAAGACGGCATACGAGATTGTATTGGACAGCGTACTGTGGAGAGCTGCGTTCTTCATCGATGC	69
fungal community profiling	ITS1	PCR102	Ft-95	CAAGCAGAAGACGGCATACGAGATAGAAAGGGTGTGCGTACTGTGGAGAGCTGCGTTCTTCATCGATGC	69
fungal community profiling	ITS1	PCR103	Ft-96	CAAGCAGAAGACGGCATACGAGATGCTCACAATGTGCGTACTGTGGAGAGCTGCGTTCTTCATCGATGC	69
bacterial community profiling	v5v7 16S rRNA gene	Sequencing	B5-Seq-F	ACGACTGCGACTGGCGAACMGGATTAGATACCC	33
bacterial community profiling	v5v7 16S rRNA gene	Sequencing	B5-Seq-R	CAGCCATTTAGTGTCACGTCATCCCCACCTTCC	33
bacterial community profiling	v5v7 16S rRNA gene	Sequencing	B5-Seq-R-Index	GGAAGGTGGGGATGACGTGACACTAAATGGCTG	33
fungal community profiling	ITS1	Sequencing	Ft-R1	TCACGCGCAGGCTTGGTCATTTAGAGGAAGTAA	33
fungal community profiling	ITS1	Sequencing	Ft-R2	CGTACTGTGGAGAGCTGCGTTCTTCATCGATGC	33
fungal community profiling	ITS1	Sequencing	Ft-Index	GCATCGATGAAGAACGCAGCTCTCCACAGTACG	33
