# Supplementary material for: MetaFlowTrain: a highly parallelized and modular fluidic system for studying exometabolite-mediated inter-organismal interactions
Source: Nat Commun. 2025 Apr 10;16:3310. doi: 10.1038/s41467-025-58530-x (PMC11985495; doi:10.1038/s41467-025-58530-x)
Supplement: Supplementary file 9 — Supplementary Data 4 [file 41467_2025_58530_MOESM9_ESM.xlsx]

## Sheet: All Samples
Compound	RT	Type	Filename	Batch Order	Status	Peak Label	Group	Sample Type	Level	Sample ID	Sample Name	Comments	Height	Area	Actual RT	RT Delta	Formula	Adduct	m/z (Expected)	m/z (Apex)	m/z (Delta)	Response Ratio	ISTD Amt	ISTD Response	Integration Mode	Active	Excluded	PK	Confirm
2-phosphoglyceric acid (2PG) and (3PG)	10.22	Target Compound	01_B_SA_R09	1	Processed	T1		Unknown					3694166	38183375	10.23	0.01	C3H7O7P	M-H	184.986	184.986	.4773 (ppm)	0	0	N/A	Method	True	False	Pass	Confirmed
2-phosphoglyceric acid (2PG) and (3PG)	10.22	Target Compound	02_B_SA_R09	2	Processed	T1		Unknown					4043203	43856194	10.24	0.02	C3H7O7P	M-H	184.986	184.986	-.0176 (ppm)	0	0	N/A	Method	True	False	Pass	Confirmed
2-phosphoglyceric acid (2PG) and (3PG)	10.22	Target Compound	03_B_SA_R09	3	Processed	T1		Unknown					4092111	43300896	10.22	0.00	C3H7O7P	M-H	184.986	184.986	.3123 (ppm)	0	0	N/A	Method	True	False	Pass	Confirmed
2-phosphoglyceric acid (2PG) and (3PG)	10.22	Target Compound	04_F_B_SA_R09	4	Processed	T1		Unknown					1968056	21061215	10.2	-0.02	C3H7O7P	M-H	184.986	184.986	.7247 (ppm)	0	0	N/A	Method	True	False	Pass	Confirmed
2-phosphoglyceric acid (2PG) and (3PG)	10.22	Target Compound	05_F_B_SA_R09	5	Processed	T1		Unknown					4006984	41822988	10.23	0.01	C3H7O7P	M-H	184.986	184.986	-.1001 (ppm)	0	0	N/A	Method	True	False	Pass	Confirmed
2-phosphoglyceric acid (2PG) and (3PG)	10.22	Target Compound	06_F_B_SA_R09	6	Processed	T1		Unknown					2391785	26050455	10.21	-0.01	C3H7O7P	M-H	184.986	184.986	-.0176 (ppm)	0	0	N/A	Method	True	False	Pass	Confirmed
2-phosphoglyceric acid (2PG) and (3PG)	10.22	Target Compound	07_B_SA_R16	7	Processed	T1		Unknown					N/F	N/F	N/F	N/F	C3H7O7P	N/A	184.986	N/F	N/F	N/F	0	N/A	Method	True	False	Fail	NotFound
2-phosphoglyceric acid (2PG) and (3PG)	10.22	Target Compound	08_B_SA_R16	8	Processed	T1		Unknown					N/F	N/F	N/F	N/F	C3H7O7P	N/A	184.986	N/F	N/F	N/F	0	N/A	Method	True	False	Fail	NotFound
2-phosphoglyceric acid (2PG) and (3PG)	10.22	Target Compound	09_B_SA_R16	9	Processed	T1		Unknown					N/F	N/F	N/F	N/F	C3H7O7P	N/A	184.986	N/F	N/F	N/F	0	N/A	Method	True	False	Fail	NotFound
2-phosphoglyceric acid (2PG) and (3PG)	10.22	Target Compound	10_F_B_SA_R16	10	Processed	T1		Unknown					N/F	N/F	N/F	N/F	C3H7O7P	N/A	184.986	N/F	N/F	N/F	0	N/A	Method	True	False	Fail	NotFound
2-phosphoglyceric acid (2PG) and (3PG)	10.22	Target Compound	100_Media_C_SA_Media_C	99	Processed	T1		Unknown					143457	1306107	10.25	0.03	C3H7O7P	M-H	184.986	184.986	.8072 (ppm)	0	0	N/A	Manual	True	False	Pass	Confirmed
2-phosphoglyceric acid (2PG) and (3PG)	10.22	Target Compound	101_Media_C_SA_Media_C	100	Processed	T1		Unknown					160317	1295731	10.27	0.05	C3H7O7P	M-H	184.986	184.985	-1.8323 (ppm)	0	0	N/A	Method	True	False	Pass	Confirmed
2-phosphoglyceric acid (2PG) and (3PG)	10.22	Target Compound	102_Media_C_SA_Media_C	101	Processed	T1		Unknown					135015	1148632	10.21	-0.01	C3H7O7P	M-H	184.986	184.986	.7247 (ppm)	0	0	N/A	Manual	True	False	Pass	Confirmed
2-phosphoglyceric acid (2PG) and (3PG)	10.22	Target Compound	103_Media_C_SA_Media_C	102	Processed	T1		Unknown					162542	1241846	10.26	0.04	C3H7O7P	M-H	184.986	184.986	-.3476 (ppm)	0	0	N/A	Method	True	False	Pass	Confirmed
2-phosphoglyceric acid (2PG) and (3PG)	10.22	Target Compound	104_Media_C_SA_Media_C	103	Processed	T1		Unknown					180718	1376961	10.22	0.00	C3H7O7P	M-H	184.986	184.986	.3948 (ppm)	0	0	N/A	Manual	True	False	Pass	Confirmed
2-phosphoglyceric acid (2PG) and (3PG)	10.22	Target Compound	11_F_B_SA_R16	11	Processed	T1		Unknown					N/F	N/F	N/F	N/F	C3H7O7P	N/A	184.986	N/F	N/F	N/F	0	N/A	Method	True	False	Fail	NotFound
2-phosphoglyceric acid (2PG) and (3PG)	10.22	Target Compound	12_F_B_SA_R16	12	Processed	T1		Unknown					N/F	N/F	N/F	N/F	C3H7O7P	N/A	184.986	N/F	N/F	N/F	0	N/A	Method	True	False	Fail	NotFound
2-phosphoglyceric acid (2PG) and (3PG)	10.22	Target Compound	13_B_SA_R147	13	Processed	T1		Unknown					275978	2322788	10.24	0.02	C3H7O7P	M-H	184.986	184.986	-.7600 (ppm)	0	0	N/A	Manual	True	False	Pass	Confirmed
2-phosphoglyceric acid (2PG) and (3PG)	10.22	Target Compound	14_B_SA_R147	14	Processed	T1		Unknown					329452	3076139	10.25	0.03	C3H7O7P	M-H	184.986	184.986	-.2651 (ppm)	0	0	N/A	Method	True	False	Pass	Confirmed
2-phosphoglyceric acid (2PG) and (3PG)	10.22	Target Compound	15_B_SA_R147	15	Processed	T1		Unknown					1246623	13885257	10.22	0.00	C3H7O7P	M-H	184.986	184.986	-.1826 (ppm)	0	0	N/A	Method	True	False	Pass	Confirmed
2-phosphoglyceric acid (2PG) and (3PG)	10.22	Target Compound	16_F_B_SA_R147	16	Processed	T1		Unknown					519302	5186614	10.27	0.05	C3H7O7P	M-H	184.986	184.986	-.4301 (ppm)	0	0	N/A	Method	True	False	Pass	Confirmed
2-phosphoglyceric acid (2PG) and (3PG)	10.22	Target Compound	17_F_B_SA_R147	17	Processed	T1		Unknown					674024	6912836	10.24	0.02	C3H7O7P	M-H	184.986	184.986	.2298 (ppm)	0	0	N/A	Method	True	False	Pass	Confirmed
2-phosphoglyceric acid (2PG) and (3PG)	10.22	Target Compound	18_F_B_SA_R147	18	Processed	T1		Unknown					312504	2897529	10.25	0.03	C3H7O7P	M-H	184.986	184.986	.1473 (ppm)	0	0	N/A	Manual	True	False	Pass	Confirmed
2-phosphoglyceric acid (2PG) and (3PG)	10.22	Target Compound	19_B_SA_R318	19	Processed	T1		Unknown					198891	1560884	10.27	0.05	C3H7O7P	M-H	184.986	184.986	.3123 (ppm)	0	0	N/A	Method	True	False	Pass	Confirmed
2-phosphoglyceric acid (2PG) and (3PG)	10.22	Target Compound	20_B_SA_R318	20	Processed	T1		Unknown					148667	1147166	10.26	0.04	C3H7O7P	M-H	184.986	184.986	-.1826 (ppm)	0	0	N/A	Method	True	False	Pass	Confirmed
2-phosphoglyceric acid (2PG) and (3PG)	10.22	Target Compound	21_B_SA_R318	21	Processed	T1		Unknown					153759	1222870	10.27	0.05	C3H7O7P	M-H	184.986	184.986	1.0547 (ppm)	0	0	N/A	Method	True	False	Pass	Confirmed
2-phosphoglyceric acid (2PG) and (3PG)	10.22	Target Compound	22_F_B_SA_R318	22	Processed	T1		Unknown					228532	1669742	10.74	0.52	C3H7O7P	M-H	184.986	184.986	-.3476 (ppm)	0	0	N/A	Manual	True	False	Pass	Confirmed
2-phosphoglyceric acid (2PG) and (3PG)	10.22	Target Compound	23_F_B_SA_R318	23	Processed	T1		Unknown					180923	1491015	10.29	0.07	C3H7O7P	M-H	184.986	184.986	1.8796 (ppm)	0	0	N/A	Method	True	False	Pass	Confirmed
2-phosphoglyceric acid (2PG) and (3PG)	10.22	Target Compound	24_Media_SA_Media	24	Processed	T1		Unknown					339098	3356853	10.2	-0.02	C3H7O7P	M-H	184.986	184.986	.1473 (ppm)	0	0	N/A	Method	True	False	Pass	Confirmed
2-phosphoglyceric acid (2PG) and (3PG)	10.22	Target Compound	25_F_B_SA_R318	25	Processed	T1		Unknown					1205660	13807677	10.26	0.04	C3H7O7P	M-H	184.986	184.986	.5598 (ppm)	0	0	N/A	Method	True	False	Pass	Confirmed
2-phosphoglyceric acid (2PG) and (3PG)	10.22	Target Compound	26_B_SA_R327	26	Processed	T1		Unknown					3045716	32433495	10.23	0.01	C3H7O7P	M-H	184.986	184.986	.2298 (ppm)	0	0	N/A	Method	True	False	Pass	Confirmed
2-phosphoglyceric acid (2PG) and (3PG)	10.22	Target Compound	27_B_SA_R327	27	Processed	T1		Unknown					3525528	37792681	10.24	0.02	C3H7O7P	M-H	184.986	184.986	.1473 (ppm)	0	0	N/A	Method	True	False	Pass	Confirmed
2-phosphoglyceric acid (2PG) and (3PG)	10.22	Target Compound	28_B_SA_R327	28	Processed	T1		Unknown					3517405	38292575	10.23	0.01	C3H7O7P	M-H	184.986	184.986	.5598 (ppm)	0	0	N/A	Method	True	False	Pass	Confirmed
2-phosphoglyceric acid (2PG) and (3PG)	10.22	Target Compound	29_F_B_SA_R327	29	Processed	T1		Unknown					3392623	36844491	10.25	0.03	C3H7O7P	M-H	184.986	184.986	-.0176 (ppm)	0	0	N/A	Method	True	False	Pass	Confirmed
2-phosphoglyceric acid (2PG) and (3PG)	10.22	Target Compound	30_F_B_SA_R327	30	Processed	T1		Unknown					2897661	31606201	10.23	0.01	C3H7O7P	M-H	184.986	184.986	.0649 (ppm)	0	0	N/A	Method	True	False	Pass	Confirmed
2-phosphoglyceric acid (2PG) and (3PG)	10.22	Target Compound	31_F_B_SA_R327	31	Processed	T1		Unknown					3070065	33068732	10.22	0.00	C3H7O7P	M-H	184.986	184.986	.5598 (ppm)	0	0	N/A	Method	True	False	Pass	Confirmed
2-phosphoglyceric acid (2PG) and (3PG)	10.22	Target Compound	32_B_SA_R420	32	Processed	T1		Unknown					3540079	38820648	10.24	0.02	C3H7O7P	M-H	184.986	184.986	-.2651 (ppm)	0	0	N/A	Method	True	False	Pass	Confirmed
2-phosphoglyceric acid (2PG) and (3PG)	10.22	Target Compound	33_B_SA_R420	33	Processed	T1		Unknown					2417456	27657595	10.25	0.03	C3H7O7P	M-H	184.986	184.986	.1473 (ppm)	0	0	N/A	Method	True	False	Pass	Confirmed
2-phosphoglyceric acid (2PG) and (3PG)	10.22	Target Compound	34_B_SA_R420	34	Processed	T1		Unknown					1636252	17917930	10.23	0.01	C3H7O7P	M-H	184.986	184.986	.7247 (ppm)	0	0	N/A	Method	True	False	Pass	Confirmed
2-phosphoglyceric acid (2PG) and (3PG)	10.22	Target Compound	35_F_B_SA_R420	35	Processed	T1		Unknown					2996338	33422281	10.24	0.02	C3H7O7P	M-H	184.986	184.986	.3123 (ppm)	0	0	N/A	Method	True	False	Pass	Confirmed
2-phosphoglyceric acid (2PG) and (3PG)	10.22	Target Compound	36_F_B_SA_R420	36	Processed	T1		Unknown					2001446	22210710	10.23	0.01	C3H7O7P	M-H	184.986	184.986	-.1826 (ppm)	0	0	N/A	Method	True	False	Pass	Confirmed
2-phosphoglyceric acid (2PG) and (3PG)	10.22	Target Compound	37_F_B_SA_R420	37	Processed	T1		Unknown					3166341	33230198	10.23	0.01	C3H7O7P	M-H	184.986	184.986	.4773 (ppm)	0	0	N/A	Method	True	False	Pass	Confirmed
2-phosphoglyceric acid (2PG) and (3PG)	10.22	Target Compound	38_B_SA_R431	38	Processed	T1		Unknown					2392282	27061357	10.24	0.02	C3H7O7P	M-H	184.986	184.986	.3123 (ppm)	0	0	N/A	Method	True	False	Pass	Confirmed
2-phosphoglyceric acid (2PG) and (3PG)	10.22	Target Compound	39_B_SA_R431	39	Processed	T1		Unknown					1708656	19476627	10.24	0.02	C3H7O7P	M-H	184.986	184.986	.4773 (ppm)	0	0	N/A	Method	True	False	Pass	Confirmed
2-phosphoglyceric acid (2PG) and (3PG)	10.22	Target Compound	40_B_SA_R431	40	Processed	T1		Unknown					1374982	15133582	10.23	0.01	C3H7O7P	M-H	184.986	184.986	.7247 (ppm)	0	0	N/A	Method	True	False	Pass	Confirmed
2-phosphoglyceric acid (2PG) and (3PG)	10.22	Target Compound	41_F_B_SA_R431	41	Processed	T1		Unknown					1597932	17327764	10.24	0.02	C3H7O7P	M-H	184.986	184.986	.4773 (ppm)	0	0	N/A	Method	True	False	Pass	Confirmed
2-phosphoglyceric acid (2PG) and (3PG)	10.22	Target Compound	42_F_B_SA_R431	42	Processed	T1		Unknown					2552654	28806286	10.23	0.01	C3H7O7P	M-H	184.986	184.986	-.0176 (ppm)	0	0	N/A	Method	True	False	Pass	Confirmed
2-phosphoglyceric acid (2PG) and (3PG)	10.22	Target Compound	43_F_B_SA_R431	43	Processed	T1		Unknown					286430	2834738	10.23	0.01	C3H7O7P	M-H	184.986	184.986	.2298 (ppm)	0	0	N/A	Method	True	False	Pass	Confirmed
2-phosphoglyceric acid (2PG) and (3PG)	10.22	Target Compound	44_B_SA_R565	44	Processed	T1		Unknown					N/F	N/F	N/F	N/F	C3H7O7P	N/A	184.986	N/F	N/F	N/F	0	N/A	Method	True	False	Fail	NotFound
2-phosphoglyceric acid (2PG) and (3PG)	10.22	Target Compound	45_B_SA_R565	45	Processed	T1		Unknown					N/F	N/F	N/F	N/F	C3H7O7P	N/A	184.986	N/F	N/F	N/F	0	N/A	Method	True	False	Fail	NotFound
2-phosphoglyceric acid (2PG) and (3PG)	10.22	Target Compound	46_B_SA_R565	46	Processed	T1		Unknown					N/F	N/F	N/F	N/F	C3H7O7P	N/A	184.986	N/F	N/F	N/F	0	N/A	Method	True	False	Fail	NotFound
2-phosphoglyceric acid (2PG) and (3PG)	10.22	Target Compound	47_Media_SA_Media	47	Processed	T1		Unknown					1983849	22000746	10.24	0.02	C3H7O7P	M-H	184.986	184.986	.4773 (ppm)	0	0	N/A	Method	True	False	Pass	Confirmed
2-phosphoglyceric acid (2PG) and (3PG)	10.22	Target Compound	48_Media_SA_Media	48	Processed	T1		Unknown					2748413	28545351	10.22	0.00	C3H7O7P	M-H	184.986	184.986	.6423 (ppm)	0	0	N/A	Method	True	False	Pass	Confirmed
2-phosphoglyceric acid (2PG) and (3PG)	10.22	Target Compound	49_F_B_SA_R565	49	Processed	T1		Unknown					N/F	N/F	N/F	N/F	C3H7O7P	N/A	184.986	N/F	N/F	N/F	0	N/A	Method	True	False	Fail	NotFound
2-phosphoglyceric acid (2PG) and (3PG)	10.22	Target Compound	50_F_B_SA_R565	50	Processed	T1		Unknown					N/F	N/F	N/F	N/F	C3H7O7P	N/A	184.986	N/F	N/F	N/F	0	N/A	Method	True	False	Fail	NotFound
2-phosphoglyceric acid (2PG) and (3PG)	10.22	Target Compound	51_F_B_SA_R565	51	Processed	T1		Unknown					N/F	N/F	N/F	N/F	C3H7O7P	N/A	184.986	N/F	N/F	N/F	0	N/A	Manual	True	False	Fail	NotFound
2-phosphoglyceric acid (2PG) and (3PG)	10.22	Target Compound	52_B_SA_R568	52	Processed	T1		Unknown					N/F	N/F	N/F	N/F	C3H7O7P	N/A	184.986	N/F	N/F	N/F	0	N/A	Manual	True	False	Fail	NotFound
2-phosphoglyceric acid (2PG) and (3PG)	10.22	Target Compound	53_B_SA_R568	53	Processed	T1		Unknown					136012	813881	10.27	0.05	C3H7O7P	M-H	184.986	184.986	1.3846 (ppm)	0	0	N/A	Method	True	False	Pass	Confirmed
2-phosphoglyceric acid (2PG) and (3PG)	10.22	Target Compound	54_B_SA_R568	54	Processed	T1		Unknown					1187298	12815244	10.22	0.00	C3H7O7P	M-H	184.986	184.986	.6423 (ppm)	0	0	N/A	Method	True	False	Pass	Confirmed
2-phosphoglyceric acid (2PG) and (3PG)	10.22	Target Compound	55_F_B_SA_R568	55	Processed	T1		Unknown					1087333	11492888	10.25	0.03	C3H7O7P	M-H	184.986	184.986	.4773 (ppm)	0	0	N/A	Method	True	False	Pass	Confirmed
2-phosphoglyceric acid (2PG) and (3PG)	10.22	Target Compound	56_F_B_SA_R568	56	Processed	T1		Unknown					994170	10108325	10.23	0.01	C3H7O7P	M-H	184.986	184.986	-.0176 (ppm)	0	0	N/A	Method	True	False	Pass	Confirmed
2-phosphoglyceric acid (2PG) and (3PG)	10.22	Target Compound	57_F_B_SA_R568	57	Processed	T1		Unknown					135498	1060418	10.3	0.08	C3H7O7P	M-H	184.986	184.986	2.2920 (ppm)	0	0	N/A	Manual	True	False	Pass	Confirmed
2-phosphoglyceric acid (2PG) and (3PG)	10.22	Target Compound	58_B_SA_R651	58	Processed	T1		Unknown					2033313	22240263	10.24	0.02	C3H7O7P	M-H	184.986	184.986	.1473 (ppm)	0	0	N/A	Method	True	False	Pass	Confirmed
2-phosphoglyceric acid (2PG) and (3PG)	10.22	Target Compound	59_B_SA_R651	59	Processed	T1		Unknown					1678347	18255953	10.23	0.01	C3H7O7P	M-H	184.986	184.986	.3123 (ppm)	0	0	N/A	Method	True	False	Pass	Confirmed
2-phosphoglyceric acid (2PG) and (3PG)	10.22	Target Compound	60_B_SA_R651	60	Processed	T1		Unknown					1803132	19143606	10.22	0.00	C3H7O7P	M-H	184.986	184.986	.6423 (ppm)	0	0	N/A	Method	True	False	Pass	Confirmed
2-phosphoglyceric acid (2PG) and (3PG)	10.22	Target Compound	61_F_B_SA_R651	61	Processed	T1		Unknown					1511308	16269634	10.23	0.01	C3H7O7P	M-H	184.986	184.986	.3123 (ppm)	0	0	N/A	Method	True	False	Pass	Confirmed
2-phosphoglyceric acid (2PG) and (3PG)	10.22	Target Compound	62_F_B_SA_R651	62	Processed	T1		Unknown					1919002	21436390	10.21	-0.01	C3H7O7P	M-H	184.986	184.986	-.0176 (ppm)	0	0	N/A	Method	True	False	Pass	Confirmed
2-phosphoglyceric acid (2PG) and (3PG)	10.22	Target Compound	63_F_B_SA_R651	63	Processed	T1		Unknown					761141	8537989	10.23	0.01	C3H7O7P	M-H	184.986	184.986	.4773 (ppm)	0	0	N/A	Method	True	False	Pass	Confirmed
2-phosphoglyceric acid (2PG) and (3PG)	10.22	Target Compound	64_B_SA_R695	64	Processed	T1		Unknown					1956997	21507754	10.25	0.03	C3H7O7P	M-H	184.986	184.986	.2298 (ppm)	0	0	N/A	Method	True	False	Pass	Confirmed
2-phosphoglyceric acid (2PG) and (3PG)	10.22	Target Compound	65_B_SA_R695	65	Processed	T1		Unknown					661452	7212205	10.24	0.02	C3H7O7P	M-H	184.986	184.986	.2298 (ppm)	0	0	N/A	Method	True	False	Pass	Confirmed
2-phosphoglyceric acid (2PG) and (3PG)	10.22	Target Compound	66_B_SA_R695	66	Processed	T1		Unknown					483434	4915351	10.24	0.02	C3H7O7P	M-H	184.986	184.986	.3123 (ppm)	0	0	N/A	Method	True	False	Pass	Confirmed
2-phosphoglyceric acid (2PG) and (3PG)	10.22	Target Compound	67_F_B_SA_R695	67	Processed	T1		Unknown					1435864	15007547	10.25	0.03	C3H7O7P	M-H	184.986	184.986	.3123 (ppm)	0	0	N/A	Method	True	False	Pass	Confirmed
2-phosphoglyceric acid (2PG) and (3PG)	10.22	Target Compound	68_F_B_SA_R695	68	Processed	T1		Unknown					1301386	14024047	10.21	-0.01	C3H7O7P	M-H	184.986	184.986	.3948 (ppm)	0	0	N/A	Method	True	False	Pass	Confirmed
2-phosphoglyceric acid (2PG) and (3PG)	10.22	Target Compound	69_F_B_SA_R695	69	Processed	T1		Unknown					1080531	11741896	10.22	0.00	C3H7O7P	M-H	184.986	184.986	.0649 (ppm)	0	0	N/A	Method	True	False	Pass	Confirmed
2-phosphoglyceric acid (2PG) and (3PG)	10.22	Target Compound	70_F_SA_F16	70	Processed	T1		Unknown					1317090	13098453	10.25	0.03	C3H7O7P	M-H	184.986	184.986	.3123 (ppm)	0	0	N/A	Method	True	False	Pass	Confirmed
2-phosphoglyceric acid (2PG) and (3PG)	10.22	Target Compound	71_Media_SA_Media	71	Processed	T1		Unknown					791092	8315042	10.24	0.02	C3H7O7P	M-H	184.986	184.986	.5598 (ppm)	0	0	N/A	Method	True	False	Pass	Confirmed
2-phosphoglyceric acid (2PG) and (3PG)	10.22	Target Compound	72_Media_SA_Media	72	Processed	T1		Unknown					242452	2306984	10.23	0.01	C3H7O7P	M-H	184.986	184.986	.3123 (ppm)	0	0	N/A	Method	True	False	Pass	Confirmed
2-phosphoglyceric acid (2PG) and (3PG)	10.22	Target Compound	73_F_SA_F16	73	Processed	T1		Unknown					1197808	13168608	10.25	0.03	C3H7O7P	M-H	184.986	184.986	-.4301 (ppm)	0	0	N/A	Method	True	False	Pass	Confirmed
2-phosphoglyceric acid (2PG) and (3PG)	10.22	Target Compound	74_F_SA_F16	74	Processed	T1		Unknown					1026990	11248829	10.24	0.02	C3H7O7P	M-H	184.986	184.986	.1473 (ppm)	0	0	N/A	Method	True	False	Pass	Confirmed
2-phosphoglyceric acid (2PG) and (3PG)	10.22	Target Compound	75_B_F_SA_F16	75	Processed	T1		Unknown					N/F	N/F	N/F	N/F	C3H7O7P	N/A	184.986	N/F	N/F	N/F	0	N/A	Manual	True	False	Fail	NotFound
2-phosphoglyceric acid (2PG) and (3PG)	10.22	Target Compound	76_B_F_SA_F16	76	Processed	T1		Unknown					N/F	N/F	N/F	N/F	C3H7O7P	N/A	184.986	N/F	N/F	N/F	0	N/A	Method	True	False	Fail	NotFound
2-phosphoglyceric acid (2PG) and (3PG)	10.22	Target Compound	77_B_F_SA_F16	77	Processed	T1		Unknown					N/F	N/F	N/F	N/F	C3H7O7P	N/A	184.986	N/F	N/F	N/F	0	N/A	Method	True	False	Fail	NotFound
2-phosphoglyceric acid (2PG) and (3PG)	10.22	Target Compound	78_F_SA_F147	78	Processed	T1		Unknown					1956503	21281108	10.24	0.02	C3H7O7P	M-H	184.986	184.986	-.4301 (ppm)	0	0	N/A	Method	True	False	Pass	Confirmed
2-phosphoglyceric acid (2PG) and (3PG)	10.22	Target Compound	79_F_SA_F147	79	Processed	T1		Unknown					1286724	13435926	10.23	0.01	C3H7O7P	M-H	184.986	184.986	-.5950 (ppm)	0	0	N/A	Method	True	False	Pass	Confirmed
2-phosphoglyceric acid (2PG) and (3PG)	10.22	Target Compound	80_F_SA_F147	80	Processed	T1		Unknown					1421056	15390114	10.25	0.03	C3H7O7P	M-H	184.986	184.986	.2298 (ppm)	0	0	N/A	Method	True	False	Pass	Confirmed
2-phosphoglyceric acid (2PG) and (3PG)	10.22	Target Compound	81_B_F_SA_F147	81	Processed	T1		Unknown					N/F	N/F	N/F	N/F	C3H7O7P	N/A	184.986	N/F	N/F	N/F	0	N/A	Method	True	False	Fail	NotFound
2-phosphoglyceric acid (2PG) and (3PG)	10.22	Target Compound	82_B_F_SA_F147	82	Processed	T1		Unknown					N/F	N/F	N/F	N/F	C3H7O7P	N/A	184.986	N/F	N/F	N/F	0	N/A	Method	True	False	Fail	NotFound
2-phosphoglyceric acid (2PG) and (3PG)	10.22	Target Compound	83_B_F_SA_F147	83	Processed	T1		Unknown					N/F	N/F	N/F	N/F	C3H7O7P	N/A	184.986	N/F	N/F	N/F	0	N/A	Method	True	False	Fail	NotFound
2-phosphoglyceric acid (2PG) and (3PG)	10.22	Target Compound	84_F_SA_F212	84	Processed	T1		Unknown					1144114	12144639	10.25	0.03	C3H7O7P	M-H	184.986	184.986	-.1826 (ppm)	0	0	N/A	Method	True	False	Pass	Confirmed
2-phosphoglyceric acid (2PG) and (3PG)	10.22	Target Compound	85_F_SA_F212	85	Processed	T1		Unknown					1768707	18514370	10.22	0.00	C3H7O7P	M-H	184.986	184.986	-.0176 (ppm)	0	0	N/A	Method	True	False	Pass	Confirmed
2-phosphoglyceric acid (2PG) and (3PG)	10.22	Target Compound	86_F_SA_F212	86	Processed	T1		Unknown					1700042	18246471	10.22	0.00	C3H7O7P	M-H	184.986	184.986	.1473 (ppm)	0	0	N/A	Method	True	False	Pass	Confirmed
2-phosphoglyceric acid (2PG) and (3PG)	10.22	Target Compound	87_B_F_SA_F212	87	Processed	T1		Unknown					N/F	N/F	N/F	N/F	C3H7O7P	N/A	184.986	N/F	N/F	N/F	0	N/A	Manual	True	False	Fail	NotFound
2-phosphoglyceric acid (2PG) and (3PG)	10.22	Target Compound	88_B_F_SA_F212	88	Processed	T1		Unknown					N/F	N/F	N/F	N/F	C3H7O7P	N/A	184.986	N/F	N/F	N/F	0	N/A	Manual	True	False	Fail	NotFound
2-phosphoglyceric acid (2PG) and (3PG)	10.22	Target Compound	89_B_F_SA_F212	89	Processed	T1		Unknown					N/F	N/F	N/F	N/F	C3H7O7P	N/A	184.986	N/F	N/F	N/F	0	N/A	Method	True	False	Fail	NotFound
2-phosphoglyceric acid (2PG) and (3PG)	10.22	Target Compound	90_F_SA_F253	90	Processed	T1		Unknown					1118011	11973692	10.23	0.01	C3H7O7P	M-H	184.986	184.986	.4773 (ppm)	0	0	N/A	Method	True	False	Pass	Confirmed
2-phosphoglyceric acid (2PG) and (3PG)	10.22	Target Compound	91_F_SA_F253	91	Processed	T1		Unknown					2234954	23001174	10.23	0.01	C3H7O7P	M-H	184.986	184.986	-.1001 (ppm)	0	0	N/A	Method	True	False	Pass	Confirmed
2-phosphoglyceric acid (2PG) and (3PG)	10.22	Target Compound	93_B_F_SA_F253	92	Processed	T1		Unknown					N/F	N/F	N/F	N/F	C3H7O7P	N/A	184.986	N/F	N/F	N/F	0	N/A	Method	True	False	Fail	NotFound
2-phosphoglyceric acid (2PG) and (3PG)	10.22	Target Compound	94_B_F_SA_F253	93	Processed	T1		Unknown					N/F	N/F	N/F	N/F	C3H7O7P	N/A	184.986	N/F	N/F	N/F	0	N/A	Method	True	False	Fail	NotFound
2-phosphoglyceric acid (2PG) and (3PG)	10.22	Target Compound	95_B_F_SA_F253	94	Processed	T1		Unknown					N/F	N/F	N/F	N/F	C3H7O7P	N/A	184.986	N/F	N/F	N/F	0	N/A	Method	True	False	Fail	NotFound
2-phosphoglyceric acid (2PG) and (3PG)	10.22	Target Compound	96_Media_SA_Media	95	Processed	T1		Unknown					3475223	36713076	10.25	0.03	C3H7O7P	M-H	184.986	184.986	.3123 (ppm)	0	0	N/A	Method	True	False	Pass	Confirmed
2-phosphoglyceric acid (2PG) and (3PG)	10.22	Target Compound	97_Media_C_SA_Media_C	96	Processed	T1		Unknown					138656	834029	10.23	0.01	C3H7O7P	M-H	184.986	184.986	.6423 (ppm)	0	0	N/A	Method	True	False	Pass	Confirmed
2-phosphoglyceric acid (2PG) and (3PG)	10.22	Target Compound	98_Media_C_SA_Media_C	97	Processed	T1		Unknown					148920	1256900	10.26	0.04	C3H7O7P	M-H	184.986	184.986	.3948 (ppm)	0	0	N/A	Method	True	False	Pass	Confirmed
2-phosphoglyceric acid (2PG) and (3PG)	10.22	Target Compound	99_Media_C_SA_Media_C	98	Processed	T1		Unknown					194811	1482041	10.23	0.01	C3H7O7P	M-H	184.986	184.986	.0649 (ppm)	0	0	N/A	Manual	True	False	Pass	Confirmed
2-phosphoglyceric acid (2PG) and (3PG)	10.22	Target Compound	Pool_62h_01	104	Processed	T1		Unknown					811300	8877786	10.22	0.00	C3H7O7P	M-H	184.986	184.986	.6423 (ppm)	0	0	N/A	Method	True	False	Pass	Confirmed
2-phosphoglyceric acid (2PG) and (3PG)	10.22	Target Compound	Pool_62h_02	105	Processed	T1		Unknown					1452917	14437766	10.25	0.03	C3H7O7P	M-H	184.986	184.986	.3123 (ppm)	0	0	N/A	Method	True	False	Pass	Confirmed
2-phosphoglyceric acid (2PG) and (3PG)	10.22	Target Compound	Pool_62h_03	106	Processed	T1		Unknown					1053291	11738103	10.26	0.04	C3H7O7P	M-H	184.986	184.986	.3948 (ppm)	0	0	N/A	Method	True	False	Pass	Confirmed
2-phosphoglyceric acid (2PG) and (3PG)	10.22	Target Compound	Pool_62h_04	107	Processed	T1		Unknown					933717	10133614	10.23	0.01	C3H7O7P	M-H	184.986	184.986	-.1826 (ppm)	0	0	N/A	Method	True	False	Pass	Confirmed
2-phosphoglyceric acid (2PG) and (3PG)	10.22	Target Compound	Pool_62h_05	108	Processed	T1		Unknown					895806	9482944	10.26	0.04	C3H7O7P	M-H	184.986	184.986	-.3476 (ppm)	0	0	N/A	Method	True	False	Pass	Confirmed
2-phosphoglyceric acid (2PG) and (3PG)	10.22	Target Compound	Pool_62h_06	109	Processed	T1		Unknown					983324	10694313	10.25	0.03	C3H7O7P	M-H	184.986	184.986	.2298 (ppm)	0	0	N/A	Method	True	False	Pass	Confirmed
2-phosphoglyceric acid (2PG) and (3PG)	10.22	Target Compound	Pool_62h_07	110	Processed	T1		Unknown					1055012	11164751	10.21	-0.01	C3H7O7P	M-H	184.986	184.986	.7247 (ppm)	0	0	N/A	Method	True	False	Pass	Confirmed
2-phosphoglyceric acid (2PG) and (3PG)	10.22	Target Compound	Pool_62h_08	111	Processed	T1		Unknown					1056220	11406290	10.24	0.02	C3H7O7P	M-H	184.986	184.986	-.0176 (ppm)	0	0	N/A	Method	True	False	Pass	Confirmed
2-phosphoglyceric acid (2PG) and (3PG)	10.22	Target Compound	Pool_62h_09	112	Processed	T1		Unknown					1024485	10829231	10.21	-0.01	C3H7O7P	M-H	184.986	184.986	.3123 (ppm)	0	0	N/A	Method	True	False	Pass	Confirmed
2-phosphoglyceric acid (2PG) and (3PG)	10.22	Target Compound	Std_Mix40_250_01	115	Processed	T1		Unknown					3784526	37768185	10.21	-0.01	C3H7O7P	M-H	184.986	184.986	.8072 (ppm)	0	0	N/A	Method	True	False	Pass	Confirmed
2-phosphoglyceric acid (2PG) and (3PG)	10.22	Target Compound	Std_Mix40_250_02	116	Processed	T1		Unknown					6291919	64907438	10.2	-0.02	C3H7O7P	M-H	184.986	184.986	.1473 (ppm)	0	0	N/A	Method	True	False	Pass	Confirmed
cis-aconitic acid	11.01	Target Compound	01_B_SA_R09	1	Processed	T1		Unknown					2736643	15971172	11.04	0.03	C6H6O6	M-H	173.009	173.009	-1.2621 (ppm)	0	0	N/A	Manual	True	False	Pass	Confirmed
cis-aconitic acid	11.01	Target Compound	02_B_SA_R09	2	Processed	T1		Unknown					1824902	10093590	11.08	0.07	C6H6O6	M-H	173.009	173.009	-1.3503 (ppm)	0	0	N/A	Manual	True	False	Pass	Confirmed
cis-aconitic acid	11.01	Target Compound	03_B_SA_R09	3	Processed	T1		Unknown					2030711	12520519	11.07	0.06	C6H6O6	M-H	173.009	173.009	-1.1739 (ppm)	0	0	N/A	Manual	True	False	Pass	Confirmed
cis-aconitic acid	11.01	Target Compound	04_F_B_SA_R09	4	Processed	T1		Unknown					3150616	20272047	11.04	0.03	C6H6O6	M-H	173.009	173.009	-.7329 (ppm)	0	0	N/A	Manual	True	False	Pass	Confirmed
cis-aconitic acid	11.01	Target Compound	05_F_B_SA_R09	5	Processed	T1		Unknown					2913448	19856762	11.03	0.02	C6H6O6	M-H	173.009	173.009	-1.2621 (ppm)	0	0	N/A	Manual	True	False	Pass	Confirmed
cis-aconitic acid	11.01	Target Compound	06_F_B_SA_R09	6	Processed	T1		Unknown					2453019	16051169	11.05	0.04	C6H6O6	M-H	173.009	173.009	-.9975 (ppm)	0	0	N/A	Manual	True	False	Pass	Confirmed
cis-aconitic acid	11.01	Target Compound	07_B_SA_R16	7	Processed	T1		Unknown					2915889	18733488	11.06	0.05	C6H6O6	M-H	173.009	173.009	-.9975 (ppm)	0	0	N/A	Manual	True	False	Pass	Confirmed
cis-aconitic acid	11.01	Target Compound	08_B_SA_R16	8	Processed	T1		Unknown					2295455	15223750	11.06	0.05	C6H6O6	M-H	173.009	173.009	-1.6149 (ppm)	0	0	N/A	Manual	True	False	Pass	Confirmed
cis-aconitic acid	11.01	Target Compound	09_B_SA_R16	9	Processed	T1		Unknown					3072909	23926279	11.06	0.05	C6H6O6	M-H	173.009	173.009	-1.2621 (ppm)	0	0	N/A	Manual	True	False	Pass	Confirmed
cis-aconitic acid	11.01	Target Compound	10_F_B_SA_R16	10	Processed	T1		Unknown					3790477	35394690	11.03	0.02	C6H6O6	M-H	173.009	173.009	-1.0857 (ppm)	0	0	N/A	Manual	True	False	Pass	Confirmed
cis-aconitic acid	11.01	Target Compound	100_Media_C_SA_Media_C	99	Processed	T1		Unknown					19360802	178049683	11.12	0.11	C6H6O6	M-H	173.009	173.009	-.7329 (ppm)	0	0	N/A	Manual	True	False	Pass	Confirmed
cis-aconitic acid	11.01	Target Compound	101_Media_C_SA_Media_C	100	Processed	T1		Unknown					18986230	172494326	11.11	0.10	C6H6O6	M-H	173.009	173.009	-.2919 (ppm)	0	0	N/A	Manual	True	False	Pass	Confirmed
cis-aconitic acid	11.01	Target Compound	102_Media_C_SA_Media_C	101	Processed	T1		Unknown					18860628	164152527	11.11	0.10	C6H6O6	M-H	173.009	173.009	-.9093 (ppm)	0	0	N/A	Manual	True	False	Pass	Confirmed
cis-aconitic acid	11.01	Target Compound	103_Media_C_SA_Media_C	102	Processed	T1		Unknown					18302488	173660064	11.1	0.09	C6H6O6	M-H	173.009	173.009	-.8211 (ppm)	0	0	N/A	Manual	True	False	Pass	Confirmed
cis-aconitic acid	11.01	Target Compound	104_Media_C_SA_Media_C	103	Processed	T1		Unknown					18520805	180766359	11.12	0.11	C6H6O6	M-H	173.009	173.009	-.8211 (ppm)	0	0	N/A	Manual	True	False	Pass	Confirmed
cis-aconitic acid	11.01	Target Compound	11_F_B_SA_R16	11	Processed	T1		Unknown					2995290	24831487	11.1	0.09	C6H6O6	M-H	173.009	173.009	-1.1739 (ppm)	0	0	N/A	Manual	True	False	Pass	Confirmed
cis-aconitic acid	11.01	Target Compound	12_F_B_SA_R16	12	Processed	T1		Unknown					2905644	23406080	11.07	0.06	C6H6O6	M-H	173.009	173.009	-1.1739 (ppm)	0	0	N/A	Manual	True	False	Pass	Confirmed
cis-aconitic acid	11.01	Target Compound	13_B_SA_R147	13	Processed	T1		Unknown					28816410	262705596	11.11	0.10	C6H6O6	M-H	173.009	173.009	-.2037 (ppm)	0	0	N/A	Manual	True	False	Pass	Confirmed
cis-aconitic acid	11.01	Target Compound	14_B_SA_R147	14	Processed	T1		Unknown					17115791	156722989	11.1	0.09	C6H6O6	M-H	173.009	173.009	-.9093 (ppm)	0	0	N/A	Manual	True	False	Pass	Confirmed
cis-aconitic acid	11.01	Target Compound	15_B_SA_R147	15	Processed	T1		Unknown					18717392	162736738	11.1	0.09	C6H6O6	M-H	173.009	173.009	-.9093 (ppm)	0	0	N/A	Manual	True	False	Pass	Confirmed
cis-aconitic acid	11.01	Target Compound	16_F_B_SA_R147	16	Processed	T1		Unknown					27469869	250329180	11.12	0.11	C6H6O6	M-H	173.009	173.009	-.1155 (ppm)	0	0	N/A	Manual	True	False	Pass	Confirmed
cis-aconitic acid	11.01	Target Compound	17_F_B_SA_R147	17	Processed	T1		Unknown					18879735	173990924	11.11	0.10	C6H6O6	M-H	173.009	173.009	-.9975 (ppm)	0	0	N/A	Manual	True	False	Pass	Confirmed
cis-aconitic acid	11.01	Target Compound	18_F_B_SA_R147	18	Processed	T1		Unknown					18969236	171487021	11.11	0.10	C6H6O6	M-H	173.009	173.009	-.5565 (ppm)	0	0	N/A	Manual	True	False	Pass	Confirmed
cis-aconitic acid	11.01	Target Compound	19_B_SA_R318	19	Processed	T1		Unknown					2571935	14531114	11.05	0.04	C6H6O6	M-H	173.009	173.009	-1.6149 (ppm)	0	0	N/A	Manual	True	False	Pass	Confirmed
cis-aconitic acid	11.01	Target Compound	20_B_SA_R318	20	Processed	T1		Unknown					2498210	17348908	11.04	0.03	C6H6O6	M-H	173.009	173.009	-1.0857 (ppm)	0	0	N/A	Manual	True	False	Pass	Confirmed
cis-aconitic acid	11.01	Target Compound	21_B_SA_R318	21	Processed	T1		Unknown					1692969	7452579	11.07	0.06	C6H6O6	M-H	173.009	173.009	-.7329 (ppm)	0	0	N/A	Manual	True	False	Pass	Confirmed
cis-aconitic acid	11.01	Target Compound	22_F_B_SA_R318	22	Processed	T1		Unknown					2116902	8921002	11.39	0.38	C6H6O6	M-H	173.009	173.009	-.2037 (ppm)	0	0	N/A	Manual	True	False	Pass	Confirmed
cis-aconitic acid	11.01	Target Compound	23_F_B_SA_R318	23	Processed	T1		Unknown					1628561	7388800	11.08	0.07	C6H6O6	M-H	173.009	173.009	-1.7912 (ppm)	0	0	N/A	Manual	True	False	Pass	Confirmed
cis-aconitic acid	11.01	Target Compound	24_Media_SA_Media	24	Processed	T1		Unknown					31578131	296168978	11.1	0.09	C6H6O6	M-H	173.009	173.009	-.3801 (ppm)	0	0	N/A	Manual	True	False	Pass	Confirmed
cis-aconitic acid	11.01	Target Compound	25_F_B_SA_R318	25	Processed	T1		Unknown					2118900	12870567	11.07	0.06	C6H6O6	M-H	173.009	173.009	-.6447 (ppm)	0	0	N/A	Manual	True	False	Pass	Confirmed
cis-aconitic acid	11.01	Target Compound	26_B_SA_R327	26	Processed	T1		Unknown					14602099	130980547	11.11	0.10	C6H6O6	M-H	173.009	173.009	-.1155 (ppm)	0	0	N/A	Manual	True	False	Pass	Confirmed
cis-aconitic acid	11.01	Target Compound	27_B_SA_R327	27	Processed	T1		Unknown					4759337	44461533	11.11	0.10	C6H6O6	M-H	173.009	173.009	-.6447 (ppm)	0	0	N/A	Manual	True	False	Pass	Confirmed
cis-aconitic acid	11.01	Target Compound	28_B_SA_R327	28	Processed	T1		Unknown					7758630	73660873	11.11	0.10	C6H6O6	M-H	173.009	173.009	-.6447 (ppm)	0	0	N/A	Manual	True	False	Pass	Confirmed
cis-aconitic acid	11.01	Target Compound	29_F_B_SA_R327	29	Processed	T1		Unknown					12951203	125441252	11.1	0.09	C6H6O6	M-H	173.009	173.009	-.5565 (ppm)	0	0	N/A	Manual	True	False	Pass	Confirmed
cis-aconitic acid	11.01	Target Compound	30_F_B_SA_R327	30	Processed	T1		Unknown					5292892	48204451	11.11	0.10	C6H6O6	M-H	173.009	173.009	-.9975 (ppm)	0	0	N/A	Manual	True	False	Pass	Confirmed
cis-aconitic acid	11.01	Target Compound	31_F_B_SA_R327	31	Processed	T1		Unknown					4990864	44966035	11.1	0.09	C6H6O6	M-H	173.009	173.009	-.9093 (ppm)	0	0	N/A	Manual	True	False	Pass	Confirmed
cis-aconitic acid	11.01	Target Compound	32_B_SA_R420	32	Processed	T1		Unknown					18561160	180793924	11.1	0.09	C6H6O6	M-H	173.009	173.009	-.5565 (ppm)	0	0	N/A	Manual	True	False	Pass	Confirmed
cis-aconitic acid	11.01	Target Compound	33_B_SA_R420	33	Processed	T1		Unknown					17121320	157680538	11.11	0.10	C6H6O6	M-H	173.009	173.009	-1.0857 (ppm)	0	0	N/A	Manual	True	False	Pass	Confirmed
cis-aconitic acid	11.01	Target Compound	34_B_SA_R420	34	Processed	T1		Unknown					15151629	145065513	11.11	0.10	C6H6O6	M-H	173.009	173.009	-.1155 (ppm)	0	0	N/A	Manual	True	False	Pass	Confirmed
cis-aconitic acid	11.01	Target Compound	35_F_B_SA_R420	35	Processed	T1		Unknown					18557774	171467987	11.11	0.10	C6H6O6	M-H	173.009	173.009	-.7329 (ppm)	0	0	N/A	Manual	True	False	Pass	Confirmed
cis-aconitic acid	11.01	Target Compound	36_F_B_SA_R420	36	Processed	T1		Unknown					11410231	111608947	11.1	0.09	C6H6O6	M-H	173.009	173.009	-.9093 (ppm)	0	0	N/A	Manual	True	False	Pass	Confirmed
cis-aconitic acid	11.01	Target Compound	37_F_B_SA_R420	37	Processed	T1		Unknown					9359464	87667264	11.1	0.09	C6H6O6	M-H	173.009	173.009	-.8211 (ppm)	0	0	N/A	Manual	True	False	Pass	Confirmed
cis-aconitic acid	11.01	Target Compound	38_B_SA_R431	38	Processed	T1		Unknown					17856811	173988625	11.1	0.09	C6H6O6	M-H	173.009	173.009	-.3801 (ppm)	0	0	N/A	Manual	True	False	Pass	Confirmed
cis-aconitic acid	11.01	Target Compound	39_B_SA_R431	39	Processed	T1		Unknown					12023380	111601750	11.11	0.10	C6H6O6	M-H	173.009	173.009	-.7329 (ppm)	0	0	N/A	Manual	True	False	Pass	Confirmed
cis-aconitic acid	11.01	Target Compound	40_B_SA_R431	40	Processed	T1		Unknown					18468416	171831533	11.1	0.09	C6H6O6	M-H	173.009	173.009	-.5565 (ppm)	0	0	N/A	Manual	True	False	Pass	Confirmed
cis-aconitic acid	11.01	Target Compound	41_F_B_SA_R431	41	Processed	T1		Unknown					20593090	191670639	11.11	0.10	C6H6O6	M-H	173.009	173.009	-.3801 (ppm)	0	0	N/A	Manual	True	False	Pass	Confirmed
cis-aconitic acid	11.01	Target Compound	42_F_B_SA_R431	42	Processed	T1		Unknown					12031468	107421295	11.11	0.10	C6H6O6	M-H	173.009	173.009	-.4683 (ppm)	0	0	N/A	Manual	True	False	Pass	Confirmed
cis-aconitic acid	11.01	Target Compound	43_F_B_SA_R431	43	Processed	T1		Unknown					15006738	140872793	11.12	0.11	C6H6O6	M-H	173.009	173.009	-.6447 (ppm)	0	0	N/A	Manual	True	False	Pass	Confirmed
cis-aconitic acid	11.01	Target Compound	44_B_SA_R565	44	Processed	T1		Unknown					1571865	8235019	11.08	0.07	C6H6O6	M-H	173.009	173.009	-.4683 (ppm)	0	0	N/A	Manual	True	False	Pass	Confirmed
cis-aconitic acid	11.01	Target Compound	45_B_SA_R565	45	Processed	T1		Unknown					1930122	10511924	11.03	0.02	C6H6O6	M-H	173.009	173.009	-1.4385 (ppm)	0	0	N/A	Manual	True	False	Pass	Confirmed
cis-aconitic acid	11.01	Target Compound	46_B_SA_R565	46	Processed	T1		Unknown					1358458	7850238	11.07	0.06	C6H6O6	M-H	173.009	173.009	-1.6149 (ppm)	0	0	N/A	Manual	True	False	Pass	Confirmed
cis-aconitic acid	11.01	Target Compound	47_Media_SA_Media	47	Processed	T1		Unknown					18766623	183543855	11.11	0.10	C6H6O6	M-H	173.009	173.009	-.4683 (ppm)	0	0	N/A	Manual	True	False	Pass	Confirmed
cis-aconitic acid	11.01	Target Compound	48_Media_SA_Media	48	Processed	T1		Unknown					12315155	116600766	11.1	0.09	C6H6O6	M-H	173.009	173.009	-.3801 (ppm)	0	0	N/A	Manual	True	False	Pass	Confirmed
cis-aconitic acid	11.01	Target Compound	49_F_B_SA_R565	49	Processed	T1		Unknown					1596311	9095429	11.07	0.06	C6H6O6	M-H	173.009	173.009	-.4683 (ppm)	0	0	N/A	Manual	True	False	Pass	Confirmed
cis-aconitic acid	11.01	Target Compound	50_F_B_SA_R565	50	Processed	T1		Unknown					1578125	8473015	11.06	0.05	C6H6O6	M-H	173.009	173.009	-2.0558 (ppm)	0	0	N/A	Manual	True	False	Pass	Confirmed
cis-aconitic acid	11.01	Target Compound	51_F_B_SA_R565	51	Processed	T1		Unknown					1920758	10826498	11.04	0.03	C6H6O6	M-H	173.009	173.009	-1.0857 (ppm)	0	0	N/A	Manual	True	False	Pass	Confirmed
cis-aconitic acid	11.01	Target Compound	52_B_SA_R568	52	Processed	T1		Unknown					2062692	9806071	11.09	0.08	C6H6O6	M-H	173.009	173.009	-1.5267 (ppm)	0	0	N/A	Manual	True	False	Pass	Confirmed
cis-aconitic acid	11.01	Target Compound	53_B_SA_R568	53	Processed	T1		Unknown					1917905	12481428	11.05	0.04	C6H6O6	M-H	173.009	173.009	-1.5267 (ppm)	0	0	N/A	Manual	True	False	Pass	Confirmed
cis-aconitic acid	11.01	Target Compound	54_B_SA_R568	54	Processed	T1		Unknown					20524176	186059523	11.11	0.10	C6H6O6	M-H	173.009	173.009	-.6447 (ppm)	0	0	N/A	Manual	True	False	Pass	Confirmed
cis-aconitic acid	11.01	Target Compound	55_F_B_SA_R568	55	Processed	T1		Unknown					28541398	271389361	11.11	0.10	C6H6O6	M-H	173.009	173.009	-.2919 (ppm)	0	0	N/A	Manual	True	False	Pass	Confirmed
cis-aconitic acid	11.01	Target Compound	56_F_B_SA_R568	56	Processed	T1		Unknown					19686445	179447087	11.11	0.10	C6H6O6	M-H	173.009	173.009	-.7329 (ppm)	0	0	N/A	Manual	True	False	Pass	Confirmed
cis-aconitic acid	11.01	Target Compound	57_F_B_SA_R568	57	Processed	T1		Unknown					2630992	17620754	11.03	0.02	C6H6O6	M-H	173.009	173.009	-.9975 (ppm)	0	0	N/A	Manual	True	False	Pass	Confirmed
cis-aconitic acid	11.01	Target Compound	58_B_SA_R651	58	Processed	T1		Unknown					2905348	16078422	11.07	0.06	C6H6O6	M-H	173.009	173.009	-.9975 (ppm)	0	0	N/A	Manual	True	False	Pass	Confirmed
cis-aconitic acid	11.01	Target Compound	59_B_SA_R651	59	Processed	T1		Unknown					2523361	14544346	11.05	0.04	C6H6O6	M-H	173.009	173.009	-1.2621 (ppm)	0	0	N/A	Manual	True	False	Pass	Confirmed
cis-aconitic acid	11.01	Target Compound	60_B_SA_R651	60	Processed	T1		Unknown					2296782	12149105	11.05	0.04	C6H6O6	M-H	173.009	173.009	-.9975 (ppm)	0	0	N/A	Manual	True	False	Pass	Confirmed
cis-aconitic acid	11.01	Target Compound	61_F_B_SA_R651	61	Processed	T1		Unknown					3891121	22883466	11.03	0.02	C6H6O6	M-H	173.009	173.009	-.9093 (ppm)	0	0	N/A	Manual	True	False	Pass	Confirmed
cis-aconitic acid	11.01	Target Compound	62_F_B_SA_R651	62	Processed	T1		Unknown					3032788	20554235	11.03	0.02	C6H6O6	M-H	173.009	173.009	-.9975 (ppm)	0	0	N/A	Manual	True	False	Pass	Confirmed
cis-aconitic acid	11.01	Target Compound	63_F_B_SA_R651	63	Processed	T1		Unknown					2959256	17643710	11.03	0.02	C6H6O6	M-H	173.009	173.009	-.7329 (ppm)	0	0	N/A	Manual	True	False	Pass	Confirmed
cis-aconitic acid	11.01	Target Compound	64_B_SA_R695	64	Processed	T1		Unknown					14198302	123482139	11.11	0.10	C6H6O6	M-H	173.009	173.009	-.4683 (ppm)	0	0	N/A	Manual	True	False	Pass	Confirmed
cis-aconitic acid	11.01	Target Compound	65_B_SA_R695	65	Processed	T1		Unknown					17385206	162315051	11.1	0.09	C6H6O6	M-H	173.009	173.009	-.6447 (ppm)	0	0	N/A	Manual	True	False	Pass	Confirmed
cis-aconitic acid	11.01	Target Compound	66_B_SA_R695	66	Processed	T1		Unknown					17044646	153745382	11.09	0.08	C6H6O6	M-H	173.009	173.009	-.4683 (ppm)	0	0	N/A	Manual	True	False	Pass	Confirmed
cis-aconitic acid	11.01	Target Compound	67_F_B_SA_R695	67	Processed	T1		Unknown					11529406	112136606	11.11	0.10	C6H6O6	M-H	173.009	173.009	-.6447 (ppm)	0	0	N/A	Manual	True	False	Pass	Confirmed
cis-aconitic acid	11.01	Target Compound	68_F_B_SA_R695	68	Processed	T1		Unknown					12019766	114128608	11.11	0.10	C6H6O6	M-H	173.009	173.009	-.8211 (ppm)	0	0	N/A	Manual	True	False	Pass	Confirmed
cis-aconitic acid	11.01	Target Compound	69_F_B_SA_R695	69	Processed	T1		Unknown					8746033	83205792	11.1	0.09	C6H6O6	M-H	173.009	173.009	-.6447 (ppm)	0	0	N/A	Manual	True	False	Pass	Confirmed
cis-aconitic acid	11.01	Target Compound	70_F_SA_F16	70	Processed	T1		Unknown					21884653	212560862	11.12	0.11	C6H6O6	M-H	173.009	173.009	-.5565 (ppm)	0	0	N/A	Manual	True	False	Pass	Confirmed
cis-aconitic acid	11.01	Target Compound	71_Media_SA_Media	71	Processed	T1		Unknown					25669164	232184155	11.1	0.09	C6H6O6	M-H	173.009	173.009	-.5565 (ppm)	0	0	N/A	Manual	True	False	Pass	Confirmed
cis-aconitic acid	11.01	Target Compound	72_Media_SA_Media	72	Processed	T1		Unknown					21423219	196977607	11.1	0.09	C6H6O6	M-H	173.009	173.009	-.6447 (ppm)	0	0	N/A	Manual	True	False	Pass	Confirmed
cis-aconitic acid	11.01	Target Compound	73_F_SA_F16	73	Processed	T1		Unknown					21470853	196079027	11.12	0.11	C6H6O6	M-H	173.009	173.009	-.5565 (ppm)	0	0	N/A	Manual	True	False	Pass	Confirmed
cis-aconitic acid	11.01	Target Compound	74_F_SA_F16	74	Processed	T1		Unknown					18381598	166863163	11.11	0.10	C6H6O6	M-H	173.009	173.009	-.4683 (ppm)	0	0	N/A	Manual	True	False	Pass	Confirmed
cis-aconitic acid	11.01	Target Compound	75_B_F_SA_F16	75	Processed	T1		Unknown					2001817	10304110	11.05	0.04	C6H6O6	M-H	173.009	173.009	-.6447 (ppm)	0	0	N/A	Manual	True	False	Pass	Confirmed
cis-aconitic acid	11.01	Target Compound	76_B_F_SA_F16	76	Processed	T1		Unknown					1775085	9800377	11.02	0.01	C6H6O6	M-H	173.009	173.009	-1.5267 (ppm)	0	0	N/A	Manual	True	False	Pass	Confirmed
cis-aconitic acid	11.01	Target Compound	77_B_F_SA_F16	77	Processed	T1		Unknown					1934198	10018355	11.04	0.03	C6H6O6	M-H	173.009	173.009	-1.7031 (ppm)	0	0	N/A	Manual	True	False	Pass	Confirmed
cis-aconitic acid	11.01	Target Compound	78_F_SA_F147	78	Processed	T1		Unknown					15379574	146582062	11.1	0.09	C6H6O6	M-H	173.009	173.009	-.3801 (ppm)	0	0	N/A	Manual	True	False	Pass	Confirmed
cis-aconitic acid	11.01	Target Compound	79_F_SA_F147	79	Processed	T1		Unknown					18519078	174969278	11.1	0.09	C6H6O6	M-H	173.009	173.009	-.8211 (ppm)	0	0	N/A	Manual	True	False	Pass	Confirmed
cis-aconitic acid	11.01	Target Compound	80_F_SA_F147	80	Processed	T1		Unknown					17452135	165995192	11.11	0.10	C6H6O6	M-H	173.009	173.009	-.5565 (ppm)	0	0	N/A	Manual	True	False	Pass	Confirmed
cis-aconitic acid	11.01	Target Compound	81_B_F_SA_F147	81	Processed	T1		Unknown					2057597	11182971	11.05	0.04	C6H6O6	M-H	173.009	173.009	-.7329 (ppm)	0	0	N/A	Manual	True	False	Pass	Confirmed
cis-aconitic acid	11.01	Target Compound	82_B_F_SA_F147	82	Processed	T1		Unknown					1645577	8768667	11.06	0.05	C6H6O6	M-H	173.009	173.009	-1.7031 (ppm)	0	0	N/A	Manual	True	False	Pass	Confirmed
cis-aconitic acid	11.01	Target Compound	83_B_F_SA_F147	83	Processed	T1		Unknown					1653832	9502014	11.04	0.03	C6H6O6	M-H	173.009	173.009	-.9093 (ppm)	0	0	N/A	Manual	True	False	Pass	Confirmed
cis-aconitic acid	11.01	Target Compound	84_F_SA_F212	84	Processed	T1		Unknown					22385667	213929603	11.12	0.11	C6H6O6	M-H	173.009	173.009	-.2919 (ppm)	0	0	N/A	Manual	True	False	Pass	Confirmed
cis-aconitic acid	11.01	Target Compound	85_F_SA_F212	85	Processed	T1		Unknown					10838780	98538017	11.1	0.09	C6H6O6	M-H	173.009	173.009	-.8211 (ppm)	0	0	N/A	Manual	True	False	Pass	Confirmed
cis-aconitic acid	11.01	Target Compound	86_F_SA_F212	86	Processed	T1		Unknown					11541940	109902250	11.1	0.09	C6H6O6	M-H	173.009	173.009	-.6447 (ppm)	0	0	N/A	Manual	True	False	Pass	Confirmed
cis-aconitic acid	11.01	Target Compound	87_B_F_SA_F212	87	Processed	T1		Unknown					1829883	8712078	11.07	0.06	C6H6O6	M-H	173.009	173.009	-.8211 (ppm)	0	0	N/A	Manual	True	False	Pass	Confirmed
cis-aconitic acid	11.01	Target Compound	88_B_F_SA_F212	88	Processed	T1		Unknown					1788316	8585330	11.04	0.03	C6H6O6	M-H	173.009	173.009	-.9093 (ppm)	0	0	N/A	Manual	True	False	Pass	Confirmed
cis-aconitic acid	11.01	Target Compound	89_B_F_SA_F212	89	Processed	T1		Unknown					1817849	9392908	11.03	0.02	C6H6O6	M-H	173.009	173.009	-1.6149 (ppm)	0	0	N/A	Manual	True	False	Pass	Confirmed
cis-aconitic acid	11.01	Target Compound	90_F_SA_F253	90	Processed	T1		Unknown					21247322	191075239	11.11	0.10	C6H6O6	M-H	173.009	173.009	-.4683 (ppm)	0	0	N/A	Manual	True	False	Pass	Confirmed
cis-aconitic acid	11.01	Target Compound	91_F_SA_F253	91	Processed	T1		Unknown					10964960	99775605	11.12	0.11	C6H6O6	M-H	173.009	173.009	-.8211 (ppm)	0	0	N/A	Manual	True	False	Pass	Confirmed
cis-aconitic acid	11.01	Target Compound	93_B_F_SA_F253	92	Processed	T1		Unknown					916746	4581211	11.08	0.07	C6H6O6	M-H	173.009	173.009	-.8211 (ppm)	0	0	N/A	Manual	True	False	Pass	Confirmed
cis-aconitic acid	11.01	Target Compound	94_B_F_SA_F253	93	Processed	T1		Unknown					1286550	6951997	11.05	0.04	C6H6O6	M-H	173.009	173.009	-1.3503 (ppm)	0	0	N/A	Manual	True	False	Pass	Confirmed
cis-aconitic acid	11.01	Target Compound	95_B_F_SA_F253	94	Processed	T1		Unknown					1167006	5978464	11.07	0.06	C6H6O6	M-H	173.009	173.009	-1.7031 (ppm)	0	0	N/A	Manual	True	False	Pass	Confirmed
cis-aconitic acid	11.01	Target Compound	96_Media_SA_Media	95	Processed	T1		Unknown					10891024	104652256	11.11	0.10	C6H6O6	M-H	173.009	173.009	-.4683 (ppm)	0	0	N/A	Manual	True	False	Pass	Confirmed
cis-aconitic acid	11.01	Target Compound	97_Media_C_SA_Media_C	96	Processed	T1		Unknown					16904427	151025233	11.11	0.10	C6H6O6	M-H	173.009	173.009	-.4683 (ppm)	0	0	N/A	Manual	True	False	Pass	Confirmed
cis-aconitic acid	11.01	Target Compound	98_Media_C_SA_Media_C	97	Processed	T1		Unknown					17998539	172803896	11.11	0.10	C6H6O6	M-H	173.009	173.009	-.3801 (ppm)	0	0	N/A	Manual	True	False	Pass	Confirmed
cis-aconitic acid	11.01	Target Compound	99_Media_C_SA_Media_C	98	Processed	T1		Unknown					16875713	159220966	11.1	0.09	C6H6O6	M-H	173.009	173.009	-.9093 (ppm)	0	0	N/A	Manual	True	False	Pass	Confirmed
cis-aconitic acid	11.01	Target Compound	Pool_62h_01	104	Processed	T1		Unknown					11802040	106269568	11.09	0.08	C6H6O6	M-H	173.009	173.009	-.2919 (ppm)	0	0	N/A	Manual	True	False	Pass	Confirmed
cis-aconitic acid	11.01	Target Compound	Pool_62h_02	105	Processed	T1		Unknown					17288201	160855876	11.1	0.09	C6H6O6	M-H	173.009	173.009	-.1155 (ppm)	0	0	N/A	Manual	True	False	Pass	Confirmed
cis-aconitic acid	11.01	Target Compound	Pool_62h_03	106	Processed	T1		Unknown					13040338	115803574	11.11	0.10	C6H6O6	M-H	173.009	173.009	-.4683 (ppm)	0	0	N/A	Manual	True	False	Pass	Confirmed
cis-aconitic acid	11.01	Target Compound	Pool_62h_04	107	Processed	T1		Unknown					11248359	114004069	11.1	0.09	C6H6O6	M-H	173.009	173.009	-.6447 (ppm)	0	0	N/A	Manual	True	False	Pass	Confirmed
cis-aconitic acid	11.01	Target Compound	Pool_62h_05	108	Processed	T1		Unknown					8233327	80704996	11.12	0.11	C6H6O6	M-H	173.009	173.009	-.9093 (ppm)	0	0	N/A	Manual	True	False	Pass	Confirmed
cis-aconitic acid	11.01	Target Compound	Pool_62h_06	109	Processed	T1		Unknown					9066993	83402097	11.1	0.09	C6H6O6	M-H	173.009	173.009	-.6447 (ppm)	0	0	N/A	Manual	True	False	Pass	Confirmed
cis-aconitic acid	11.01	Target Compound	Pool_62h_07	110	Processed	T1		Unknown					9351963	85041783	11.09	0.08	C6H6O6	M-H	173.009	173.009	-.9093 (ppm)	0	0	N/A	Manual	True	False	Pass	Confirmed
cis-aconitic acid	11.01	Target Compound	Pool_62h_08	111	Processed	T1		Unknown					8946383	82938328	11.1	0.09	C6H6O6	M-H	173.009	173.009	-.5565 (ppm)	0	0	N/A	Manual	True	False	Pass	Confirmed
cis-aconitic acid	11.01	Target Compound	Pool_62h_09	112	Processed	T1		Unknown					8952736	83906599	11.1	0.09	C6H6O6	M-H	173.009	173.009	-.3801 (ppm)	0	0	N/A	Manual	True	False	Pass	Confirmed
cis-aconitic acid	11.01	Target Compound	Std_Mix40_250_01	115	Processed	T1		Unknown					16642425	135651521	11.09	0.08	C6H6O6	M-H	173.009	173.009	-.6447 (ppm)	0	0	N/A	Method	True	False	Pass	Confirmed
cis-aconitic acid	11.01	Target Compound	Std_Mix40_250_02	116	Processed	T1		Unknown					16797640	134670038	11.11	0.10	C6H6O6	M-H	173.009	173.009	-.8211 (ppm)	0	0	N/A	Method	True	False	Pass	Confirmed
citric acid	10.75	Target Compound	01_B_SA_R09	1	Processed	T1		Unknown					29192603	258622007	10.73	-0.02	C6H8O7	M-H	191.02	191.02	.5571 (ppm)	0	0	N/A	Method	True	False	Pass	Confirmed
citric acid	10.75	Target Compound	02_B_SA_R09	2	Processed	T1		Unknown					18873370	175416761	10.82	0.07	C6H8O7	M-H	191.02	191.02	.3175 (ppm)	0	0	N/A	Manual	True	False	Pass	Confirmed
citric acid	10.75	Target Compound	03_B_SA_R09	3	Processed	T1		Unknown					20722971	174705266	10.75	0.00	C6H8O7	M-H	191.02	191.02	.0779 (ppm)	0	0	N/A	Manual	True	False	Pass	Confirmed
citric acid	10.75	Target Compound	04_F_B_SA_R09	4	Processed	T1		Unknown					18754284	155986634	10.75	0.00	C6H8O7	M-H	191.02	191.02	.7968 (ppm)	0	0	N/A	Manual	True	False	Pass	Confirmed
citric acid	10.75	Target Compound	05_F_B_SA_R09	5	Processed	T1		Unknown					11689643	85126403	10.81	0.06	C6H8O7	M-H	191.02	191.02	.0779 (ppm)	0	0	N/A	Manual	True	False	Pass	Confirmed
citric acid	10.75	Target Compound	06_F_B_SA_R09	6	Processed	T1		Unknown					15335734	148716804	10.81	0.06	C6H8O7	M-H	191.02	191.02	.3175 (ppm)	0	0	N/A	Manual	True	False	Pass	Confirmed
citric acid	10.75	Target Compound	07_B_SA_R16	7	Processed	T1		Unknown					16814111	120156850	10.82	0.07	C6H8O7	M-H	191.02	191.02	.3974 (ppm)	0	0	N/A	Manual	True	False	Pass	Confirmed
citric acid	10.75	Target Compound	08_B_SA_R16	8	Processed	T1		Unknown					11074285	79841179	10.81	0.06	C6H8O7	M-H	191.02	191.02	-.0020 (ppm)	0	0	N/A	Manual	True	False	Pass	Confirmed
citric acid	10.75	Target Compound	09_B_SA_R16	9	Processed	T1		Unknown					11962012	75866422	10.8	0.05	C6H8O7	M-H	191.02	191.02	.1577 (ppm)	0	0	N/A	Manual	True	False	Pass	Confirmed
citric acid	10.75	Target Compound	10_F_B_SA_R16	10	Processed	T1		Unknown					17242725	119337952	10.81	0.06	C6H8O7	M-H	191.02	191.02	.3175 (ppm)	0	0	N/A	Manual	True	False	Pass	Confirmed
citric acid	10.75	Target Compound	100_Media_C_SA_Media_C	99	Processed	T1		Unknown					57894840	520927820	10.76	0.01	C6H8O7	M-H	191.02	191.02	.0779 (ppm)	0	0	N/A	Method	True	False	Pass	Confirmed
citric acid	10.75	Target Compound	101_Media_C_SA_Media_C	100	Processed	T1		Unknown					54405079	502090252	10.77	0.02	C6H8O7	M-H	191.02	191.02	.3974 (ppm)	0	0	N/A	Method	True	False	Pass	Confirmed
citric acid	10.75	Target Compound	102_Media_C_SA_Media_C	101	Processed	T1		Unknown					52423282	516245529	10.74	-0.01	C6H8O7	M-H	191.02	191.02	-.0020 (ppm)	0	0	N/A	Method	True	False	Pass	Confirmed
citric acid	10.75	Target Compound	103_Media_C_SA_Media_C	102	Processed	T1		Unknown					51865227	477980961	10.76	0.01	C6H8O7	M-H	191.02	191.02	.1577 (ppm)	0	0	N/A	Method	True	False	Pass	Confirmed
citric acid	10.75	Target Compound	104_Media_C_SA_Media_C	103	Processed	T1		Unknown					53616509	527156923	10.75	0.00	C6H8O7	M-H	191.02	191.02	.3175 (ppm)	0	0	N/A	Method	True	False	Pass	Confirmed
citric acid	10.75	Target Compound	11_F_B_SA_R16	11	Processed	T1		Unknown					11014058	77194792	10.82	0.07	C6H8O7	M-H	191.02	191.02	.0779 (ppm)	0	0	N/A	Manual	True	False	Pass	Confirmed
citric acid	10.75	Target Compound	12_F_B_SA_R16	12	Processed	T1		Unknown					10658675	75643430	10.8	0.05	C6H8O7	M-H	191.02	191.02	-.2417 (ppm)	0	0	N/A	Manual	True	False	Pass	Confirmed
citric acid	10.75	Target Compound	13_B_SA_R147	13	Processed	T1		Unknown					82144251	753018379	10.76	0.01	C6H8O7	M-H	191.02	191.02	.6370 (ppm)	0	0	N/A	Method	True	False	Pass	Confirmed
citric acid	10.75	Target Compound	14_B_SA_R147	14	Processed	T1		Unknown					46708607	418012066	10.75	0.00	C6H8O7	M-H	191.02	191.02	-.0020 (ppm)	0	0	N/A	Method	True	False	Pass	Confirmed
citric acid	10.75	Target Compound	15_B_SA_R147	15	Processed	T1		Unknown					60069699	527003747	10.74	-0.01	C6H8O7	M-H	191.02	191.02	.1577 (ppm)	0	0	N/A	Method	True	False	Pass	Confirmed
citric acid	10.75	Target Compound	16_F_B_SA_R147	16	Processed	T1		Unknown					29691876	291191909	10.76	0.01	C6H8O7	M-H	191.02	191.02	.4773 (ppm)	0	0	N/A	Manual	True	False	Pass	Confirmed
citric acid	10.75	Target Compound	17_F_B_SA_R147	17	Processed	T1		Unknown					24458100	227512446	10.76	0.01	C6H8O7	M-H	191.02	191.02	.0779 (ppm)	0	0	N/A	Manual	True	False	Pass	Confirmed
citric acid	10.75	Target Compound	18_F_B_SA_R147	18	Processed	T1		Unknown					22431575	238683434	10.83	0.08	C6H8O7	M-H	191.02	191.02	.2376 (ppm)	0	0	N/A	Manual	True	False	Pass	Confirmed
citric acid	10.75	Target Compound	19_B_SA_R318	19	Processed	T1		Unknown					17772677	118889019	10.8	0.05	C6H8O7	M-H	191.02	191.02	.5571 (ppm)	0	0	N/A	Manual	True	False	Pass	Confirmed
citric acid	10.75	Target Compound	20_B_SA_R318	20	Processed	T1		Unknown					15275366	113520868	10.83	0.08	C6H8O7	M-H	191.02	191.02	-.0819 (ppm)	0	0	N/A	Manual	True	False	Pass	Confirmed
citric acid	10.75	Target Compound	21_B_SA_R318	21	Processed	T1		Unknown					10580621	69075454	10.8	0.05	C6H8O7	M-H	191.02	191.02	.5571 (ppm)	0	0	N/A	Manual	True	False	Pass	Confirmed
citric acid	10.75	Target Compound	22_F_B_SA_R318	22	Processed	T1		Unknown					20271705	110603982	11.15	0.40	C6H8O7	M-H	191.02	191.02	.7169 (ppm)	0	0	N/A	Manual	True	False	Pass	Confirmed
citric acid	10.75	Target Compound	23_F_B_SA_R318	23	Processed	T1		Unknown					8471593	51136610	10.8	0.05	C6H8O7	M-H	191.02	191.02	-.0020 (ppm)	0	0	N/A	Manual	True	False	Pass	Confirmed
citric acid	10.75	Target Compound	24_Media_SA_Media	24	Processed	T1		Unknown					87569787	776543027	10.74	-0.01	C6H8O7	M-H	191.02	191.02	.5571 (ppm)	0	0	N/A	Method	True	False	Pass	Confirmed
citric acid	10.75	Target Compound	25_F_B_SA_R318	25	Processed	T1		Unknown					10671204	75735551	10.81	0.06	C6H8O7	M-H	191.02	191.02	.2376 (ppm)	0	0	N/A	Manual	True	False	Pass	Confirmed
citric acid	10.75	Target Compound	26_B_SA_R327	26	Processed	T1		Unknown					30121630	269821945	10.78	0.03	C6H8O7	M-H	191.02	191.02	.7968 (ppm)	0	0	N/A	Method	True	False	Pass	Confirmed
citric acid	10.75	Target Compound	27_B_SA_R327	27	Processed	T1		Unknown					14225360	105623271	10.81	0.06	C6H8O7	M-H	191.02	191.02	.3974 (ppm)	0	0	N/A	Manual	True	False	Pass	Confirmed
citric acid	10.75	Target Compound	28_B_SA_R327	28	Processed	T1		Unknown					18236217	167445504	10.77	0.02	C6H8O7	M-H	191.02	191.02	.3974 (ppm)	0	0	N/A	Manual	True	False	Pass	Confirmed
citric acid	10.75	Target Compound	29_F_B_SA_R327	29	Processed	T1		Unknown					22677553	218033479	10.79	0.04	C6H8O7	M-H	191.02	191.02	-.0020 (ppm)	0	0	N/A	Manual	True	False	Pass	Confirmed
citric acid	10.75	Target Compound	30_F_B_SA_R327	30	Processed	T1		Unknown					13587905	108633442	10.82	0.07	C6H8O7	M-H	191.02	191.02	-.0020 (ppm)	0	0	N/A	Manual	True	False	Pass	Confirmed
citric acid	10.75	Target Compound	31_F_B_SA_R327	31	Processed	T1		Unknown					15782466	125941257	10.82	0.07	C6H8O7	M-H	191.02	191.02	.4773 (ppm)	0	0	N/A	Manual	True	False	Pass	Confirmed
citric acid	10.75	Target Compound	32_B_SA_R420	32	Processed	T1		Unknown					22843847	227843814	10.79	0.04	C6H8O7	M-H	191.02	191.02	.5571 (ppm)	0	0	N/A	Manual	True	False	Pass	Confirmed
citric acid	10.75	Target Compound	33_B_SA_R420	33	Processed	T1		Unknown					18325293	150778132	10.83	0.08	C6H8O7	M-H	191.02	191.02	-.1618 (ppm)	0	0	N/A	Manual	True	False	Pass	Confirmed
citric acid	10.75	Target Compound	34_B_SA_R420	34	Processed	T1		Unknown					41745204	364081787	10.75	0.00	C6H8O7	M-H	191.02	191.02	.6370 (ppm)	0	0	N/A	Method	True	False	Pass	Confirmed
citric acid	10.75	Target Compound	35_F_B_SA_R420	35	Processed	T1		Unknown					30621748	282624181	10.76	0.01	C6H8O7	M-H	191.02	191.02	.1577 (ppm)	0	0	N/A	Method	True	False	Pass	Confirmed
citric acid	10.75	Target Compound	36_F_B_SA_R420	36	Processed	T1		Unknown					23392382	220770162	10.75	0.00	C6H8O7	M-H	191.02	191.02	-.0819 (ppm)	0	0	N/A	Manual	True	False	Pass	Confirmed
citric acid	10.75	Target Compound	37_F_B_SA_R420	37	Processed	T1		Unknown					18430180	154145592	10.77	0.02	C6H8O7	M-H	191.02	191.02	.3175 (ppm)	0	0	N/A	Manual	True	False	Pass	Confirmed
citric acid	10.75	Target Compound	38_B_SA_R431	38	Processed	T1		Unknown					28647178	263800058	10.78	0.03	C6H8O7	M-H	191.02	191.02	.3974 (ppm)	0	0	N/A	Method	True	False	Pass	Confirmed
citric acid	10.75	Target Compound	39_B_SA_R431	39	Processed	T1		Unknown					35654926	328630118	10.74	-0.01	C6H8O7	M-H	191.02	191.02	.3974 (ppm)	0	0	N/A	Method	True	False	Pass	Confirmed
citric acid	10.75	Target Compound	40_B_SA_R431	40	Processed	T1		Unknown					21802189	211651534	10.83	0.08	C6H8O7	M-H	191.02	191.02	.0779 (ppm)	0	0	N/A	Manual	True	False	Pass	Confirmed
citric acid	10.75	Target Compound	41_F_B_SA_R431	41	Processed	T1		Unknown					38421905	346455212	10.74	-0.01	C6H8O7	M-H	191.02	191.02	.4773 (ppm)	0	0	N/A	Method	True	False	Pass	Confirmed
citric acid	10.75	Target Compound	42_F_B_SA_R431	42	Processed	T1		Unknown					16209622	159297103	10.82	0.07	C6H8O7	M-H	191.02	191.02	.0779 (ppm)	0	0	N/A	Manual	True	False	Pass	Confirmed
citric acid	10.75	Target Compound	43_F_B_SA_R431	43	Processed	T1		Unknown					33080095	302509312	10.75	0.00	C6H8O7	M-H	191.02	191.02	.3974 (ppm)	0	0	N/A	Method	True	False	Pass	Confirmed
citric acid	10.75	Target Compound	44_B_SA_R565	44	Processed	T1		Unknown					9580883	71076080	10.83	0.08	C6H8O7	M-H	191.02	191.02	.3974 (ppm)	0	0	N/A	Manual	True	False	Pass	Confirmed
citric acid	10.75	Target Compound	45_B_SA_R565	45	Processed	T1		Unknown					6390465	36434669	10.81	0.06	C6H8O7	M-H	191.02	191.02	-.1618 (ppm)	0	0	N/A	Manual	True	False	Pass	Confirmed
citric acid	10.75	Target Compound	46_B_SA_R565	46	Processed	T1		Unknown					7109343	50761761	10.82	0.07	C6H8O7	M-H	191.02	191.02	-.0819 (ppm)	0	0	N/A	Manual	True	False	Pass	Confirmed
citric acid	10.75	Target Compound	47_Media_SA_Media	47	Processed	T1		Unknown					42499795	379483432	10.75	0.00	C6H8O7	M-H	191.02	191.02	.6370 (ppm)	0	0	N/A	Method	True	False	Pass	Confirmed
citric acid	10.75	Target Compound	48_Media_SA_Media	48	Processed	T1		Unknown					26748619	231301404	10.76	0.01	C6H8O7	M-H	191.02	191.02	.4773 (ppm)	0	0	N/A	Method	True	False	Pass	Confirmed
citric acid	10.75	Target Compound	49_F_B_SA_R565	49	Processed	T1		Unknown					7808128	52607161	10.82	0.07	C6H8O7	M-H	191.02	191.02	.1577 (ppm)	0	0	N/A	Manual	True	False	Pass	Confirmed
citric acid	10.75	Target Compound	50_F_B_SA_R565	50	Processed	T1		Unknown					6110286	50126275	10.82	0.07	C6H8O7	M-H	191.02	191.02	.5571 (ppm)	0	0	N/A	Manual	True	False	Pass	Confirmed
citric acid	10.75	Target Compound	51_F_B_SA_R565	51	Processed	T1		Unknown					6579434	49494139	10.82	0.07	C6H8O7	M-H	191.02	191.02	.3974 (ppm)	0	0	N/A	Manual	True	False	Pass	Confirmed
citric acid	10.75	Target Compound	52_B_SA_R568	52	Processed	T1		Unknown					15231879	97786260	10.83	0.08	C6H8O7	M-H	191.02	191.02	.3175 (ppm)	0	0	N/A	Manual	True	False	Pass	Confirmed
citric acid	10.75	Target Compound	53_B_SA_R568	53	Processed	T1		Unknown					11185337	78767401	10.82	0.07	C6H8O7	M-H	191.02	191.02	.1577 (ppm)	0	0	N/A	Manual	True	False	Pass	Confirmed
citric acid	10.75	Target Compound	54_B_SA_R568	54	Processed	T1		Unknown					40706129	350072695	10.76	0.01	C6H8O7	M-H	191.02	191.02	.6370 (ppm)	0	0	N/A	Method	True	False	Pass	Confirmed
citric acid	10.75	Target Compound	55_F_B_SA_R568	55	Processed	T1		Unknown					32610834	299110333	10.74	-0.01	C6H8O7	M-H	191.02	191.02	.1577 (ppm)	0	0	N/A	Manual	True	False	Pass	Confirmed
citric acid	10.75	Target Compound	56_F_B_SA_R568	56	Processed	T1		Unknown					25479776	243992562	10.77	0.02	C6H8O7	M-H	191.02	191.02	.0779 (ppm)	0	0	N/A	Method	True	False	Pass	Confirmed
citric acid	10.75	Target Compound	57_F_B_SA_R568	57	Processed	T1		Unknown					11082795	79430671	10.83	0.08	C6H8O7	M-H	191.02	191.02	.3974 (ppm)	0	0	N/A	Manual	True	False	Pass	Confirmed
citric acid	10.75	Target Compound	58_B_SA_R651	58	Processed	T1		Unknown					14951814	90073474	10.82	0.07	C6H8O7	M-H	191.02	191.02	.5571 (ppm)	0	0	N/A	Manual	True	False	Pass	Confirmed
citric acid	10.75	Target Compound	59_B_SA_R651	59	Processed	T1		Unknown					10402332	68525241	10.81	0.06	C6H8O7	M-H	191.02	191.02	-.2417 (ppm)	0	0	N/A	Manual	True	False	Pass	Confirmed
citric acid	10.75	Target Compound	60_B_SA_R651	60	Processed	T1		Unknown					13343078	90053638	10.83	0.08	C6H8O7	M-H	191.02	191.02	.3974 (ppm)	0	0	N/A	Manual	True	False	Pass	Confirmed
citric acid	10.75	Target Compound	61_F_B_SA_R651	61	Processed	T1		Unknown					13837407	82021311	10.83	0.08	C6H8O7	M-H	191.02	191.02	.1577 (ppm)	0	0	N/A	Manual	True	False	Pass	Confirmed
citric acid	10.75	Target Compound	62_F_B_SA_R651	62	Processed	T1		Unknown					9820353	65728587	10.81	0.06	C6H8O7	M-H	191.02	191.02	-.0020 (ppm)	0	0	N/A	Manual	True	False	Pass	Confirmed
citric acid	10.75	Target Compound	63_F_B_SA_R651	63	Processed	T1		Unknown					10435502	72374146	10.81	0.06	C6H8O7	M-H	191.02	191.02	.0779 (ppm)	0	0	N/A	Manual	True	False	Pass	Confirmed
citric acid	10.75	Target Compound	64_B_SA_R695	64	Processed	T1		Unknown					17960803	128572335	10.81	0.06	C6H8O7	M-H	191.02	191.02	.1577 (ppm)	0	0	N/A	Manual	True	False	Pass	Confirmed
citric acid	10.75	Target Compound	65_B_SA_R695	65	Processed	T1		Unknown					40657614	392468413	10.77	0.02	C6H8O7	M-H	191.02	191.02	.3175 (ppm)	0	0	N/A	Method	True	False	Pass	Confirmed
citric acid	10.75	Target Compound	66_B_SA_R695	66	Processed	T1		Unknown					43248473	399581910	10.75	0.00	C6H8O7	M-H	191.02	191.02	.3974 (ppm)	0	0	N/A	Method	True	False	Pass	Confirmed
citric acid	10.75	Target Compound	67_F_B_SA_R695	67	Processed	T1		Unknown					17168385	117851698	10.83	0.08	C6H8O7	M-H	191.02	191.02	-.0819 (ppm)	0	0	N/A	Manual	True	False	Pass	Confirmed
citric acid	10.75	Target Compound	68_F_B_SA_R695	68	Processed	T1		Unknown					12930781	93830239	10.81	0.06	C6H8O7	M-H	191.02	191.02	.3175 (ppm)	0	0	N/A	Manual	True	False	Pass	Confirmed
citric acid	10.75	Target Compound	69_F_B_SA_R695	69	Processed	T1		Unknown					14587136	130005384	10.8	0.05	C6H8O7	M-H	191.02	191.02	-.2417 (ppm)	0	0	N/A	Manual	True	False	Pass	Confirmed
citric acid	10.75	Target Compound	70_F_SA_F16	70	Processed	T1		Unknown					18229910	126834502	10.82	0.07	C6H8O7	M-H	191.02	191.02	.5571 (ppm)	0	0	N/A	Manual	True	False	Pass	Confirmed
citric acid	10.75	Target Compound	71_Media_SA_Media	71	Processed	T1		Unknown					39246010	366945675	10.76	0.01	C6H8O7	M-H	191.02	191.02	.3974 (ppm)	0	0	N/A	Manual	True	False	Pass	Confirmed
citric acid	10.75	Target Compound	72_Media_SA_Media	72	Processed	T1		Unknown					61913233	585195762	10.75	0.00	C6H8O7	M-H	191.02	191.02	.3175 (ppm)	0	0	N/A	Method	True	False	Pass	Confirmed
citric acid	10.75	Target Compound	73_F_SA_F16	73	Processed	T1		Unknown					26194347	236762612	10.76	0.01	C6H8O7	M-H	191.02	191.02	.3974 (ppm)	0	0	N/A	Method	True	False	Pass	Confirmed
citric acid	10.75	Target Compound	74_F_SA_F16	74	Processed	T1		Unknown					17689470	150976511	10.82	0.07	C6H8O7	M-H	191.02	191.02	.1577 (ppm)	0	0	N/A	Manual	True	False	Pass	Confirmed
citric acid	10.75	Target Compound	75_B_F_SA_F16	75	Processed	T1		Unknown					9775837	75561876	10.84	0.09	C6H8O7	M-H	191.02	191.02	.1577 (ppm)	0	0	N/A	Manual	True	False	Pass	Confirmed
citric acid	10.75	Target Compound	76_B_F_SA_F16	76	Processed	T1		Unknown					6798087	51036109	10.82	0.07	C6H8O7	M-H	191.02	191.02	.3175 (ppm)	0	0	N/A	Manual	True	False	Pass	Confirmed
citric acid	10.75	Target Compound	77_B_F_SA_F16	77	Processed	T1		Unknown					7057862	51642011	10.81	0.06	C6H8O7	M-H	191.02	191.02	.1577 (ppm)	0	0	N/A	Manual	True	False	Pass	Confirmed
citric acid	10.75	Target Compound	78_F_SA_F147	78	Processed	T1		Unknown					17637669	148560882	10.82	0.07	C6H8O7	M-H	191.02	191.02	.5571 (ppm)	0	0	N/A	Manual	True	False	Pass	Confirmed
citric acid	10.75	Target Compound	79_F_SA_F147	79	Processed	T1		Unknown					34090679	320553388	10.74	-0.01	C6H8O7	M-H	191.02	191.02	-.0819 (ppm)	0	0	N/A	Method	True	False	Pass	Confirmed
citric acid	10.75	Target Compound	80_F_SA_F147	80	Processed	T1		Unknown					25897338	238242795	10.78	0.03	C6H8O7	M-H	191.02	191.02	.3175 (ppm)	0	0	N/A	Method	True	False	Pass	Confirmed
citric acid	10.75	Target Compound	81_B_F_SA_F147	81	Processed	T1		Unknown					7966697	53771693	10.82	0.07	C6H8O7	M-H	191.02	191.02	.5571 (ppm)	0	0	N/A	Manual	True	False	Pass	Confirmed
citric acid	10.75	Target Compound	82_B_F_SA_F147	82	Processed	T1		Unknown					8233988	54735566	10.82	0.07	C6H8O7	M-H	191.02	191.02	.3175 (ppm)	0	0	N/A	Manual	True	False	Pass	Confirmed
citric acid	10.75	Target Compound	83_B_F_SA_F147	83	Processed	T1		Unknown					7644840	52685442	10.82	0.07	C6H8O7	M-H	191.02	191.02	.1577 (ppm)	0	0	N/A	Manual	True	False	Pass	Confirmed
citric acid	10.75	Target Compound	84_F_SA_F212	84	Processed	T1		Unknown					24423869	221739180	10.78	0.03	C6H8O7	M-H	191.02	191.02	.4773 (ppm)	0	0	N/A	Manual	True	False	Pass	Confirmed
citric acid	10.75	Target Compound	85_F_SA_F212	85	Processed	T1		Unknown					16331925	137138901	10.82	0.07	C6H8O7	M-H	191.02	191.02	.3175 (ppm)	0	0	N/A	Manual	True	False	Pass	Confirmed
citric acid	10.75	Target Compound	86_F_SA_F212	86	Processed	T1		Unknown					13222030	113189663	10.81	0.06	C6H8O7	M-H	191.02	191.02	.2376 (ppm)	0	0	N/A	Manual	True	False	Pass	Confirmed
citric acid	10.75	Target Compound	87_B_F_SA_F212	87	Processed	T1		Unknown					7747872	56098613	10.84	0.09	C6H8O7	M-H	191.02	191.02	-.0020 (ppm)	0	0	N/A	Manual	True	False	Pass	Confirmed
citric acid	10.75	Target Compound	88_B_F_SA_F212	88	Processed	T1		Unknown					7996119	60460290	10.84	0.09	C6H8O7	M-H	191.02	191.02	.1577 (ppm)	0	0	N/A	Manual	True	False	Pass	Confirmed
citric acid	10.75	Target Compound	89_B_F_SA_F212	89	Processed	T1		Unknown					7351359	52648721	10.81	0.06	C6H8O7	M-H	191.02	191.02	-.0819 (ppm)	0	0	N/A	Manual	True	False	Pass	Confirmed
citric acid	10.75	Target Compound	90_F_SA_F253	90	Processed	T1		Unknown					22714668	220368022	10.83	0.08	C6H8O7	M-H	191.02	191.02	.5571 (ppm)	0	0	N/A	Manual	True	False	Pass	Confirmed
citric acid	10.75	Target Compound	91_F_SA_F253	91	Processed	T1		Unknown					16531451	126753834	10.83	0.08	C6H8O7	M-H	191.02	191.02	.2376 (ppm)	0	0	N/A	Manual	True	False	Pass	Confirmed
citric acid	10.75	Target Compound	93_B_F_SA_F253	92	Processed	T1		Unknown					6131726	38685116	10.83	0.08	C6H8O7	M-H	191.02	191.02	-.0819 (ppm)	0	0	N/A	Manual	True	False	Pass	Confirmed
citric acid	10.75	Target Compound	94_B_F_SA_F253	93	Processed	T1		Unknown					7063753	51471999	10.82	0.07	C6H8O7	M-H	191.02	191.02	.0779 (ppm)	0	0	N/A	Manual	True	False	Pass	Confirmed
citric acid	10.75	Target Compound	95_B_F_SA_F253	94	Processed	T1		Unknown					8590819	62214520	10.83	0.08	C6H8O7	M-H	191.02	191.02	-.1618 (ppm)	0	0	N/A	Manual	True	False	Pass	Confirmed
citric acid	10.75	Target Compound	96_Media_SA_Media	95	Processed	T1		Unknown					15900837	131696219	10.8	0.05	C6H8O7	M-H	191.02	191.02	.4773 (ppm)	0	0	N/A	Method	True	False	Pass	Confirmed
citric acid	10.75	Target Compound	97_Media_C_SA_Media_C	96	Processed	T1		Unknown					46895148	406844666	10.75	0.00	C6H8O7	M-H	191.02	191.02	.3175 (ppm)	0	0	N/A	Method	True	False	Pass	Confirmed
citric acid	10.75	Target Compound	98_Media_C_SA_Media_C	97	Processed	T1		Unknown					52299226	485680402	10.75	0.00	C6H8O7	M-H	191.02	191.02	.5571 (ppm)	0	0	N/A	Method	True	False	Pass	Confirmed
citric acid	10.75	Target Compound	99_Media_C_SA_Media_C	98	Processed	T1		Unknown					50192063	455726344	10.74	-0.01	C6H8O7	M-H	191.02	191.02	.0779 (ppm)	0	0	N/A	Method	True	False	Pass	Confirmed
citric acid	10.75	Target Compound	Pool_62h_01	104	Processed	T1		Unknown					30351236	260983819	10.74	-0.01	C6H8O7	M-H	191.02	191.02	.7968 (ppm)	0	0	N/A	Method	True	False	Pass	Confirmed
citric acid	10.75	Target Compound	Pool_62h_02	105	Processed	T1		Unknown					35242989	327179048	10.76	0.01	C6H8O7	M-H	191.02	191.02	.6370 (ppm)	0	0	N/A	Method	True	False	Pass	Confirmed
citric acid	10.75	Target Compound	Pool_62h_03	106	Processed	T1		Unknown					25346674	213996843	10.76	0.01	C6H8O7	M-H	191.02	191.02	.3974 (ppm)	0	0	N/A	Method	True	False	Pass	Confirmed
citric acid	10.75	Target Compound	Pool_62h_04	107	Processed	T1		Unknown					22856978	198045616	10.77	0.02	C6H8O7	M-H	191.02	191.02	.3974 (ppm)	0	0	N/A	Method	True	False	Pass	Confirmed
citric acid	10.75	Target Compound	Pool_62h_05	108	Processed	T1		Unknown					19603745	190393950	10.77	0.02	C6H8O7	M-H	191.02	191.02	.0779 (ppm)	0	0	N/A	Method	True	False	Pass	Confirmed
citric acid	10.75	Target Compound	Pool_62h_06	109	Processed	T1		Unknown					19958349	186860157	10.75	0.00	C6H8O7	M-H	191.02	191.02	.2376 (ppm)	0	0	N/A	Manual	True	False	Pass	Confirmed
citric acid	10.75	Target Compound	Pool_62h_07	110	Processed	T1		Unknown					19994703	202683278	10.78	0.03	C6H8O7	M-H	191.02	191.02	.0779 (ppm)	0	0	N/A	Manual	True	False	Pass	Confirmed
citric acid	10.75	Target Compound	Pool_62h_08	111	Processed	T1		Unknown					20828042	198913766	10.75	0.00	C6H8O7	M-H	191.02	191.02	.0779 (ppm)	0	0	N/A	Manual	True	False	Pass	Confirmed
citric acid	10.75	Target Compound	Pool_62h_09	112	Processed	T1		Unknown					21486370	220398606	10.77	0.02	C6H8O7	M-H	191.02	191.02	.3974 (ppm)	0	0	N/A	Manual	True	False	Pass	Confirmed
citric acid	10.75	Target Compound	Std_Mix40_250_01	115	Processed	T1		Unknown					17748498	154059624	10.73	-0.02	C6H8O7	M-H	191.02	191.02	.3175 (ppm)	0	0	N/A	Method	True	False	Pass	Confirmed
citric acid	10.75	Target Compound	Std_Mix40_250_02	116	Processed	T1		Unknown					21188914	209167825	10.74	-0.01	C6H8O7	M-H	191.02	191.02	-.1618 (ppm)	0	0	N/A	Method	True	False	Pass	Confirmed
fumaric acid	5.94	Target Compound	01_B_SA_R09	1	Processed	T1		Unknown					N/F	N/F	N/F	N/F	C4H4O4	N/A	115.004	N/F	N/F	N/F	0	N/A	Method	True	False	Fail	NotFound
fumaric acid	5.94	Target Compound	02_B_SA_R09	2	Processed	T1		Unknown					N/F	N/F	N/F	N/F	C4H4O4	N/A	115.004	N/F	N/F	N/F	0	N/A	Method	True	False	Fail	NotFound
fumaric acid	5.94	Target Compound	03_B_SA_R09	3	Processed	T1		Unknown					N/F	N/F	N/F	N/F	C4H4O4	N/A	115.004	N/F	N/F	N/F	0	N/A	Method	True	False	Fail	NotFound
fumaric acid	5.94	Target Compound	04_F_B_SA_R09	4	Processed	T1		Unknown					N/F	N/F	N/F	N/F	C4H4O4	N/A	115.004	N/F	N/F	N/F	0	N/A	Method	True	False	Fail	NotFound
fumaric acid	5.94	Target Compound	05_F_B_SA_R09	5	Processed	T1		Unknown					N/F	N/F	N/F	N/F	C4H4O4	N/A	115.004	N/F	N/F	N/F	0	N/A	Method	True	False	Fail	NotFound
fumaric acid	5.94	Target Compound	06_F_B_SA_R09	6	Processed	T1		Unknown					N/F	N/F	N/F	N/F	C4H4O4	N/A	115.004	N/F	N/F	N/F	0	N/A	Method	True	False	Fail	NotFound
fumaric acid	5.94	Target Compound	07_B_SA_R16	7	Processed	T1		Unknown					N/F	N/F	N/F	N/F	C4H4O4	N/A	115.004	N/F	N/F	N/F	0	N/A	Method	True	False	Fail	NotFound
fumaric acid	5.94	Target Compound	08_B_SA_R16	8	Processed	T1		Unknown					N/F	N/F	N/F	N/F	C4H4O4	N/A	115.004	N/F	N/F	N/F	0	N/A	Method	True	False	Fail	NotFound
fumaric acid	5.94	Target Compound	09_B_SA_R16	9	Processed	T1		Unknown					N/F	N/F	N/F	N/F	C4H4O4	N/A	115.004	N/F	N/F	N/F	0	N/A	Method	True	False	Fail	NotFound
fumaric acid	5.94	Target Compound	10_F_B_SA_R16	10	Processed	T1		Unknown					N/F	N/F	N/F	N/F	C4H4O4	N/A	115.004	N/F	N/F	N/F	0	N/A	Method	True	False	Fail	NotFound
fumaric acid	5.94	Target Compound	100_Media_C_SA_Media_C	99	Processed	T1		Unknown					4101147	47631291	5.97	0.03	C4H4O4	M-H	115.004	115.004	-1.0843 (ppm)	0	0	N/A	Method	True	False	Pass	Confirmed
fumaric acid	5.94	Target Compound	101_Media_C_SA_Media_C	100	Processed	T1		Unknown					3518147	43679933	5.98	0.04	C4H4O4	M-H	115.004	115.004	-1.2834 (ppm)	0	0	N/A	Method	True	False	Pass	Confirmed
fumaric acid	5.94	Target Compound	102_Media_C_SA_Media_C	101	Processed	T1		Unknown					3080342	37703671	5.95	0.01	C4H4O4	M-H	115.004	115.003	-2.6102 (ppm)	0	0	N/A	Method	True	False	Pass	Confirmed
fumaric acid	5.94	Target Compound	103_Media_C_SA_Media_C	102	Processed	T1		Unknown					3869433	47198888	5.96	0.02	C4H4O4	M-H	115.004	115.003	-2.0131 (ppm)	0	0	N/A	Method	True	False	Pass	Confirmed
fumaric acid	5.94	Target Compound	104_Media_C_SA_Media_C	103	Processed	T1		Unknown					3591088	42278307	5.96	0.02	C4H4O4	M-H	115.004	115.004	-1.0843 (ppm)	0	0	N/A	Method	True	False	Pass	Confirmed
fumaric acid	5.94	Target Compound	11_F_B_SA_R16	11	Processed	T1		Unknown					N/F	N/F	N/F	N/F	C4H4O4	N/A	115.004	N/F	N/F	N/F	0	N/A	Method	True	False	Fail	NotFound
fumaric acid	5.94	Target Compound	12_F_B_SA_R16	12	Processed	T1		Unknown					N/F	N/F	N/F	N/F	C4H4O4	N/A	115.004	N/F	N/F	N/F	0	N/A	Method	True	False	Fail	NotFound
fumaric acid	5.94	Target Compound	13_B_SA_R147	13	Processed	T1		Unknown					6558056	77171250	6.01	0.07	C4H4O4	M-H	115.004	115.004	-1.2170 (ppm)	0	0	N/A	Method	True	False	Pass	Confirmed
fumaric acid	5.94	Target Compound	14_B_SA_R147	14	Processed	T1		Unknown					2193459	28617939	5.95	0.01	C4H4O4	M-H	115.004	115.004	-1.9468 (ppm)	0	0	N/A	Method	True	False	Pass	Confirmed
fumaric acid	5.94	Target Compound	15_B_SA_R147	15	Processed	T1		Unknown					3453870	39582507	5.96	0.02	C4H4O4	M-H	115.004	115.004	-1.0843 (ppm)	0	0	N/A	Method	True	False	Pass	Confirmed
fumaric acid	5.94	Target Compound	16_F_B_SA_R147	16	Processed	T1		Unknown					2088736	22600303	5.98	0.04	C4H4O4	M-H	115.004	115.004	-1.0180 (ppm)	0	0	N/A	Method	True	False	Pass	Confirmed
fumaric acid	5.94	Target Compound	17_F_B_SA_R147	17	Processed	T1		Unknown					2957439	34117636	5.97	0.03	C4H4O4	M-H	115.004	115.003	-2.0794 (ppm)	0	0	N/A	Method	True	False	Pass	Confirmed
fumaric acid	5.94	Target Compound	18_F_B_SA_R147	18	Processed	T1		Unknown					1924360	24236685	5.96	0.02	C4H4O4	M-H	115.004	115.003	-2.0131 (ppm)	0	0	N/A	Method	True	False	Pass	Confirmed
fumaric acid	5.94	Target Compound	19_B_SA_R318	19	Processed	T1		Unknown					N/F	N/F	N/F	N/F	C4H4O4	N/A	115.004	N/F	N/F	N/F	0	N/A	Method	True	False	Fail	NotFound
fumaric acid	5.94	Target Compound	20_B_SA_R318	20	Processed	T1		Unknown					N/F	N/F	N/F	N/F	C4H4O4	N/A	115.004	N/F	N/F	N/F	0	N/A	Method	True	False	Fail	NotFound
fumaric acid	5.94	Target Compound	21_B_SA_R318	21	Processed	T1		Unknown					N/F	N/F	N/F	N/F	C4H4O4	N/A	115.004	N/F	N/F	N/F	0	N/A	Method	True	False	Fail	NotFound
fumaric acid	5.94	Target Compound	22_F_B_SA_R318	22	Processed	T1		Unknown					N/F	N/F	N/F	N/F	C4H4O4	N/A	115.004	N/F	N/F	N/F	0	N/A	Method	True	False	Fail	NotFound
fumaric acid	5.94	Target Compound	23_F_B_SA_R318	23	Processed	T1		Unknown					N/F	N/F	N/F	N/F	C4H4O4	N/A	115.004	N/F	N/F	N/F	0	N/A	Method	True	False	Fail	NotFound
fumaric acid	5.94	Target Compound	24_Media_SA_Media	24	Processed	T1		Unknown					5318203	61823645	5.87	-0.07	C4H4O4	M-H	115.004	115.004	-.9517 (ppm)	0	0	N/A	Method	True	False	Pass	Confirmed
fumaric acid	5.94	Target Compound	25_F_B_SA_R318	25	Processed	T1		Unknown					N/F	N/F	N/F	N/F	C4H4O4	N/A	115.004	N/F	N/F	N/F	0	N/A	Method	True	False	Fail	NotFound
fumaric acid	5.94	Target Compound	26_B_SA_R327	26	Processed	T1		Unknown					N/F	N/F	N/F	N/F	C4H4O4	N/A	115.004	N/F	N/F	N/F	0	N/A	Method	True	False	Fail	NotFound
fumaric acid	5.94	Target Compound	27_B_SA_R327	27	Processed	T1		Unknown					N/F	N/F	N/F	N/F	C4H4O4	N/A	115.004	N/F	N/F	N/F	0	N/A	Method	True	False	Fail	NotFound
fumaric acid	5.94	Target Compound	28_B_SA_R327	28	Processed	T1		Unknown					N/F	N/F	N/F	N/F	C4H4O4	N/A	115.004	N/F	N/F	N/F	0	N/A	Method	True	False	Fail	NotFound
fumaric acid	5.94	Target Compound	29_F_B_SA_R327	29	Processed	T1		Unknown					N/F	N/F	N/F	N/F	C4H4O4	N/A	115.004	N/F	N/F	N/F	0	N/A	Method	True	False	Fail	NotFound
fumaric acid	5.94	Target Compound	30_F_B_SA_R327	30	Processed	T1		Unknown					N/F	N/F	N/F	N/F	C4H4O4	N/A	115.004	N/F	N/F	N/F	0	N/A	Method	True	False	Fail	NotFound
fumaric acid	5.94	Target Compound	31_F_B_SA_R327	31	Processed	T1		Unknown					N/F	N/F	N/F	N/F	C4H4O4	N/A	115.004	N/F	N/F	N/F	0	N/A	Method	True	False	Fail	NotFound
fumaric acid	5.94	Target Compound	32_B_SA_R420	32	Processed	T1		Unknown					560754	8546775	5.97	0.03	C4H4O4	M-H	115.004	115.004	-1.2834 (ppm)	0	0	N/A	Manual	True	False	Pass	Confirmed
fumaric acid	5.94	Target Compound	33_B_SA_R420	33	Processed	T1		Unknown					1795208	24740087	5.97	0.03	C4H4O4	M-H	115.004	115.004	-1.6814 (ppm)	0	0	N/A	Method	True	False	Pass	Confirmed
fumaric acid	5.94	Target Compound	34_B_SA_R420	34	Processed	T1		Unknown					2569395	32382851	5.96	0.02	C4H4O4	M-H	115.004	115.004	-1.6151 (ppm)	0	0	N/A	Method	True	False	Pass	Confirmed
fumaric acid	5.94	Target Compound	35_F_B_SA_R420	35	Processed	T1		Unknown					1629233	23118733	5.97	0.03	C4H4O4	M-H	115.004	115.004	-1.3497 (ppm)	0	0	N/A	Manual	True	False	Pass	Confirmed
fumaric acid	5.94	Target Compound	36_F_B_SA_R420	36	Processed	T1		Unknown					1220188	17653346	5.95	0.01	C4H4O4	M-H	115.004	115.003	-2.1458 (ppm)	0	0	N/A	Manual	True	False	Pass	Confirmed
fumaric acid	5.94	Target Compound	37_F_B_SA_R420	37	Processed	T1		Unknown					484364	7865980	5.97	0.03	C4H4O4	M-H	115.004	115.004	-.6863 (ppm)	0	0	N/A	Manual	True	False	Pass	Confirmed
fumaric acid	5.94	Target Compound	38_B_SA_R431	38	Processed	T1		Unknown					1520460	17500603	5.97	0.03	C4H4O4	M-H	115.004	115.004	-1.6814 (ppm)	0	0	N/A	Method	True	False	Pass	Confirmed
fumaric acid	5.94	Target Compound	39_B_SA_R431	39	Processed	T1		Unknown					2122852	26424079	5.98	0.04	C4H4O4	M-H	115.004	115.004	-1.2170 (ppm)	0	0	N/A	Method	True	False	Pass	Confirmed
fumaric acid	5.94	Target Compound	40_B_SA_R431	40	Processed	T1		Unknown					680101	9614973	5.96	0.02	C4H4O4	M-H	115.004	115.004	-.8190 (ppm)	0	0	N/A	Manual	True	False	Pass	Confirmed
fumaric acid	5.94	Target Compound	41_F_B_SA_R431	41	Processed	T1		Unknown					2470194	29179754	5.99	0.05	C4H4O4	M-H	115.004	115.004	-1.3497 (ppm)	0	0	N/A	Manual	True	False	Pass	Confirmed
fumaric acid	5.94	Target Compound	42_F_B_SA_R431	42	Processed	T1		Unknown					485550	7958507	5.95	0.01	C4H4O4	M-H	115.004	115.004	-1.8804 (ppm)	0	0	N/A	Manual	True	False	Pass	Confirmed
fumaric acid	5.94	Target Compound	43_F_B_SA_R431	43	Processed	T1		Unknown					3793791	45699171	5.97	0.03	C4H4O4	M-H	115.004	115.004	-1.2834 (ppm)	0	0	N/A	Method	True	False	Pass	Confirmed
fumaric acid	5.94	Target Compound	44_B_SA_R565	44	Processed	T1		Unknown					N/F	N/F	N/F	N/F	C4H4O4	N/A	115.004	N/F	N/F	N/F	0	N/A	Method	True	False	Fail	NotFound
fumaric acid	5.94	Target Compound	45_B_SA_R565	45	Processed	T1		Unknown					N/F	N/F	N/F	N/F	C4H4O4	N/A	115.004	N/F	N/F	N/F	0	N/A	Method	True	False	Fail	NotFound
fumaric acid	5.94	Target Compound	46_B_SA_R565	46	Processed	T1		Unknown					N/F	N/F	N/F	N/F	C4H4O4	N/A	115.004	N/F	N/F	N/F	0	N/A	Method	True	False	Fail	NotFound
fumaric acid	5.94	Target Compound	47_Media_SA_Media	47	Processed	T1		Unknown					2665898	31459047	5.98	0.04	C4H4O4	M-H	115.004	115.004	-.8853 (ppm)	0	0	N/A	Method	True	False	Pass	Confirmed
fumaric acid	5.94	Target Compound	48_Media_SA_Media	48	Processed	T1		Unknown					1244349	15659511	5.96	0.02	C4H4O4	M-H	115.004	115.004	-1.3497 (ppm)	0	0	N/A	Manual	True	False	Pass	Confirmed
fumaric acid	5.94	Target Compound	49_F_B_SA_R565	49	Processed	T1		Unknown					N/F	N/F	N/F	N/F	C4H4O4	N/A	115.004	N/F	N/F	N/F	0	N/A	Method	True	False	Fail	NotFound
fumaric acid	5.94	Target Compound	50_F_B_SA_R565	50	Processed	T1		Unknown					N/F	N/F	N/F	N/F	C4H4O4	N/A	115.004	N/F	N/F	N/F	0	N/A	Method	True	False	Fail	NotFound
fumaric acid	5.94	Target Compound	51_F_B_SA_R565	51	Processed	T1		Unknown					N/F	N/F	N/F	N/F	C4H4O4	N/A	115.004	N/F	N/F	N/F	0	N/A	Method	True	False	Fail	NotFound
fumaric acid	5.94	Target Compound	52_B_SA_R568	52	Processed	T1		Unknown					N/F	N/F	N/F	N/F	C4H4O4	N/A	115.004	N/F	N/F	N/F	0	N/A	Method	True	False	Fail	NotFound
fumaric acid	5.94	Target Compound	53_B_SA_R568	53	Processed	T1		Unknown					N/F	N/F	N/F	N/F	C4H4O4	N/A	115.004	N/F	N/F	N/F	0	N/A	Method	True	False	Fail	NotFound
fumaric acid	5.94	Target Compound	54_B_SA_R568	54	Processed	T1		Unknown					2559818	31473108	5.99	0.05	C4H4O4	M-H	115.004	115.004	-1.4160 (ppm)	0	0	N/A	Method	True	False	Pass	Confirmed
fumaric acid	5.94	Target Compound	55_F_B_SA_R568	55	Processed	T1		Unknown					2938063	37942148	6	0.06	C4H4O4	M-H	115.004	115.004	-1.2834 (ppm)	0	0	N/A	Method	True	False	Pass	Confirmed
fumaric acid	5.94	Target Compound	56_F_B_SA_R568	56	Processed	T1		Unknown					2629259	32112396	5.96	0.02	C4H4O4	M-H	115.004	115.004	-1.4824 (ppm)	0	0	N/A	Method	True	False	Pass	Confirmed
fumaric acid	5.94	Target Compound	57_F_B_SA_R568	57	Processed	T1		Unknown					N/F	N/F	N/F	N/F	C4H4O4	N/A	115.004	N/F	N/F	N/F	0	N/A	Method	True	False	Fail	NotFound
fumaric acid	5.94	Target Compound	58_B_SA_R651	58	Processed	T1		Unknown					N/F	N/F	N/F	N/F	C4H4O4	N/A	115.004	N/F	N/F	N/F	0	N/A	Method	True	False	Fail	NotFound
fumaric acid	5.94	Target Compound	59_B_SA_R651	59	Processed	T1		Unknown					N/F	N/F	N/F	N/F	C4H4O4	N/A	115.004	N/F	N/F	N/F	0	N/A	Method	True	False	Fail	NotFound
fumaric acid	5.94	Target Compound	60_B_SA_R651	60	Processed	T1		Unknown					N/F	N/F	N/F	N/F	C4H4O4	N/A	115.004	N/F	N/F	N/F	0	N/A	Method	True	False	Fail	NotFound
fumaric acid	5.94	Target Compound	61_F_B_SA_R651	61	Processed	T1		Unknown					N/F	N/F	N/F	N/F	C4H4O4	N/A	115.004	N/F	N/F	N/F	0	N/A	Method	True	False	Fail	NotFound
fumaric acid	5.94	Target Compound	62_F_B_SA_R651	62	Processed	T1		Unknown					N/F	N/F	N/F	N/F	C4H4O4	N/A	115.004	N/F	N/F	N/F	0	N/A	Method	True	False	Fail	NotFound
fumaric acid	5.94	Target Compound	63_F_B_SA_R651	63	Processed	T1		Unknown					N/F	N/F	N/F	N/F	C4H4O4	N/A	115.004	N/F	N/F	N/F	0	N/A	Method	True	False	Fail	NotFound
fumaric acid	5.94	Target Compound	64_B_SA_R695	64	Processed	T1		Unknown					498429	8501826	5.97	0.03	C4H4O4	M-H	115.004	115.004	-.8853 (ppm)	0	0	N/A	Manual	True	False	Pass	Confirmed
fumaric acid	5.94	Target Compound	65_B_SA_R695	65	Processed	T1		Unknown					2808186	34101703	5.97	0.03	C4H4O4	M-H	115.004	115.004	-1.4824 (ppm)	0	0	N/A	Method	True	False	Pass	Confirmed
fumaric acid	5.94	Target Compound	66_B_SA_R695	66	Processed	T1		Unknown					2225416	27519783	5.98	0.04	C4H4O4	M-H	115.004	115.004	-.9517 (ppm)	0	0	N/A	Method	True	False	Pass	Confirmed
fumaric acid	5.94	Target Compound	67_F_B_SA_R695	67	Processed	T1		Unknown					N/F	N/F	N/F	N/F	C4H4O4	N/A	115.004	N/F	N/F	N/F	0	N/A	Method	True	False	Fail	NotFound
fumaric acid	5.94	Target Compound	68_F_B_SA_R695	68	Processed	T1		Unknown					N/F	N/F	N/F	N/F	C4H4O4	N/A	115.004	N/F	N/F	N/F	0	N/A	Method	True	False	Fail	NotFound
fumaric acid	5.94	Target Compound	69_F_B_SA_R695	69	Processed	T1		Unknown					N/F	N/F	N/F	N/F	C4H4O4	N/A	115.004	N/F	N/F	N/F	0	N/A	Method	True	False	Fail	NotFound
fumaric acid	5.94	Target Compound	70_F_SA_F16	70	Processed	T1		Unknown					N/F	N/F	N/F	N/F	C4H4O4	N/A	115.004	N/F	N/F	N/F	0	N/A	Method	True	False	Fail	NotFound
fumaric acid	5.94	Target Compound	71_Media_SA_Media	71	Processed	T1		Unknown					1592128	20082288	5.96	0.02	C4H4O4	M-H	115.004	115.004	-1.2170 (ppm)	0	0	N/A	Manual	True	False	Pass	Confirmed
fumaric acid	5.94	Target Compound	72_Media_SA_Media	72	Processed	T1		Unknown					3646601	41259681	5.97	0.03	C4H4O4	M-H	115.004	115.004	-1.4160 (ppm)	0	0	N/A	Method	True	False	Pass	Confirmed
fumaric acid	5.94	Target Compound	73_F_SA_F16	73	Processed	T1		Unknown					1123452	13512771	5.98	0.04	C4H4O4	M-H	115.004	115.004	-1.2170 (ppm)	0	0	N/A	Manual	True	False	Pass	Confirmed
fumaric acid	5.94	Target Compound	74_F_SA_F16	74	Processed	T1		Unknown					601028	9256626	5.97	0.03	C4H4O4	M-H	115.004	115.004	-.8190 (ppm)	0	0	N/A	Manual	True	False	Pass	Confirmed
fumaric acid	5.94	Target Compound	75_B_F_SA_F16	75	Processed	T1		Unknown					N/F	N/F	N/F	N/F	C4H4O4	N/A	115.004	N/F	N/F	N/F	0	N/A	Method	True	False	Fail	NotFound
fumaric acid	5.94	Target Compound	76_B_F_SA_F16	76	Processed	T1		Unknown					N/F	N/F	N/F	N/F	C4H4O4	N/A	115.004	N/F	N/F	N/F	0	N/A	Method	True	False	Fail	NotFound
fumaric acid	5.94	Target Compound	77_B_F_SA_F16	77	Processed	T1		Unknown					N/F	N/F	N/F	N/F	C4H4O4	N/A	115.004	N/F	N/F	N/F	0	N/A	Method	True	False	Fail	NotFound
fumaric acid	5.94	Target Compound	78_F_SA_F147	78	Processed	T1		Unknown					695230	9204935	5.98	0.04	C4H4O4	M-H	115.004	115.004	-1.5487 (ppm)	0	0	N/A	Manual	True	False	Pass	Confirmed
fumaric acid	5.94	Target Compound	79_F_SA_F147	79	Processed	T1		Unknown					1855825	22606014	5.96	0.02	C4H4O4	M-H	115.004	115.003	-2.1458 (ppm)	0	0	N/A	Manual	True	False	Pass	Confirmed
fumaric acid	5.94	Target Compound	80_F_SA_F147	80	Processed	T1		Unknown					1181128	16836120	5.98	0.04	C4H4O4	M-H	115.004	115.004	-1.4824 (ppm)	0	0	N/A	Manual	True	False	Pass	Confirmed
fumaric acid	5.94	Target Compound	81_B_F_SA_F147	81	Processed	T1		Unknown					N/F	N/F	N/F	N/F	C4H4O4	N/A	115.004	N/F	N/F	N/F	0	N/A	Method	True	False	Fail	NotFound
fumaric acid	5.94	Target Compound	82_B_F_SA_F147	82	Processed	T1		Unknown					N/F	N/F	N/F	N/F	C4H4O4	N/A	115.004	N/F	N/F	N/F	0	N/A	Method	True	False	Fail	NotFound
fumaric acid	5.94	Target Compound	83_B_F_SA_F147	83	Processed	T1		Unknown					N/F	N/F	N/F	N/F	C4H4O4	N/A	115.004	N/F	N/F	N/F	0	N/A	Method	True	False	Fail	NotFound
fumaric acid	5.94	Target Compound	84_F_SA_F212	84	Processed	T1		Unknown					1817745	20372329	5.99	0.05	C4H4O4	M-H	115.004	115.004	-1.2170 (ppm)	0	0	N/A	Method	True	False	Pass	Confirmed
fumaric acid	5.94	Target Compound	85_F_SA_F212	85	Processed	T1		Unknown					391618	5655369	6	0.06	C4H4O4	M-H	115.004	115.004	-1.8804 (ppm)	0	0	N/A	Manual	True	False	Pass	Confirmed
fumaric acid	5.94	Target Compound	86_F_SA_F212	86	Processed	T1		Unknown					391242	5939276	5.97	0.03	C4H4O4	M-H	115.004	115.003	-2.0794 (ppm)	0	0	N/A	Manual	True	False	Pass	Confirmed
fumaric acid	5.94	Target Compound	87_B_F_SA_F212	87	Processed	T1		Unknown					N/F	N/F	N/F	N/F	C4H4O4	N/A	115.004	N/F	N/F	N/F	0	N/A	Method	True	False	Fail	NotFound
fumaric acid	5.94	Target Compound	88_B_F_SA_F212	88	Processed	T1		Unknown					N/F	N/F	N/F	N/F	C4H4O4	N/A	115.004	N/F	N/F	N/F	0	N/A	Method	True	False	Fail	NotFound
fumaric acid	5.94	Target Compound	89_B_F_SA_F212	89	Processed	T1		Unknown					N/F	N/F	N/F	N/F	C4H4O4	N/A	115.004	N/F	N/F	N/F	0	N/A	Method	True	False	Fail	NotFound
fumaric acid	5.94	Target Compound	90_F_SA_F253	90	Processed	T1		Unknown					N/F	N/F	N/F	N/F	C4H4O4	N/A	115.004	N/F	N/F	N/F	0	N/A	Method	True	False	Fail	NotFound
fumaric acid	5.94	Target Compound	91_F_SA_F253	91	Processed	T1		Unknown					N/F	N/F	N/F	N/F	C4H4O4	N/A	115.004	N/F	N/F	N/F	0	N/A	Method	True	False	Fail	NotFound
fumaric acid	5.94	Target Compound	93_B_F_SA_F253	92	Processed	T1		Unknown					N/F	N/F	N/F	N/F	C4H4O4	N/A	115.004	N/F	N/F	N/F	0	N/A	Method	True	False	Fail	NotFound
fumaric acid	5.94	Target Compound	94_B_F_SA_F253	93	Processed	T1		Unknown					N/F	N/F	N/F	N/F	C4H4O4	N/A	115.004	N/F	N/F	N/F	0	N/A	Method	True	False	Fail	NotFound
fumaric acid	5.94	Target Compound	95_B_F_SA_F253	94	Processed	T1		Unknown					N/F	N/F	N/F	N/F	C4H4O4	N/A	115.004	N/F	N/F	N/F	0	N/A	Method	True	False	Fail	NotFound
fumaric acid	5.94	Target Compound	96_Media_SA_Media	95	Processed	T1		Unknown					N/F	N/F	N/F	N/F	C4H4O4	N/A	115.004	N/F	N/F	N/F	0	N/A	Method	True	False	Fail	NotFound
fumaric acid	5.94	Target Compound	97_Media_C_SA_Media_C	96	Processed	T1		Unknown					3962884	47023180	5.95	0.01	C4H4O4	M-H	115.004	115.004	-1.0180 (ppm)	0	0	N/A	Method	True	False	Pass	Confirmed
fumaric acid	5.94	Target Compound	98_Media_C_SA_Media_C	97	Processed	T1		Unknown					3774960	43241542	5.97	0.03	C4H4O4	M-H	115.004	115.004	-1.2834 (ppm)	0	0	N/A	Method	True	False	Pass	Confirmed
fumaric acid	5.94	Target Compound	99_Media_C_SA_Media_C	98	Processed	T1		Unknown					3080021	35049982	5.98	0.04	C4H4O4	M-H	115.004	115.004	-1.9468 (ppm)	0	0	N/A	Method	True	False	Pass	Confirmed
fumaric acid	5.94	Target Compound	Pool_62h_01	104	Processed	T1		Unknown					1896241	23194213	6	0.06	C4H4O4	M-H	115.004	115.004	-1.1507 (ppm)	0	0	N/A	Method	True	False	Pass	Confirmed
fumaric acid	5.94	Target Compound	Pool_62h_02	105	Processed	T1		Unknown					1499859	20885863	5.98	0.04	C4H4O4	M-H	115.004	115.004	-.6863 (ppm)	0	0	N/A	Manual	True	False	Pass	Confirmed
fumaric acid	5.94	Target Compound	Pool_62h_03	106	Processed	T1		Unknown					1451515	17251352	5.98	0.04	C4H4O4	M-H	115.004	115.004	-.8853 (ppm)	0	0	N/A	Manual	True	False	Pass	Confirmed
fumaric acid	5.94	Target Compound	Pool_62h_04	107	Processed	T1		Unknown					1176058	15921312	5.95	0.01	C4H4O4	M-H	115.004	115.004	-1.3497 (ppm)	0	0	N/A	Manual	True	False	Pass	Confirmed
fumaric acid	5.94	Target Compound	Pool_62h_05	108	Processed	T1		Unknown					1070991	13665107	5.99	0.05	C4H4O4	M-H	115.004	115.004	-1.9468 (ppm)	0	0	N/A	Manual	True	False	Pass	Confirmed
fumaric acid	5.94	Target Compound	Pool_62h_06	109	Processed	T1		Unknown					1074992	14706375	5.98	0.04	C4H4O4	M-H	115.004	115.004	-1.8804 (ppm)	0	0	N/A	Manual	True	False	Pass	Confirmed
fumaric acid	5.94	Target Compound	Pool_62h_07	110	Processed	T1		Unknown					942783	13367839	5.95	0.01	C4H4O4	M-H	115.004	115.003	-2.3448 (ppm)	0	0	N/A	Manual	True	False	Pass	Confirmed
fumaric acid	5.94	Target Compound	Pool_62h_08	111	Processed	T1		Unknown					980299	12976190	5.96	0.02	C4H4O4	M-H	115.004	115.004	-1.6814 (ppm)	0	0	N/A	Manual	True	False	Pass	Confirmed
fumaric acid	5.94	Target Compound	Pool_62h_09	112	Processed	T1		Unknown					888044	12356702	5.96	0.02	C4H4O4	M-H	115.004	115.004	-1.2834 (ppm)	0	0	N/A	Manual	True	False	Pass	Confirmed
fumaric acid	5.94	Target Compound	Std_Mix40_250_01	115	Processed	T1		Unknown					7568758	80292509	5.94	0.00	C4H4O4	M-H	115.004	115.004	-.7526 (ppm)	0	0	N/A	Method	True	False	Pass	Confirmed
fumaric acid	5.94	Target Compound	Std_Mix40_250_02	116	Processed	T1		Unknown					7628282	85042629	5.93	-0.01	C4H4O4	M-H	115.004	115.004	-1.6814 (ppm)	0	0	N/A	Method	True	False	Pass	Confirmed
gluconic acid	2.3	Target Compound	01_B_SA_R09	1	Processed	T1		Unknown					170674857	712078389	2.37	0.07	C6H12O7	M-H	195.051	195.052	4.0443 (ppm)	0	0	N/A	Method	True	False	Pass	Confirmed
gluconic acid	2.3	Target Compound	02_B_SA_R09	2	Processed	T1		Unknown					133395291	749598821	2.39	0.09	C6H12O7	M-H	195.051	195.052	4.3572 (ppm)	0	0	N/A	Method	True	False	Pass	Confirmed
gluconic acid	2.3	Target Compound	03_B_SA_R09	3	Processed	T1		Unknown					155384030	892651033	2.39	0.09	C6H12O7	M-H	195.051	195.052	4.4355 (ppm)	0	0	N/A	Method	True	False	Pass	Confirmed
gluconic acid	2.3	Target Compound	04_F_B_SA_R09	4	Processed	T1		Unknown					144890220	627012083	2.36	0.06	C6H12O7	M-H	195.051	195.052	4.5137 (ppm)	0	0	N/A	Method	True	False	Pass	Confirmed
gluconic acid	2.3	Target Compound	05_F_B_SA_R09	5	Processed	T1		Unknown					56684218	179259829	2.34	0.04	C6H12O7	M-H	195.051	195.052	4.5137 (ppm)	0	0	N/A	Method	True	False	Pass	Confirmed
gluconic acid	2.3	Target Compound	06_F_B_SA_R09	6	Processed	T1		Unknown					146688725	711513296	2.37	0.07	C6H12O7	M-H	195.051	195.052	4.6702 (ppm)	0	0	N/A	Method	True	False	Pass	Confirmed
gluconic acid	2.3	Target Compound	07_B_SA_R16	7	Processed	T1		Unknown					222202626	1503957005	2.4	0.10	C6H12O7	M-H	195.051	195.052	4.1225 (ppm)	0	0	N/A	Method	True	False	Pass	Confirmed
gluconic acid	2.3	Target Compound	08_B_SA_R16	8	Processed	T1		Unknown					152538240	1272143309	2.38	0.08	C6H12O7	M-H	195.051	195.052	3.3402 (ppm)	0	0	N/A	Method	True	False	Pass	Confirmed
gluconic acid	2.3	Target Compound	09_B_SA_R16	9	Processed	T1		Unknown					182772692	1445454770	2.38	0.08	C6H12O7	M-H	195.051	195.052	3.9661 (ppm)	0	0	N/A	Method	True	False	Pass	Confirmed
gluconic acid	2.3	Target Compound	10_F_B_SA_R16	10	Processed	T1		Unknown					175235262	990088940	2.35	0.05	C6H12O7	M-H	195.051	195.052	3.5749 (ppm)	0	0	N/A	Method	True	False	Pass	Confirmed
gluconic acid	2.3	Target Compound	100_Media_C_SA_Media_C	99	Processed	T1		Unknown					176222839	1789750023	2.35	0.05	C6H12O7	M-H	195.051	195.051	.9151 (ppm)	0	0	N/A	Method	True	False	Pass	Confirmed
gluconic acid	2.3	Target Compound	101_Media_C_SA_Media_C	100	Processed	T1		Unknown					189958879	1857320404	2.37	0.07	C6H12O7	M-H	195.051	195.051	2.0103 (ppm)	0	0	N/A	Method	True	False	Pass	Confirmed
gluconic acid	2.3	Target Compound	102_Media_C_SA_Media_C	101	Processed	T1		Unknown					207363901	2409390558	2.36	0.06	C6H12O7	M-H	195.051	195.051	1.6192 (ppm)	0	0	N/A	Method	True	False	Pass	Confirmed
gluconic acid	2.3	Target Compound	103_Media_C_SA_Media_C	102	Processed	T1		Unknown					186668041	2656202972	2.33	0.03	C6H12O7	M-H	195.051	195.051	.2893 (ppm)	0	0	N/A	Method	True	False	Pass	Confirmed
gluconic acid	2.3	Target Compound	104_Media_C_SA_Media_C	103	Processed	T1		Unknown					192037922	1617758283	2.36	0.06	C6H12O7	M-H	195.051	195.051	1.6974 (ppm)	0	0	N/A	Method	True	False	Pass	Confirmed
gluconic acid	2.3	Target Compound	11_F_B_SA_R16	11	Processed	T1		Unknown					141988431	1142004129	2.4	0.10	C6H12O7	M-H	195.051	195.052	4.1225 (ppm)	0	0	N/A	Method	True	False	Pass	Confirmed
gluconic acid	2.3	Target Compound	12_F_B_SA_R16	12	Processed	T1		Unknown					159126148	1062829915	2.39	0.09	C6H12O7	M-H	195.051	195.052	4.5919 (ppm)	0	0	N/A	Method	True	False	Pass	Confirmed
gluconic acid	2.3	Target Compound	13_B_SA_R147	13	Processed	T1		Unknown					247955677	1886987121	2.38	0.08	C6H12O7	M-H	195.051	195.051	1.6974 (ppm)	0	0	N/A	Method	True	False	Pass	Confirmed
gluconic acid	2.3	Target Compound	14_B_SA_R147	14	Processed	T1		Unknown					149975727	1431284307	2.36	0.06	C6H12O7	M-H	195.051	195.052	2.4015 (ppm)	0	0	N/A	Method	True	False	Pass	Confirmed
gluconic acid	2.3	Target Compound	15_B_SA_R147	15	Processed	T1		Unknown					197065431	2311176779	2.36	0.06	C6H12O7	M-H	195.051	195.051	1.9321 (ppm)	0	0	N/A	Method	True	False	Pass	Confirmed
gluconic acid	2.3	Target Compound	16_F_B_SA_R147	16	Processed	T1		Unknown					202081114	1100720400	2.38	0.08	C6H12O7	M-H	195.051	195.052	4.4355 (ppm)	0	0	N/A	Method	True	False	Pass	Confirmed
gluconic acid	2.3	Target Compound	17_F_B_SA_R147	17	Processed	T1		Unknown					150701163	1426634557	2.41	0.11	C6H12O7	M-H	195.051	195.052	3.7314 (ppm)	0	0	N/A	Method	True	False	Pass	Confirmed
gluconic acid	2.3	Target Compound	18_F_B_SA_R147	18	Processed	T1		Unknown					181668335	1365912342	2.4	0.10	C6H12O7	M-H	195.051	195.052	4.2790 (ppm)	0	0	N/A	Method	True	False	Pass	Confirmed
gluconic acid	2.3	Target Compound	19_B_SA_R318	19	Processed	T1		Unknown					63287962	191677694	2.3	0.00	C6H12O7	M-H	195.051	195.052	3.6532 (ppm)	0	0	N/A	Method	True	False	Pass	Confirmed
gluconic acid	2.3	Target Compound	20_B_SA_R318	20	Processed	T1		Unknown					126495946	884860519	2.4	0.10	C6H12O7	M-H	195.051	195.052	4.1225 (ppm)	0	0	N/A	Method	True	False	Pass	Confirmed
gluconic acid	2.3	Target Compound	21_B_SA_R318	21	Processed	T1		Unknown					43255499	124784159	2.33	0.03	C6H12O7	M-H	195.051	195.052	4.3572 (ppm)	0	0	N/A	Method	True	False	Pass	Confirmed
gluconic acid	2.3	Target Compound	22_F_B_SA_R318	22	Processed	T1		Unknown					96337263	361770159	2.62	0.32	C6H12O7	M-H	195.051	195.052	4.3572 (ppm)	0	0	N/A	Manual	True	False	Pass	Confirmed
gluconic acid	2.3	Target Compound	23_F_B_SA_R318	23	Processed	T1		Unknown					47905733	135260325	2.34	0.04	C6H12O7	M-H	195.051	195.052	3.7314 (ppm)	0	0	N/A	Method	True	False	Pass	Confirmed
gluconic acid	2.3	Target Compound	24_Media_SA_Media	24	Processed	T1		Unknown					255590728	1971168753	2.23	-0.07	C6H12O7	M-H	195.051	195.051	1.5410 (ppm)	0	0	N/A	Method	True	False	Pass	Confirmed
gluconic acid	2.3	Target Compound	25_F_B_SA_R318	25	Processed	T1		Unknown					87697786	311309760	2.36	0.06	C6H12O7	M-H	195.051	195.052	4.5137 (ppm)	0	0	N/A	Method	True	False	Pass	Confirmed
gluconic acid	2.3	Target Compound	26_B_SA_R327	26	Processed	T1		Unknown					165756452	736587437	2.37	0.07	C6H12O7	M-H	195.051	195.052	4.5137 (ppm)	0	0	N/A	Method	True	False	Pass	Confirmed
gluconic acid	2.3	Target Compound	27_B_SA_R327	27	Processed	T1		Unknown					80313575	335005715	2.35	0.05	C6H12O7	M-H	195.051	195.052	4.4355 (ppm)	0	0	N/A	Method	True	False	Pass	Confirmed
gluconic acid	2.3	Target Compound	28_B_SA_R327	28	Processed	T1		Unknown					116943729	483439587	2.36	0.06	C6H12O7	M-H	195.051	195.052	4.5137 (ppm)	0	0	N/A	Method	True	False	Pass	Confirmed
gluconic acid	2.3	Target Compound	29_F_B_SA_R327	29	Processed	T1		Unknown					107739971	379809796	2.35	0.05	C6H12O7	M-H	195.051	195.052	4.3572 (ppm)	0	0	N/A	Method	True	False	Pass	Confirmed
gluconic acid	2.3	Target Compound	30_F_B_SA_R327	30	Processed	T1		Unknown					101330743	490756745	2.36	0.06	C6H12O7	M-H	195.051	195.052	4.4355 (ppm)	0	0	N/A	Method	True	False	Pass	Confirmed
gluconic acid	2.3	Target Compound	31_F_B_SA_R327	31	Processed	T1		Unknown					100377047	432007104	2.36	0.06	C6H12O7	M-H	195.051	195.052	4.2790 (ppm)	0	0	N/A	Method	True	False	Pass	Confirmed
gluconic acid	2.3	Target Compound	32_B_SA_R420	32	Processed	T1		Unknown					70742767	238471107	2.34	0.04	C6H12O7	M-H	195.051	195.052	3.4185 (ppm)	0	0	N/A	Method	True	False	Pass	Confirmed
gluconic acid	2.3	Target Compound	33_B_SA_R420	33	Processed	T1		Unknown					63348300	240503827	2.35	0.05	C6H12O7	M-H	195.051	195.052	3.8879 (ppm)	0	0	N/A	Method	True	False	Pass	Confirmed
gluconic acid	2.3	Target Compound	34_B_SA_R420	34	Processed	T1		Unknown					151536210	937920510	2.38	0.08	C6H12O7	M-H	195.051	195.052	3.8879 (ppm)	0	0	N/A	Method	True	False	Pass	Confirmed
gluconic acid	2.3	Target Compound	35_F_B_SA_R420	35	Processed	T1		Unknown					125545788	510114159	2.36	0.06	C6H12O7	M-H	195.051	195.052	4.2790 (ppm)	0	0	N/A	Method	True	False	Pass	Confirmed
gluconic acid	2.3	Target Compound	36_F_B_SA_R420	36	Processed	T1		Unknown					131427595	960612779	2.39	0.09	C6H12O7	M-H	195.051	195.052	3.8096 (ppm)	0	0	N/A	Method	True	False	Pass	Confirmed
gluconic acid	2.3	Target Compound	37_F_B_SA_R420	37	Processed	T1		Unknown					82790703	292456242	2.35	0.05	C6H12O7	M-H	195.051	195.052	4.2008 (ppm)	0	0	N/A	Method	True	False	Pass	Confirmed
gluconic acid	2.3	Target Compound	38_B_SA_R431	38	Processed	T1		Unknown					214466119	1497651037	2.39	0.09	C6H12O7	M-H	195.051	195.052	3.7314 (ppm)	0	0	N/A	Method	True	False	Pass	Confirmed
gluconic acid	2.3	Target Compound	39_B_SA_R431	39	Processed	T1		Unknown					146828558	1262175767	2.36	0.06	C6H12O7	M-H	195.051	195.052	2.2450 (ppm)	0	0	N/A	Method	True	False	Pass	Confirmed
gluconic acid	2.3	Target Compound	40_B_SA_R431	40	Processed	T1		Unknown					80376787	301441863	2.35	0.05	C6H12O7	M-H	195.051	195.052	3.8096 (ppm)	0	0	N/A	Method	True	False	Pass	Confirmed
gluconic acid	2.3	Target Compound	41_F_B_SA_R431	41	Processed	T1		Unknown					212717444	1622916293	2.38	0.08	C6H12O7	M-H	195.051	195.052	3.4967 (ppm)	0	0	N/A	Method	True	False	Pass	Confirmed
gluconic acid	2.3	Target Compound	42_F_B_SA_R431	42	Processed	T1		Unknown					53553586	168765622	2.34	0.04	C6H12O7	M-H	195.051	195.052	3.9661 (ppm)	0	0	N/A	Method	True	False	Pass	Confirmed
gluconic acid	2.3	Target Compound	43_F_B_SA_R431	43	Processed	T1		Unknown					175581757	1432639094	2.43	0.13	C6H12O7	M-H	195.051	195.052	4.5919 (ppm)	0	0	N/A	Manual	True	False	Pass	Confirmed
gluconic acid	2.3	Target Compound	44_B_SA_R565	44	Processed	T1		Unknown					87860660	286490275	2.35	0.05	C6H12O7	M-H	195.051	195.052	4.2008 (ppm)	0	0	N/A	Method	True	False	Pass	Confirmed
gluconic acid	2.3	Target Compound	45_B_SA_R565	45	Processed	T1		Unknown					75420996	249558256	2.35	0.05	C6H12O7	M-H	195.051	195.052	4.5137 (ppm)	0	0	N/A	Method	True	False	Pass	Confirmed
gluconic acid	2.3	Target Compound	46_B_SA_R565	46	Processed	T1		Unknown					89997208	308183484	2.36	0.06	C6H12O7	M-H	195.051	195.052	4.7484 (ppm)	0	0	N/A	Method	True	False	Pass	Confirmed
gluconic acid	2.3	Target Compound	47_Media_SA_Media	47	Processed	T1		Unknown					205774806	1492521993	2.38	0.08	C6H12O7	M-H	195.051	195.052	4.8266 (ppm)	0	0	N/A	Method	True	False	Pass	Confirmed
gluconic acid	2.3	Target Compound	48_Media_SA_Media	48	Processed	T1		Unknown					181402151	1513133757	2.4	0.10	C6H12O7	M-H	195.051	195.052	3.6532 (ppm)	0	0	N/A	Method	True	False	Pass	Confirmed
gluconic acid	2.3	Target Compound	49_F_B_SA_R565	49	Processed	T1		Unknown					112599830	409630987	2.35	0.05	C6H12O7	M-H	195.051	195.052	3.9661 (ppm)	0	0	N/A	Method	True	False	Pass	Confirmed
gluconic acid	2.3	Target Compound	50_F_B_SA_R565	50	Processed	T1		Unknown					96933946	474715542	2.37	0.07	C6H12O7	M-H	195.051	195.052	4.7484 (ppm)	0	0	N/A	Method	True	False	Pass	Confirmed
gluconic acid	2.3	Target Compound	51_F_B_SA_R565	51	Processed	T1		Unknown					112425545	449622372	2.37	0.07	C6H12O7	M-H	195.051	195.052	4.4355 (ppm)	0	0	N/A	Method	True	False	Pass	Confirmed
gluconic acid	2.3	Target Compound	52_B_SA_R568	52	Processed	T1		Unknown					217872716	1442386360	2.39	0.09	C6H12O7	M-H	195.051	195.052	3.8879 (ppm)	0	0	N/A	Method	True	False	Pass	Confirmed
gluconic acid	2.3	Target Compound	53_B_SA_R568	53	Processed	T1		Unknown					172176274	2165367458	2.38	0.08	C6H12O7	M-H	195.051	195.052	2.7926 (ppm)	0	0	N/A	Method	True	False	Pass	Confirmed
gluconic acid	2.3	Target Compound	54_B_SA_R568	54	Processed	T1		Unknown					181411635	1365810149	2.39	0.09	C6H12O7	M-H	195.051	195.052	3.9661 (ppm)	0	0	N/A	Method	True	False	Pass	Confirmed
gluconic acid	2.3	Target Compound	55_F_B_SA_R568	55	Processed	T1		Unknown					184617248	1197781828	2.37	0.07	C6H12O7	M-H	195.051	195.052	4.0443 (ppm)	0	0	N/A	Method	True	False	Pass	Confirmed
gluconic acid	2.3	Target Compound	56_F_B_SA_R568	56	Processed	T1		Unknown					149477244	1197493365	2.4	0.10	C6H12O7	M-H	195.051	195.052	4.2790 (ppm)	0	0	N/A	Method	True	False	Pass	Confirmed
gluconic acid	2.3	Target Compound	57_F_B_SA_R568	57	Processed	T1		Unknown					144944137	842909166	2.4	0.10	C6H12O7	M-H	195.051	195.052	4.5919 (ppm)	0	0	N/A	Method	True	False	Pass	Confirmed
gluconic acid	2.3	Target Compound	58_B_SA_R651	58	Processed	T1		Unknown					21932789	57873004	2.32	0.02	C6H12O7	M-H	195.051	195.052	2.5579 (ppm)	0	0	N/A	Method	True	False	Pass	Confirmed
gluconic acid	2.3	Target Compound	59_B_SA_R651	59	Processed	T1		Unknown					32105909	91240214	2.33	0.03	C6H12O7	M-H	195.051	195.052	4.7484 (ppm)	0	0	N/A	Method	True	False	Pass	Confirmed
gluconic acid	2.3	Target Compound	60_B_SA_R651	60	Processed	T1		Unknown					25150166	67602490	2.32	0.02	C6H12O7	M-H	195.051	195.052	2.8709 (ppm)	0	0	N/A	Method	True	False	Pass	Confirmed
gluconic acid	2.3	Target Compound	61_F_B_SA_R651	61	Processed	T1		Unknown					45369437	132478130	2.33	0.03	C6H12O7	M-H	195.051	195.052	3.9661 (ppm)	0	0	N/A	Method	True	False	Pass	Confirmed
gluconic acid	2.3	Target Compound	62_F_B_SA_R651	62	Processed	T1		Unknown					50063344	141813888	2.34	0.04	C6H12O7	M-H	195.051	195.052	4.2008 (ppm)	0	0	N/A	Method	True	False	Pass	Confirmed
gluconic acid	2.3	Target Compound	63_F_B_SA_R651	63	Processed	T1		Unknown					74570865	263140766	2.35	0.05	C6H12O7	M-H	195.051	195.052	4.3572 (ppm)	0	0	N/A	Method	True	False	Pass	Confirmed
gluconic acid	2.3	Target Compound	64_B_SA_R695	64	Processed	T1		Unknown					62237956	214945222	2.33	0.03	C6H12O7	M-H	195.051	195.052	2.4797 (ppm)	0	0	N/A	Method	True	False	Pass	Confirmed
gluconic acid	2.3	Target Compound	65_B_SA_R695	65	Processed	T1		Unknown					172506837	1812226741	2.35	0.05	C6H12O7	M-H	195.051	195.051	1.2280 (ppm)	0	0	N/A	Method	True	False	Pass	Confirmed
gluconic acid	2.3	Target Compound	66_B_SA_R695	66	Processed	T1		Unknown					199047812	1972738385	2.36	0.06	C6H12O7	M-H	195.051	195.051	2.0103 (ppm)	0	0	N/A	Method	True	False	Pass	Confirmed
gluconic acid	2.3	Target Compound	67_F_B_SA_R695	67	Processed	T1		Unknown					72636300	256644133	2.34	0.04	C6H12O7	M-H	195.051	195.052	3.8096 (ppm)	0	0	N/A	Method	True	False	Pass	Confirmed
gluconic acid	2.3	Target Compound	68_F_B_SA_R695	68	Processed	T1		Unknown					70439667	252839852	2.35	0.05	C6H12O7	M-H	195.051	195.052	4.2008 (ppm)	0	0	N/A	Method	True	False	Pass	Confirmed
gluconic acid	2.3	Target Compound	69_F_B_SA_R695	69	Processed	T1		Unknown					93723059	353482377	2.33	0.03	C6H12O7	M-H	195.051	195.052	4.3572 (ppm)	0	0	N/A	Method	True	False	Pass	Confirmed
gluconic acid	2.3	Target Compound	70_F_SA_F16	70	Processed	T1		Unknown					103205050	395251467	2.34	0.04	C6H12O7	M-H	195.051	195.052	4.2008 (ppm)	0	0	N/A	Method	True	False	Pass	Confirmed
gluconic acid	2.3	Target Compound	71_Media_SA_Media	71	Processed	T1		Unknown					110582165	532983506	2.36	0.06	C6H12O7	M-H	195.051	195.052	4.2008 (ppm)	0	0	N/A	Method	True	False	Pass	Confirmed
gluconic acid	2.3	Target Compound	72_Media_SA_Media	72	Processed	T1		Unknown					211513182	2243939582	2.36	0.06	C6H12O7	M-H	195.051	195.051	1.7757 (ppm)	0	0	N/A	Method	True	False	Pass	Confirmed
gluconic acid	2.3	Target Compound	73_F_SA_F16	73	Processed	T1		Unknown					151490194	887636002	2.38	0.08	C6H12O7	M-H	195.051	195.052	4.4355 (ppm)	0	0	N/A	Method	True	False	Pass	Confirmed
gluconic acid	2.3	Target Compound	74_F_SA_F16	74	Processed	T1		Unknown					151387413	1049245709	2.39	0.09	C6H12O7	M-H	195.051	195.052	4.2008 (ppm)	0	0	N/A	Method	True	False	Pass	Confirmed
gluconic acid	2.3	Target Compound	75_B_F_SA_F16	75	Processed	T1		Unknown					17465972	47268556	2.31	0.01	C6H12O7	M-H	195.051	195.052	2.4797 (ppm)	0	0	N/A	Method	True	False	Pass	Confirmed
gluconic acid	2.3	Target Compound	76_B_F_SA_F16	76	Processed	T1		Unknown					21302195	59154937	2.32	0.02	C6H12O7	M-H	195.051	195.052	4.3572 (ppm)	0	0	N/A	Method	True	False	Pass	Confirmed
gluconic acid	2.3	Target Compound	77_B_F_SA_F16	77	Processed	T1		Unknown					31706946	79362340	2.33	0.03	C6H12O7	M-H	195.051	195.052	4.2008 (ppm)	0	0	N/A	Method	True	False	Pass	Confirmed
gluconic acid	2.3	Target Compound	78_F_SA_F147	78	Processed	T1		Unknown					64509763	258153127	2.34	0.04	C6H12O7	M-H	195.051	195.052	3.1056 (ppm)	0	0	N/A	Method	True	False	Pass	Confirmed
gluconic acid	2.3	Target Compound	79_F_SA_F147	79	Processed	T1		Unknown					172794712	1506063519	2.38	0.08	C6H12O7	M-H	195.051	195.052	3.5749 (ppm)	0	0	N/A	Method	True	False	Pass	Confirmed
gluconic acid	2.3	Target Compound	80_F_SA_F147	80	Processed	T1		Unknown					133067561	839930606	2.37	0.07	C6H12O7	M-H	195.051	195.052	4.5919 (ppm)	0	0	N/A	Method	True	False	Pass	Confirmed
gluconic acid	2.3	Target Compound	81_B_F_SA_F147	81	Processed	T1		Unknown					24550827	65124287	2.32	0.02	C6H12O7	M-H	195.051	195.052	3.1056 (ppm)	0	0	N/A	Method	True	False	Pass	Confirmed
gluconic acid	2.3	Target Compound	82_B_F_SA_F147	82	Processed	T1		Unknown					26351758	69845219	2.33	0.03	C6H12O7	M-H	195.051	195.052	3.1838 (ppm)	0	0	N/A	Method	True	False	Pass	Confirmed
gluconic acid	2.3	Target Compound	83_B_F_SA_F147	83	Processed	T1		Unknown					30525641	75567740	2.33	0.03	C6H12O7	M-H	195.051	195.052	3.6532 (ppm)	0	0	N/A	Method	True	False	Pass	Confirmed
gluconic acid	2.3	Target Compound	84_F_SA_F212	84	Processed	T1		Unknown					155777623	872499427	2.37	0.07	C6H12O7	M-H	195.051	195.052	4.8266 (ppm)	0	0	N/A	Method	True	False	Pass	Confirmed
gluconic acid	2.3	Target Compound	85_F_SA_F212	85	Processed	T1		Unknown					49257724	168772477	2.34	0.04	C6H12O7	M-H	195.051	195.052	3.7314 (ppm)	0	0	N/A	Method	True	False	Pass	Confirmed
gluconic acid	2.3	Target Compound	86_F_SA_F212	86	Processed	T1		Unknown					54058331	200661795	2.35	0.05	C6H12O7	M-H	195.051	195.052	4.2790 (ppm)	0	0	N/A	Method	True	False	Pass	Confirmed
gluconic acid	2.3	Target Compound	87_B_F_SA_F212	87	Processed	T1		Unknown					37201071	100891511	2.36	0.06	C6H12O7	M-H	195.051	195.052	3.6532 (ppm)	0	0	N/A	Method	True	False	Pass	Confirmed
gluconic acid	2.3	Target Compound	88_B_F_SA_F212	88	Processed	T1		Unknown					33298835	90609168	2.33	0.03	C6H12O7	M-H	195.051	195.052	4.1225 (ppm)	0	0	N/A	Method	True	False	Pass	Confirmed
gluconic acid	2.3	Target Compound	89_B_F_SA_F212	89	Processed	T1		Unknown					46922527	125691315	2.34	0.04	C6H12O7	M-H	195.051	195.052	4.1225 (ppm)	0	0	N/A	Method	True	False	Pass	Confirmed
gluconic acid	2.3	Target Compound	90_F_SA_F253	90	Processed	T1		Unknown					64831522	251975364	2.33	0.03	C6H12O7	M-H	195.051	195.052	3.9661 (ppm)	0	0	N/A	Method	True	False	Pass	Confirmed
gluconic acid	2.3	Target Compound	91_F_SA_F253	91	Processed	T1		Unknown					41887890	133840092	2.33	0.03	C6H12O7	M-H	195.051	195.052	3.8879 (ppm)	0	0	N/A	Method	True	False	Pass	Confirmed
gluconic acid	2.3	Target Compound	93_B_F_SA_F253	92	Processed	T1		Unknown					22031889	58759500	2.32	0.02	C6H12O7	M-H	195.051	195.052	2.8709 (ppm)	0	0	N/A	Method	True	False	Pass	Confirmed
gluconic acid	2.3	Target Compound	94_B_F_SA_F253	93	Processed	T1		Unknown					25557135	67479988	2.33	0.03	C6H12O7	M-H	195.051	195.052	3.2620 (ppm)	0	0	N/A	Method	True	False	Pass	Confirmed
gluconic acid	2.3	Target Compound	95_B_F_SA_F253	94	Processed	T1		Unknown					36201383	99243732	2.32	0.02	C6H12O7	M-H	195.051	195.052	3.6532 (ppm)	0	0	N/A	Method	True	False	Pass	Confirmed
gluconic acid	2.3	Target Compound	96_Media_SA_Media	95	Processed	T1		Unknown					47810133	161311204	2.36	0.06	C6H12O7	M-H	195.051	195.052	3.4185 (ppm)	0	0	N/A	Method	True	False	Pass	Confirmed
gluconic acid	2.3	Target Compound	97_Media_C_SA_Media_C	96	Processed	T1		Unknown					187244866	1742253075	2.32	0.02	C6H12O7	M-H	195.051	195.051	.6022 (ppm)	0	0	N/A	Method	True	False	Pass	Confirmed
gluconic acid	2.3	Target Compound	98_Media_C_SA_Media_C	97	Processed	T1		Unknown					196843666	1965557046	2.35	0.05	C6H12O7	M-H	195.051	195.051	1.1498 (ppm)	0	0	N/A	Method	True	False	Pass	Confirmed
gluconic acid	2.3	Target Compound	99_Media_C_SA_Media_C	98	Processed	T1		Unknown					198584007	2312738707	2.34	0.04	C6H12O7	M-H	195.051	195.051	.6804 (ppm)	0	0	N/A	Method	True	False	Pass	Confirmed
gluconic acid	2.3	Target Compound	Pool_62h_01	104	Processed	T1		Unknown					142522558	639729713	2.36	0.06	C6H12O7	M-H	195.051	195.052	4.2790 (ppm)	0	0	N/A	Method	True	False	Pass	Confirmed
gluconic acid	2.3	Target Compound	Pool_62h_02	105	Processed	T1		Unknown					183571896	924324836	2.37	0.07	C6H12O7	M-H	195.051	195.052	4.3572 (ppm)	0	0	N/A	Method	True	False	Pass	Confirmed
gluconic acid	2.3	Target Compound	Pool_62h_03	106	Processed	T1		Unknown					158662372	764574181	2.37	0.07	C6H12O7	M-H	195.051	195.052	4.5137 (ppm)	0	0	N/A	Method	True	False	Pass	Confirmed
gluconic acid	2.3	Target Compound	Pool_62h_04	107	Processed	T1		Unknown					129235046	632370754	2.35	0.05	C6H12O7	M-H	195.051	195.052	3.9661 (ppm)	0	0	N/A	Method	True	False	Pass	Confirmed
gluconic acid	2.3	Target Compound	Pool_62h_05	108	Processed	T1		Unknown					137243726	1013257665	2.4	0.10	C6H12O7	M-H	195.051	195.052	4.6702 (ppm)	0	0	N/A	Method	True	False	Pass	Confirmed
gluconic acid	2.3	Target Compound	Pool_62h_06	109	Processed	T1		Unknown					129111228	820656262	2.39	0.09	C6H12O7	M-H	195.051	195.052	4.7484 (ppm)	0	0	N/A	Method	True	False	Pass	Confirmed
gluconic acid	2.3	Target Compound	Pool_62h_07	110	Processed	T1		Unknown					140179912	865962491	2.4	0.10	C6H12O7	M-H	195.051	195.052	4.4355 (ppm)	0	0	N/A	Method	True	False	Pass	Confirmed
gluconic acid	2.3	Target Compound	Pool_62h_08	111	Processed	T1		Unknown					145817098	816567358	2.37	0.07	C6H12O7	M-H	195.051	195.052	3.7314 (ppm)	0	0	N/A	Method	True	False	Pass	Confirmed
gluconic acid	2.3	Target Compound	Pool_62h_09	112	Processed	T1		Unknown					137971777	741715964	2.37	0.07	C6H12O7	M-H	195.051	195.052	4.2790 (ppm)	0	0	N/A	Method	True	False	Pass	Confirmed
gluconic acid	2.3	Target Compound	Std_Mix40_250_01	115	Processed	T1		Unknown					11507588	110326716	2.36	0.06	C6H12O7	M-H	195.051	195.051	.3675 (ppm)	0	0	N/A	Method	True	False	Pass	Confirmed
gluconic acid	2.3	Target Compound	Std_Mix40_250_02	116	Processed	T1		Unknown					12762688	127947119	2.37	0.07	C6H12O7	M-H	195.051	195.051	-.1801 (ppm)	0	0	N/A	Method	True	False	Pass	Confirmed
glucose&Unk_hexose	2.3	Target Compound	01_B_SA_R09	1	Processed	T1		Unknown					227731915	1829402772	2.3	0.00	C6H12O6	M-H	179.056	179.056	-.0192 (ppm)	0	0	N/A	Method	True	False	Pass	Confirmed
glucose&Unk_hexose	2.3	Target Compound	02_B_SA_R09	2	Processed	T1		Unknown					177180439	1396447151	2.31	0.01	C6H12O6	M-H	179.056	179.056	-.4453 (ppm)	0	0	N/A	Method	True	False	Pass	Confirmed
glucose&Unk_hexose	2.3	Target Compound	03_B_SA_R09	3	Processed	T1		Unknown					187970667	1505151067	2.3	0.00	C6H12O6	M-H	179.056	179.056	-.3600 (ppm)	0	0	N/A	Method	True	False	Pass	Confirmed
glucose&Unk_hexose	2.3	Target Compound	04_F_B_SA_R09	4	Processed	T1		Unknown					228721782	1701504800	2.3	0.00	C6H12O6	M-H	179.056	179.056	.1513 (ppm)	0	0	N/A	Method	True	False	Pass	Confirmed
glucose&Unk_hexose	2.3	Target Compound	05_F_B_SA_R09	5	Processed	T1		Unknown					179733341	1401164893	2.3	0.00	C6H12O6	M-H	179.056	179.056	-.1896 (ppm)	0	0	N/A	Method	True	False	Pass	Confirmed
glucose&Unk_hexose	2.3	Target Compound	06_F_B_SA_R09	6	Processed	T1		Unknown					185887590	1401403566	2.3	0.00	C6H12O6	M-H	179.056	179.056	-.1044 (ppm)	0	0	N/A	Method	True	False	Pass	Confirmed
glucose&Unk_hexose	2.3	Target Compound	07_B_SA_R16	7	Processed	T1		Unknown					205044357	1977664088	2.31	0.01	C6H12O6	M-H	179.056	179.056	.0660 (ppm)	0	0	N/A	Method	True	False	Pass	Confirmed
glucose&Unk_hexose	2.3	Target Compound	08_B_SA_R16	8	Processed	T1		Unknown					151051511	1412849952	2.29	-0.01	C6H12O6	M-H	179.056	179.056	-.5305 (ppm)	0	0	N/A	Method	True	False	Pass	Confirmed
glucose&Unk_hexose	2.3	Target Compound	09_B_SA_R16	9	Processed	T1		Unknown					178971713	1664023109	2.3	0.00	C6H12O6	M-H	179.056	179.056	-.1896 (ppm)	0	0	N/A	Method	True	False	Pass	Confirmed
glucose&Unk_hexose	2.3	Target Compound	10_F_B_SA_R16	10	Processed	T1		Unknown					204303057	1628449885	2.28	-0.02	C6H12O6	M-H	179.056	179.056	-.0192 (ppm)	0	0	N/A	Method	True	False	Pass	Confirmed
glucose&Unk_hexose	2.3	Target Compound	100_Media_C_SA_Media_C	99	Processed	T1		Unknown					163789096	1461801530	2.31	0.01	C6H12O6	M-H	179.056	179.056	-.3600 (ppm)	0	0	N/A	Method	True	False	Pass	Confirmed
glucose&Unk_hexose	2.3	Target Compound	101_Media_C_SA_Media_C	100	Processed	T1		Unknown					175375936	1625277373	2.29	-0.01	C6H12O6	M-H	179.056	179.056	-.2748 (ppm)	0	0	N/A	Method	True	False	Pass	Confirmed
glucose&Unk_hexose	2.3	Target Compound	102_Media_C_SA_Media_C	101	Processed	T1		Unknown					181404577	1583277161	2.3	0.00	C6H12O6	M-H	179.056	179.056	-.7861 (ppm)	0	0	N/A	Method	True	False	Pass	Confirmed
glucose&Unk_hexose	2.3	Target Compound	103_Media_C_SA_Media_C	102	Processed	T1		Unknown					161113071	1469793907	2.3	0.00	C6H12O6	M-H	179.056	179.056	-.7009 (ppm)	0	0	N/A	Method	True	False	Pass	Confirmed
glucose&Unk_hexose	2.3	Target Compound	104_Media_C_SA_Media_C	103	Processed	T1		Unknown					168138557	1536161555	2.3	0.00	C6H12O6	M-H	179.056	179.056	-.1896 (ppm)	0	0	N/A	Method	True	False	Pass	Confirmed
glucose&Unk_hexose	2.3	Target Compound	11_F_B_SA_R16	11	Processed	T1		Unknown					159984409	1283040380	2.31	0.01	C6H12O6	M-H	179.056	179.056	-.7009 (ppm)	0	0	N/A	Method	True	False	Pass	Confirmed
glucose&Unk_hexose	2.3	Target Compound	12_F_B_SA_R16	12	Processed	T1		Unknown					164856924	1267452190	2.3	0.00	C6H12O6	M-H	179.056	179.056	-.7009 (ppm)	0	0	N/A	Method	True	False	Pass	Confirmed
glucose&Unk_hexose	2.3	Target Compound	13_B_SA_R147	13	Processed	T1		Unknown					223508462	1993189567	2.32	0.02	C6H12O6	M-H	179.056	179.056	-.0192 (ppm)	0	0	N/A	Method	True	False	Pass	Confirmed
glucose&Unk_hexose	2.3	Target Compound	14_B_SA_R147	14	Processed	T1		Unknown					144672854	1308148876	2.29	-0.01	C6H12O6	M-H	179.056	179.056	-.8713 (ppm)	0	0	N/A	Method	True	False	Pass	Confirmed
glucose&Unk_hexose	2.3	Target Compound	15_B_SA_R147	15	Processed	T1		Unknown					179750595	1601789724	2.3	0.00	C6H12O6	M-H	179.056	179.056	-.7009 (ppm)	0	0	N/A	Method	True	False	Pass	Confirmed
glucose&Unk_hexose	2.3	Target Compound	16_F_B_SA_R147	16	Processed	T1		Unknown					228236246	1778334861	2.3	0.00	C6H12O6	M-H	179.056	179.056	.3217 (ppm)	0	0	N/A	Method	True	False	Pass	Confirmed
glucose&Unk_hexose	2.3	Target Compound	17_F_B_SA_R147	17	Processed	T1		Unknown					159146764	1280620396	2.3	0.00	C6H12O6	M-H	179.056	179.056	-.7861 (ppm)	0	0	N/A	Method	True	False	Pass	Confirmed
glucose&Unk_hexose	2.3	Target Compound	18_F_B_SA_R147	18	Processed	T1		Unknown					180513502	1456706672	2.31	0.01	C6H12O6	M-H	179.056	179.056	-.3600 (ppm)	0	0	N/A	Method	True	False	Pass	Confirmed
glucose&Unk_hexose	2.3	Target Compound	19_B_SA_R318	19	Processed	T1		Unknown					163366958	1580323466	2.28	-0.02	C6H12O6	M-H	179.056	179.056	-.0192 (ppm)	0	0	N/A	Method	True	False	Pass	Confirmed
glucose&Unk_hexose	2.3	Target Compound	20_B_SA_R318	20	Processed	T1		Unknown					126482450	1205537153	2.29	-0.01	C6H12O6	M-H	179.056	179.056	-1.0418 (ppm)	0	0	N/A	Method	True	False	Pass	Confirmed
glucose&Unk_hexose	2.3	Target Compound	21_B_SA_R318	21	Processed	T1		Unknown					121805292	1166550292	2.31	0.01	C6H12O6	M-H	179.056	179.056	.1513 (ppm)	0	0	N/A	Method	True	False	Pass	Confirmed
glucose&Unk_hexose	2.3	Target Compound	22_F_B_SA_R318	22	Processed	T1		Unknown					163955272	1426316428	2.56	0.26	C6H12O6	M-H	179.056	179.056	-.3600 (ppm)	0	0	N/A	Manual	True	False	Pass	Confirmed
glucose&Unk_hexose	2.3	Target Compound	23_F_B_SA_R318	23	Processed	T1		Unknown					110285482	953050732	2.31	0.01	C6H12O6	M-H	179.056	179.056	-.5305 (ppm)	0	0	N/A	Method	True	False	Pass	Confirmed
glucose&Unk_hexose	2.3	Target Compound	24_Media_SA_Media	24	Processed	T1		Unknown					226120870	1997379547	2.18	-0.12	C6H12O6	M-H	179.056	179.056	.2365 (ppm)	0	0	N/A	Manual	True	False	Pass	Confirmed
glucose&Unk_hexose	2.3	Target Compound	25_F_B_SA_R318	25	Processed	T1		Unknown					121825999	1019479061	2.32	0.02	C6H12O6	M-H	179.056	179.056	-.1896 (ppm)	0	0	N/A	Method	True	False	Pass	Confirmed
glucose&Unk_hexose	2.3	Target Compound	26_B_SA_R327	26	Processed	T1		Unknown					257217371	2087089883	2.3	0.00	C6H12O6	M-H	179.056	179.056	-.0192 (ppm)	0	0	N/A	Method	True	False	Pass	Confirmed
glucose&Unk_hexose	2.3	Target Compound	27_B_SA_R327	27	Processed	T1		Unknown					180917170	1453796789	2.31	0.01	C6H12O6	M-H	179.056	179.056	-.6157 (ppm)	0	0	N/A	Method	True	False	Pass	Confirmed
glucose&Unk_hexose	2.3	Target Compound	28_B_SA_R327	28	Processed	T1		Unknown					193756047	1591755023	2.3	0.00	C6H12O6	M-H	179.056	179.056	-.5305 (ppm)	0	0	N/A	Method	True	False	Pass	Confirmed
glucose&Unk_hexose	2.3	Target Compound	29_F_B_SA_R327	29	Processed	T1		Unknown					253929091	1970758238	2.31	0.01	C6H12O6	M-H	179.056	179.056	-.1044 (ppm)	0	0	N/A	Method	True	False	Pass	Confirmed
glucose&Unk_hexose	2.3	Target Compound	30_F_B_SA_R327	30	Processed	T1		Unknown					174906382	1367916530	2.3	0.00	C6H12O6	M-H	179.056	179.056	-.7009 (ppm)	0	0	N/A	Method	True	False	Pass	Confirmed
glucose&Unk_hexose	2.3	Target Compound	31_F_B_SA_R327	31	Processed	T1		Unknown					195743999	1550370149	2.31	0.01	C6H12O6	M-H	179.056	179.056	-.1896 (ppm)	0	0	N/A	Method	True	False	Pass	Confirmed
glucose&Unk_hexose	2.3	Target Compound	32_B_SA_R420	32	Processed	T1		Unknown					244461963	2177764626	2.3	0.00	C6H12O6	M-H	179.056	179.056	-.4453 (ppm)	0	0	N/A	Method	True	False	Pass	Confirmed
glucose&Unk_hexose	2.3	Target Compound	33_B_SA_R420	33	Processed	T1		Unknown					181659937	1543590446	2.3	0.00	C6H12O6	M-H	179.056	179.056	-.9566 (ppm)	0	0	N/A	Method	True	False	Pass	Confirmed
glucose&Unk_hexose	2.3	Target Compound	34_B_SA_R420	34	Processed	T1		Unknown					186070894	1711103826	2.3	0.00	C6H12O6	M-H	179.056	179.056	-.3600 (ppm)	0	0	N/A	Method	True	False	Pass	Confirmed
glucose&Unk_hexose	2.3	Target Compound	35_F_B_SA_R420	35	Processed	T1		Unknown					222978916	1749697487	2.3	0.00	C6H12O6	M-H	179.056	179.056	-.3600 (ppm)	0	0	N/A	Method	True	False	Pass	Confirmed
glucose&Unk_hexose	2.3	Target Compound	36_F_B_SA_R420	36	Processed	T1		Unknown					165449723	1297615121	2.29	-0.01	C6H12O6	M-H	179.056	179.056	-.7009 (ppm)	0	0	N/A	Method	True	False	Pass	Confirmed
glucose&Unk_hexose	2.3	Target Compound	37_F_B_SA_R420	37	Processed	T1		Unknown					190750807	1450535706	2.31	0.01	C6H12O6	M-H	179.056	179.056	-.1896 (ppm)	0	0	N/A	Method	True	False	Pass	Confirmed
glucose&Unk_hexose	2.3	Target Compound	38_B_SA_R431	38	Processed	T1		Unknown					245670860	2061274744	2.3	0.00	C6H12O6	M-H	179.056	179.056	-.3600 (ppm)	0	0	N/A	Method	True	False	Pass	Confirmed
glucose&Unk_hexose	2.3	Target Compound	39_B_SA_R431	39	Processed	T1		Unknown					155548140	1384496706	2.31	0.01	C6H12O6	M-H	179.056	179.056	-.5305 (ppm)	0	0	N/A	Method	True	False	Pass	Confirmed
glucose&Unk_hexose	2.3	Target Compound	40_B_SA_R431	40	Processed	T1		Unknown					201611013	1795468422	2.3	0.00	C6H12O6	M-H	179.056	179.056	-.1044 (ppm)	0	0	N/A	Method	True	False	Pass	Confirmed
glucose&Unk_hexose	2.3	Target Compound	41_F_B_SA_R431	41	Processed	T1		Unknown					218496324	1795866728	2.31	0.01	C6H12O6	M-H	179.056	179.056	.0660 (ppm)	0	0	N/A	Method	True	False	Pass	Confirmed
glucose&Unk_hexose	2.3	Target Compound	42_F_B_SA_R431	42	Processed	T1		Unknown					172633810	1339182817	2.3	0.00	C6H12O6	M-H	179.056	179.056	.0660 (ppm)	0	0	N/A	Method	True	False	Pass	Confirmed
glucose&Unk_hexose	2.3	Target Compound	43_F_B_SA_R431	43	Processed	T1		Unknown					153217918	1317690686	2.3	0.00	C6H12O6	M-H	179.056	179.056	-.5305 (ppm)	0	0	N/A	Method	True	False	Pass	Confirmed
glucose&Unk_hexose	2.3	Target Compound	44_B_SA_R565	44	Processed	T1		Unknown					219577988	1951759854	2.3	0.00	C6H12O6	M-H	179.056	179.056	.1513 (ppm)	0	0	N/A	Method	True	False	Pass	Confirmed
glucose&Unk_hexose	2.3	Target Compound	45_B_SA_R565	45	Processed	T1		Unknown					169153151	1451025012	2.31	0.01	C6H12O6	M-H	179.056	179.056	-.5305 (ppm)	0	0	N/A	Method	True	False	Pass	Confirmed
glucose&Unk_hexose	2.3	Target Compound	46_B_SA_R565	46	Processed	T1		Unknown					188063977	1598897957	2.31	0.01	C6H12O6	M-H	179.056	179.056	-.2748 (ppm)	0	0	N/A	Method	True	False	Pass	Confirmed
glucose&Unk_hexose	2.3	Target Compound	47_Media_SA_Media	47	Processed	T1		Unknown					228485988	1956167499	2.29	-0.01	C6H12O6	M-H	179.056	179.056	-.1044 (ppm)	0	0	N/A	Method	True	False	Pass	Confirmed
glucose&Unk_hexose	2.3	Target Compound	48_Media_SA_Media	48	Processed	T1		Unknown					195355385	1636237715	2.3	0.00	C6H12O6	M-H	179.056	179.056	-.1044 (ppm)	0	0	N/A	Method	True	False	Pass	Confirmed
glucose&Unk_hexose	2.3	Target Compound	49_F_B_SA_R565	49	Processed	T1		Unknown					228788703	1826203580	2.31	0.01	C6H12O6	M-H	179.056	179.056	-.3600 (ppm)	0	0	N/A	Method	True	False	Pass	Confirmed
glucose&Unk_hexose	2.3	Target Compound	50_F_B_SA_R565	50	Processed	T1		Unknown					190080599	1453446448	2.31	0.01	C6H12O6	M-H	179.056	179.056	-.6157 (ppm)	0	0	N/A	Method	True	False	Pass	Confirmed
glucose&Unk_hexose	2.3	Target Compound	51_F_B_SA_R565	51	Processed	T1		Unknown					190139781	1533458575	2.31	0.01	C6H12O6	M-H	179.056	179.056	-.5305 (ppm)	0	0	N/A	Method	True	False	Pass	Confirmed
glucose&Unk_hexose	2.3	Target Compound	52_B_SA_R568	52	Processed	T1		Unknown					220077939	2057565291	2.31	0.01	C6H12O6	M-H	179.056	179.056	-.1044 (ppm)	0	0	N/A	Method	True	False	Pass	Confirmed
glucose&Unk_hexose	2.3	Target Compound	53_B_SA_R568	53	Processed	T1		Unknown					174288071	1619843989	2.31	0.01	C6H12O6	M-H	179.056	179.056	-.8713 (ppm)	0	0	N/A	Method	True	False	Pass	Confirmed
glucose&Unk_hexose	2.3	Target Compound	54_B_SA_R568	54	Processed	T1		Unknown					189115332	1704387616	2.31	0.01	C6H12O6	M-H	179.056	179.056	-.3600 (ppm)	0	0	N/A	Method	True	False	Pass	Confirmed
glucose&Unk_hexose	2.3	Target Compound	55_F_B_SA_R568	55	Processed	T1		Unknown					229191291	1931245725	2.31	0.01	C6H12O6	M-H	179.056	179.056	-.1044 (ppm)	0	0	N/A	Method	True	False	Pass	Confirmed
glucose&Unk_hexose	2.3	Target Compound	56_F_B_SA_R568	56	Processed	T1		Unknown					175457721	1443593081	2.3	0.00	C6H12O6	M-H	179.056	179.056	-.4453 (ppm)	0	0	N/A	Method	True	False	Pass	Confirmed
glucose&Unk_hexose	2.3	Target Compound	57_F_B_SA_R568	57	Processed	T1		Unknown					183672821	1479544293	2.31	0.01	C6H12O6	M-H	179.056	179.056	-.3600 (ppm)	0	0	N/A	Method	True	False	Pass	Confirmed
glucose&Unk_hexose	2.3	Target Compound	58_B_SA_R651	58	Processed	T1		Unknown					164655156	1388463300	2.31	0.01	C6H12O6	M-H	179.056	179.056	-.0192 (ppm)	0	0	N/A	Method	True	False	Pass	Confirmed
glucose&Unk_hexose	2.3	Target Compound	59_B_SA_R651	59	Processed	T1		Unknown					132849712	1051119882	2.31	0.01	C6H12O6	M-H	179.056	179.056	-.4453 (ppm)	0	0	N/A	Method	True	False	Pass	Confirmed
glucose&Unk_hexose	2.3	Target Compound	60_B_SA_R651	60	Processed	T1		Unknown					124765627	1075659575	2.3	0.00	C6H12O6	M-H	179.056	179.056	-.1044 (ppm)	0	0	N/A	Method	True	False	Pass	Confirmed
glucose&Unk_hexose	2.3	Target Compound	61_F_B_SA_R651	61	Processed	T1		Unknown					160837101	1271570883	2.29	-0.01	C6H12O6	M-H	179.056	179.056	-.3600 (ppm)	0	0	N/A	Method	True	False	Pass	Confirmed
glucose&Unk_hexose	2.3	Target Compound	62_F_B_SA_R651	62	Processed	T1		Unknown					152352782	1185243239	2.3	0.00	C6H12O6	M-H	179.056	179.056	-.7009 (ppm)	0	0	N/A	Method	True	False	Pass	Confirmed
glucose&Unk_hexose	2.3	Target Compound	63_F_B_SA_R651	63	Processed	T1		Unknown					136593918	1148851748	2.29	-0.01	C6H12O6	M-H	179.056	179.056	-.1044 (ppm)	0	0	N/A	Method	True	False	Pass	Confirmed
glucose&Unk_hexose	2.3	Target Compound	64_B_SA_R695	64	Processed	T1		Unknown					221786190	2045074433	2.29	-0.01	C6H12O6	M-H	179.056	179.056	-.1044 (ppm)	0	0	N/A	Method	True	False	Pass	Confirmed
glucose&Unk_hexose	2.3	Target Compound	65_B_SA_R695	65	Processed	T1		Unknown					189383470	1646500385	2.3	0.00	C6H12O6	M-H	179.056	179.056	-.3600 (ppm)	0	0	N/A	Method	True	False	Pass	Confirmed
glucose&Unk_hexose	2.3	Target Compound	66_B_SA_R695	66	Processed	T1		Unknown					182616557	1646979241	2.31	0.01	C6H12O6	M-H	179.056	179.056	-.5305 (ppm)	0	0	N/A	Method	True	False	Pass	Confirmed
glucose&Unk_hexose	2.3	Target Compound	67_F_B_SA_R695	67	Processed	T1		Unknown					194254495	1611915072	2.31	0.01	C6H12O6	M-H	179.056	179.056	-.0192 (ppm)	0	0	N/A	Method	True	False	Pass	Confirmed
glucose&Unk_hexose	2.3	Target Compound	68_F_B_SA_R695	68	Processed	T1		Unknown					180458535	1426599547	2.3	0.00	C6H12O6	M-H	179.056	179.056	-.6157 (ppm)	0	0	N/A	Method	True	False	Pass	Confirmed
glucose&Unk_hexose	2.3	Target Compound	69_F_B_SA_R695	69	Processed	T1		Unknown					180045242	1417427602	2.28	-0.02	C6H12O6	M-H	179.056	179.056	-.6157 (ppm)	0	0	N/A	Method	True	False	Pass	Confirmed
glucose&Unk_hexose	2.3	Target Compound	70_F_SA_F16	70	Processed	T1		Unknown					256333531	1853967472	2.29	-0.01	C6H12O6	M-H	179.056	179.056	-.2748 (ppm)	0	0	N/A	Method	True	False	Pass	Confirmed
glucose&Unk_hexose	2.3	Target Compound	71_Media_SA_Media	71	Processed	T1		Unknown					201573507	1901900670	2.31	0.01	C6H12O6	M-H	179.056	179.056	-.1896 (ppm)	0	0	N/A	Method	True	False	Pass	Confirmed
glucose&Unk_hexose	2.3	Target Compound	72_Media_SA_Media	72	Processed	T1		Unknown					184145372	1723501349	2.3	0.00	C6H12O6	M-H	179.056	179.056	-.6157 (ppm)	0	0	N/A	Method	True	False	Pass	Confirmed
glucose&Unk_hexose	2.3	Target Compound	73_F_SA_F16	73	Processed	T1		Unknown					204910168	1607695830	2.3	0.00	C6H12O6	M-H	179.056	179.056	-.4453 (ppm)	0	0	N/A	Method	True	False	Pass	Confirmed
glucose&Unk_hexose	2.3	Target Compound	74_F_SA_F16	74	Processed	T1		Unknown					193610179	1467163943	2.3	0.00	C6H12O6	M-H	179.056	179.056	-.7861 (ppm)	0	0	N/A	Method	True	False	Pass	Confirmed
glucose&Unk_hexose	2.3	Target Compound	75_B_F_SA_F16	75	Processed	T1		Unknown					136282187	1155124736	2.29	-0.01	C6H12O6	M-H	179.056	179.056	-.1044 (ppm)	0	0	N/A	Method	True	False	Pass	Confirmed
glucose&Unk_hexose	2.3	Target Compound	76_B_F_SA_F16	76	Processed	T1		Unknown					131584913	1092587908	2.3	0.00	C6H12O6	M-H	179.056	179.056	-.6157 (ppm)	0	0	N/A	Method	True	False	Pass	Confirmed
glucose&Unk_hexose	2.3	Target Compound	77_B_F_SA_F16	77	Processed	T1		Unknown					141918025	1159691892	2.31	0.01	C6H12O6	M-H	179.056	179.056	-.5305 (ppm)	0	0	N/A	Method	True	False	Pass	Confirmed
glucose&Unk_hexose	2.3	Target Compound	78_F_SA_F147	78	Processed	T1		Unknown					200068129	1717172899	2.3	0.00	C6H12O6	M-H	179.056	179.056	-.0192 (ppm)	0	0	N/A	Method	True	False	Pass	Confirmed
glucose&Unk_hexose	2.3	Target Compound	79_F_SA_F147	79	Processed	T1		Unknown					176389780	1523953296	2.3	0.00	C6H12O6	M-H	179.056	179.056	-.5305 (ppm)	0	0	N/A	Method	True	False	Pass	Confirmed
glucose&Unk_hexose	2.3	Target Compound	80_F_SA_F147	80	Processed	T1		Unknown					180982356	1591699909	2.3	0.00	C6H12O6	M-H	179.056	179.056	-.5305 (ppm)	0	0	N/A	Method	True	False	Pass	Confirmed
glucose&Unk_hexose	2.3	Target Compound	81_B_F_SA_F147	81	Processed	T1		Unknown					148609964	1227777103	2.31	0.01	C6H12O6	M-H	179.056	179.056	-.1044 (ppm)	0	0	N/A	Method	True	False	Pass	Confirmed
glucose&Unk_hexose	2.3	Target Compound	82_B_F_SA_F147	82	Processed	T1		Unknown					140381288	1101708482	2.31	0.01	C6H12O6	M-H	179.056	179.056	-.2748 (ppm)	0	0	N/A	Method	True	False	Pass	Confirmed
glucose&Unk_hexose	2.3	Target Compound	83_B_F_SA_F147	83	Processed	T1		Unknown					135652024	1091237052	2.32	0.02	C6H12O6	M-H	179.056	179.056	-.4453 (ppm)	0	0	N/A	Method	True	False	Pass	Confirmed
glucose&Unk_hexose	2.3	Target Compound	84_F_SA_F212	84	Processed	T1		Unknown					184991615	1549729835	2.3	0.00	C6H12O6	M-H	179.056	179.056	.2365 (ppm)	0	0	N/A	Method	True	False	Pass	Confirmed
glucose&Unk_hexose	2.3	Target Compound	85_F_SA_F212	85	Processed	T1		Unknown					191257048	1604582042	2.3	0.00	C6H12O6	M-H	179.056	179.056	-.6157 (ppm)	0	0	N/A	Method	True	False	Pass	Confirmed
glucose&Unk_hexose	2.3	Target Compound	86_F_SA_F212	86	Processed	T1		Unknown					181813663	1539400216	2.3	0.00	C6H12O6	M-H	179.056	179.056	-.5305 (ppm)	0	0	N/A	Method	True	False	Pass	Confirmed
glucose&Unk_hexose	2.3	Target Compound	87_B_F_SA_F212	87	Processed	T1		Unknown					183803908	1506650845	2.33	0.03	C6H12O6	M-H	179.056	179.056	-.3600 (ppm)	0	0	N/A	Method	True	False	Pass	Confirmed
glucose&Unk_hexose	2.3	Target Compound	88_B_F_SA_F212	88	Processed	T1		Unknown					169490466	1387382424	2.32	0.02	C6H12O6	M-H	179.056	179.056	-.1896 (ppm)	0	0	N/A	Method	True	False	Pass	Confirmed
glucose&Unk_hexose	2.3	Target Compound	89_B_F_SA_F212	89	Processed	T1		Unknown					164606951	1372847894	2.31	0.01	C6H12O6	M-H	179.056	179.056	-.7009 (ppm)	0	0	N/A	Method	True	False	Pass	Confirmed
glucose&Unk_hexose	2.3	Target Compound	90_F_SA_F253	90	Processed	T1		Unknown					191020749	1708906274	2.28	-0.02	C6H12O6	M-H	179.056	179.056	.2365 (ppm)	0	0	N/A	Method	True	False	Pass	Confirmed
glucose&Unk_hexose	2.3	Target Compound	91_F_SA_F253	91	Processed	T1		Unknown					209583790	1873652228	2.29	-0.01	C6H12O6	M-H	179.056	179.056	-.1896 (ppm)	0	0	N/A	Method	True	False	Pass	Confirmed
glucose&Unk_hexose	2.3	Target Compound	93_B_F_SA_F253	92	Processed	T1		Unknown					137698277	1128963883	2.31	0.01	C6H12O6	M-H	179.056	179.056	-.4453 (ppm)	0	0	N/A	Method	True	False	Pass	Confirmed
glucose&Unk_hexose	2.3	Target Compound	94_B_F_SA_F253	93	Processed	T1		Unknown					131647888	1089802185	2.32	0.02	C6H12O6	M-H	179.056	179.056	-.3600 (ppm)	0	0	N/A	Method	True	False	Pass	Confirmed
glucose&Unk_hexose	2.3	Target Compound	95_B_F_SA_F253	94	Processed	T1		Unknown					163243271	1320502670	2.31	0.01	C6H12O6	M-H	179.056	179.056	-.5305 (ppm)	0	0	N/A	Method	True	False	Pass	Confirmed
glucose&Unk_hexose	2.3	Target Compound	96_Media_SA_Media	95	Processed	T1		Unknown					205717758	1852724156	2.32	0.02	C6H12O6	M-H	179.056	179.056	-.5305 (ppm)	0	0	N/A	Method	True	False	Pass	Confirmed
glucose&Unk_hexose	2.3	Target Compound	97_Media_C_SA_Media_C	96	Processed	T1		Unknown					153677178	1425809646	2.28	-0.02	C6H12O6	M-H	179.056	179.056	-.5305 (ppm)	0	0	N/A	Method	True	False	Pass	Confirmed
glucose&Unk_hexose	2.3	Target Compound	98_Media_C_SA_Media_C	97	Processed	T1		Unknown					170846477	1534871789	2.31	0.01	C6H12O6	M-H	179.056	179.056	-.3600 (ppm)	0	0	N/A	Method	True	False	Pass	Confirmed
glucose&Unk_hexose	2.3	Target Compound	99_Media_C_SA_Media_C	98	Processed	T1		Unknown					154980910	1476560927	2.3	0.00	C6H12O6	M-H	179.056	179.056	-.4453 (ppm)	0	0	N/A	Method	True	False	Pass	Confirmed
glucose&Unk_hexose	2.3	Target Compound	Pool_62h_01	104	Processed	T1		Unknown					198801534	1777532968	2.3	0.00	C6H12O6	M-H	179.056	179.056	.1513 (ppm)	0	0	N/A	Method	True	False	Pass	Confirmed
glucose&Unk_hexose	2.3	Target Compound	Pool_62h_02	105	Processed	T1		Unknown					236508774	2040001760	2.3	0.00	C6H12O6	M-H	179.056	179.056	-.1896 (ppm)	0	0	N/A	Method	True	False	Pass	Confirmed
glucose&Unk_hexose	2.3	Target Compound	Pool_62h_03	106	Processed	T1		Unknown					210959948	1812747242	2.31	0.01	C6H12O6	M-H	179.056	179.056	-.1044 (ppm)	0	0	N/A	Method	True	False	Pass	Confirmed
glucose&Unk_hexose	2.3	Target Compound	Pool_62h_04	107	Processed	T1		Unknown					181787265	1532291749	2.29	-0.01	C6H12O6	M-H	179.056	179.056	.0660 (ppm)	0	0	N/A	Method	True	False	Pass	Confirmed
glucose&Unk_hexose	2.3	Target Compound	Pool_62h_05	108	Processed	T1		Unknown					159196177	1355435589	2.3	0.00	C6H12O6	M-H	179.056	179.056	-.9566 (ppm)	0	0	N/A	Method	True	False	Pass	Confirmed
glucose&Unk_hexose	2.3	Target Compound	Pool_62h_06	109	Processed	T1		Unknown					160429488	1379571264	2.3	0.00	C6H12O6	M-H	179.056	179.056	-.3600 (ppm)	0	0	N/A	Method	True	False	Pass	Confirmed
glucose&Unk_hexose	2.3	Target Compound	Pool_62h_07	110	Processed	T1		Unknown					171131117	1449453995	2.31	0.01	C6H12O6	M-H	179.056	179.056	-.6157 (ppm)	0	0	N/A	Method	True	False	Pass	Confirmed
glucose&Unk_hexose	2.3	Target Compound	Pool_62h_08	111	Processed	T1		Unknown					171212534	1483594206	2.31	0.01	C6H12O6	M-H	179.056	179.056	-.3600 (ppm)	0	0	N/A	Method	True	False	Pass	Confirmed
glucose&Unk_hexose	2.3	Target Compound	Pool_62h_09	112	Processed	T1		Unknown					171955083	1483497598	2.3	0.00	C6H12O6	M-H	179.056	179.056	-.2748 (ppm)	0	0	N/A	Method	True	False	Pass	Confirmed
glucose&Unk_hexose	2.3	Target Compound	Std_Mix40_250_01	115	Processed	T1		Unknown					185743	2043531	2.29	-0.01	C6H12O6	M-H	179.056	179.056	-.9566 (ppm)	0	0	N/A	Method	True	False	Pass	Confirmed
glucose&Unk_hexose	2.3	Target Compound	Std_Mix40_250_02	116	Processed	T1		Unknown					101409	869609	2.33	0.03	C6H12O6	M-H	179.056	179.056	-1.3827 (ppm)	0	0	N/A	Method	True	False	Pass	Confirmed
glyceric acid	2.4	Target Compound	01_B_SA_R09	1	Processed	T1		Unknown					23166314	193201897	2.35	-0.05	C3H6O4	M-H	105.019	105.019	-1.3528 (ppm)	0	0	N/A	Manual	True	False	Pass	Confirmed
glyceric acid	2.4	Target Compound	02_B_SA_R09	2	Processed	T1		Unknown					23467232	203692515	2.36	-0.04	C3H6O4	M-H	105.019	105.019	-1.7161 (ppm)	0	0	N/A	Manual	True	False	Pass	Confirmed
glyceric acid	2.4	Target Compound	03_B_SA_R09	3	Processed	T1		Unknown					22976767	198718189	2.35	-0.05	C3H6O4	M-H	105.019	105.019	-1.5708 (ppm)	0	0	N/A	Manual	True	False	Pass	Confirmed
glyceric acid	2.4	Target Compound	04_F_B_SA_R09	4	Processed	T1		Unknown					26911081	211872902	2.34	-0.06	C3H6O4	M-H	105.019	105.019	-1.0622 (ppm)	0	0	N/A	Manual	True	False	Pass	Confirmed
glyceric acid	2.4	Target Compound	05_F_B_SA_R09	5	Processed	T1		Unknown					29203835	241724962	2.34	-0.06	C3H6O4	M-H	105.019	105.019	-1.2802 (ppm)	0	0	N/A	Manual	True	False	Pass	Confirmed
glyceric acid	2.4	Target Compound	06_F_B_SA_R09	6	Processed	T1		Unknown					26249582	205665576	2.35	-0.05	C3H6O4	M-H	105.019	105.019	-1.4255 (ppm)	0	0	N/A	Manual	True	False	Pass	Confirmed
glyceric acid	2.4	Target Compound	07_B_SA_R16	7	Processed	T1		Unknown					138509024	1077991934	2.36	-0.04	C3H6O4	M-H	105.019	105.019	-.7716 (ppm)	0	0	N/A	Manual	True	False	Pass	Confirmed
glyceric acid	2.4	Target Compound	08_B_SA_R16	8	Processed	T1		Unknown					157923001	1280404114	2.35	-0.05	C3H6O4	M-H	105.019	105.019	-1.4255 (ppm)	0	0	N/A	Manual	True	False	Pass	Confirmed
glyceric acid	2.4	Target Compound	09_B_SA_R16	9	Processed	T1		Unknown					184622957	1455599792	2.35	-0.05	C3H6O4	M-H	105.019	105.019	-1.2802 (ppm)	0	0	N/A	Manual	True	False	Pass	Confirmed
glyceric acid	2.4	Target Compound	10_F_B_SA_R16	10	Processed	T1		Unknown					74623193	598310864	2.34	-0.06	C3H6O4	M-H	105.019	105.019	-1.3528 (ppm)	0	0	N/A	Manual	True	False	Pass	Confirmed
glyceric acid	2.4	Target Compound	100_Media_C_SA_Media_C	99	Processed	T1		Unknown					212320941	1767210088	2.36	-0.04	C3H6O4	M-H	105.019	105.019	-.8443 (ppm)	0	0	N/A	Manual	True	False	Pass	Confirmed
glyceric acid	2.4	Target Compound	101_Media_C_SA_Media_C	100	Processed	T1		Unknown					208198723	1680544061	2.36	-0.04	C3H6O4	M-H	105.019	105.019	-1.4981 (ppm)	0	0	N/A	Manual	True	False	Pass	Confirmed
glyceric acid	2.4	Target Compound	102_Media_C_SA_Media_C	101	Processed	T1		Unknown					190798047	1563389740	2.35	-0.05	C3H6O4	M-H	105.019	105.019	-2.0067 (ppm)	0	0	N/A	Method	True	False	Pass	Confirmed
glyceric acid	2.4	Target Compound	103_Media_C_SA_Media_C	102	Processed	T1		Unknown					209706614	1825297177	2.35	-0.05	C3H6O4	M-H	105.019	105.019	-1.8614 (ppm)	0	0	N/A	Method	True	False	Pass	Confirmed
glyceric acid	2.4	Target Compound	104_Media_C_SA_Media_C	103	Processed	T1		Unknown					198837429	1699435149	2.35	-0.05	C3H6O4	M-H	105.019	105.019	-1.3528 (ppm)	0	0	N/A	Method	True	False	Pass	Confirmed
glyceric acid	2.4	Target Compound	11_F_B_SA_R16	11	Processed	T1		Unknown					70887311	600566954	2.35	-0.05	C3H6O4	M-H	105.019	105.019	-1.8614 (ppm)	0	0	N/A	Method	True	False	Pass	Confirmed
glyceric acid	2.4	Target Compound	12_F_B_SA_R16	12	Processed	T1		Unknown					52196846	445586917	2.35	-0.05	C3H6O4	M-H	105.019	105.019	-1.5708 (ppm)	0	0	N/A	Method	True	False	Pass	Confirmed
glyceric acid	2.4	Target Compound	13_B_SA_R147	13	Processed	T1		Unknown					213871075	1827164096	2.38	-0.02	C3H6O4	M-H	105.019	105.019	-1.2075 (ppm)	0	0	N/A	Method	True	False	Pass	Confirmed
glyceric acid	2.4	Target Compound	14_B_SA_R147	14	Processed	T1		Unknown					165554488	1464698342	2.35	-0.05	C3H6O4	M-H	105.019	105.019	-1.7887 (ppm)	0	0	N/A	Method	True	False	Pass	Confirmed
glyceric acid	2.4	Target Compound	15_B_SA_R147	15	Processed	T1		Unknown					186554373	1581577543	2.35	-0.05	C3H6O4	M-H	105.019	105.019	-1.6434 (ppm)	0	0	N/A	Method	True	False	Pass	Confirmed
glyceric acid	2.4	Target Compound	16_F_B_SA_R147	16	Processed	T1		Unknown					114038825	936731586	2.35	-0.05	C3H6O4	M-H	105.019	105.019	-.5537 (ppm)	0	0	N/A	Method	True	False	Pass	Confirmed
glyceric acid	2.4	Target Compound	17_F_B_SA_R147	17	Processed	T1		Unknown					125810096	1091596367	2.36	-0.04	C3H6O4	M-H	105.019	105.019	-1.7887 (ppm)	0	0	N/A	Method	True	False	Pass	Confirmed
glyceric acid	2.4	Target Compound	18_F_B_SA_R147	18	Processed	T1		Unknown					117589380	988792091	2.36	-0.04	C3H6O4	M-H	105.019	105.019	-1.4255 (ppm)	0	0	N/A	Method	True	False	Pass	Confirmed
glyceric acid	2.4	Target Compound	19_B_SA_R318	19	Processed	T1		Unknown					56880624	435296966	2.32	-0.08	C3H6O4	M-H	105.019	105.019	-.8443 (ppm)	0	0	N/A	Manual	True	False	Pass	Confirmed
glyceric acid	2.4	Target Compound	20_B_SA_R318	20	Processed	T1		Unknown					92218024	713466211	2.34	-0.06	C3H6O4	M-H	105.019	105.019	-1.8614 (ppm)	0	0	N/A	Manual	True	False	Pass	Confirmed
glyceric acid	2.4	Target Compound	21_B_SA_R318	21	Processed	T1		Unknown					40133969	299004846	2.35	-0.05	C3H6O4	M-H	105.019	105.019	-.6263 (ppm)	0	0	N/A	Manual	True	False	Pass	Confirmed
glyceric acid	2.4	Target Compound	22_F_B_SA_R318	22	Processed	T1		Unknown					73372865	602534773	2.61	0.21	C3H6O4	M-H	105.019	105.019	-1.2802 (ppm)	0	0	N/A	Manual	True	False	Pass	Confirmed
glyceric acid	2.4	Target Compound	23_F_B_SA_R318	23	Processed	T1		Unknown					54396304	446224730	2.35	-0.05	C3H6O4	M-H	105.019	105.019	-1.7161 (ppm)	0	0	N/A	Method	True	False	Pass	Confirmed
glyceric acid	2.4	Target Compound	24_Media_SA_Media	24	Processed	T1		Unknown					197991991	1671403573	2.24	-0.16	C3H6O4	M-H	105.019	105.019	-.9896 (ppm)	0	0	N/A	Manual	True	False	Pass	Confirmed
glyceric acid	2.4	Target Compound	25_F_B_SA_R318	25	Processed	T1		Unknown					61863635	509940659	2.36	-0.04	C3H6O4	M-H	105.019	105.019	-1.5708 (ppm)	0	0	N/A	Method	True	False	Pass	Confirmed
glyceric acid	2.4	Target Compound	26_B_SA_R327	26	Processed	T1		Unknown					25507561	206817830	2.35	-0.05	C3H6O4	M-H	105.019	105.019	-1.4255 (ppm)	0	0	N/A	Manual	True	False	Pass	Confirmed
glyceric acid	2.4	Target Compound	27_B_SA_R327	27	Processed	T1		Unknown					19011564	160879505	2.35	-0.05	C3H6O4	M-H	105.019	105.019	-1.7887 (ppm)	0	0	N/A	Manual	True	False	Pass	Confirmed
glyceric acid	2.4	Target Compound	28_B_SA_R327	28	Processed	T1		Unknown					21917945	185063511	2.34	-0.06	C3H6O4	M-H	105.019	105.019	-1.4255 (ppm)	0	0	N/A	Manual	True	False	Pass	Confirmed
glyceric acid	2.4	Target Compound	29_F_B_SA_R327	29	Processed	T1		Unknown					30482818	248235898	2.35	-0.05	C3H6O4	M-H	105.019	105.019	-1.2075 (ppm)	0	0	N/A	Manual	True	False	Pass	Confirmed
glyceric acid	2.4	Target Compound	30_F_B_SA_R327	30	Processed	T1		Unknown					28124815	228681418	2.35	-0.05	C3H6O4	M-H	105.019	105.019	-1.5708 (ppm)	0	0	N/A	Manual	True	False	Pass	Confirmed
glyceric acid	2.4	Target Compound	31_F_B_SA_R327	31	Processed	T1		Unknown					28636367	236130789	2.35	-0.05	C3H6O4	M-H	105.019	105.019	-1.3528 (ppm)	0	0	N/A	Manual	True	False	Pass	Confirmed
glyceric acid	2.4	Target Compound	32_B_SA_R420	32	Processed	T1		Unknown					97751996	859384261	2.35	-0.05	C3H6O4	M-H	105.019	105.019	-1.3528 (ppm)	0	0	N/A	Method	True	False	Pass	Confirmed
glyceric acid	2.4	Target Compound	33_B_SA_R420	33	Processed	T1		Unknown					78154589	685968675	2.36	-0.04	C3H6O4	M-H	105.019	105.019	-2.0067 (ppm)	0	0	N/A	Method	True	False	Pass	Confirmed
glyceric acid	2.4	Target Compound	34_B_SA_R420	34	Processed	T1		Unknown					105986977	914795962	2.36	-0.04	C3H6O4	M-H	105.019	105.019	-1.5708 (ppm)	0	0	N/A	Method	True	False	Pass	Confirmed
glyceric acid	2.4	Target Compound	35_F_B_SA_R420	35	Processed	T1		Unknown					91893934	766679270	2.35	-0.05	C3H6O4	M-H	105.019	105.019	-1.4981 (ppm)	0	0	N/A	Method	True	False	Pass	Confirmed
glyceric acid	2.4	Target Compound	36_F_B_SA_R420	36	Processed	T1		Unknown					87045634	756330554	2.35	-0.05	C3H6O4	M-H	105.019	105.019	-1.6434 (ppm)	0	0	N/A	Method	True	False	Pass	Confirmed
glyceric acid	2.4	Target Compound	37_F_B_SA_R420	37	Processed	T1		Unknown					75974641	637297800	2.35	-0.05	C3H6O4	M-H	105.019	105.019	-1.5708 (ppm)	0	0	N/A	Method	True	False	Pass	Confirmed
glyceric acid	2.4	Target Compound	38_B_SA_R431	38	Processed	T1		Unknown					79535580	717149324	2.36	-0.04	C3H6O4	M-H	105.019	105.019	-1.6434 (ppm)	0	0	N/A	Method	True	False	Pass	Confirmed
glyceric acid	2.4	Target Compound	39_B_SA_R431	39	Processed	T1		Unknown					116916662	1014636652	2.36	-0.04	C3H6O4	M-H	105.019	105.019	-1.4255 (ppm)	0	0	N/A	Method	True	False	Pass	Confirmed
glyceric acid	2.4	Target Compound	40_B_SA_R431	40	Processed	T1		Unknown					108926548	921686374	2.35	-0.05	C3H6O4	M-H	105.019	105.019	-1.2075 (ppm)	0	0	N/A	Method	True	False	Pass	Confirmed
glyceric acid	2.4	Target Compound	41_F_B_SA_R431	41	Processed	T1		Unknown					127410886	1059564942	2.36	-0.04	C3H6O4	M-H	105.019	105.019	-1.1349 (ppm)	0	0	N/A	Method	True	False	Pass	Confirmed
glyceric acid	2.4	Target Compound	42_F_B_SA_R431	42	Processed	T1		Unknown					81527983	707617082	2.35	-0.05	C3H6O4	M-H	105.019	105.019	-1.2075 (ppm)	0	0	N/A	Method	True	False	Pass	Confirmed
glyceric acid	2.4	Target Compound	43_F_B_SA_R431	43	Processed	T1		Unknown					118757423	1183880835	2.36	-0.04	C3H6O4	M-H	105.019	105.019	-1.5708 (ppm)	0	0	N/A	Method	True	False	Pass	Confirmed
glyceric acid	2.4	Target Compound	44_B_SA_R565	44	Processed	T1		Unknown					38081816	314298151	2.35	-0.05	C3H6O4	M-H	105.019	105.019	-.9169 (ppm)	0	0	N/A	Manual	True	False	Pass	Confirmed
glyceric acid	2.4	Target Compound	45_B_SA_R565	45	Processed	T1		Unknown					35953770	280701143	2.35	-0.05	C3H6O4	M-H	105.019	105.019	-1.4981 (ppm)	0	0	N/A	Manual	True	False	Pass	Confirmed
glyceric acid	2.4	Target Compound	46_B_SA_R565	46	Processed	T1		Unknown					28375915	235403441	2.35	-0.05	C3H6O4	M-H	105.019	105.019	-1.4981 (ppm)	0	0	N/A	Manual	True	False	Pass	Confirmed
glyceric acid	2.4	Target Compound	47_Media_SA_Media	47	Processed	T1		Unknown					105305777	963232442	2.35	-0.05	C3H6O4	M-H	105.019	105.019	-.5537 (ppm)	0	0	N/A	Method	True	False	Pass	Confirmed
glyceric acid	2.4	Target Compound	48_Media_SA_Media	48	Processed	T1		Unknown					82277117	727862838	2.35	-0.05	C3H6O4	M-H	105.019	105.019	-1.1349 (ppm)	0	0	N/A	Method	True	False	Pass	Confirmed
glyceric acid	2.4	Target Compound	49_F_B_SA_R565	49	Processed	T1		Unknown					36056808	331450036	2.35	-0.05	C3H6O4	M-H	105.019	105.019	-1.1349 (ppm)	0	0	N/A	Method	True	False	Pass	Confirmed
glyceric acid	2.4	Target Compound	50_F_B_SA_R565	50	Processed	T1		Unknown					40782036	363870085	2.35	-0.05	C3H6O4	M-H	105.019	105.019	-1.3528 (ppm)	0	0	N/A	Method	True	False	Pass	Confirmed
glyceric acid	2.4	Target Compound	51_F_B_SA_R565	51	Processed	T1		Unknown					28589303	261986309	2.36	-0.04	C3H6O4	M-H	105.019	105.019	-1.7161 (ppm)	0	0	N/A	Method	True	False	Pass	Confirmed
glyceric acid	2.4	Target Compound	52_B_SA_R568	52	Processed	T1		Unknown					19427905	207076249	2.35	-0.05	C3H6O4	M-H	105.019	105.019	-1.4981 (ppm)	0	0	N/A	Method	True	False	Pass	Confirmed
glyceric acid	2.4	Target Compound	53_B_SA_R568	53	Processed	T1		Unknown					17105786	185752737	2.35	-0.05	C3H6O4	M-H	105.019	105.019	-2.2246 (ppm)	0	0	N/A	Method	True	False	Pass	Confirmed
glyceric acid	2.4	Target Compound	54_B_SA_R568	54	Processed	T1		Unknown					154527408	1377824541	2.36	-0.04	C3H6O4	M-H	105.019	105.019	-1.4981 (ppm)	0	0	N/A	Method	True	False	Pass	Confirmed
glyceric acid	2.4	Target Compound	55_F_B_SA_R568	55	Processed	T1		Unknown					166461021	1450279692	2.35	-0.05	C3H6O4	M-H	105.019	105.019	-1.1349 (ppm)	0	0	N/A	Method	True	False	Pass	Confirmed
glyceric acid	2.4	Target Compound	56_F_B_SA_R568	56	Processed	T1		Unknown					130471870	1173961233	2.36	-0.04	C3H6O4	M-H	105.019	105.019	-1.4981 (ppm)	0	0	N/A	Method	True	False	Pass	Confirmed
glyceric acid	2.4	Target Compound	57_F_B_SA_R568	57	Processed	T1		Unknown					16386432	172455888	2.35	-0.05	C3H6O4	M-H	105.019	105.019	-1.5708 (ppm)	0	0	N/A	Method	True	False	Pass	Confirmed
glyceric acid	2.4	Target Compound	58_B_SA_R651	58	Processed	T1		Unknown					105512115	887261422	2.36	-0.04	C3H6O4	M-H	105.019	105.019	-1.0622 (ppm)	0	0	N/A	Method	True	False	Pass	Confirmed
glyceric acid	2.4	Target Compound	59_B_SA_R651	59	Processed	T1		Unknown					107632062	917782326	2.35	-0.05	C3H6O4	M-H	105.019	105.019	-1.4255 (ppm)	0	0	N/A	Method	True	False	Pass	Confirmed
glyceric acid	2.4	Target Compound	60_B_SA_R651	60	Processed	T1		Unknown					107260458	919205343	2.35	-0.05	C3H6O4	M-H	105.019	105.019	-.9896 (ppm)	0	0	N/A	Method	True	False	Pass	Confirmed
glyceric acid	2.4	Target Compound	61_F_B_SA_R651	61	Processed	T1		Unknown					45532703	411528753	2.35	-0.05	C3H6O4	M-H	105.019	105.019	-1.4981 (ppm)	0	0	N/A	Method	True	False	Pass	Confirmed
glyceric acid	2.4	Target Compound	62_F_B_SA_R651	62	Processed	T1		Unknown					42750215	374172033	2.35	-0.05	C3H6O4	M-H	105.019	105.019	-1.5708 (ppm)	0	0	N/A	Method	True	False	Pass	Confirmed
glyceric acid	2.4	Target Compound	63_F_B_SA_R651	63	Processed	T1		Unknown					75185294	622579903	2.35	-0.05	C3H6O4	M-H	105.019	105.019	-1.4255 (ppm)	0	0	N/A	Method	True	False	Pass	Confirmed
glyceric acid	2.4	Target Compound	64_B_SA_R695	64	Processed	T1		Unknown					202499760	1776850662	2.35	-0.05	C3H6O4	M-H	105.019	105.019	-1.2075 (ppm)	0	0	N/A	Method	True	False	Pass	Confirmed
glyceric acid	2.4	Target Compound	65_B_SA_R695	65	Processed	T1		Unknown					192696884	1699700616	2.36	-0.04	C3H6O4	M-H	105.019	105.019	-1.3528 (ppm)	0	0	N/A	Method	True	False	Pass	Confirmed
glyceric acid	2.4	Target Compound	66_B_SA_R695	66	Processed	T1		Unknown					171107127	1499493762	2.36	-0.04	C3H6O4	M-H	105.019	105.019	-1.4981 (ppm)	0	0	N/A	Method	True	False	Pass	Confirmed
glyceric acid	2.4	Target Compound	67_F_B_SA_R695	67	Processed	T1		Unknown					134233330	1124648352	2.35	-0.05	C3H6O4	M-H	105.019	105.019	-1.1349 (ppm)	0	0	N/A	Method	True	False	Pass	Confirmed
glyceric acid	2.4	Target Compound	68_F_B_SA_R695	68	Processed	T1		Unknown					118654446	1003925016	2.35	-0.05	C3H6O4	M-H	105.019	105.019	-1.6434 (ppm)	0	0	N/A	Method	True	False	Pass	Confirmed
glyceric acid	2.4	Target Compound	69_F_B_SA_R695	69	Processed	T1		Unknown					90555909	768779553	2.33	-0.07	C3H6O4	M-H	105.019	105.019	-1.7161 (ppm)	0	0	N/A	Method	True	False	Pass	Confirmed
glyceric acid	2.4	Target Compound	70_F_SA_F16	70	Processed	T1		Unknown					99170292	883314362	2.34	-0.06	C3H6O4	M-H	105.019	105.019	-1.1349 (ppm)	0	0	N/A	Method	True	False	Pass	Confirmed
glyceric acid	2.4	Target Compound	71_Media_SA_Media	71	Processed	T1		Unknown					204592269	1837798979	2.35	-0.05	C3H6O4	M-H	105.019	105.019	-1.2075 (ppm)	0	0	N/A	Method	True	False	Pass	Confirmed
glyceric acid	2.4	Target Compound	72_Media_SA_Media	72	Processed	T1		Unknown					182642805	1596413181	2.35	-0.05	C3H6O4	M-H	105.019	105.019	-1.7161 (ppm)	0	0	N/A	Method	True	False	Pass	Confirmed
glyceric acid	2.4	Target Compound	73_F_SA_F16	73	Processed	T1		Unknown					114748020	1023138449	2.36	-0.04	C3H6O4	M-H	105.019	105.019	-1.1349 (ppm)	0	0	N/A	Method	True	False	Pass	Confirmed
glyceric acid	2.4	Target Compound	74_F_SA_F16	74	Processed	T1		Unknown					85665282	699279909	2.35	-0.05	C3H6O4	M-H	105.019	105.019	-1.7161 (ppm)	0	0	N/A	Manual	True	False	Pass	Confirmed
glyceric acid	2.4	Target Compound	75_B_F_SA_F16	75	Processed	T1		Unknown					17964039	157361161	2.34	-0.06	C3H6O4	M-H	105.019	105.019	-1.4255 (ppm)	0	0	N/A	Manual	True	False	Pass	Confirmed
glyceric acid	2.4	Target Compound	76_B_F_SA_F16	76	Processed	T1		Unknown					14814333	143853746	2.34	-0.06	C3H6O4	M-H	105.019	105.019	-1.7161 (ppm)	0	0	N/A	Manual	True	False	Pass	Confirmed
glyceric acid	2.4	Target Compound	77_B_F_SA_F16	77	Processed	T1		Unknown					13253718	128874233	2.34	-0.06	C3H6O4	M-H	105.019	105.019	-1.7887 (ppm)	0	0	N/A	Manual	True	False	Pass	Confirmed
glyceric acid	2.4	Target Compound	78_F_SA_F147	78	Processed	T1		Unknown					138929827	1171834320	2.36	-0.04	C3H6O4	M-H	105.019	105.019	-.4811 (ppm)	0	0	N/A	Manual	True	False	Pass	Confirmed
glyceric acid	2.4	Target Compound	79_F_SA_F147	79	Processed	T1		Unknown					184242627	1642520686	2.36	-0.04	C3H6O4	M-H	105.019	105.019	-1.6434 (ppm)	0	0	N/A	Method	True	False	Pass	Confirmed
glyceric acid	2.4	Target Compound	80_F_SA_F147	80	Processed	T1		Unknown					158161943	1451057245	2.36	-0.04	C3H6O4	M-H	105.019	105.019	-1.0622 (ppm)	0	0	N/A	Method	True	False	Pass	Confirmed
glyceric acid	2.4	Target Compound	81_B_F_SA_F147	81	Processed	T1		Unknown					16288842	152323234	2.35	-0.05	C3H6O4	M-H	105.019	105.019	-.9896 (ppm)	0	0	N/A	Manual	True	False	Pass	Confirmed
glyceric acid	2.4	Target Compound	82_B_F_SA_F147	82	Processed	T1		Unknown					16518847	155900338	2.34	-0.06	C3H6O4	M-H	105.019	105.019	-1.5708 (ppm)	0	0	N/A	Manual	True	False	Pass	Confirmed
glyceric acid	2.4	Target Compound	83_B_F_SA_F147	83	Processed	T1		Unknown					15686738	138761665	2.35	-0.05	C3H6O4	M-H	105.019	105.019	-1.6434 (ppm)	0	0	N/A	Manual	True	False	Pass	Confirmed
glyceric acid	2.4	Target Compound	84_F_SA_F212	84	Processed	T1		Unknown					169124042	1379126353	2.35	-0.05	C3H6O4	M-H	105.019	105.019	-.9896 (ppm)	0	0	N/A	Manual	True	False	Pass	Confirmed
glyceric acid	2.4	Target Compound	85_F_SA_F212	85	Processed	T1		Unknown					172679018	1517492645	2.35	-0.05	C3H6O4	M-H	105.019	105.019	-1.6434 (ppm)	0	0	N/A	Method	True	False	Pass	Confirmed
glyceric acid	2.4	Target Compound	86_F_SA_F212	86	Processed	T1		Unknown					127096525	1092677614	2.36	-0.04	C3H6O4	M-H	105.019	105.019	-1.7887 (ppm)	0	0	N/A	Method	True	False	Pass	Confirmed
glyceric acid	2.4	Target Compound	87_B_F_SA_F212	87	Processed	T1		Unknown					14435681	149371888	2.37	-0.03	C3H6O4	M-H	105.019	105.019	-1.5708 (ppm)	0	0	N/A	Manual	True	False	Pass	Confirmed
glyceric acid	2.4	Target Compound	88_B_F_SA_F212	88	Processed	T1		Unknown					17156457	157402432	2.35	-0.05	C3H6O4	M-H	105.019	105.019	-1.6434 (ppm)	0	0	N/A	Manual	True	False	Pass	Confirmed
glyceric acid	2.4	Target Compound	89_B_F_SA_F212	89	Processed	T1		Unknown					14961433	137553721	2.35	-0.05	C3H6O4	M-H	105.019	105.019	-1.8614 (ppm)	0	0	N/A	Manual	True	False	Pass	Confirmed
glyceric acid	2.4	Target Compound	90_F_SA_F253	90	Processed	T1		Unknown					203173799	1744912229	2.34	-0.06	C3H6O4	M-H	105.019	105.019	-.8443 (ppm)	0	0	N/A	Manual	True	False	Pass	Confirmed
glyceric acid	2.4	Target Compound	91_F_SA_F253	91	Processed	T1		Unknown					163750477	1387369415	2.35	-0.05	C3H6O4	M-H	105.019	105.019	-1.2802 (ppm)	0	0	N/A	Manual	True	False	Pass	Confirmed
glyceric acid	2.4	Target Compound	93_B_F_SA_F253	92	Processed	T1		Unknown					15003669	141564797	2.35	-0.05	C3H6O4	M-H	105.019	105.019	-1.8614 (ppm)	0	0	N/A	Manual	True	False	Pass	Confirmed
glyceric acid	2.4	Target Compound	94_B_F_SA_F253	93	Processed	T1		Unknown					14402387	137460289	2.35	-0.05	C3H6O4	M-H	105.019	105.019	-1.7161 (ppm)	0	0	N/A	Manual	True	False	Pass	Confirmed
glyceric acid	2.4	Target Compound	95_B_F_SA_F253	94	Processed	T1		Unknown					13862460	129867812	2.34	-0.06	C3H6O4	M-H	105.019	105.019	-2.0067 (ppm)	0	0	N/A	Manual	True	False	Pass	Confirmed
glyceric acid	2.4	Target Compound	96_Media_SA_Media	95	Processed	T1		Unknown					81834028	734313015	2.38	-0.02	C3H6O4	M-H	105.019	105.019	-1.6434 (ppm)	0	0	N/A	Method	True	False	Pass	Confirmed
glyceric acid	2.4	Target Compound	97_Media_C_SA_Media_C	96	Processed	T1		Unknown					229587018	1999691232	2.34	-0.06	C3H6O4	M-H	105.019	105.019	-1.4981 (ppm)	0	0	N/A	Method	True	False	Pass	Confirmed
glyceric acid	2.4	Target Compound	98_Media_C_SA_Media_C	97	Processed	T1		Unknown					200423742	1704090429	2.36	-0.04	C3H6O4	M-H	105.019	105.019	-1.2802 (ppm)	0	0	N/A	Method	True	False	Pass	Confirmed
glyceric acid	2.4	Target Compound	99_Media_C_SA_Media_C	98	Processed	T1		Unknown					173645805	1498161933	2.36	-0.04	C3H6O4	M-H	105.019	105.019	-1.5708 (ppm)	0	0	N/A	Method	True	False	Pass	Confirmed
glyceric acid	2.4	Target Compound	Pool_62h_01	104	Processed	T1		Unknown					115311006	969396122	2.35	-0.05	C3H6O4	M-H	105.019	105.019	-.4084 (ppm)	0	0	N/A	Method	True	False	Pass	Confirmed
glyceric acid	2.4	Target Compound	Pool_62h_02	105	Processed	T1		Unknown					112095204	953885273	2.35	-0.05	C3H6O4	M-H	105.019	105.019	-1.2802 (ppm)	0	0	N/A	Method	True	False	Pass	Confirmed
glyceric acid	2.4	Target Compound	Pool_62h_03	106	Processed	T1		Unknown					106726600	916749461	2.36	-0.04	C3H6O4	M-H	105.019	105.019	-.5537 (ppm)	0	0	N/A	Method	True	False	Pass	Confirmed
glyceric acid	2.4	Target Compound	Pool_62h_04	107	Processed	T1		Unknown					98922852	859110452	2.35	-0.05	C3H6O4	M-H	105.019	105.019	-.9169 (ppm)	0	0	N/A	Method	True	False	Pass	Confirmed
glyceric acid	2.4	Target Compound	Pool_62h_05	108	Processed	T1		Unknown					102497022	889755927	2.35	-0.05	C3H6O4	M-H	105.019	105.019	-2.0067 (ppm)	0	0	N/A	Method	True	False	Pass	Confirmed
glyceric acid	2.4	Target Compound	Pool_62h_06	109	Processed	T1		Unknown					105359227	901653181	2.35	-0.05	C3H6O4	M-H	105.019	105.019	-1.4981 (ppm)	0	0	N/A	Method	True	False	Pass	Confirmed
glyceric acid	2.4	Target Compound	Pool_62h_07	110	Processed	T1		Unknown					101076779	859950965	2.35	-0.05	C3H6O4	M-H	105.019	105.019	-1.5708 (ppm)	0	0	N/A	Method	True	False	Pass	Confirmed
glyceric acid	2.4	Target Compound	Pool_62h_08	111	Processed	T1		Unknown					97956212	824213128	2.36	-0.04	C3H6O4	M-H	105.019	105.019	-1.4255 (ppm)	0	0	N/A	Method	True	False	Pass	Confirmed
glyceric acid	2.4	Target Compound	Pool_62h_09	112	Processed	T1		Unknown					94123516	792956893	2.35	-0.05	C3H6O4	M-H	105.019	105.019	-1.2075 (ppm)	0	0	N/A	Method	True	False	Pass	Confirmed
glyceric acid	2.4	Target Compound	Std_Mix40_250_01	115	Processed	T1		Unknown					448767	5339407	2.38	-0.02	C3H6O4	M-H	105.019	105.019	-.4084 (ppm)	0	0	N/A	Method	True	False	Pass	Confirmed
glyceric acid	2.4	Target Compound	Std_Mix40_250_02	116	Processed	T1		Unknown					1669210	14266249	2.38	-0.02	C3H6O4	M-H	105.019	105.019	-1.9340 (ppm)	0	0	N/A	Method	True	False	Pass	Confirmed
glycerol 3-phosphate	3.25	Target Compound	01_B_SA_R09	1	Processed	T1		Unknown					605129	8954575	3.24	-0.01	C3H9O6P	M-H	171.006	171.006	-1.0199 (ppm)	0	0	N/A	Method	True	False	Pass	Confirmed
glycerol 3-phosphate	3.25	Target Compound	02_B_SA_R09	2	Processed	T1		Unknown					571941	8263106	3.25	0.00	C3H9O6P	M-H	171.006	171.006	-1.8230 (ppm)	0	0	N/A	Method	True	False	Pass	Confirmed
glycerol 3-phosphate	3.25	Target Compound	03_B_SA_R09	3	Processed	T1		Unknown					655082	8529312	3.24	-0.01	C3H9O6P	M-H	171.006	171.006	-1.6445 (ppm)	0	0	N/A	Method	True	False	Pass	Confirmed
glycerol 3-phosphate	3.25	Target Compound	04_F_B_SA_R09	4	Processed	T1		Unknown					525016	7818963	3.25	0.00	C3H9O6P	M-H	171.006	171.006	.1401 (ppm)	0	0	N/A	Method	True	False	Pass	Confirmed
glycerol 3-phosphate	3.25	Target Compound	05_F_B_SA_R09	5	Processed	T1		Unknown					623914	8438516	3.23	-0.02	C3H9O6P	M-H	171.006	171.006	-1.3768 (ppm)	0	0	N/A	Method	True	False	Pass	Confirmed
glycerol 3-phosphate	3.25	Target Compound	06_F_B_SA_R09	6	Processed	T1		Unknown					557380	7451502	3.23	-0.02	C3H9O6P	M-H	171.006	171.006	-1.1092 (ppm)	0	0	N/A	Method	True	False	Pass	Confirmed
glycerol 3-phosphate	3.25	Target Compound	07_B_SA_R16	7	Processed	T1		Unknown					73594	815996	3.29	0.04	C3H9O6P	M-H	171.006	171.006	.5862 (ppm)	0	0	N/A	Method	True	False	Pass	Confirmed
glycerol 3-phosphate	3.25	Target Compound	08_B_SA_R16	8	Processed	T1		Unknown					99517	807164	3.24	-0.01	C3H9O6P	M-H	171.006	171.006	-1.8230 (ppm)	0	0	N/A	Method	True	False	Pass	Confirmed
glycerol 3-phosphate	3.25	Target Compound	09_B_SA_R16	9	Processed	T1		Unknown					137599	1699424	3.18	-0.07	C3H9O6P	M-H	171.006	171.006	-.9307 (ppm)	0	0	N/A	Method	True	False	Pass	Confirmed
glycerol 3-phosphate	3.25	Target Compound	10_F_B_SA_R16	10	Processed	T1		Unknown					180406	2073420	3.24	-0.01	C3H9O6P	M-H	171.006	171.006	-1.3768 (ppm)	0	0	N/A	Method	True	False	Pass	Confirmed
glycerol 3-phosphate	3.25	Target Compound	100_Media_C_SA_Media_C	99	Processed	T1		Unknown					1524584	20049448	3.25	0.00	C3H9O6P	M-H	171.006	171.006	-1.2876 (ppm)	0	0	N/A	Method	True	False	Pass	Confirmed
glycerol 3-phosphate	3.25	Target Compound	101_Media_C_SA_Media_C	100	Processed	T1		Unknown					1638277	20527505	3.25	0.00	C3H9O6P	M-H	171.006	171.006	-.8415 (ppm)	0	0	N/A	Method	True	False	Pass	Confirmed
glycerol 3-phosphate	3.25	Target Compound	102_Media_C_SA_Media_C	101	Processed	T1		Unknown					1871398	21992233	3.25	0.00	C3H9O6P	M-H	171.006	171.006	-1.1984 (ppm)	0	0	N/A	Method	True	False	Pass	Confirmed
glycerol 3-phosphate	3.25	Target Compound	103_Media_C_SA_Media_C	102	Processed	T1		Unknown					1584844	19755666	3.25	0.00	C3H9O6P	M-H	171.006	171.006	-1.5553 (ppm)	0	0	N/A	Method	True	False	Pass	Confirmed
glycerol 3-phosphate	3.25	Target Compound	104_Media_C_SA_Media_C	103	Processed	T1		Unknown					1757951	21443228	3.25	0.00	C3H9O6P	M-H	171.006	171.006	-1.2876 (ppm)	0	0	N/A	Method	True	False	Pass	Confirmed
glycerol 3-phosphate	3.25	Target Compound	11_F_B_SA_R16	11	Processed	T1		Unknown					111035	1199929	3.25	0.00	C3H9O6P	M-H	171.006	171.006	-.7522 (ppm)	0	0	N/A	Method	True	False	Pass	Confirmed
glycerol 3-phosphate	3.25	Target Compound	12_F_B_SA_R16	12	Processed	T1		Unknown					134314	1343150	3.22	-0.03	C3H9O6P	M-H	171.006	171.006	-3.5183 (ppm)	0	0	N/A	Method	True	False	Pass	Confirmed
glycerol 3-phosphate	3.25	Target Compound	13_B_SA_R147	13	Processed	T1		Unknown					1508314	21179920	3.27	0.02	C3H9O6P	M-H	171.006	171.006	-.9307 (ppm)	0	0	N/A	Method	True	False	Pass	Confirmed
glycerol 3-phosphate	3.25	Target Compound	14_B_SA_R147	14	Processed	T1		Unknown					1159552	15589082	3.22	-0.03	C3H9O6P	M-H	171.006	171.006	-1.3768 (ppm)	0	0	N/A	Method	True	False	Pass	Confirmed
glycerol 3-phosphate	3.25	Target Compound	15_B_SA_R147	15	Processed	T1		Unknown					1914665	22741855	3.23	-0.02	C3H9O6P	M-H	171.006	171.006	-1.1984 (ppm)	0	0	N/A	Method	True	False	Pass	Confirmed
glycerol 3-phosphate	3.25	Target Compound	16_F_B_SA_R147	16	Processed	T1		Unknown					1934252	26755900	3.25	0.00	C3H9O6P	M-H	171.006	171.006	-.5738 (ppm)	0	0	N/A	Method	True	False	Pass	Confirmed
glycerol 3-phosphate	3.25	Target Compound	17_F_B_SA_R147	17	Processed	T1		Unknown					1481933	19223616	3.24	-0.01	C3H9O6P	M-H	171.006	171.006	-1.6445 (ppm)	0	0	N/A	Method	True	False	Pass	Confirmed
glycerol 3-phosphate	3.25	Target Compound	18_F_B_SA_R147	18	Processed	T1		Unknown					1759540	22157574	3.25	0.00	C3H9O6P	M-H	171.006	171.006	-1.1092 (ppm)	0	0	N/A	Method	True	False	Pass	Confirmed
glycerol 3-phosphate	3.25	Target Compound	19_B_SA_R318	19	Processed	T1		Unknown					209487	3628356	3.2	-0.05	C3H9O6P	M-H	171.006	171.006	-2.1799 (ppm)	0	0	N/A	Method	True	False	Pass	Confirmed
glycerol 3-phosphate	3.25	Target Compound	20_B_SA_R318	20	Processed	T1		Unknown					221252	3399816	3.24	-0.01	C3H9O6P	M-H	171.006	171.006	-2.5368 (ppm)	0	0	N/A	Method	True	False	Pass	Confirmed
glycerol 3-phosphate	3.25	Target Compound	21_B_SA_R318	21	Processed	T1		Unknown					155740	2464031	3.22	-0.03	C3H9O6P	M-H	171.006	171.006	-2.0907 (ppm)	0	0	N/A	Method	True	False	Pass	Confirmed
glycerol 3-phosphate	3.25	Target Compound	22_F_B_SA_R318	22	Processed	T1		Unknown					365794	5348638	3.55	0.30	C3H9O6P	M-H	171.006	171.006	-2.0907 (ppm)	0	0	N/A	Manual	True	False	Pass	Confirmed
glycerol 3-phosphate	3.25	Target Compound	23_F_B_SA_R318	23	Processed	T1		Unknown					215693	3223037	3.25	0.00	C3H9O6P	M-H	171.006	171.006	-3.8753 (ppm)	0	0	N/A	Method	True	False	Pass	Confirmed
glycerol 3-phosphate	3.25	Target Compound	24_Media_SA_Media	24	Processed	T1		Unknown					1208001	21499166	3.33	0.08	C3H9O6P	M-H	171.006	171.006	-.5738 (ppm)	0	0	N/A	Method	True	False	Pass	Confirmed
glycerol 3-phosphate	3.25	Target Compound	25_F_B_SA_R318	25	Processed	T1		Unknown					484516	6366405	3.25	0.00	C3H9O6P	M-H	171.006	171.006	-.4846 (ppm)	0	0	N/A	Method	True	False	Pass	Confirmed
glycerol 3-phosphate	3.25	Target Compound	26_B_SA_R327	26	Processed	T1		Unknown					1227291	16327855	3.25	0.00	C3H9O6P	M-H	171.006	171.006	-.4846 (ppm)	0	0	N/A	Method	True	False	Pass	Confirmed
glycerol 3-phosphate	3.25	Target Compound	27_B_SA_R327	27	Processed	T1		Unknown					1288261	17521695	3.25	0.00	C3H9O6P	M-H	171.006	171.006	-1.1092 (ppm)	0	0	N/A	Method	True	False	Pass	Confirmed
glycerol 3-phosphate	3.25	Target Compound	28_B_SA_R327	28	Processed	T1		Unknown					1547518	19639071	3.24	-0.01	C3H9O6P	M-H	171.006	171.006	-1.1092 (ppm)	0	0	N/A	Method	True	False	Pass	Confirmed
glycerol 3-phosphate	3.25	Target Compound	29_F_B_SA_R327	29	Processed	T1		Unknown					1833788	24956696	3.24	-0.01	C3H9O6P	M-H	171.006	171.006	-.6630 (ppm)	0	0	N/A	Method	True	False	Pass	Confirmed
glycerol 3-phosphate	3.25	Target Compound	30_F_B_SA_R327	30	Processed	T1		Unknown					1388983	18301041	3.25	0.00	C3H9O6P	M-H	171.006	171.006	-1.6445 (ppm)	0	0	N/A	Method	True	False	Pass	Confirmed
glycerol 3-phosphate	3.25	Target Compound	31_F_B_SA_R327	31	Processed	T1		Unknown					1826944	22141668	3.24	-0.01	C3H9O6P	M-H	171.006	171.006	-.8415 (ppm)	0	0	N/A	Method	True	False	Pass	Confirmed
glycerol 3-phosphate	3.25	Target Compound	32_B_SA_R420	32	Processed	T1		Unknown					1171507	17396043	3.26	0.01	C3H9O6P	M-H	171.006	171.006	-.9307 (ppm)	0	0	N/A	Method	True	False	Pass	Confirmed
glycerol 3-phosphate	3.25	Target Compound	33_B_SA_R420	33	Processed	T1		Unknown					2728934	35033288	3.25	0.00	C3H9O6P	M-H	171.006	171.006	-1.4661 (ppm)	0	0	N/A	Method	True	False	Pass	Confirmed
glycerol 3-phosphate	3.25	Target Compound	34_B_SA_R420	34	Processed	T1		Unknown					2428717	30291162	3.25	0.00	C3H9O6P	M-H	171.006	171.006	-.5738 (ppm)	0	0	N/A	Method	True	False	Pass	Confirmed
glycerol 3-phosphate	3.25	Target Compound	35_F_B_SA_R420	35	Processed	T1		Unknown					2916706	38050078	3.25	0.00	C3H9O6P	M-H	171.006	171.006	-.7522 (ppm)	0	0	N/A	Method	True	False	Pass	Confirmed
glycerol 3-phosphate	3.25	Target Compound	36_F_B_SA_R420	36	Processed	T1		Unknown					2523345	33095322	3.25	0.00	C3H9O6P	M-H	171.006	171.006	-1.3768 (ppm)	0	0	N/A	Method	True	False	Pass	Confirmed
glycerol 3-phosphate	3.25	Target Compound	37_F_B_SA_R420	37	Processed	T1		Unknown					2258611	29912039	3.25	0.00	C3H9O6P	M-H	171.006	171.006	-.9307 (ppm)	0	0	N/A	Method	True	False	Pass	Confirmed
glycerol 3-phosphate	3.25	Target Compound	38_B_SA_R431	38	Processed	T1		Unknown					2954188	41105540	3.26	0.01	C3H9O6P	M-H	171.006	171.006	-.6630 (ppm)	0	0	N/A	Method	True	False	Pass	Confirmed
glycerol 3-phosphate	3.25	Target Compound	39_B_SA_R431	39	Processed	T1		Unknown					2213827	26890386	3.25	0.00	C3H9O6P	M-H	171.006	171.006	-.8415 (ppm)	0	0	N/A	Method	True	False	Pass	Confirmed
glycerol 3-phosphate	3.25	Target Compound	40_B_SA_R431	40	Processed	T1		Unknown					1530090	20860880	3.23	-0.02	C3H9O6P	M-H	171.006	171.006	-1.1092 (ppm)	0	0	N/A	Method	True	False	Pass	Confirmed
glycerol 3-phosphate	3.25	Target Compound	41_F_B_SA_R431	41	Processed	T1		Unknown					2106487	28897552	3.25	0.00	C3H9O6P	M-H	171.006	171.006	-.2169 (ppm)	0	0	N/A	Method	True	False	Pass	Confirmed
glycerol 3-phosphate	3.25	Target Compound	42_F_B_SA_R431	42	Processed	T1		Unknown					1230151	15347310	3.24	-0.01	C3H9O6P	M-H	171.006	171.006	-.7522 (ppm)	0	0	N/A	Method	True	False	Pass	Confirmed
glycerol 3-phosphate	3.25	Target Compound	43_F_B_SA_R431	43	Processed	T1		Unknown					1691584	20394677	3.24	-0.01	C3H9O6P	M-H	171.006	171.006	-1.0199 (ppm)	0	0	N/A	Method	True	False	Pass	Confirmed
glycerol 3-phosphate	3.25	Target Compound	44_B_SA_R565	44	Processed	T1		Unknown					337659	5499771	3.25	0.00	C3H9O6P	M-H	171.006	171.006	-.5738 (ppm)	0	0	N/A	Method	True	False	Pass	Confirmed
glycerol 3-phosphate	3.25	Target Compound	45_B_SA_R565	45	Processed	T1		Unknown					447488	6437620	3.25	0.00	C3H9O6P	M-H	171.006	171.006	-1.1092 (ppm)	0	0	N/A	Method	True	False	Pass	Confirmed
glycerol 3-phosphate	3.25	Target Compound	46_B_SA_R565	46	Processed	T1		Unknown					316818	4740760	3.19	-0.06	C3H9O6P	M-H	171.006	171.006	-.4846 (ppm)	0	0	N/A	Method	True	False	Pass	Confirmed
glycerol 3-phosphate	3.25	Target Compound	47_Media_SA_Media	47	Processed	T1		Unknown					2565592	35366881	3.25	0.00	C3H9O6P	M-H	171.006	171.006	-.3953 (ppm)	0	0	N/A	Method	True	False	Pass	Confirmed
glycerol 3-phosphate	3.25	Target Compound	48_Media_SA_Media	48	Processed	T1		Unknown					3107438	39888524	3.25	0.00	C3H9O6P	M-H	171.006	171.006	-.7522 (ppm)	0	0	N/A	Method	True	False	Pass	Confirmed
glycerol 3-phosphate	3.25	Target Compound	49_F_B_SA_R565	49	Processed	T1		Unknown					324532	5092768	3.25	0.00	C3H9O6P	M-H	171.006	171.006	-1.7338 (ppm)	0	0	N/A	Method	True	False	Pass	Confirmed
glycerol 3-phosphate	3.25	Target Compound	50_F_B_SA_R565	50	Processed	T1		Unknown					237959	3740513	3.25	0.00	C3H9O6P	M-H	171.006	171.006	-3.5183 (ppm)	0	0	N/A	Method	True	False	Pass	Confirmed
glycerol 3-phosphate	3.25	Target Compound	51_F_B_SA_R565	51	Processed	T1		Unknown					371646	5361610	3.25	0.00	C3H9O6P	M-H	171.006	171.006	-.3953 (ppm)	0	0	N/A	Method	True	False	Pass	Confirmed
glycerol 3-phosphate	3.25	Target Compound	52_B_SA_R568	52	Processed	T1		Unknown					190647	2821782	3.21	-0.04	C3H9O6P	M-H	171.006	171.006	-.3061 (ppm)	0	0	N/A	Method	True	False	Pass	Confirmed
glycerol 3-phosphate	3.25	Target Compound	53_B_SA_R568	53	Processed	T1		Unknown					171789	2651970	3.24	-0.01	C3H9O6P	M-H	171.006	171.006	-2.2691 (ppm)	0	0	N/A	Method	True	False	Pass	Confirmed
glycerol 3-phosphate	3.25	Target Compound	54_B_SA_R568	54	Processed	T1		Unknown					1816477	23585943	3.25	0.00	C3H9O6P	M-H	171.006	171.006	-.5738 (ppm)	0	0	N/A	Method	True	False	Pass	Confirmed
glycerol 3-phosphate	3.25	Target Compound	55_F_B_SA_R568	55	Processed	T1		Unknown					1907584	26426498	3.25	0.00	C3H9O6P	M-H	171.006	171.006	-.5738 (ppm)	0	0	N/A	Method	True	False	Pass	Confirmed
glycerol 3-phosphate	3.25	Target Compound	56_F_B_SA_R568	56	Processed	T1		Unknown					2086211	25668924	3.25	0.00	C3H9O6P	M-H	171.006	171.006	-.9307 (ppm)	0	0	N/A	Method	True	False	Pass	Confirmed
glycerol 3-phosphate	3.25	Target Compound	57_F_B_SA_R568	57	Processed	T1		Unknown					198348	2846837	3.26	0.01	C3H9O6P	M-H	171.006	171.006	-1.2876 (ppm)	0	0	N/A	Method	True	False	Pass	Confirmed
glycerol 3-phosphate	3.25	Target Compound	58_B_SA_R651	58	Processed	T1		Unknown					178757	3231928	3.25	0.00	C3H9O6P	M-H	171.006	171.006	-2.4476 (ppm)	0	0	N/A	Method	True	False	Pass	Confirmed
glycerol 3-phosphate	3.25	Target Compound	59_B_SA_R651	59	Processed	T1		Unknown					244855	3777618	3.27	0.02	C3H9O6P	M-H	171.006	171.006	-1.1984 (ppm)	0	0	N/A	Method	True	False	Pass	Confirmed
glycerol 3-phosphate	3.25	Target Compound	60_B_SA_R651	60	Processed	T1		Unknown					254966	3674234	3.24	-0.01	C3H9O6P	M-H	171.006	171.006	-1.3768 (ppm)	0	0	N/A	Method	True	False	Pass	Confirmed
glycerol 3-phosphate	3.25	Target Compound	61_F_B_SA_R651	61	Processed	T1		Unknown					194525	3121887	3.24	-0.01	C3H9O6P	M-H	171.006	171.006	-2.0014 (ppm)	0	0	N/A	Method	True	False	Pass	Confirmed
glycerol 3-phosphate	3.25	Target Compound	62_F_B_SA_R651	62	Processed	T1		Unknown					272306	3949126	3.25	0.00	C3H9O6P	M-H	171.006	171.006	-1.1984 (ppm)	0	0	N/A	Method	True	False	Pass	Confirmed
glycerol 3-phosphate	3.25	Target Compound	63_F_B_SA_R651	63	Processed	T1		Unknown					165872	2466552	3.25	0.00	C3H9O6P	M-H	171.006	171.006	-2.2691 (ppm)	0	0	N/A	Method	True	False	Pass	Confirmed
glycerol 3-phosphate	3.25	Target Compound	64_B_SA_R695	64	Processed	T1		Unknown					813084	10866664	3.23	-0.02	C3H9O6P	M-H	171.006	171.006	-2.0014 (ppm)	0	0	N/A	Method	True	False	Pass	Confirmed
glycerol 3-phosphate	3.25	Target Compound	65_B_SA_R695	65	Processed	T1		Unknown					1560008	20172385	3.25	0.00	C3H9O6P	M-H	171.006	171.006	-1.1092 (ppm)	0	0	N/A	Method	True	False	Pass	Confirmed
glycerol 3-phosphate	3.25	Target Compound	66_B_SA_R695	66	Processed	T1		Unknown					1486876	19101735	3.26	0.01	C3H9O6P	M-H	171.006	171.006	-1.4661 (ppm)	0	0	N/A	Method	True	False	Pass	Confirmed
glycerol 3-phosphate	3.25	Target Compound	67_F_B_SA_R695	67	Processed	T1		Unknown					475518	6718552	3.25	0.00	C3H9O6P	M-H	171.006	171.006	-1.2876 (ppm)	0	0	N/A	Method	True	False	Pass	Confirmed
glycerol 3-phosphate	3.25	Target Compound	68_F_B_SA_R695	68	Processed	T1		Unknown					509961	7091355	3.24	-0.01	C3H9O6P	M-H	171.006	171.006	-1.5553 (ppm)	0	0	N/A	Method	True	False	Pass	Confirmed
glycerol 3-phosphate	3.25	Target Compound	69_F_B_SA_R695	69	Processed	T1		Unknown					387970	6068124	3.21	-0.04	C3H9O6P	M-H	171.006	171.006	-.4846 (ppm)	0	0	N/A	Method	True	False	Pass	Confirmed
glycerol 3-phosphate	3.25	Target Compound	70_F_SA_F16	70	Processed	T1		Unknown					1426488	20165811	3.2	-0.05	C3H9O6P	M-H	171.006	171.006	-1.3768 (ppm)	0	0	N/A	Method	True	False	Pass	Confirmed
glycerol 3-phosphate	3.25	Target Compound	71_Media_SA_Media	71	Processed	T1		Unknown					1516311	21313980	3.25	0.00	C3H9O6P	M-H	171.006	171.006	-.3953 (ppm)	0	0	N/A	Method	True	False	Pass	Confirmed
glycerol 3-phosphate	3.25	Target Compound	72_Media_SA_Media	72	Processed	T1		Unknown					1894927	23818931	3.24	-0.01	C3H9O6P	M-H	171.006	171.006	-1.2876 (ppm)	0	0	N/A	Method	True	False	Pass	Confirmed
glycerol 3-phosphate	3.25	Target Compound	73_F_SA_F16	73	Processed	T1		Unknown					1814152	24464595	3.25	0.00	C3H9O6P	M-H	171.006	171.006	-.3061 (ppm)	0	0	N/A	Method	True	False	Pass	Confirmed
glycerol 3-phosphate	3.25	Target Compound	74_F_SA_F16	74	Processed	T1		Unknown					1801294	22906097	3.25	0.00	C3H9O6P	M-H	171.006	171.006	-.8415 (ppm)	0	0	N/A	Method	True	False	Pass	Confirmed
glycerol 3-phosphate	3.25	Target Compound	75_B_F_SA_F16	75	Processed	T1		Unknown					235120	3108711	3.23	-0.02	C3H9O6P	M-H	171.006	171.006	-1.8230 (ppm)	0	0	N/A	Method	True	False	Pass	Confirmed
glycerol 3-phosphate	3.25	Target Compound	76_B_F_SA_F16	76	Processed	T1		Unknown					334414	3846072	3.25	0.00	C3H9O6P	M-H	171.006	171.006	-1.7338 (ppm)	0	0	N/A	Method	True	False	Pass	Confirmed
glycerol 3-phosphate	3.25	Target Compound	77_B_F_SA_F16	77	Processed	T1		Unknown					264092	3196453	3.25	0.00	C3H9O6P	M-H	171.006	171.006	-3.0722 (ppm)	0	0	N/A	Method	True	False	Pass	Confirmed
glycerol 3-phosphate	3.25	Target Compound	78_F_SA_F147	78	Processed	T1		Unknown					1395926	19479055	3.25	0.00	C3H9O6P	M-H	171.006	171.006	-1.1092 (ppm)	0	0	N/A	Method	True	False	Pass	Confirmed
glycerol 3-phosphate	3.25	Target Compound	79_F_SA_F147	79	Processed	T1		Unknown					2585427	31937605	3.24	-0.01	C3H9O6P	M-H	171.006	171.006	-1.1984 (ppm)	0	0	N/A	Method	True	False	Pass	Confirmed
glycerol 3-phosphate	3.25	Target Compound	80_F_SA_F147	80	Processed	T1		Unknown					2014936	26114544	3.25	0.00	C3H9O6P	M-H	171.006	171.006	-.6630 (ppm)	0	0	N/A	Method	True	False	Pass	Confirmed
glycerol 3-phosphate	3.25	Target Compound	81_B_F_SA_F147	81	Processed	T1		Unknown					83079	939843	3.26	0.01	C3H9O6P	M-H	171.006	171.006	-.2169 (ppm)	0	0	N/A	Method	True	False	Pass	Confirmed
glycerol 3-phosphate	3.25	Target Compound	82_B_F_SA_F147	82	Processed	T1		Unknown					95720	1050311	3.24	-0.01	C3H9O6P	M-H	171.006	171.006	.0508 (ppm)	0	0	N/A	Method	True	False	Pass	Confirmed
glycerol 3-phosphate	3.25	Target Compound	83_B_F_SA_F147	83	Processed	T1		Unknown					136705	1555176	3.22	-0.03	C3H9O6P	M-H	171.006	171.006	-2.8937 (ppm)	0	0	N/A	Method	True	False	Pass	Confirmed
glycerol 3-phosphate	3.25	Target Compound	84_F_SA_F212	84	Processed	T1		Unknown					2217354	28547961	3.25	0.00	C3H9O6P	M-H	171.006	171.006	-1.1092 (ppm)	0	0	N/A	Method	True	False	Pass	Confirmed
glycerol 3-phosphate	3.25	Target Compound	85_F_SA_F212	85	Processed	T1		Unknown					782206	10623414	3.25	0.00	C3H9O6P	M-H	171.006	171.006	-1.5553 (ppm)	0	0	N/A	Method	True	False	Pass	Confirmed
glycerol 3-phosphate	3.25	Target Compound	86_F_SA_F212	86	Processed	T1		Unknown					863159	12063436	3.25	0.00	C3H9O6P	M-H	171.006	171.006	-2.1799 (ppm)	0	0	N/A	Method	True	False	Pass	Confirmed
glycerol 3-phosphate	3.25	Target Compound	87_B_F_SA_F212	87	Processed	T1		Unknown					136880	1627339	3.28	0.03	C3H9O6P	M-H	171.006	171.006	-.8415 (ppm)	0	0	N/A	Method	True	False	Pass	Confirmed
glycerol 3-phosphate	3.25	Target Compound	88_B_F_SA_F212	88	Processed	T1		Unknown					145266	1795818	3.25	0.00	C3H9O6P	M-H	171.006	171.006	-2.6261 (ppm)	0	0	N/A	Method	True	False	Pass	Confirmed
glycerol 3-phosphate	3.25	Target Compound	89_B_F_SA_F212	89	Processed	T1		Unknown					119319	1348073	3.25	0.00	C3H9O6P	M-H	171.006	171.006	-.9307 (ppm)	0	0	N/A	Method	True	False	Pass	Confirmed
glycerol 3-phosphate	3.25	Target Compound	90_F_SA_F253	90	Processed	T1		Unknown					1023633	14367212	3.24	-0.01	C3H9O6P	M-H	171.006	171.006	-.9307 (ppm)	0	0	N/A	Method	True	False	Pass	Confirmed
glycerol 3-phosphate	3.25	Target Compound	91_F_SA_F253	91	Processed	T1		Unknown					791310	11510718	3.25	0.00	C3H9O6P	M-H	171.006	171.006	-1.1984 (ppm)	0	0	N/A	Method	True	False	Pass	Confirmed
glycerol 3-phosphate	3.25	Target Compound	93_B_F_SA_F253	92	Processed	T1		Unknown					75091	939751	3.23	-0.02	C3H9O6P	M-H	171.006	171.006	-1.6445 (ppm)	0	0	N/A	Method	True	False	Pass	Confirmed
glycerol 3-phosphate	3.25	Target Compound	94_B_F_SA_F253	93	Processed	T1		Unknown					96074	920720	3.25	0.00	C3H9O6P	M-H	171.006	171.006	-.8415 (ppm)	0	0	N/A	Method	True	False	Pass	Confirmed
glycerol 3-phosphate	3.25	Target Compound	95_B_F_SA_F253	94	Processed	T1		Unknown					105910	1158889	3.24	-0.01	C3H9O6P	M-H	171.006	171.006	-.5738 (ppm)	0	0	N/A	Method	True	False	Pass	Confirmed
glycerol 3-phosphate	3.25	Target Compound	96_Media_SA_Media	95	Processed	T1		Unknown					1007307	13976487	3.26	0.01	C3H9O6P	M-H	171.006	171.006	-1.2876 (ppm)	0	0	N/A	Method	True	False	Pass	Confirmed
glycerol 3-phosphate	3.25	Target Compound	97_Media_C_SA_Media_C	96	Processed	T1		Unknown					974363	13146253	3.24	-0.01	C3H9O6P	M-H	171.006	171.006	-.9307 (ppm)	0	0	N/A	Method	True	False	Pass	Confirmed
glycerol 3-phosphate	3.25	Target Compound	98_Media_C_SA_Media_C	97	Processed	T1		Unknown					1698311	19863640	3.25	0.00	C3H9O6P	M-H	171.006	171.006	-1.3768 (ppm)	0	0	N/A	Method	True	False	Pass	Confirmed
glycerol 3-phosphate	3.25	Target Compound	99_Media_C_SA_Media_C	98	Processed	T1		Unknown					1854383	21869670	3.25	0.00	C3H9O6P	M-H	171.006	171.006	-1.0199 (ppm)	0	0	N/A	Method	True	False	Pass	Confirmed
glycerol 3-phosphate	3.25	Target Compound	Pool_62h_01	104	Processed	T1		Unknown					887727	13150820	3.26	0.01	C3H9O6P	M-H	171.006	171.006	-.2169 (ppm)	0	0	N/A	Method	True	False	Pass	Confirmed
glycerol 3-phosphate	3.25	Target Compound	Pool_62h_02	105	Processed	T1		Unknown					1210858	17365548	3.25	0.00	C3H9O6P	M-H	171.006	171.006	-1.0199 (ppm)	0	0	N/A	Method	True	False	Pass	Confirmed
glycerol 3-phosphate	3.25	Target Compound	Pool_62h_03	106	Processed	T1		Unknown					1057210	14728283	3.25	0.00	C3H9O6P	M-H	171.006	171.006	-1.6445 (ppm)	0	0	N/A	Method	True	False	Pass	Confirmed
glycerol 3-phosphate	3.25	Target Compound	Pool_62h_04	107	Processed	T1		Unknown					1016744	13550502	3.23	-0.02	C3H9O6P	M-H	171.006	171.006	-1.3768 (ppm)	0	0	N/A	Method	True	False	Pass	Confirmed
glycerol 3-phosphate	3.25	Target Compound	Pool_62h_05	108	Processed	T1		Unknown					935794	11748632	3.25	0.00	C3H9O6P	M-H	171.006	171.006	-2.5368 (ppm)	0	0	N/A	Method	True	False	Pass	Confirmed
glycerol 3-phosphate	3.25	Target Compound	Pool_62h_06	109	Processed	T1		Unknown					1036750	12560645	3.25	0.00	C3H9O6P	M-H	171.006	171.006	-2.0014 (ppm)	0	0	N/A	Method	True	False	Pass	Confirmed
glycerol 3-phosphate	3.25	Target Compound	Pool_62h_07	110	Processed	T1		Unknown					1056966	13214328	3.25	0.00	C3H9O6P	M-H	171.006	171.006	-1.1092 (ppm)	0	0	N/A	Method	True	False	Pass	Confirmed
glycerol 3-phosphate	3.25	Target Compound	Pool_62h_08	111	Processed	T1		Unknown					1036472	13435204	3.24	-0.01	C3H9O6P	M-H	171.006	171.006	-1.1092 (ppm)	0	0	N/A	Method	True	False	Pass	Confirmed
glycerol 3-phosphate	3.25	Target Compound	Pool_62h_09	112	Processed	T1		Unknown					1056502	13464888	3.24	-0.01	C3H9O6P	M-H	171.006	171.006	-.3953 (ppm)	0	0	N/A	Method	True	False	Pass	Confirmed
glycerol 3-phosphate	3.25	Target Compound	Std_Mix40_250_01	115	Processed	T1		Unknown					7841024	77047675	3.25	0.00	C3H9O6P	M-H	171.006	171.006	.3185 (ppm)	0	0	N/A	Method	True	False	Pass	Confirmed
glycerol 3-phosphate	3.25	Target Compound	Std_Mix40_250_02	116	Processed	T1		Unknown					11863340	119183150	3.24	-0.01	C3H9O6P	M-H	171.006	171.006	-.3061 (ppm)	0	0	N/A	Method	True	False	Pass	Confirmed
isocitric acid	11	Target Compound	01_B_SA_R09	1	Processed	T1		Unknown					64077136	758675284	10.93	-0.07	C6H8O7	M-H	191.02	191.02	.4773 (ppm)	0	0	N/A	Manual	True	False	Pass	Confirmed
isocitric acid	11	Target Compound	02_B_SA_R09	2	Processed	T1		Unknown					46114032	552139963	10.93	-0.07	C6H8O7	M-H	191.02	191.02	.2376 (ppm)	0	0	N/A	Manual	True	False	Pass	Confirmed
isocitric acid	11	Target Compound	03_B_SA_R09	3	Processed	T1		Unknown					47442053	575856853	10.94	-0.06	C6H8O7	M-H	191.02	191.02	.2376 (ppm)	0	0	N/A	Manual	True	False	Pass	Confirmed
isocitric acid	11	Target Compound	04_F_B_SA_R09	4	Processed	T1		Unknown					67065034	778036000	10.94	-0.06	C6H8O7	M-H	191.02	191.02	.5571 (ppm)	0	0	N/A	Method	True	False	Pass	Confirmed
isocitric acid	11	Target Compound	05_F_B_SA_R09	5	Processed	T1		Unknown					45323156	530970984	10.95	-0.05	C6H8O7	M-H	191.02	191.02	.2376 (ppm)	0	0	N/A	Manual	True	False	Pass	Confirmed
isocitric acid	11	Target Compound	06_F_B_SA_R09	6	Processed	T1		Unknown					45676025	558187310	10.93	-0.07	C6H8O7	M-H	191.02	191.02	.3974 (ppm)	0	0	N/A	Manual	True	False	Pass	Confirmed
isocitric acid	11	Target Compound	07_B_SA_R16	7	Processed	T1		Unknown					66537530	723362941	10.95	-0.05	C6H8O7	M-H	191.02	191.02	.4773 (ppm)	0	0	N/A	Manual	True	False	Pass	Confirmed
isocitric acid	11	Target Compound	08_B_SA_R16	8	Processed	T1		Unknown					45495487	475301352	10.95	-0.05	C6H8O7	M-H	191.02	191.02	.0779 (ppm)	0	0	N/A	Manual	True	False	Pass	Confirmed
isocitric acid	11	Target Compound	09_B_SA_R16	9	Processed	T1		Unknown					50689995	542389677	10.93	-0.07	C6H8O7	M-H	191.02	191.02	-.0819 (ppm)	0	0	N/A	Manual	True	False	Pass	Confirmed
isocitric acid	11	Target Compound	10_F_B_SA_R16	10	Processed	T1		Unknown					60860136	677818140	10.95	-0.05	C6H8O7	M-H	191.02	191.02	.1577 (ppm)	0	0	N/A	Manual	True	False	Pass	Confirmed
isocitric acid	11	Target Compound	100_Media_C_SA_Media_C	99	Processed	T1		Unknown					59336112	667184692	10.93	-0.07	C6H8O7	M-H	191.02	191.02	-.0020 (ppm)	0	0	N/A	Manual	True	False	Pass	Confirmed
isocitric acid	11	Target Compound	101_Media_C_SA_Media_C	100	Processed	T1		Unknown					61586606	707182827	10.94	-0.06	C6H8O7	M-H	191.02	191.02	.0779 (ppm)	0	0	N/A	Manual	True	False	Pass	Confirmed
isocitric acid	11	Target Compound	102_Media_C_SA_Media_C	101	Processed	T1		Unknown					58586385	676502992	10.94	-0.06	C6H8O7	M-H	191.02	191.02	-.2417 (ppm)	0	0	N/A	Method	True	False	Pass	Confirmed
isocitric acid	11	Target Compound	103_Media_C_SA_Media_C	102	Processed	T1		Unknown					55361715	631241388	10.96	-0.04	C6H8O7	M-H	191.02	191.02	-.0819 (ppm)	0	0	N/A	Method	True	False	Pass	Confirmed
isocitric acid	11	Target Compound	104_Media_C_SA_Media_C	103	Processed	T1		Unknown					60191663	679165914	10.94	-0.06	C6H8O7	M-H	191.02	191.02	.3974 (ppm)	0	0	N/A	Manual	True	False	Pass	Confirmed
isocitric acid	11	Target Compound	11_F_B_SA_R16	11	Processed	T1		Unknown					42148161	472085417	10.95	-0.05	C6H8O7	M-H	191.02	191.02	-.0020 (ppm)	0	0	N/A	Manual	True	False	Pass	Confirmed
isocitric acid	11	Target Compound	12_F_B_SA_R16	12	Processed	T1		Unknown					41870387	512034550	10.95	-0.05	C6H8O7	M-H	191.02	191.02	-.1618 (ppm)	0	0	N/A	Manual	True	False	Pass	Confirmed
isocitric acid	11	Target Compound	13_B_SA_R147	13	Processed	T1		Unknown					80736445	919070460	10.94	-0.06	C6H8O7	M-H	191.02	191.02	.4773 (ppm)	0	0	N/A	Manual	True	False	Pass	Confirmed
isocitric acid	11	Target Compound	14_B_SA_R147	14	Processed	T1		Unknown					48976552	574189143	10.93	-0.07	C6H8O7	M-H	191.02	191.02	-.3215 (ppm)	0	0	N/A	Method	True	False	Pass	Confirmed
isocitric acid	11	Target Compound	15_B_SA_R147	15	Processed	T1		Unknown					65071449	729314622	10.93	-0.07	C6H8O7	M-H	191.02	191.02	-.0819 (ppm)	0	0	N/A	Manual	True	False	Pass	Confirmed
isocitric acid	11	Target Compound	16_F_B_SA_R147	16	Processed	T1		Unknown					73520647	813813809	10.95	-0.05	C6H8O7	M-H	191.02	191.02	.7968 (ppm)	0	0	N/A	Method	True	False	Pass	Confirmed
isocitric acid	11	Target Compound	17_F_B_SA_R147	17	Processed	T1		Unknown					51106791	612291962	10.95	-0.05	C6H8O7	M-H	191.02	191.02	-.1618 (ppm)	0	0	N/A	Manual	True	False	Pass	Confirmed
isocitric acid	11	Target Compound	18_F_B_SA_R147	18	Processed	T1		Unknown					54174717	630004761	10.94	-0.06	C6H8O7	M-H	191.02	191.02	.3175 (ppm)	0	0	N/A	Manual	True	False	Pass	Confirmed
isocitric acid	11	Target Compound	19_B_SA_R318	19	Processed	T1		Unknown					60623781	693871724	10.92	-0.08	C6H8O7	M-H	191.02	191.02	.6370 (ppm)	0	0	N/A	Manual	True	False	Pass	Confirmed
isocitric acid	11	Target Compound	20_B_SA_R318	20	Processed	T1		Unknown					40322764	433325005	10.95	-0.05	C6H8O7	M-H	191.02	191.02	-.1618 (ppm)	0	0	N/A	Manual	True	False	Pass	Confirmed
isocitric acid	11	Target Compound	21_B_SA_R318	21	Processed	T1		Unknown					41529285	464820923	10.94	-0.06	C6H8O7	M-H	191.02	191.02	.4773 (ppm)	0	0	N/A	Manual	True	False	Pass	Confirmed
isocitric acid	11	Target Compound	22_F_B_SA_R318	22	Processed	T1		Unknown					59491798	694573912	11.27	0.27	C6H8O7	M-H	191.02	191.02	.7968 (ppm)	0	0	N/A	Manual	True	False	Pass	Confirmed
isocitric acid	11	Target Compound	23_F_B_SA_R318	23	Processed	T1		Unknown					40634639	442237881	10.94	-0.06	C6H8O7	M-H	191.02	191.02	-.0819 (ppm)	0	0	N/A	Manual	True	False	Pass	Confirmed
isocitric acid	11	Target Compound	24_Media_SA_Media	24	Processed	T1		Unknown					86672156	980175864	10.93	-0.07	C6H8O7	M-H	191.02	191.02	.5571 (ppm)	0	0	N/A	Method	True	False	Pass	Confirmed
isocitric acid	11	Target Compound	25_F_B_SA_R318	25	Processed	T1		Unknown					41247052	489331388	10.94	-0.06	C6H8O7	M-H	191.02	191.02	.3974 (ppm)	0	0	N/A	Manual	True	False	Pass	Confirmed
isocitric acid	11	Target Compound	26_B_SA_R327	26	Processed	T1		Unknown					66635611	832885530	10.96	-0.04	C6H8O7	M-H	191.02	191.02	.3175 (ppm)	0	0	N/A	Method	True	False	Pass	Confirmed
isocitric acid	11	Target Compound	27_B_SA_R327	27	Processed	T1		Unknown					41733496	486920227	10.94	-0.06	C6H8O7	M-H	191.02	191.02	-.0020 (ppm)	0	0	N/A	Manual	True	False	Pass	Confirmed
isocitric acid	11	Target Compound	28_B_SA_R327	28	Processed	T1		Unknown					44463049	527564357	10.93	-0.07	C6H8O7	M-H	191.02	191.02	.1577 (ppm)	0	0	N/A	Manual	True	False	Pass	Confirmed
isocitric acid	11	Target Compound	29_F_B_SA_R327	29	Processed	T1		Unknown					76242934	858828258	10.93	-0.07	C6H8O7	M-H	191.02	191.02	-.0020 (ppm)	0	0	N/A	Manual	True	False	Pass	Confirmed
isocitric acid	11	Target Compound	30_F_B_SA_R327	30	Processed	T1		Unknown					42720431	501663128	10.94	-0.06	C6H8O7	M-H	191.02	191.02	-.0819 (ppm)	0	0	N/A	Manual	True	False	Pass	Confirmed
isocitric acid	11	Target Compound	31_F_B_SA_R327	31	Processed	T1		Unknown					47837192	567765267	10.95	-0.05	C6H8O7	M-H	191.02	191.02	.4773 (ppm)	0	0	N/A	Method	True	False	Pass	Confirmed
isocitric acid	11	Target Compound	32_B_SA_R420	32	Processed	T1		Unknown					75115349	825880872	10.94	-0.06	C6H8O7	M-H	191.02	191.02	.4773 (ppm)	0	0	N/A	Manual	True	False	Pass	Confirmed
isocitric acid	11	Target Compound	33_B_SA_R420	33	Processed	T1		Unknown					50451146	577520446	10.94	-0.06	C6H8O7	M-H	191.02	191.02	-.4014 (ppm)	0	0	N/A	Method	True	False	Pass	Confirmed
isocitric acid	11	Target Compound	34_B_SA_R420	34	Processed	T1		Unknown					59622450	693616942	10.94	-0.06	C6H8O7	M-H	191.02	191.02	.5571 (ppm)	0	0	N/A	Method	True	False	Pass	Confirmed
isocitric acid	11	Target Compound	35_F_B_SA_R420	35	Processed	T1		Unknown					73537041	826633137	10.95	-0.05	C6H8O7	M-H	191.02	191.02	.1577 (ppm)	0	0	N/A	Method	True	False	Pass	Confirmed
isocitric acid	11	Target Compound	36_F_B_SA_R420	36	Processed	T1		Unknown					51053738	594931811	10.94	-0.06	C6H8O7	M-H	191.02	191.02	.0779 (ppm)	0	0	N/A	Method	True	False	Pass	Confirmed
isocitric acid	11	Target Compound	37_F_B_SA_R420	37	Processed	T1		Unknown					58722244	630033433	10.94	-0.06	C6H8O7	M-H	191.02	191.02	.2376 (ppm)	0	0	N/A	Method	True	False	Pass	Confirmed
isocitric acid	11	Target Compound	38_B_SA_R431	38	Processed	T1		Unknown					71967185	845135287	10.96	-0.04	C6H8O7	M-H	191.02	191.02	.3175 (ppm)	0	0	N/A	Method	True	False	Pass	Confirmed
isocitric acid	11	Target Compound	39_B_SA_R431	39	Processed	T1		Unknown					50781168	566980568	10.93	-0.07	C6H8O7	M-H	191.02	191.02	-.2417 (ppm)	0	0	N/A	Method	True	False	Pass	Confirmed
isocitric acid	11	Target Compound	40_B_SA_R431	40	Processed	T1		Unknown					57590941	688377410	10.94	-0.06	C6H8O7	M-H	191.02	191.02	.1577 (ppm)	0	0	N/A	Manual	True	False	Pass	Confirmed
isocitric acid	11	Target Compound	41_F_B_SA_R431	41	Processed	T1		Unknown					71860331	866466640	10.94	-0.06	C6H8O7	M-H	191.02	191.02	.5571 (ppm)	0	0	N/A	Manual	True	False	Pass	Confirmed
isocitric acid	11	Target Compound	42_F_B_SA_R431	42	Processed	T1		Unknown					52204070	565259069	10.94	-0.06	C6H8O7	M-H	191.02	191.02	.1577 (ppm)	0	0	N/A	Method	True	False	Pass	Confirmed
isocitric acid	11	Target Compound	43_F_B_SA_R431	43	Processed	T1		Unknown					48940863	602264443	10.95	-0.05	C6H8O7	M-H	191.02	191.02	.1577 (ppm)	0	0	N/A	Manual	True	False	Pass	Confirmed
isocitric acid	11	Target Compound	44_B_SA_R565	44	Processed	T1		Unknown					34963792	406726652	10.94	-0.06	C6H8O7	M-H	191.02	191.02	.3175 (ppm)	0	0	N/A	Manual	True	False	Pass	Confirmed
isocitric acid	11	Target Compound	45_B_SA_R565	45	Processed	T1		Unknown					26952834	297934052	10.93	-0.07	C6H8O7	M-H	191.02	191.02	-.3215 (ppm)	0	0	N/A	Manual	True	False	Pass	Confirmed
isocitric acid	11	Target Compound	46_B_SA_R565	46	Processed	T1		Unknown					26967158	309923399	10.93	-0.07	C6H8O7	M-H	191.02	191.02	.3175 (ppm)	0	0	N/A	Manual	True	False	Pass	Confirmed
isocitric acid	11	Target Compound	47_Media_SA_Media	47	Processed	T1		Unknown					74171041	863823270	10.95	-0.05	C6H8O7	M-H	191.02	191.02	.4773 (ppm)	0	0	N/A	Method	True	False	Pass	Confirmed
isocitric acid	11	Target Compound	48_Media_SA_Media	48	Processed	T1		Unknown					55790032	680091829	10.94	-0.06	C6H8O7	M-H	191.02	191.02	.4773 (ppm)	0	0	N/A	Method	True	False	Pass	Confirmed
isocitric acid	11	Target Compound	49_F_B_SA_R565	49	Processed	T1		Unknown					33158567	378739731	10.95	-0.05	C6H8O7	M-H	191.02	191.02	.5571 (ppm)	0	0	N/A	Manual	True	False	Pass	Confirmed
isocitric acid	11	Target Compound	50_F_B_SA_R565	50	Processed	T1		Unknown					25202452	282447461	10.94	-0.06	C6H8O7	M-H	191.02	191.02	.3175 (ppm)	0	0	N/A	Manual	True	False	Pass	Confirmed
isocitric acid	11	Target Compound	51_F_B_SA_R565	51	Processed	T1		Unknown					27472009	296577478	10.95	-0.05	C6H8O7	M-H	191.02	191.02	.3974 (ppm)	0	0	N/A	Manual	True	False	Pass	Confirmed
isocitric acid	11	Target Compound	52_B_SA_R568	52	Processed	T1		Unknown					52821397	620751025	10.97	-0.03	C6H8O7	M-H	191.02	191.02	.4773 (ppm)	0	0	N/A	Manual	True	False	Pass	Confirmed
isocitric acid	11	Target Compound	53_B_SA_R568	53	Processed	T1		Unknown					40297777	451046816	10.94	-0.06	C6H8O7	M-H	191.02	191.02	.2376 (ppm)	0	0	N/A	Manual	True	False	Pass	Confirmed
isocitric acid	11	Target Compound	54_B_SA_R568	54	Processed	T1		Unknown					61527467	730647101	10.94	-0.06	C6H8O7	M-H	191.02	191.02	.3175 (ppm)	0	0	N/A	Method	True	False	Pass	Confirmed
isocitric acid	11	Target Compound	55_F_B_SA_R568	55	Processed	T1		Unknown					66985828	802197402	10.96	-0.04	C6H8O7	M-H	191.02	191.02	.6370 (ppm)	0	0	N/A	Method	True	False	Pass	Confirmed
isocitric acid	11	Target Compound	56_F_B_SA_R568	56	Processed	T1		Unknown					51464219	604867487	10.95	-0.05	C6H8O7	M-H	191.02	191.02	-.2417 (ppm)	0	0	N/A	Method	True	False	Pass	Confirmed
isocitric acid	11	Target Compound	57_F_B_SA_R568	57	Processed	T1		Unknown					38673906	463099719	10.97	-0.03	C6H8O7	M-H	191.02	191.02	.5571 (ppm)	0	0	N/A	Manual	True	False	Pass	Confirmed
isocitric acid	11	Target Compound	58_B_SA_R651	58	Processed	T1		Unknown					64530341	737508689	10.94	-0.06	C6H8O7	M-H	191.02	191.02	.5571 (ppm)	0	0	N/A	Manual	True	False	Pass	Confirmed
isocitric acid	11	Target Compound	59_B_SA_R651	59	Processed	T1		Unknown					48549263	563231697	10.95	-0.05	C6H8O7	M-H	191.02	191.02	.3974 (ppm)	0	0	N/A	Manual	True	False	Pass	Confirmed
isocitric acid	11	Target Compound	60_B_SA_R651	60	Processed	T1		Unknown					48295819	551676792	10.95	-0.05	C6H8O7	M-H	191.02	191.02	.4773 (ppm)	0	0	N/A	Manual	True	False	Pass	Confirmed
isocitric acid	11	Target Compound	61_F_B_SA_R651	61	Processed	T1		Unknown					62953723	713700726	10.96	-0.04	C6H8O7	M-H	191.02	191.02	.5571 (ppm)	0	0	N/A	Manual	True	False	Pass	Confirmed
isocitric acid	11	Target Compound	62_F_B_SA_R651	62	Processed	T1		Unknown					47255693	562795864	10.93	-0.07	C6H8O7	M-H	191.02	191.02	.0779 (ppm)	0	0	N/A	Manual	True	False	Pass	Confirmed
isocitric acid	11	Target Compound	63_F_B_SA_R651	63	Processed	T1		Unknown					47715868	566997460	10.96	-0.04	C6H8O7	M-H	191.02	191.02	.4773 (ppm)	0	0	N/A	Manual	True	False	Pass	Confirmed
isocitric acid	11	Target Compound	64_B_SA_R695	64	Processed	T1		Unknown					63391358	754264513	10.96	-0.04	C6H8O7	M-H	191.02	191.02	.2376 (ppm)	0	0	N/A	Manual	True	False	Pass	Confirmed
isocitric acid	11	Target Compound	65_B_SA_R695	65	Processed	T1		Unknown					57054535	680784065	10.93	-0.07	C6H8O7	M-H	191.02	191.02	.0779 (ppm)	0	0	N/A	Method	True	False	Pass	Confirmed
isocitric acid	11	Target Compound	66_B_SA_R695	66	Processed	T1		Unknown					60152314	698941018	10.94	-0.06	C6H8O7	M-H	191.02	191.02	.2376 (ppm)	0	0	N/A	Method	True	False	Pass	Confirmed
isocitric acid	11	Target Compound	67_F_B_SA_R695	67	Processed	T1		Unknown					64677735	699066509	10.95	-0.05	C6H8O7	M-H	191.02	191.02	.3974 (ppm)	0	0	N/A	Manual	True	False	Pass	Confirmed
isocitric acid	11	Target Compound	68_F_B_SA_R695	68	Processed	T1		Unknown					53287292	570884581	10.94	-0.06	C6H8O7	M-H	191.02	191.02	.0779 (ppm)	0	0	N/A	Manual	True	False	Pass	Confirmed
isocitric acid	11	Target Compound	69_F_B_SA_R695	69	Processed	T1		Unknown					54218869	615350214	10.93	-0.07	C6H8O7	M-H	191.02	191.02	.0779 (ppm)	0	0	N/A	Manual	True	False	Pass	Confirmed
isocitric acid	11	Target Compound	70_F_SA_F16	70	Processed	T1		Unknown					61195084	690432279	10.94	-0.06	C6H8O7	M-H	191.02	191.02	.5571 (ppm)	0	0	N/A	Manual	True	False	Pass	Confirmed
isocitric acid	11	Target Compound	71_Media_SA_Media	71	Processed	T1		Unknown					64962093	767110732	10.94	-0.06	C6H8O7	M-H	191.02	191.02	.4773 (ppm)	0	0	N/A	Method	True	False	Pass	Confirmed
isocitric acid	11	Target Compound	72_Media_SA_Media	72	Processed	T1		Unknown					65796746	739432563	10.93	-0.07	C6H8O7	M-H	191.02	191.02	.1577 (ppm)	0	0	N/A	Method	True	False	Pass	Confirmed
isocitric acid	11	Target Compound	73_F_SA_F16	73	Processed	T1		Unknown					56977444	666879743	10.94	-0.06	C6H8O7	M-H	191.02	191.02	.4773 (ppm)	0	0	N/A	Method	True	False	Pass	Confirmed
isocitric acid	11	Target Compound	74_F_SA_F16	74	Processed	T1		Unknown					51993262	589199839	10.93	-0.07	C6H8O7	M-H	191.02	191.02	.1577 (ppm)	0	0	N/A	Manual	True	False	Pass	Confirmed
isocitric acid	11	Target Compound	75_B_F_SA_F16	75	Processed	T1		Unknown					30479387	342054836	10.94	-0.06	C6H8O7	M-H	191.02	191.02	.1577 (ppm)	0	0	N/A	Manual	True	False	Pass	Confirmed
isocitric acid	11	Target Compound	76_B_F_SA_F16	76	Processed	T1		Unknown					24451044	280246422	10.95	-0.05	C6H8O7	M-H	191.02	191.02	.3175 (ppm)	0	0	N/A	Manual	True	False	Pass	Confirmed
isocitric acid	11	Target Compound	77_B_F_SA_F16	77	Processed	T1		Unknown					28382992	326881360	10.95	-0.05	C6H8O7	M-H	191.02	191.02	.1577 (ppm)	0	0	N/A	Manual	True	False	Pass	Confirmed
isocitric acid	11	Target Compound	78_F_SA_F147	78	Processed	T1		Unknown					59751931	654868966	10.95	-0.05	C6H8O7	M-H	191.02	191.02	.3974 (ppm)	0	0	N/A	Manual	True	False	Pass	Confirmed
isocitric acid	11	Target Compound	79_F_SA_F147	79	Processed	T1		Unknown					55322264	638507707	10.93	-0.07	C6H8O7	M-H	191.02	191.02	.2376 (ppm)	0	0	N/A	Method	True	False	Pass	Confirmed
isocitric acid	11	Target Compound	80_F_SA_F147	80	Processed	T1		Unknown					56746970	643823117	10.93	-0.07	C6H8O7	M-H	191.02	191.02	.0779 (ppm)	0	0	N/A	Manual	True	False	Pass	Confirmed
isocitric acid	11	Target Compound	81_B_F_SA_F147	81	Processed	T1		Unknown					28019533	333566502	10.96	-0.04	C6H8O7	M-H	191.02	191.02	.6370 (ppm)	0	0	N/A	Manual	True	False	Pass	Confirmed
isocitric acid	11	Target Compound	82_B_F_SA_F147	82	Processed	T1		Unknown					29562489	339762369	10.95	-0.05	C6H8O7	M-H	191.02	191.02	.3175 (ppm)	0	0	N/A	Manual	True	False	Pass	Confirmed
isocitric acid	11	Target Compound	83_B_F_SA_F147	83	Processed	T1		Unknown					28616092	319469445	10.95	-0.05	C6H8O7	M-H	191.02	191.02	.0779 (ppm)	0	0	N/A	Manual	True	False	Pass	Confirmed
isocitric acid	11	Target Compound	84_F_SA_F212	84	Processed	T1		Unknown					62253952	688719042	10.95	-0.05	C6H8O7	M-H	191.02	191.02	.2376 (ppm)	0	0	N/A	Method	True	False	Pass	Confirmed
isocitric acid	11	Target Compound	85_F_SA_F212	85	Processed	T1		Unknown					55665060	613040426	10.94	-0.06	C6H8O7	M-H	191.02	191.02	.3974 (ppm)	0	0	N/A	Manual	True	False	Pass	Confirmed
isocitric acid	11	Target Compound	86_F_SA_F212	86	Processed	T1		Unknown					51796713	588905919	10.94	-0.06	C6H8O7	M-H	191.02	191.02	.2376 (ppm)	0	0	N/A	Manual	True	False	Pass	Confirmed
isocitric acid	11	Target Compound	87_B_F_SA_F212	87	Processed	T1		Unknown					28886238	322963302	10.95	-0.05	C6H8O7	M-H	191.02	191.02	.4773 (ppm)	0	0	N/A	Manual	True	False	Pass	Confirmed
isocitric acid	11	Target Compound	88_B_F_SA_F212	88	Processed	T1		Unknown					28336275	307693520	10.96	-0.04	C6H8O7	M-H	191.02	191.02	.2376 (ppm)	0	0	N/A	Manual	True	False	Pass	Confirmed
isocitric acid	11	Target Compound	89_B_F_SA_F212	89	Processed	T1		Unknown					28569462	323167390	10.93	-0.07	C6H8O7	M-H	191.02	191.02	-.0020 (ppm)	0	0	N/A	Manual	True	False	Pass	Confirmed
isocitric acid	11	Target Compound	90_F_SA_F253	90	Processed	T1		Unknown					58666786	674951174	10.95	-0.05	C6H8O7	M-H	191.02	191.02	.3974 (ppm)	0	0	N/A	Method	True	False	Pass	Confirmed
isocitric acid	11	Target Compound	91_F_SA_F253	91	Processed	T1		Unknown					55608733	623574625	10.94	-0.06	C6H8O7	M-H	191.02	191.02	.0779 (ppm)	0	0	N/A	Manual	True	False	Pass	Confirmed
isocitric acid	11	Target Compound	93_B_F_SA_F253	92	Processed	T1		Unknown					21813898	262235614	10.94	-0.06	C6H8O7	M-H	191.02	191.02	-.0819 (ppm)	0	0	N/A	Manual	True	False	Pass	Confirmed
isocitric acid	11	Target Compound	94_B_F_SA_F253	93	Processed	T1		Unknown					22606665	275770552	10.95	-0.05	C6H8O7	M-H	191.02	191.02	.0779 (ppm)	0	0	N/A	Manual	True	False	Pass	Confirmed
isocitric acid	11	Target Compound	95_B_F_SA_F253	94	Processed	T1		Unknown					29068425	330543996	10.93	-0.07	C6H8O7	M-H	191.02	191.02	-.2417 (ppm)	0	0	N/A	Manual	True	False	Pass	Confirmed
isocitric acid	11	Target Compound	96_Media_SA_Media	95	Processed	T1		Unknown					59746853	655003053	10.95	-0.05	C6H8O7	M-H	191.02	191.02	.3175 (ppm)	0	0	N/A	Manual	True	False	Pass	Confirmed
isocitric acid	11	Target Compound	97_Media_C_SA_Media_C	96	Processed	T1		Unknown					52986880	632839773	10.93	-0.07	C6H8O7	M-H	191.02	191.02	.3974 (ppm)	0	0	N/A	Method	True	False	Pass	Confirmed
isocitric acid	11	Target Compound	98_Media_C_SA_Media_C	97	Processed	T1		Unknown					58060520	637821775	10.93	-0.07	C6H8O7	M-H	191.02	191.02	.3175 (ppm)	0	0	N/A	Method	True	False	Pass	Confirmed
isocitric acid	11	Target Compound	99_Media_C_SA_Media_C	98	Processed	T1		Unknown					56033316	648777476	10.94	-0.06	C6H8O7	M-H	191.02	191.02	.1577 (ppm)	0	0	N/A	Method	True	False	Pass	Confirmed
isocitric acid	11	Target Compound	Pool_62h_01	104	Processed	T1		Unknown					64988660	737009263	10.92	-0.08	C6H8O7	M-H	191.02	191.02	.4773 (ppm)	0	0	N/A	Method	True	False	Pass	Confirmed
isocitric acid	11	Target Compound	Pool_62h_02	105	Processed	T1		Unknown					76358787	861233893	10.94	-0.06	C6H8O7	M-H	191.02	191.02	.4773 (ppm)	0	0	N/A	Method	True	False	Pass	Confirmed
isocitric acid	11	Target Compound	Pool_62h_03	106	Processed	T1		Unknown					57115832	714929590	10.95	-0.05	C6H8O7	M-H	191.02	191.02	.2376 (ppm)	0	0	N/A	Method	True	False	Pass	Confirmed
isocitric acid	11	Target Compound	Pool_62h_04	107	Processed	T1		Unknown					51093387	600393740	10.95	-0.05	C6H8O7	M-H	191.02	191.02	.4773 (ppm)	0	0	N/A	Method	True	False	Pass	Confirmed
isocitric acid	11	Target Compound	Pool_62h_05	108	Processed	T1		Unknown					41938475	496275196	10.94	-0.06	C6H8O7	M-H	191.02	191.02	-.0020 (ppm)	0	0	N/A	Manual	True	False	Pass	Confirmed
isocitric acid	11	Target Compound	Pool_62h_06	109	Processed	T1		Unknown					43505246	518787946	10.94	-0.06	C6H8O7	M-H	191.02	191.02	.3974 (ppm)	0	0	N/A	Manual	True	False	Pass	Confirmed
isocitric acid	11	Target Compound	Pool_62h_07	110	Processed	T1		Unknown					47126348	559898952	10.95	-0.05	C6H8O7	M-H	191.02	191.02	-.0819 (ppm)	0	0	N/A	Manual	True	False	Pass	Confirmed
isocitric acid	11	Target Compound	Pool_62h_08	111	Processed	T1		Unknown					45635128	570031306	10.97	-0.03	C6H8O7	M-H	191.02	191.02	.4773 (ppm)	0	0	N/A	Manual	True	False	Pass	Confirmed
isocitric acid	11	Target Compound	Pool_62h_09	112	Processed	T1		Unknown					48111205	573631097	10.94	-0.06	C6H8O7	M-H	191.02	191.02	.3974 (ppm)	0	0	N/A	Method	True	False	Pass	Confirmed
isocitric acid	11	Target Compound	Std_Mix40_250_01	115	Processed	T1		Unknown					N/F	N/F	N/F	N/F	C6H8O7	N/A	191.02	N/F	N/F	N/F	0	N/A	Method	True	False	Fail	NotFound
isocitric acid	11	Target Compound	Std_Mix40_250_02	116	Processed	T1		Unknown					N/F	N/F	N/F	N/F	C6H8O7	N/A	191.02	N/F	N/F	N/F	0	N/A	Method	True	False	Fail	NotFound
lactic acid	2.4	Target Compound	01_B_SA_R09	1	Processed	T1		Unknown					28211037	246900417	2.36	-0.04	C3H6O3	M-H	89.0244	89.0243	-.9237 (ppm)	0	0	N/A	Method	True	False	Pass	Confirmed
lactic acid	2.4	Target Compound	02_B_SA_R09	2	Processed	T1		Unknown					12403570	125009569	2.36	-0.04	C3H6O3	M-H	89.0244	89.0243	-1.1808 (ppm)	0	0	N/A	Method	True	False	Pass	Confirmed
lactic acid	2.4	Target Compound	03_B_SA_R09	3	Processed	T1		Unknown					17571888	150896019	2.36	-0.04	C3H6O3	M-H	89.0244	89.0243	-1.2665 (ppm)	0	0	N/A	Method	True	False	Pass	Confirmed
lactic acid	2.4	Target Compound	04_F_B_SA_R09	4	Processed	T1		Unknown					17350289	161146654	2.35	-0.05	C3H6O3	M-H	89.0244	89.0244	-.7523 (ppm)	0	0	N/A	Method	True	False	Pass	Confirmed
lactic acid	2.4	Target Compound	05_F_B_SA_R09	5	Processed	T1		Unknown					13184312	128637931	2.35	-0.05	C3H6O3	M-H	89.0244	89.0244	-.6666 (ppm)	0	0	N/A	Method	True	False	Pass	Confirmed
lactic acid	2.4	Target Compound	06_F_B_SA_R09	6	Processed	T1		Unknown					17451292	160241254	2.35	-0.05	C3H6O3	M-H	89.0244	89.0243	-.9237 (ppm)	0	0	N/A	Method	True	False	Pass	Confirmed
lactic acid	2.4	Target Compound	07_B_SA_R16	7	Processed	T1		Unknown					24771746	224966748	2.36	-0.04	C3H6O3	M-H	89.0244	89.0244	-.4952 (ppm)	0	0	N/A	Method	True	False	Pass	Confirmed
lactic acid	2.4	Target Compound	08_B_SA_R16	8	Processed	T1		Unknown					27924983	252186255	2.35	-0.05	C3H6O3	M-H	89.0244	89.0243	-.9237 (ppm)	0	0	N/A	Method	True	False	Pass	Confirmed
lactic acid	2.4	Target Compound	09_B_SA_R16	9	Processed	T1		Unknown					41055067	361088936	2.35	-0.05	C3H6O3	M-H	89.0244	89.0243	-.8380 (ppm)	0	0	N/A	Method	True	False	Pass	Confirmed
lactic acid	2.4	Target Compound	10_F_B_SA_R16	10	Processed	T1		Unknown					44979877	393063814	2.35	-0.05	C3H6O3	M-H	89.0244	89.0243	-.8380 (ppm)	0	0	N/A	Method	True	False	Pass	Confirmed
lactic acid	2.4	Target Compound	100_Media_C_SA_Media_C	99	Processed	T1		Unknown					55832448	503453822	2.37	-0.03	C3H6O3	M-H	89.0244	89.0243	-1.0094 (ppm)	0	0	N/A	Method	True	False	Pass	Confirmed
lactic acid	2.4	Target Compound	101_Media_C_SA_Media_C	100	Processed	T1		Unknown					50255608	452342606	2.36	-0.04	C3H6O3	M-H	89.0244	89.0243	-.9237 (ppm)	0	0	N/A	Method	True	False	Pass	Confirmed
lactic acid	2.4	Target Compound	102_Media_C_SA_Media_C	101	Processed	T1		Unknown					43381460	378433692	2.36	-0.04	C3H6O3	M-H	89.0244	89.0243	-1.5236 (ppm)	0	0	N/A	Method	True	False	Pass	Confirmed
lactic acid	2.4	Target Compound	103_Media_C_SA_Media_C	102	Processed	T1		Unknown					54031901	505523927	2.36	-0.04	C3H6O3	M-H	89.0244	89.0243	-1.2665 (ppm)	0	0	N/A	Method	True	False	Pass	Confirmed
lactic acid	2.4	Target Compound	104_Media_C_SA_Media_C	103	Processed	T1		Unknown					48067000	429398096	2.36	-0.04	C3H6O3	M-H	89.0244	89.0243	-1.0951 (ppm)	0	0	N/A	Method	True	False	Pass	Confirmed
lactic acid	2.4	Target Compound	11_F_B_SA_R16	11	Processed	T1		Unknown					26165585	226078142	2.36	-0.04	C3H6O3	M-H	89.0244	89.0243	-1.2665 (ppm)	0	0	N/A	Method	True	False	Pass	Confirmed
lactic acid	2.4	Target Compound	12_F_B_SA_R16	12	Processed	T1		Unknown					23328530	203853363	2.35	-0.05	C3H6O3	M-H	89.0244	89.0243	-1.0094 (ppm)	0	0	N/A	Method	True	False	Pass	Confirmed
lactic acid	2.4	Target Compound	13_B_SA_R147	13	Processed	T1		Unknown					88160081	792788074	2.39	-0.01	C3H6O3	M-H	89.0244	89.0244	-.6666 (ppm)	0	0	N/A	Method	True	False	Pass	Confirmed
lactic acid	2.4	Target Compound	14_B_SA_R147	14	Processed	T1		Unknown					58585705	532010504	2.36	-0.04	C3H6O3	M-H	89.0244	89.0243	-1.4379 (ppm)	0	0	N/A	Method	True	False	Pass	Confirmed
lactic acid	2.4	Target Compound	15_B_SA_R147	15	Processed	T1		Unknown					67340497	596275062	2.36	-0.04	C3H6O3	M-H	89.0244	89.0243	-1.2665 (ppm)	0	0	N/A	Method	True	False	Pass	Confirmed
lactic acid	2.4	Target Compound	16_F_B_SA_R147	16	Processed	T1		Unknown					72415857	612219844	2.36	-0.04	C3H6O3	M-H	89.0244	89.0244	-.0667 (ppm)	0	0	N/A	Method	True	False	Pass	Confirmed
lactic acid	2.4	Target Compound	17_F_B_SA_R147	17	Processed	T1		Unknown					73868340	633022152	2.37	-0.03	C3H6O3	M-H	89.0244	89.0243	-1.1808 (ppm)	0	0	N/A	Method	True	False	Pass	Confirmed
lactic acid	2.4	Target Compound	18_F_B_SA_R147	18	Processed	T1		Unknown					45882355	391923804	2.37	-0.03	C3H6O3	M-H	89.0244	89.0244	-.7523 (ppm)	0	0	N/A	Method	True	False	Pass	Confirmed
lactic acid	2.4	Target Compound	19_B_SA_R318	19	Processed	T1		Unknown					22166936	188437147	2.32	-0.08	C3H6O3	M-H	89.0244	89.0243	-.8380 (ppm)	0	0	N/A	Method	True	False	Pass	Confirmed
lactic acid	2.4	Target Compound	20_B_SA_R318	20	Processed	T1		Unknown					32425934	264961359	2.35	-0.05	C3H6O3	M-H	89.0244	89.0243	-1.1808 (ppm)	0	0	N/A	Method	True	False	Pass	Confirmed
lactic acid	2.4	Target Compound	21_B_SA_R318	21	Processed	T1		Unknown					18362685	143767796	2.35	-0.05	C3H6O3	M-H	89.0244	89.0244	-.6666 (ppm)	0	0	N/A	Method	True	False	Pass	Confirmed
lactic acid	2.4	Target Compound	22_F_B_SA_R318	22	Processed	T1		Unknown					40186432	351236982	2.62	0.22	C3H6O3	M-H	89.0244	89.0244	-.4952 (ppm)	0	0	N/A	Manual	True	False	Pass	Confirmed
lactic acid	2.4	Target Compound	23_F_B_SA_R318	23	Processed	T1		Unknown					24435023	203732014	2.36	-0.04	C3H6O3	M-H	89.0244	89.0243	-1.1808 (ppm)	0	0	N/A	Method	True	False	Pass	Confirmed
lactic acid	2.4	Target Compound	24_Media_SA_Media	24	Processed	T1		Unknown					93158597	813785773	2.25	-0.15	C3H6O3	M-H	89.0244	89.0244	-.3238 (ppm)	0	0	N/A	Manual	True	False	Pass	Confirmed
lactic acid	2.4	Target Compound	25_F_B_SA_R318	25	Processed	T1		Unknown					21571426	188007415	2.37	-0.03	C3H6O3	M-H	89.0244	89.0243	-.9237 (ppm)	0	0	N/A	Method	True	False	Pass	Confirmed
lactic acid	2.4	Target Compound	26_B_SA_R327	26	Processed	T1		Unknown					21510088	187750592	2.36	-0.04	C3H6O3	M-H	89.0244	89.0244	-.2381 (ppm)	0	0	N/A	Method	True	False	Pass	Confirmed
lactic acid	2.4	Target Compound	27_B_SA_R327	27	Processed	T1		Unknown					19644362	171976715	2.36	-0.04	C3H6O3	M-H	89.0244	89.0243	-1.0951 (ppm)	0	0	N/A	Method	True	False	Pass	Confirmed
lactic acid	2.4	Target Compound	28_B_SA_R327	28	Processed	T1		Unknown					17676094	157699080	2.36	-0.04	C3H6O3	M-H	89.0244	89.0244	-.7523 (ppm)	0	0	N/A	Method	True	False	Pass	Confirmed
lactic acid	2.4	Target Compound	29_F_B_SA_R327	29	Processed	T1		Unknown					22098547	203635401	2.36	-0.04	C3H6O3	M-H	89.0244	89.0244	-.7523 (ppm)	0	0	N/A	Method	True	False	Pass	Confirmed
lactic acid	2.4	Target Compound	30_F_B_SA_R327	30	Processed	T1		Unknown					14067477	134170086	2.36	-0.04	C3H6O3	M-H	89.0244	89.0243	-1.6093 (ppm)	0	0	N/A	Method	True	False	Pass	Confirmed
lactic acid	2.4	Target Compound	31_F_B_SA_R327	31	Processed	T1		Unknown					14158705	129642818	2.36	-0.04	C3H6O3	M-H	89.0244	89.0243	-1.1808 (ppm)	0	0	N/A	Method	True	False	Pass	Confirmed
lactic acid	2.4	Target Compound	32_B_SA_R420	32	Processed	T1		Unknown					93368326	795493521	2.36	-0.04	C3H6O3	M-H	89.0244	89.0243	-.8380 (ppm)	0	0	N/A	Method	True	False	Pass	Confirmed
lactic acid	2.4	Target Compound	33_B_SA_R420	33	Processed	T1		Unknown					66345403	572416769	2.37	-0.03	C3H6O3	M-H	89.0244	89.0243	-1.3522 (ppm)	0	0	N/A	Method	True	False	Pass	Confirmed
lactic acid	2.4	Target Compound	34_B_SA_R420	34	Processed	T1		Unknown					70224697	592794003	2.36	-0.04	C3H6O3	M-H	89.0244	89.0243	-1.1808 (ppm)	0	0	N/A	Method	True	False	Pass	Confirmed
lactic acid	2.4	Target Compound	35_F_B_SA_R420	35	Processed	T1		Unknown					50720879	411146206	2.36	-0.04	C3H6O3	M-H	89.0244	89.0243	-.8380 (ppm)	0	0	N/A	Method	True	False	Pass	Confirmed
lactic acid	2.4	Target Compound	36_F_B_SA_R420	36	Processed	T1		Unknown					44911965	397427052	2.36	-0.04	C3H6O3	M-H	89.0244	89.0243	-1.3522 (ppm)	0	0	N/A	Method	True	False	Pass	Confirmed
lactic acid	2.4	Target Compound	37_F_B_SA_R420	37	Processed	T1		Unknown					32892229	289469143	2.37	-0.03	C3H6O3	M-H	89.0244	89.0243	-.8380 (ppm)	0	0	N/A	Method	True	False	Pass	Confirmed
lactic acid	2.4	Target Compound	38_B_SA_R431	38	Processed	T1		Unknown					72111085	655993332	2.36	-0.04	C3H6O3	M-H	89.0244	89.0243	-1.0951 (ppm)	0	0	N/A	Method	True	False	Pass	Confirmed
lactic acid	2.4	Target Compound	39_B_SA_R431	39	Processed	T1		Unknown					70284266	606141129	2.37	-0.03	C3H6O3	M-H	89.0244	89.0243	-1.1808 (ppm)	0	0	N/A	Method	True	False	Pass	Confirmed
lactic acid	2.4	Target Compound	40_B_SA_R431	40	Processed	T1		Unknown					67317087	579592826	2.36	-0.04	C3H6O3	M-H	89.0244	89.0244	-.7523 (ppm)	0	0	N/A	Method	True	False	Pass	Confirmed
lactic acid	2.4	Target Compound	41_F_B_SA_R431	41	Processed	T1		Unknown					47061152	404503232	2.36	-0.04	C3H6O3	M-H	89.0244	89.0244	-.7523 (ppm)	0	0	N/A	Method	True	False	Pass	Confirmed
lactic acid	2.4	Target Compound	42_F_B_SA_R431	42	Processed	T1		Unknown					49094749	419118358	2.36	-0.04	C3H6O3	M-H	89.0244	89.0244	-.2381 (ppm)	0	0	N/A	Method	True	False	Pass	Confirmed
lactic acid	2.4	Target Compound	43_F_B_SA_R431	43	Processed	T1		Unknown					107394013	1155753836	2.37	-0.03	C3H6O3	M-H	89.0244	89.0244	-.3238 (ppm)	0	0	N/A	Method	True	False	Pass	Confirmed
lactic acid	2.4	Target Compound	44_B_SA_R565	44	Processed	T1		Unknown					22027194	200502580	2.36	-0.04	C3H6O3	M-H	89.0244	89.0244	-.3238 (ppm)	0	0	N/A	Method	True	False	Pass	Confirmed
lactic acid	2.4	Target Compound	45_B_SA_R565	45	Processed	T1		Unknown					20201019	190420279	2.35	-0.05	C3H6O3	M-H	89.0244	89.0243	-1.4379 (ppm)	0	0	N/A	Method	True	False	Pass	Confirmed
lactic acid	2.4	Target Compound	46_B_SA_R565	46	Processed	T1		Unknown					14563865	143159783	2.35	-0.05	C3H6O3	M-H	89.0244	89.0243	-.8380 (ppm)	0	0	N/A	Method	True	False	Pass	Confirmed
lactic acid	2.4	Target Compound	47_Media_SA_Media	47	Processed	T1		Unknown					83389292	770618278	2.36	-0.04	C3H6O3	M-H	89.0244	89.0244	-.6666 (ppm)	0	0	N/A	Method	True	False	Pass	Confirmed
lactic acid	2.4	Target Compound	48_Media_SA_Media	48	Processed	T1		Unknown					62181461	557639516	2.36	-0.04	C3H6O3	M-H	89.0244	89.0243	-.8380 (ppm)	0	0	N/A	Method	True	False	Pass	Confirmed
lactic acid	2.4	Target Compound	49_F_B_SA_R565	49	Processed	T1		Unknown					21999902	186763942	2.35	-0.05	C3H6O3	M-H	89.0244	89.0244	-.7523 (ppm)	0	0	N/A	Manual	True	False	Pass	Confirmed
lactic acid	2.4	Target Compound	50_F_B_SA_R565	50	Processed	T1		Unknown					22984315	206832772	2.36	-0.04	C3H6O3	M-H	89.0244	89.0243	-1.1808 (ppm)	0	0	N/A	Method	True	False	Pass	Confirmed
lactic acid	2.4	Target Compound	51_F_B_SA_R565	51	Processed	T1		Unknown					17732503	168423154	2.36	-0.04	C3H6O3	M-H	89.0244	89.0243	-1.3522 (ppm)	0	0	N/A	Method	True	False	Pass	Confirmed
lactic acid	2.4	Target Compound	52_B_SA_R568	52	Processed	T1		Unknown					22174961	188716904	2.35	-0.05	C3H6O3	M-H	89.0244	89.0243	-1.0094 (ppm)	0	0	N/A	Manual	True	False	Pass	Confirmed
lactic acid	2.4	Target Compound	53_B_SA_R568	53	Processed	T1		Unknown					23715752	215147640	2.36	-0.04	C3H6O3	M-H	89.0244	89.0243	-1.1808 (ppm)	0	0	N/A	Method	True	False	Pass	Confirmed
lactic acid	2.4	Target Compound	54_B_SA_R568	54	Processed	T1		Unknown					63825184	624758015	2.37	-0.03	C3H6O3	M-H	89.0244	89.0243	-1.0094 (ppm)	0	0	N/A	Method	True	False	Pass	Confirmed
lactic acid	2.4	Target Compound	55_F_B_SA_R568	55	Processed	T1		Unknown					59749280	598261954	2.37	-0.03	C3H6O3	M-H	89.0244	89.0243	-.8380 (ppm)	0	0	N/A	Method	True	False	Pass	Confirmed
lactic acid	2.4	Target Compound	56_F_B_SA_R568	56	Processed	T1		Unknown					36392529	379563619	2.36	-0.04	C3H6O3	M-H	89.0244	89.0243	-.9237 (ppm)	0	0	N/A	Method	True	False	Pass	Confirmed
lactic acid	2.4	Target Compound	57_F_B_SA_R568	57	Processed	T1		Unknown					16220810	149971008	2.37	-0.03	C3H6O3	M-H	89.0244	89.0244	-.6666 (ppm)	0	0	N/A	Method	True	False	Pass	Confirmed
lactic acid	2.4	Target Compound	58_B_SA_R651	58	Processed	T1		Unknown					26686267	236479241	2.36	-0.04	C3H6O3	M-H	89.0244	89.0244	-.6666 (ppm)	0	0	N/A	Method	True	False	Pass	Confirmed
lactic acid	2.4	Target Compound	59_B_SA_R651	59	Processed	T1		Unknown					25724937	225326565	2.36	-0.04	C3H6O3	M-H	89.0244	89.0244	-.7523 (ppm)	0	0	N/A	Method	True	False	Pass	Confirmed
lactic acid	2.4	Target Compound	60_B_SA_R651	60	Processed	T1		Unknown					18521246	175024561	2.36	-0.04	C3H6O3	M-H	89.0244	89.0244	-.5809 (ppm)	0	0	N/A	Method	True	False	Pass	Confirmed
lactic acid	2.4	Target Compound	61_F_B_SA_R651	61	Processed	T1		Unknown					23925950	227565095	2.36	-0.04	C3H6O3	M-H	89.0244	89.0243	-.9237 (ppm)	0	0	N/A	Method	True	False	Pass	Confirmed
lactic acid	2.4	Target Compound	62_F_B_SA_R651	62	Processed	T1		Unknown					18258481	164417834	2.36	-0.04	C3H6O3	M-H	89.0244	89.0243	-1.3522 (ppm)	0	0	N/A	Method	True	False	Pass	Confirmed
lactic acid	2.4	Target Compound	63_F_B_SA_R651	63	Processed	T1		Unknown					14820217	145261639	2.35	-0.05	C3H6O3	M-H	89.0244	89.0243	-1.2665 (ppm)	0	0	N/A	Method	True	False	Pass	Confirmed
lactic acid	2.4	Target Compound	64_B_SA_R695	64	Processed	T1		Unknown					71836476	680757485	2.36	-0.04	C3H6O3	M-H	89.0244	89.0244	-.5809 (ppm)	0	0	N/A	Method	True	False	Pass	Confirmed
lactic acid	2.4	Target Compound	65_B_SA_R695	65	Processed	T1		Unknown					68237629	647112318	2.37	-0.03	C3H6O3	M-H	89.0244	89.0243	-1.0094 (ppm)	0	0	N/A	Method	True	False	Pass	Confirmed
lactic acid	2.4	Target Compound	66_B_SA_R695	66	Processed	T1		Unknown					53675002	526654843	2.36	-0.04	C3H6O3	M-H	89.0244	89.0243	-1.0951 (ppm)	0	0	N/A	Method	True	False	Pass	Confirmed
lactic acid	2.4	Target Compound	67_F_B_SA_R695	67	Processed	T1		Unknown					36851764	329409449	2.35	-0.05	C3H6O3	M-H	89.0244	89.0244	-.6666 (ppm)	0	0	N/A	Method	True	False	Pass	Confirmed
lactic acid	2.4	Target Compound	68_F_B_SA_R695	68	Processed	T1		Unknown					39851000	364482157	2.36	-0.04	C3H6O3	M-H	89.0244	89.0243	-1.1808 (ppm)	0	0	N/A	Method	True	False	Pass	Confirmed
lactic acid	2.4	Target Compound	69_F_B_SA_R695	69	Processed	T1		Unknown					25856214	254499965	2.34	-0.06	C3H6O3	M-H	89.0244	89.0243	-1.3522 (ppm)	0	0	N/A	Method	True	False	Pass	Confirmed
lactic acid	2.4	Target Compound	70_F_SA_F16	70	Processed	T1		Unknown					72415959	795597830	2.37	-0.03	C3H6O3	M-H	89.0244	89.0244	-.6666 (ppm)	0	0	N/A	Method	True	False	Pass	Confirmed
lactic acid	2.4	Target Compound	71_Media_SA_Media	71	Processed	T1		Unknown					76918813	741005691	2.36	-0.04	C3H6O3	M-H	89.0244	89.0244	-.5809 (ppm)	0	0	N/A	Method	True	False	Pass	Confirmed
lactic acid	2.4	Target Compound	72_Media_SA_Media	72	Processed	T1		Unknown					56129026	555545883	2.36	-0.04	C3H6O3	M-H	89.0244	89.0243	-1.1808 (ppm)	0	0	N/A	Method	True	False	Pass	Confirmed
lactic acid	2.4	Target Compound	73_F_SA_F16	73	Processed	T1		Unknown					81626606	783254784	2.37	-0.03	C3H6O3	M-H	89.0244	89.0243	-.8380 (ppm)	0	0	N/A	Method	True	False	Pass	Confirmed
lactic acid	2.4	Target Compound	74_F_SA_F16	74	Processed	T1		Unknown					61640645	619440010	2.36	-0.04	C3H6O3	M-H	89.0244	89.0243	-1.0951 (ppm)	0	0	N/A	Method	True	False	Pass	Confirmed
lactic acid	2.4	Target Compound	75_B_F_SA_F16	75	Processed	T1		Unknown					21706815	192797197	2.35	-0.05	C3H6O3	M-H	89.0244	89.0244	-.6666 (ppm)	0	0	N/A	Method	True	False	Pass	Confirmed
lactic acid	2.4	Target Compound	76_B_F_SA_F16	76	Processed	T1		Unknown					22785225	207574952	2.35	-0.05	C3H6O3	M-H	89.0244	89.0243	-1.2665 (ppm)	0	0	N/A	Method	True	False	Pass	Confirmed
lactic acid	2.4	Target Compound	77_B_F_SA_F16	77	Processed	T1		Unknown					17677081	150018353	2.36	-0.04	C3H6O3	M-H	89.0244	89.0243	-1.0094 (ppm)	0	0	N/A	Method	True	False	Pass	Confirmed
lactic acid	2.4	Target Compound	78_F_SA_F147	78	Processed	T1		Unknown					68554685	652711580	2.36	-0.04	C3H6O3	M-H	89.0244	89.0244	-.4095 (ppm)	0	0	N/A	Method	True	False	Pass	Confirmed
lactic acid	2.4	Target Compound	79_F_SA_F147	79	Processed	T1		Unknown					61546296	604487119	2.36	-0.04	C3H6O3	M-H	89.0244	89.0243	-1.0951 (ppm)	0	0	N/A	Method	True	False	Pass	Confirmed
lactic acid	2.4	Target Compound	80_F_SA_F147	80	Processed	T1		Unknown					54915623	558319554	2.37	-0.03	C3H6O3	M-H	89.0244	89.0243	-1.0951 (ppm)	0	0	N/A	Method	True	False	Pass	Confirmed
lactic acid	2.4	Target Compound	81_B_F_SA_F147	81	Processed	T1		Unknown					23533209	204241945	2.36	-0.04	C3H6O3	M-H	89.0244	89.0243	-.8380 (ppm)	0	0	N/A	Method	True	False	Pass	Confirmed
lactic acid	2.4	Target Compound	82_B_F_SA_F147	82	Processed	T1		Unknown					22252461	196336672	2.37	-0.03	C3H6O3	M-H	89.0244	89.0243	-1.0094 (ppm)	0	0	N/A	Method	True	False	Pass	Confirmed
lactic acid	2.4	Target Compound	83_B_F_SA_F147	83	Processed	T1		Unknown					14345265	132462061	2.35	-0.05	C3H6O3	M-H	89.0244	89.0243	-1.3522 (ppm)	0	0	N/A	Method	True	False	Pass	Confirmed
lactic acid	2.4	Target Compound	84_F_SA_F212	84	Processed	T1		Unknown					36565173	362946931	2.36	-0.04	C3H6O3	M-H	89.0244	89.0244	-.4095 (ppm)	0	0	N/A	Method	True	False	Pass	Confirmed
lactic acid	2.4	Target Compound	85_F_SA_F212	85	Processed	T1		Unknown					55068545	538515371	2.36	-0.04	C3H6O3	M-H	89.0244	89.0243	-1.0951 (ppm)	0	0	N/A	Method	True	False	Pass	Confirmed
lactic acid	2.4	Target Compound	86_F_SA_F212	86	Processed	T1		Unknown					35833283	328785015	2.36	-0.04	C3H6O3	M-H	89.0244	89.0243	-1.3522 (ppm)	0	0	N/A	Method	True	False	Pass	Confirmed
lactic acid	2.4	Target Compound	87_B_F_SA_F212	87	Processed	T1		Unknown					16864148	167611374	2.38	-0.02	C3H6O3	M-H	89.0244	89.0243	-.9237 (ppm)	0	0	N/A	Method	True	False	Pass	Confirmed
lactic acid	2.4	Target Compound	88_B_F_SA_F212	88	Processed	T1		Unknown					20160105	189499047	2.36	-0.04	C3H6O3	M-H	89.0244	89.0243	-.9237 (ppm)	0	0	N/A	Method	True	False	Pass	Confirmed
lactic acid	2.4	Target Compound	89_B_F_SA_F212	89	Processed	T1		Unknown					17484988	153653715	2.35	-0.05	C3H6O3	M-H	89.0244	89.0243	-1.5236 (ppm)	0	0	N/A	Method	True	False	Pass	Confirmed
lactic acid	2.4	Target Compound	90_F_SA_F253	90	Processed	T1		Unknown					74912491	736042770	2.35	-0.05	C3H6O3	M-H	89.0244	89.0244	-.2381 (ppm)	0	0	N/A	Method	True	False	Pass	Confirmed
lactic acid	2.4	Target Compound	91_F_SA_F253	91	Processed	T1		Unknown					73946328	744110021	2.36	-0.04	C3H6O3	M-H	89.0244	89.0244	-.7523 (ppm)	0	0	N/A	Method	True	False	Pass	Confirmed
lactic acid	2.4	Target Compound	93_B_F_SA_F253	92	Processed	T1		Unknown					15225613	149359108	2.36	-0.04	C3H6O3	M-H	89.0244	89.0243	-1.4379 (ppm)	0	0	N/A	Method	True	False	Pass	Confirmed
lactic acid	2.4	Target Compound	94_B_F_SA_F253	93	Processed	T1		Unknown					44276008	359486766	2.37	-0.03	C3H6O3	M-H	89.0244	89.0243	-.8380 (ppm)	0	0	N/A	Method	True	False	Pass	Confirmed
lactic acid	2.4	Target Compound	95_B_F_SA_F253	94	Processed	T1		Unknown					16400885	148159130	2.35	-0.05	C3H6O3	M-H	89.0244	89.0243	-1.1808 (ppm)	0	0	N/A	Method	True	False	Pass	Confirmed
lactic acid	2.4	Target Compound	96_Media_SA_Media	95	Processed	T1		Unknown					69692292	665510100	2.38	-0.02	C3H6O3	M-H	89.0244	89.0243	-1.0951 (ppm)	0	0	N/A	Method	True	False	Pass	Confirmed
lactic acid	2.4	Target Compound	97_Media_C_SA_Media_C	96	Processed	T1		Unknown					51042829	474452658	2.35	-0.05	C3H6O3	M-H	89.0244	89.0243	-1.0951 (ppm)	0	0	N/A	Method	True	False	Pass	Confirmed
lactic acid	2.4	Target Compound	98_Media_C_SA_Media_C	97	Processed	T1		Unknown					50432014	449006142	2.36	-0.04	C3H6O3	M-H	89.0244	89.0243	-.8380 (ppm)	0	0	N/A	Method	True	False	Pass	Confirmed
lactic acid	2.4	Target Compound	99_Media_C_SA_Media_C	98	Processed	T1		Unknown					45913621	433070824	2.37	-0.03	C3H6O3	M-H	89.0244	89.0243	-1.0094 (ppm)	0	0	N/A	Method	True	False	Pass	Confirmed
lactic acid	2.4	Target Compound	Pool_62h_01	104	Processed	T1		Unknown					56206349	505097229	2.35	-0.05	C3H6O3	M-H	89.0244	89.0244	-.0667 (ppm)	0	0	N/A	Method	True	False	Pass	Confirmed
lactic acid	2.4	Target Compound	Pool_62h_02	105	Processed	T1		Unknown					57452200	502747908	2.36	-0.04	C3H6O3	M-H	89.0244	89.0243	-1.0094 (ppm)	0	0	N/A	Method	True	False	Pass	Confirmed
lactic acid	2.4	Target Compound	Pool_62h_03	106	Processed	T1		Unknown					52655264	476963896	2.36	-0.04	C3H6O3	M-H	89.0244	89.0244	-.5809 (ppm)	0	0	N/A	Method	True	False	Pass	Confirmed
lactic acid	2.4	Target Compound	Pool_62h_04	107	Processed	T1		Unknown					51457648	453313742	2.35	-0.05	C3H6O3	M-H	89.0244	89.0244	-.4952 (ppm)	0	0	N/A	Method	True	False	Pass	Confirmed
lactic acid	2.4	Target Compound	Pool_62h_05	108	Processed	T1		Unknown					44110941	400953910	2.36	-0.04	C3H6O3	M-H	89.0244	89.0243	-1.5236 (ppm)	0	0	N/A	Method	True	False	Pass	Confirmed
lactic acid	2.4	Target Compound	Pool_62h_06	109	Processed	T1		Unknown					44870228	400159435	2.36	-0.04	C3H6O3	M-H	89.0244	89.0243	-1.0094 (ppm)	0	0	N/A	Method	True	False	Pass	Confirmed
lactic acid	2.4	Target Compound	Pool_62h_07	110	Processed	T1		Unknown					44151857	384714552	2.36	-0.04	C3H6O3	M-H	89.0244	89.0243	-1.0951 (ppm)	0	0	N/A	Method	True	False	Pass	Confirmed
lactic acid	2.4	Target Compound	Pool_62h_08	111	Processed	T1		Unknown					39499047	362698986	2.37	-0.03	C3H6O3	M-H	89.0244	89.0244	-.7523 (ppm)	0	0	N/A	Method	True	False	Pass	Confirmed
lactic acid	2.4	Target Compound	Pool_62h_09	112	Processed	T1		Unknown					39152447	345034010	2.36	-0.04	C3H6O3	M-H	89.0244	89.0244	-.4952 (ppm)	0	0	N/A	Method	True	False	Pass	Confirmed
lactic acid	2.4	Target Compound	Std_Mix40_250_01	115	Processed	T1		Unknown					17416907	162818242	2.39	-0.01	C3H6O3	M-H	89.0244	89.0244	-.2381 (ppm)	0	0	N/A	Method	True	False	Pass	Confirmed
lactic acid	2.4	Target Compound	Std_Mix40_250_02	116	Processed	T1		Unknown					20698901	191002994	2.39	-0.01	C3H6O3	M-H	89.0244	89.0243	-1.0094 (ppm)	0	0	N/A	Method	True	False	Pass	Confirmed
malic acid	4.09	Target Compound	01_B_SA_R09	1	Processed	T1		Unknown					38444773	533400801	4.1	0.01	C4H6O5	M-H	133.014	133.014	-.6754 (ppm)	0	0	N/A	Method	True	False	Pass	Confirmed
malic acid	4.09	Target Compound	02_B_SA_R09	2	Processed	T1		Unknown					23468388	329380332	4.1	0.01	C4H6O5	M-H	133.014	133.014	-.9049 (ppm)	0	0	N/A	Method	True	False	Pass	Confirmed
malic acid	4.09	Target Compound	03_B_SA_R09	3	Processed	T1		Unknown					25568545	353400468	4.09	0.00	C4H6O5	M-H	133.014	133.014	-1.2490 (ppm)	0	0	N/A	Method	True	False	Pass	Confirmed
malic acid	4.09	Target Compound	04_F_B_SA_R09	4	Processed	T1		Unknown					39439989	530252407	4.09	0.00	C4H6O5	M-H	133.014	133.014	-1.0196 (ppm)	0	0	N/A	Method	True	False	Pass	Confirmed
malic acid	4.09	Target Compound	05_F_B_SA_R09	5	Processed	T1		Unknown					20291634	292567648	4.09	0.00	C4H6O5	M-H	133.014	133.014	-1.0196 (ppm)	0	0	N/A	Method	True	False	Pass	Confirmed
malic acid	4.09	Target Compound	06_F_B_SA_R09	6	Processed	T1		Unknown					23355510	322331889	4.08	-0.01	C4H6O5	M-H	133.014	133.014	-.7902 (ppm)	0	0	N/A	Method	True	False	Pass	Confirmed
malic acid	4.09	Target Compound	07_B_SA_R16	7	Processed	T1		Unknown					15716046	304972736	3.97	-0.12	C4H6O5	M-H	133.014	133.014	-1.1343 (ppm)	0	0	N/A	Manual	True	False	Pass	Confirmed
malic acid	4.09	Target Compound	08_B_SA_R16	8	Processed	T1		Unknown					11892735	225899604	4.07	-0.02	C4H6O5	M-H	133.014	133.014	-1.4785 (ppm)	0	0	N/A	Manual	True	False	Pass	Confirmed
malic acid	4.09	Target Compound	09_B_SA_R16	9	Processed	T1		Unknown					28000496	386658641	4.09	0.00	C4H6O5	M-H	133.014	133.014	-1.1343 (ppm)	0	0	N/A	Method	True	False	Pass	Confirmed
malic acid	4.09	Target Compound	10_F_B_SA_R16	10	Processed	T1		Unknown					20662287	365119667	4.08	-0.01	C4H6O5	M-H	133.014	133.014	-1.2490 (ppm)	0	0	N/A	Method	True	False	Pass	Confirmed
malic acid	4.09	Target Compound	100_Media_C_SA_Media_C	99	Processed	T1		Unknown					575230387	6245922806	4.1	0.01	C4H6O5	M-H	133.014	133.014	-1.0196 (ppm)	0	0	N/A	Method	True	False	Pass	Confirmed
malic acid	4.09	Target Compound	101_Media_C_SA_Media_C	100	Processed	T1		Unknown					574990827	6149758188	4.09	0.00	C4H6O5	M-H	133.014	133.014	-1.0196 (ppm)	0	0	N/A	Method	True	False	Pass	Confirmed
malic acid	4.09	Target Compound	102_Media_C_SA_Media_C	101	Processed	T1		Unknown					530454140	5539971914	4.08	-0.01	C4H6O5	M-H	133.014	133.014	-1.4785 (ppm)	0	0	N/A	Method	True	False	Pass	Confirmed
malic acid	4.09	Target Compound	103_Media_C_SA_Media_C	102	Processed	T1		Unknown					582677574	6127358212	4.08	-0.01	C4H6O5	M-H	133.014	133.014	-1.3637 (ppm)	0	0	N/A	Method	True	False	Pass	Confirmed
malic acid	4.09	Target Compound	104_Media_C_SA_Media_C	103	Processed	T1		Unknown					579624257	6143756849	4.07	-0.02	C4H6O5	M-H	133.014	133.014	-.9049 (ppm)	0	0	N/A	Method	True	False	Pass	Confirmed
malic acid	4.09	Target Compound	11_F_B_SA_R16	11	Processed	T1		Unknown					11884596	232776604	4.08	-0.01	C4H6O5	M-H	133.014	133.014	-1.5932 (ppm)	0	0	N/A	Manual	True	False	Pass	Confirmed
malic acid	4.09	Target Compound	12_F_B_SA_R16	12	Processed	T1		Unknown					12591656	232362253	4.1	0.01	C4H6O5	M-H	133.014	133.014	-1.4785 (ppm)	0	0	N/A	Method	True	False	Pass	Confirmed
malic acid	4.09	Target Compound	13_B_SA_R147	13	Processed	T1		Unknown					745336746	8084078637	4.1	0.01	C4H6O5	M-H	133.014	133.014	-.7902 (ppm)	0	0	N/A	Method	True	False	Pass	Confirmed
malic acid	4.09	Target Compound	14_B_SA_R147	14	Processed	T1		Unknown					326541279	3528187734	4.09	0.00	C4H6O5	M-H	133.014	133.014	-1.5932 (ppm)	0	0	N/A	Method	True	False	Pass	Confirmed
malic acid	4.09	Target Compound	15_B_SA_R147	15	Processed	T1		Unknown					505838135	5509078254	4.08	-0.01	C4H6O5	M-H	133.014	133.014	-1.1343 (ppm)	0	0	N/A	Method	True	False	Pass	Confirmed
malic acid	4.09	Target Compound	16_F_B_SA_R147	16	Processed	T1		Unknown					240792936	2664264559	4.1	0.01	C4H6O5	M-H	133.014	133.014	-.4460 (ppm)	0	0	N/A	Method	True	False	Pass	Confirmed
malic acid	4.09	Target Compound	17_F_B_SA_R147	17	Processed	T1		Unknown					374106814	4048119273	4.1	0.01	C4H6O5	M-H	133.014	133.014	-1.4785 (ppm)	0	0	N/A	Method	True	False	Pass	Confirmed
malic acid	4.09	Target Compound	18_F_B_SA_R147	18	Processed	T1		Unknown					279905163	2960808163	4.08	-0.01	C4H6O5	M-H	133.014	133.014	-.7902 (ppm)	0	0	N/A	Method	True	False	Pass	Confirmed
malic acid	4.09	Target Compound	19_B_SA_R318	19	Processed	T1		Unknown					29515405	409443600	4.05	-0.04	C4H6O5	M-H	133.014	133.014	-.7902 (ppm)	0	0	N/A	Method	True	False	Pass	Confirmed
malic acid	4.09	Target Compound	20_B_SA_R318	20	Processed	T1		Unknown					64986450	725499488	4.08	-0.01	C4H6O5	M-H	133.014	133.014	-1.3637 (ppm)	0	0	N/A	Method	True	False	Pass	Confirmed
malic acid	4.09	Target Compound	21_B_SA_R318	21	Processed	T1		Unknown					14600055	229459894	4.08	-0.01	C4H6O5	M-H	133.014	133.014	-.9049 (ppm)	0	0	N/A	Method	True	False	Pass	Confirmed
malic acid	4.09	Target Compound	22_F_B_SA_R318	22	Processed	T1		Unknown					23765961	354053313	4.5	0.41	C4H6O5	M-H	133.014	133.014	-.7902 (ppm)	0	0	N/A	Manual	True	False	Pass	Confirmed
malic acid	4.09	Target Compound	23_F_B_SA_R318	23	Processed	T1		Unknown					13195400	216381031	4.08	-0.01	C4H6O5	M-H	133.014	133.014	-1.4785 (ppm)	0	0	N/A	Method	True	False	Pass	Confirmed
malic acid	4.09	Target Compound	24_Media_SA_Media	24	Processed	T1		Unknown					691252728	7663531917	3.99	-0.10	C4H6O5	M-H	133.014	133.014	-.5607 (ppm)	0	0	N/A	Manual	True	False	Pass	Confirmed
malic acid	4.09	Target Compound	25_F_B_SA_R318	25	Processed	T1		Unknown					29588041	373999358	4.09	0.00	C4H6O5	M-H	133.014	133.014	-.9049 (ppm)	0	0	N/A	Method	True	False	Pass	Confirmed
malic acid	4.09	Target Compound	26_B_SA_R327	26	Processed	T1		Unknown					34514892	464791298	4.09	0.00	C4H6O5	M-H	133.014	133.014	-.6754 (ppm)	0	0	N/A	Method	True	False	Pass	Confirmed
malic acid	4.09	Target Compound	27_B_SA_R327	27	Processed	T1		Unknown					17444655	258434773	4.1	0.01	C4H6O5	M-H	133.014	133.014	-1.1343 (ppm)	0	0	N/A	Method	True	False	Pass	Confirmed
malic acid	4.09	Target Compound	28_B_SA_R327	28	Processed	T1		Unknown					24204796	334131921	4.1	0.01	C4H6O5	M-H	133.014	133.014	-.5607 (ppm)	0	0	N/A	Method	True	False	Pass	Confirmed
malic acid	4.09	Target Compound	29_F_B_SA_R327	29	Processed	T1		Unknown					23222506	343100459	4.1	0.01	C4H6O5	M-H	133.014	133.014	-.6754 (ppm)	0	0	N/A	Method	True	False	Pass	Confirmed
malic acid	4.09	Target Compound	30_F_B_SA_R327	30	Processed	T1		Unknown					16489675	257954987	4.08	-0.01	C4H6O5	M-H	133.014	133.014	-1.4785 (ppm)	0	0	N/A	Method	True	False	Pass	Confirmed
malic acid	4.09	Target Compound	31_F_B_SA_R327	31	Processed	T1		Unknown					16597265	241040780	4.09	0.00	C4H6O5	M-H	133.014	133.014	-1.1343 (ppm)	0	0	N/A	Method	True	False	Pass	Confirmed
malic acid	4.09	Target Compound	32_B_SA_R420	32	Processed	T1		Unknown					155564062	1785251560	4.08	-0.01	C4H6O5	M-H	133.014	133.014	-1.0196 (ppm)	0	0	N/A	Method	True	False	Pass	Confirmed
malic acid	4.09	Target Compound	33_B_SA_R420	33	Processed	T1		Unknown					281076244	3067182345	4.08	-0.01	C4H6O5	M-H	133.014	133.014	-1.2490 (ppm)	0	0	N/A	Method	True	False	Pass	Confirmed
malic acid	4.09	Target Compound	34_B_SA_R420	34	Processed	T1		Unknown					431057141	4552303137	4.09	0.00	C4H6O5	M-H	133.014	133.014	-.6754 (ppm)	0	0	N/A	Method	True	False	Pass	Confirmed
malic acid	4.09	Target Compound	35_F_B_SA_R420	35	Processed	T1		Unknown					221301415	2461484381	4.09	0.00	C4H6O5	M-H	133.014	133.014	-.6754 (ppm)	0	0	N/A	Method	True	False	Pass	Confirmed
malic acid	4.09	Target Compound	36_F_B_SA_R420	36	Processed	T1		Unknown					155857180	1723479343	4.07	-0.02	C4H6O5	M-H	133.014	133.014	-1.3637 (ppm)	0	0	N/A	Method	True	False	Pass	Confirmed
malic acid	4.09	Target Compound	37_F_B_SA_R420	37	Processed	T1		Unknown					87339765	1000115502	4.09	0.00	C4H6O5	M-H	133.014	133.014	-1.0196 (ppm)	0	0	N/A	Method	True	False	Pass	Confirmed
malic acid	4.09	Target Compound	38_B_SA_R431	38	Processed	T1		Unknown					288555991	3284046482	4.11	0.02	C4H6O5	M-H	133.014	133.014	-1.0196 (ppm)	0	0	N/A	Manual	True	False	Pass	Confirmed
malic acid	4.09	Target Compound	39_B_SA_R431	39	Processed	T1		Unknown					304869049	3289205424	4.09	0.00	C4H6O5	M-H	133.014	133.014	-1.0196 (ppm)	0	0	N/A	Method	True	False	Pass	Confirmed
malic acid	4.09	Target Compound	40_B_SA_R431	40	Processed	T1		Unknown					186260786	2045490211	4.09	0.00	C4H6O5	M-H	133.014	133.014	-.7902 (ppm)	0	0	N/A	Method	True	False	Pass	Confirmed
malic acid	4.09	Target Compound	41_F_B_SA_R431	41	Processed	T1		Unknown					360391069	3919130120	4.09	0.00	C4H6O5	M-H	133.014	133.014	-.4460 (ppm)	0	0	N/A	Method	True	False	Pass	Confirmed
malic acid	4.09	Target Compound	42_F_B_SA_R431	42	Processed	T1		Unknown					85022541	983777226	4.08	-0.01	C4H6O5	M-H	133.014	133.014	-1.0196 (ppm)	0	0	N/A	Method	True	False	Pass	Confirmed
malic acid	4.09	Target Compound	43_F_B_SA_R431	43	Processed	T1		Unknown					385031951	4334926719	4.08	-0.01	C4H6O5	M-H	133.014	133.014	-1.1343 (ppm)	0	0	N/A	Method	True	False	Pass	Confirmed
malic acid	4.09	Target Compound	44_B_SA_R565	44	Processed	T1		Unknown					17785016	281386153	3.97	-0.12	C4H6O5	M-H	133.014	133.014	-.6754 (ppm)	0	0	N/A	Manual	True	False	Pass	Confirmed
malic acid	4.09	Target Compound	45_B_SA_R565	45	Processed	T1		Unknown					14483615	221650172	3.95	-0.14	C4H6O5	M-H	133.014	133.014	-1.2490 (ppm)	0	0	N/A	Manual	True	False	Pass	Confirmed
malic acid	4.09	Target Compound	46_B_SA_R565	46	Processed	T1		Unknown					14525357	197843285	3.94	-0.15	C4H6O5	M-H	133.014	133.014	-1.2490 (ppm)	0	0	N/A	Manual	True	False	Pass	Confirmed
malic acid	4.09	Target Compound	47_Media_SA_Media	47	Processed	T1		Unknown					426081026	4612118557	4.08	-0.01	C4H6O5	M-H	133.014	133.014	-.6754 (ppm)	0	0	N/A	Method	True	False	Pass	Confirmed
malic acid	4.09	Target Compound	48_Media_SA_Media	48	Processed	T1		Unknown					216594503	2405489367	4.08	-0.01	C4H6O5	M-H	133.014	133.014	-.7902 (ppm)	0	0	N/A	Method	True	False	Pass	Confirmed
malic acid	4.09	Target Compound	49_F_B_SA_R565	49	Processed	T1		Unknown					16154404	259763749	3.95	-0.14	C4H6O5	M-H	133.014	133.014	-1.1343 (ppm)	0	0	N/A	Manual	True	False	Pass	Confirmed
malic acid	4.09	Target Compound	50_F_B_SA_R565	50	Processed	T1		Unknown					14270770	229760343	3.95	-0.14	C4H6O5	M-H	133.014	133.014	-1.2490 (ppm)	0	0	N/A	Manual	True	False	Pass	Confirmed
malic acid	4.09	Target Compound	51_F_B_SA_R565	51	Processed	T1		Unknown					12655371	217681478	3.95	-0.14	C4H6O5	M-H	133.014	133.014	-1.4785 (ppm)	0	0	N/A	Manual	True	False	Pass	Confirmed
malic acid	4.09	Target Compound	52_B_SA_R568	52	Processed	T1		Unknown					14943553	247311128	4.09	0.00	C4H6O5	M-H	133.014	133.014	-.7902 (ppm)	0	0	N/A	Method	True	False	Pass	Confirmed
malic acid	4.09	Target Compound	53_B_SA_R568	53	Processed	T1		Unknown					12848149	216577977	4.1	0.01	C4H6O5	M-H	133.014	133.014	-1.5932 (ppm)	0	0	N/A	Method	True	False	Pass	Confirmed
malic acid	4.09	Target Compound	54_B_SA_R568	54	Processed	T1		Unknown					456242564	4977353863	4.09	0.00	C4H6O5	M-H	133.014	133.014	-.7902 (ppm)	0	0	N/A	Method	True	False	Pass	Confirmed
malic acid	4.09	Target Compound	55_F_B_SA_R568	55	Processed	T1		Unknown					397265587	4296567143	4.1	0.01	C4H6O5	M-H	133.014	133.014	-.4460 (ppm)	0	0	N/A	Method	True	False	Pass	Confirmed
malic acid	4.09	Target Compound	56_F_B_SA_R568	56	Processed	T1		Unknown					337837759	3623485138	4.08	-0.01	C4H6O5	M-H	133.014	133.014	-1.0196 (ppm)	0	0	N/A	Method	True	False	Pass	Confirmed
malic acid	4.09	Target Compound	57_F_B_SA_R568	57	Processed	T1		Unknown					10894513	198923680	4.07	-0.02	C4H6O5	M-H	133.014	133.014	-1.1343 (ppm)	0	0	N/A	Manual	True	False	Pass	Confirmed
malic acid	4.09	Target Compound	58_B_SA_R651	58	Processed	T1		Unknown					48056872	591557332	4.1	0.01	C4H6O5	M-H	133.014	133.014	-1.1343 (ppm)	0	0	N/A	Method	True	False	Pass	Confirmed
malic acid	4.09	Target Compound	59_B_SA_R651	59	Processed	T1		Unknown					43341522	546293202	4.07	-0.02	C4H6O5	M-H	133.014	133.014	-1.2490 (ppm)	0	0	N/A	Method	True	False	Pass	Confirmed
malic acid	4.09	Target Compound	60_B_SA_R651	60	Processed	T1		Unknown					40222645	493289435	4.09	0.00	C4H6O5	M-H	133.014	133.014	-1.1343 (ppm)	0	0	N/A	Method	True	False	Pass	Confirmed
malic acid	4.09	Target Compound	61_F_B_SA_R651	61	Processed	T1		Unknown					33182495	458027046	4.11	0.02	C4H6O5	M-H	133.014	133.014	-.9049 (ppm)	0	0	N/A	Method	True	False	Pass	Confirmed
malic acid	4.09	Target Compound	62_F_B_SA_R651	62	Processed	T1		Unknown					34759190	435639325	4.08	-0.01	C4H6O5	M-H	133.014	133.014	-1.3637 (ppm)	0	0	N/A	Method	True	False	Pass	Confirmed
malic acid	4.09	Target Compound	63_F_B_SA_R651	63	Processed	T1		Unknown					39056424	483879411	4.08	-0.01	C4H6O5	M-H	133.014	133.014	-1.1343 (ppm)	0	0	N/A	Method	True	False	Pass	Confirmed
malic acid	4.09	Target Compound	64_B_SA_R695	64	Processed	T1		Unknown					163393795	1799950691	4.1	0.01	C4H6O5	M-H	133.014	133.014	-.9049 (ppm)	0	0	N/A	Method	True	False	Pass	Confirmed
malic acid	4.09	Target Compound	65_B_SA_R695	65	Processed	T1		Unknown					431725409	4662677712	4.09	0.00	C4H6O5	M-H	133.014	133.014	-1.1343 (ppm)	0	0	N/A	Method	True	False	Pass	Confirmed
malic acid	4.09	Target Compound	66_B_SA_R695	66	Processed	T1		Unknown					384420231	4152793552	4.09	0.00	C4H6O5	M-H	133.014	133.014	-1.3637 (ppm)	0	0	N/A	Method	True	False	Pass	Confirmed
malic acid	4.09	Target Compound	67_F_B_SA_R695	67	Processed	T1		Unknown					123516185	1412860682	4.09	0.00	C4H6O5	M-H	133.014	133.014	-.7902 (ppm)	0	0	N/A	Method	True	False	Pass	Confirmed
malic acid	4.09	Target Compound	68_F_B_SA_R695	68	Processed	T1		Unknown					94078597	1064639443	4.08	-0.01	C4H6O5	M-H	133.014	133.014	-1.2490 (ppm)	0	0	N/A	Method	True	False	Pass	Confirmed
malic acid	4.09	Target Compound	69_F_B_SA_R695	69	Processed	T1		Unknown					90583400	1006566144	4.07	-0.02	C4H6O5	M-H	133.014	133.014	-1.4785 (ppm)	0	0	N/A	Method	True	False	Pass	Confirmed
malic acid	4.09	Target Compound	70_F_SA_F16	70	Processed	T1		Unknown					53443941	641866097	4.1	0.01	C4H6O5	M-H	133.014	133.014	-1.0196 (ppm)	0	0	N/A	Method	True	False	Pass	Confirmed
malic acid	4.09	Target Compound	71_Media_SA_Media	71	Processed	T1		Unknown					348108201	3761299316	4.1	0.01	C4H6O5	M-H	133.014	133.014	-.7902 (ppm)	0	0	N/A	Method	True	False	Pass	Confirmed
malic acid	4.09	Target Compound	72_Media_SA_Media	72	Processed	T1		Unknown					561652507	6156577673	4.09	0.00	C4H6O5	M-H	133.014	133.014	-1.1343 (ppm)	0	0	N/A	Method	True	False	Pass	Confirmed
malic acid	4.09	Target Compound	73_F_SA_F16	73	Processed	T1		Unknown					121989900	1352385771	4.09	0.00	C4H6O5	M-H	133.014	133.014	-1.1343 (ppm)	0	0	N/A	Method	True	False	Pass	Confirmed
malic acid	4.09	Target Compound	74_F_SA_F16	74	Processed	T1		Unknown					65800051	747509960	4.1	0.01	C4H6O5	M-H	133.014	133.014	-1.3637 (ppm)	0	0	N/A	Method	True	False	Pass	Confirmed
malic acid	4.09	Target Compound	75_B_F_SA_F16	75	Processed	T1		Unknown					13006578	261855476	3.95	-0.14	C4H6O5	M-H	133.014	133.014	-1.3637 (ppm)	0	0	N/A	Manual	True	False	Pass	Confirmed
malic acid	4.09	Target Compound	76_B_F_SA_F16	76	Processed	T1		Unknown					11536209	207090867	3.96	-0.13	C4H6O5	M-H	133.014	133.014	-1.7079 (ppm)	0	0	N/A	Manual	True	False	Pass	Confirmed
malic acid	4.09	Target Compound	77_B_F_SA_F16	77	Processed	T1		Unknown					11917412	211328068	3.94	-0.15	C4H6O5	M-H	133.014	133.014	-1.4785 (ppm)	0	0	N/A	Manual	True	False	Pass	Confirmed
malic acid	4.09	Target Compound	78_F_SA_F147	78	Processed	T1		Unknown					131088882	1451760400	4.1	0.01	C4H6O5	M-H	133.014	133.014	-.6754 (ppm)	0	0	N/A	Method	True	False	Pass	Confirmed
malic acid	4.09	Target Compound	79_F_SA_F147	79	Processed	T1		Unknown					294681729	3098292676	4.09	0.00	C4H6O5	M-H	133.014	133.014	-1.0196 (ppm)	0	0	N/A	Method	True	False	Pass	Confirmed
malic acid	4.09	Target Compound	80_F_SA_F147	80	Processed	T1		Unknown					248571755	2647774074	4.09	0.00	C4H6O5	M-H	133.014	133.014	-1.0196 (ppm)	0	0	N/A	Method	True	False	Pass	Confirmed
malic acid	4.09	Target Compound	81_B_F_SA_F147	81	Processed	T1		Unknown					14082198	258216056	3.97	-0.12	C4H6O5	M-H	133.014	133.014	-1.0196 (ppm)	0	0	N/A	Manual	True	False	Pass	Confirmed
malic acid	4.09	Target Compound	82_B_F_SA_F147	82	Processed	T1		Unknown					12744201	251099534	3.94	-0.15	C4H6O5	M-H	133.014	133.014	-1.0196 (ppm)	0	0	N/A	Manual	True	False	Pass	Confirmed
malic acid	4.09	Target Compound	83_B_F_SA_F147	83	Processed	T1		Unknown					12542488	233888280	3.95	-0.14	C4H6O5	M-H	133.014	133.014	-1.3637 (ppm)	0	0	N/A	Manual	True	False	Pass	Confirmed
malic acid	4.09	Target Compound	84_F_SA_F212	84	Processed	T1		Unknown					282964752	3043006856	4.09	0.00	C4H6O5	M-H	133.014	133.014	-.5607 (ppm)	0	0	N/A	Method	True	False	Pass	Confirmed
malic acid	4.09	Target Compound	85_F_SA_F212	85	Processed	T1		Unknown					111565497	1242805711	4.08	-0.01	C4H6O5	M-H	133.014	133.014	-1.2490 (ppm)	0	0	N/A	Method	True	False	Pass	Confirmed
malic acid	4.09	Target Compound	86_F_SA_F212	86	Processed	T1		Unknown					82981003	920416065	4.08	-0.01	C4H6O5	M-H	133.014	133.014	-1.3637 (ppm)	0	0	N/A	Method	True	False	Pass	Confirmed
malic acid	4.09	Target Compound	87_B_F_SA_F212	87	Processed	T1		Unknown					12999543	231377378	3.98	-0.11	C4H6O5	M-H	133.014	133.014	-1.4785 (ppm)	0	0	N/A	Manual	True	False	Pass	Confirmed
malic acid	4.09	Target Compound	88_B_F_SA_F212	88	Processed	T1		Unknown					13486027	263342455	3.95	-0.14	C4H6O5	M-H	133.014	133.014	-1.3637 (ppm)	0	0	N/A	Manual	True	False	Pass	Confirmed
malic acid	4.09	Target Compound	89_B_F_SA_F212	89	Processed	T1		Unknown					11853272	218400433	3.95	-0.14	C4H6O5	M-H	133.014	133.014	-1.2490 (ppm)	0	0	N/A	Manual	True	False	Pass	Confirmed
malic acid	4.09	Target Compound	90_F_SA_F253	90	Processed	T1		Unknown					214612111	2317565139	4.07	-0.02	C4H6O5	M-H	133.014	133.014	-.7902 (ppm)	0	0	N/A	Method	True	False	Pass	Confirmed
malic acid	4.09	Target Compound	91_F_SA_F253	91	Processed	T1		Unknown					92429950	1053155761	4.08	-0.01	C4H6O5	M-H	133.014	133.014	-1.0196 (ppm)	0	0	N/A	Method	True	False	Pass	Confirmed
malic acid	4.09	Target Compound	93_B_F_SA_F253	92	Processed	T1		Unknown					9945717	185892423	3.96	-0.13	C4H6O5	M-H	133.014	133.014	-1.1343 (ppm)	0	0	N/A	Manual	True	False	Pass	Confirmed
malic acid	4.09	Target Compound	94_B_F_SA_F253	93	Processed	T1		Unknown					11419574	214081833	4.08	-0.01	C4H6O5	M-H	133.014	133.014	-1.3637 (ppm)	0	0	N/A	Method	True	False	Pass	Confirmed
malic acid	4.09	Target Compound	95_B_F_SA_F253	94	Processed	T1		Unknown					10114337	189154931	3.95	-0.14	C4H6O5	M-H	133.014	133.014	-1.3637 (ppm)	0	0	N/A	Manual	True	False	Pass	Confirmed
malic acid	4.09	Target Compound	96_Media_SA_Media	95	Processed	T1		Unknown					84589340	982572286	4.11	0.02	C4H6O5	M-H	133.014	133.014	-1.2490 (ppm)	0	0	N/A	Method	True	False	Pass	Confirmed
malic acid	4.09	Target Compound	97_Media_C_SA_Media_C	96	Processed	T1		Unknown					549108436	6019398876	4.07	-0.02	C4H6O5	M-H	133.014	133.014	-.9049 (ppm)	0	0	N/A	Method	True	False	Pass	Confirmed
malic acid	4.09	Target Compound	98_Media_C_SA_Media_C	97	Processed	T1		Unknown					570187452	6142910263	4.08	-0.01	C4H6O5	M-H	133.014	133.014	-.9049 (ppm)	0	0	N/A	Method	True	False	Pass	Confirmed
malic acid	4.09	Target Compound	99_Media_C_SA_Media_C	98	Processed	T1		Unknown					487120366	5213088173	4.09	0.00	C4H6O5	M-H	133.014	133.014	-1.0196 (ppm)	0	0	N/A	Method	True	False	Pass	Confirmed
malic acid	4.09	Target Compound	Pool_62h_01	104	Processed	T1		Unknown					267574016	2881508661	4.1	0.01	C4H6O5	M-H	133.014	133.014	-.6754 (ppm)	0	0	N/A	Method	True	False	Pass	Confirmed
malic acid	4.09	Target Compound	Pool_62h_02	105	Processed	T1		Unknown					227785985	2435137481	4.09	0.00	C4H6O5	M-H	133.014	133.014	-.9049 (ppm)	0	0	N/A	Method	True	False	Pass	Confirmed
malic acid	4.09	Target Compound	Pool_62h_03	106	Processed	T1		Unknown					200503834	2243692197	4.09	0.00	C4H6O5	M-H	133.014	133.014	-.9049 (ppm)	0	0	N/A	Method	True	False	Pass	Confirmed
malic acid	4.09	Target Compound	Pool_62h_04	107	Processed	T1		Unknown					181032474	1972458662	4.08	-0.01	C4H6O5	M-H	133.014	133.014	-1.0196 (ppm)	0	0	N/A	Method	True	False	Pass	Confirmed
malic acid	4.09	Target Compound	Pool_62h_05	108	Processed	T1		Unknown					176271697	1919547751	4.1	0.01	C4H6O5	M-H	133.014	133.014	-1.0196 (ppm)	0	0	N/A	Method	True	False	Pass	Confirmed
malic acid	4.09	Target Compound	Pool_62h_06	109	Processed	T1		Unknown					174948546	1940748961	4.09	0.00	C4H6O5	M-H	133.014	133.014	-1.2490 (ppm)	0	0	N/A	Method	True	False	Pass	Confirmed
malic acid	4.09	Target Compound	Pool_62h_07	110	Processed	T1		Unknown					176874027	1944282925	4.08	-0.01	C4H6O5	M-H	133.014	133.014	-.9049 (ppm)	0	0	N/A	Method	True	False	Pass	Confirmed
malic acid	4.09	Target Compound	Pool_62h_08	111	Processed	T1		Unknown					171553860	1864761849	4.08	-0.01	C4H6O5	M-H	133.014	133.014	-1.0196 (ppm)	0	0	N/A	Method	True	False	Pass	Confirmed
malic acid	4.09	Target Compound	Pool_62h_09	112	Processed	T1		Unknown					163593572	1777427821	4.09	0.00	C4H6O5	M-H	133.014	133.014	-1.0196 (ppm)	0	0	N/A	Method	True	False	Pass	Confirmed
malic acid	4.09	Target Compound	Std_Mix40_250_01	115	Processed	T1		Unknown					37777400	381823993	4.09	0.00	C4H6O5	M-H	133.014	133.014	-.6754 (ppm)	0	0	N/A	Method	True	False	Pass	Confirmed
malic acid	4.09	Target Compound	Std_Mix40_250_02	116	Processed	T1		Unknown					33963017	359951626	4.07	-0.02	C4H6O5	M-H	133.014	133.014	-1.4785 (ppm)	0	0	N/A	Manual	True	False	Pass	Confirmed
maltose_sucrose	2.22	Target Compound	01_B_SA_R09	1	Processed	T1		Unknown					5253136	45339016	2.28	0.06	C12H22O11	M-H	341.109	341.108	-3.7950 (ppm)	0	0	N/A	Method	True	False	Pass	Confirmed
maltose_sucrose	2.22	Target Compound	02_B_SA_R09	2	Processed	T1		Unknown					2904194	22797467	2.3	0.08	C12H22O11	M-H	341.109	341.108	-3.6160 (ppm)	0	0	N/A	Method	True	False	Pass	Confirmed
maltose_sucrose	2.22	Target Compound	03_B_SA_R09	3	Processed	T1		Unknown					2728538	19620488	2.29	0.07	C12H22O11	M-H	341.109	341.108	-3.9739 (ppm)	0	0	N/A	Method	True	False	Pass	Confirmed
maltose_sucrose	2.22	Target Compound	04_F_B_SA_R09	4	Processed	T1		Unknown					5562962	42513854	2.28	0.06	C12H22O11	M-H	341.109	341.108	-3.4371 (ppm)	0	0	N/A	Method	True	False	Pass	Confirmed
maltose_sucrose	2.22	Target Compound	05_F_B_SA_R09	5	Processed	T1		Unknown					1042371	7676957	2.29	0.07	C12H22O11	M-H	341.109	341.108	-4.2423 (ppm)	0	0	N/A	Method	True	False	Pass	Confirmed
maltose_sucrose	2.22	Target Compound	06_F_B_SA_R09	6	Processed	T1		Unknown					2794581	21002787	2.3	0.08	C12H22O11	M-H	341.109	341.108	-4.1528 (ppm)	0	0	N/A	Method	True	False	Pass	Confirmed
maltose_sucrose	2.22	Target Compound	07_B_SA_R16	7	Processed	T1		Unknown					5638726	40881763	2.29	0.07	C12H22O11	M-H	341.109	341.108	-3.7950 (ppm)	0	0	N/A	Method	True	False	Pass	Confirmed
maltose_sucrose	2.22	Target Compound	08_B_SA_R16	8	Processed	T1		Unknown					2861304	21210870	2.28	0.06	C12H22O11	M-H	341.109	341.108	-3.7950 (ppm)	0	0	N/A	Method	True	False	Pass	Confirmed
maltose_sucrose	2.22	Target Compound	09_B_SA_R16	9	Processed	T1		Unknown					3304337	22998015	2.27	0.05	C12H22O11	M-H	341.109	341.108	-4.2423 (ppm)	0	0	N/A	Method	True	False	Pass	Confirmed
maltose_sucrose	2.22	Target Compound	10_F_B_SA_R16	10	Processed	T1		Unknown					5656496	40360148	2.27	0.05	C12H22O11	M-H	341.109	341.108	-3.9739 (ppm)	0	0	N/A	Method	True	False	Pass	Confirmed
maltose_sucrose	2.22	Target Compound	100_Media_C_SA_Media_C	99	Processed	T1		Unknown					3012899	27050288	2.3	0.08	C12H22O11	M-H	341.109	341.108	-3.8844 (ppm)	0	0	N/A	Method	True	False	Pass	Confirmed
maltose_sucrose	2.22	Target Compound	101_Media_C_SA_Media_C	100	Processed	T1		Unknown					2655697	22548860	2.28	0.06	C12H22O11	M-H	341.109	341.107	-4.4212 (ppm)	0	0	N/A	Method	True	False	Pass	Confirmed
maltose_sucrose	2.22	Target Compound	102_Media_C_SA_Media_C	101	Processed	T1		Unknown					3407263	29183241	2.29	0.07	C12H22O11	M-H	341.109	341.107	-4.6002 (ppm)	0	0	N/A	Method	True	False	Pass	Confirmed
maltose_sucrose	2.22	Target Compound	103_Media_C_SA_Media_C	102	Processed	T1		Unknown					3001696	23715094	2.27	0.05	C12H22O11	M-H	341.109	341.107	-4.5107 (ppm)	0	0	N/A	Method	True	False	Pass	Confirmed
maltose_sucrose	2.22	Target Compound	104_Media_C_SA_Media_C	103	Processed	T1		Unknown					2647459	22044167	2.28	0.06	C12H22O11	M-H	341.109	341.107	-4.4212 (ppm)	0	0	N/A	Method	True	False	Pass	Confirmed
maltose_sucrose	2.22	Target Compound	11_F_B_SA_R16	11	Processed	T1		Unknown					2626782	18356418	2.28	0.06	C12H22O11	M-H	341.109	341.108	-3.7950 (ppm)	0	0	N/A	Method	True	False	Pass	Confirmed
maltose_sucrose	2.22	Target Compound	12_F_B_SA_R16	12	Processed	T1		Unknown					2404834	15404385	2.29	0.07	C12H22O11	M-H	341.109	341.108	-4.3318 (ppm)	0	0	N/A	Method	True	False	Pass	Confirmed
maltose_sucrose	2.22	Target Compound	13_B_SA_R147	13	Processed	T1		Unknown					4826302	50313686	2.32	0.10	C12H22O11	M-H	341.109	341.108	-3.3477 (ppm)	0	0	N/A	Manual	True	False	Pass	Confirmed
maltose_sucrose	2.22	Target Compound	14_B_SA_R147	14	Processed	T1		Unknown					2385343	19547977	2.28	0.06	C12H22O11	M-H	341.109	341.108	-4.1528 (ppm)	0	0	N/A	Method	True	False	Pass	Confirmed
maltose_sucrose	2.22	Target Compound	15_B_SA_R147	15	Processed	T1		Unknown					2533585	23465923	2.3	0.08	C12H22O11	M-H	341.109	341.108	-4.0634 (ppm)	0	0	N/A	Method	True	False	Pass	Confirmed
maltose_sucrose	2.22	Target Compound	16_F_B_SA_R147	16	Processed	T1		Unknown					5327958	48627493	2.28	0.06	C12H22O11	M-H	341.109	341.108	-3.5266 (ppm)	0	0	N/A	Method	True	False	Pass	Confirmed
maltose_sucrose	2.22	Target Compound	17_F_B_SA_R147	17	Processed	T1		Unknown					2553719	24466076	2.29	0.07	C12H22O11	M-H	341.109	341.108	-2.9898 (ppm)	0	0	N/A	Method	True	False	Pass	Confirmed
maltose_sucrose	2.22	Target Compound	18_F_B_SA_R147	18	Processed	T1		Unknown					2921990	24801360	2.29	0.07	C12H22O11	M-H	341.109	341.108	-4.1528 (ppm)	0	0	N/A	Method	True	False	Pass	Confirmed
maltose_sucrose	2.22	Target Compound	19_B_SA_R318	19	Processed	T1		Unknown					6041539	56169243	2.26	0.04	C12H22O11	M-H	341.109	341.108	-3.5266 (ppm)	0	0	N/A	Method	True	False	Pass	Confirmed
maltose_sucrose	2.22	Target Compound	20_B_SA_R318	20	Processed	T1		Unknown					2807216	24602929	2.29	0.07	C12H22O11	M-H	341.109	341.107	-4.6002 (ppm)	0	0	N/A	Method	True	False	Pass	Confirmed
maltose_sucrose	2.22	Target Compound	21_B_SA_R318	21	Processed	T1		Unknown					3405017	28600380	2.27	0.05	C12H22O11	M-H	341.109	341.108	-3.7055 (ppm)	0	0	N/A	Method	True	False	Pass	Confirmed
maltose_sucrose	2.22	Target Compound	22_F_B_SA_R318	22	Processed	T1		Unknown					5735432	53757236	2.55	0.33	C12H22O11	M-H	341.109	341.108	-3.2582 (ppm)	0	0	N/A	Manual	True	False	Pass	Confirmed
maltose_sucrose	2.22	Target Compound	23_F_B_SA_R318	23	Processed	T1		Unknown					2819725	23444546	2.28	0.06	C12H22O11	M-H	341.109	341.108	-4.2423 (ppm)	0	0	N/A	Method	True	False	Pass	Confirmed
maltose_sucrose	2.22	Target Compound	24_Media_SA_Media	24	Processed	T1		Unknown					5211563	49409359	2.17	-0.05	C12H22O11	M-H	341.109	341.107	-4.4212 (ppm)	0	0	N/A	Method	True	False	Pass	Confirmed
maltose_sucrose	2.22	Target Compound	25_F_B_SA_R318	25	Processed	T1		Unknown					3115222	20959731	2.29	0.07	C12H22O11	M-H	341.109	341.108	-4.2423 (ppm)	0	0	N/A	Method	True	False	Pass	Confirmed
maltose_sucrose	2.22	Target Compound	26_B_SA_R327	26	Processed	T1		Unknown					5342034	43662484	2.3	0.08	C12H22O11	M-H	341.109	341.108	-3.9739 (ppm)	0	0	N/A	Method	True	False	Pass	Confirmed
maltose_sucrose	2.22	Target Compound	27_B_SA_R327	27	Processed	T1		Unknown					1975368	14772978	2.27	0.05	C12H22O11	M-H	341.109	341.108	-3.7055 (ppm)	0	0	N/A	Method	True	False	Pass	Confirmed
maltose_sucrose	2.22	Target Compound	28_B_SA_R327	28	Processed	T1		Unknown					2727723	18245097	2.27	0.05	C12H22O11	M-H	341.109	341.107	-4.4212 (ppm)	0	0	N/A	Method	True	False	Pass	Confirmed
maltose_sucrose	2.22	Target Compound	29_F_B_SA_R327	29	Processed	T1		Unknown					4569345	31300958	2.29	0.07	C12H22O11	M-H	341.109	341.108	-2.8109 (ppm)	0	0	N/A	Method	True	False	Pass	Confirmed
maltose_sucrose	2.22	Target Compound	30_F_B_SA_R327	30	Processed	T1		Unknown					2311876	14546722	2.27	0.05	C12H22O11	M-H	341.109	341.108	-4.1528 (ppm)	0	0	N/A	Method	True	False	Pass	Confirmed
maltose_sucrose	2.22	Target Compound	31_F_B_SA_R327	31	Processed	T1		Unknown					2672485	15790756	2.29	0.07	C12H22O11	M-H	341.109	341.108	-3.5266 (ppm)	0	0	N/A	Method	True	False	Pass	Confirmed
maltose_sucrose	2.22	Target Compound	32_B_SA_R420	32	Processed	T1		Unknown					2828090	17462915	2.28	0.06	C12H22O11	M-H	341.109	341.108	-3.4371 (ppm)	0	0	N/A	Method	True	False	Pass	Confirmed
maltose_sucrose	2.22	Target Compound	33_B_SA_R420	33	Processed	T1		Unknown					2235495	11304520	2.29	0.07	C12H22O11	M-H	341.109	341.107	-4.6002 (ppm)	0	0	N/A	Method	True	False	Pass	Confirmed
maltose_sucrose	2.22	Target Compound	34_B_SA_R420	34	Processed	T1		Unknown					3236203	20184559	2.29	0.07	C12H22O11	M-H	341.109	341.108	-4.1528 (ppm)	0	0	N/A	Method	True	False	Pass	Confirmed
maltose_sucrose	2.22	Target Compound	35_F_B_SA_R420	35	Processed	T1		Unknown					4545948	32904408	2.28	0.06	C12H22O11	M-H	341.109	341.108	-3.6160 (ppm)	0	0	N/A	Method	True	False	Pass	Confirmed
maltose_sucrose	2.22	Target Compound	36_F_B_SA_R420	36	Processed	T1		Unknown					2323713	14226409	2.29	0.07	C12H22O11	M-H	341.109	341.108	-3.9739 (ppm)	0	0	N/A	Method	True	False	Pass	Confirmed
maltose_sucrose	2.22	Target Compound	37_F_B_SA_R420	37	Processed	T1		Unknown					2648934	16533722	2.27	0.05	C12H22O11	M-H	341.109	341.108	-4.1528 (ppm)	0	0	N/A	Method	True	False	Pass	Confirmed
maltose_sucrose	2.22	Target Compound	38_B_SA_R431	38	Processed	T1		Unknown					5133929	35109490	2.27	0.05	C12H22O11	M-H	341.109	341.108	-3.7055 (ppm)	0	0	N/A	Method	True	False	Pass	Confirmed
maltose_sucrose	2.22	Target Compound	39_B_SA_R431	39	Processed	T1		Unknown					2204497	14255288	2.28	0.06	C12H22O11	M-H	341.109	341.108	-3.5266 (ppm)	0	0	N/A	Method	True	False	Pass	Confirmed
maltose_sucrose	2.22	Target Compound	40_B_SA_R431	40	Processed	T1		Unknown					2834509	19469239	2.27	0.05	C12H22O11	M-H	341.109	341.108	-4.2423 (ppm)	0	0	N/A	Method	True	False	Pass	Confirmed
maltose_sucrose	2.22	Target Compound	41_F_B_SA_R431	41	Processed	T1		Unknown					4946682	42704012	2.29	0.07	C12H22O11	M-H	341.109	341.108	-3.2582 (ppm)	0	0	N/A	Method	True	False	Pass	Confirmed
maltose_sucrose	2.22	Target Compound	42_F_B_SA_R431	42	Processed	T1		Unknown					1307037	8022632	2.28	0.06	C12H22O11	M-H	341.109	341.108	-3.4371 (ppm)	0	0	N/A	Method	True	False	Pass	Confirmed
maltose_sucrose	2.22	Target Compound	43_F_B_SA_R431	43	Processed	T1		Unknown					2817092	24951812	2.27	0.05	C12H22O11	M-H	341.109	341.107	-4.5107 (ppm)	0	0	N/A	Method	True	False	Pass	Confirmed
maltose_sucrose	2.22	Target Compound	44_B_SA_R565	44	Processed	T1		Unknown					5638595	39030363	2.28	0.06	C12H22O11	M-H	341.109	341.108	-3.6160 (ppm)	0	0	N/A	Method	True	False	Pass	Confirmed
maltose_sucrose	2.22	Target Compound	45_B_SA_R565	45	Processed	T1		Unknown					2470786	15312230	2.27	0.05	C12H22O11	M-H	341.109	341.108	-4.3318 (ppm)	0	0	N/A	Method	True	False	Pass	Confirmed
maltose_sucrose	2.22	Target Compound	46_B_SA_R565	46	Processed	T1		Unknown					3667781	25559659	2.3	0.08	C12H22O11	M-H	341.109	341.108	-3.5266 (ppm)	0	0	N/A	Method	True	False	Pass	Confirmed
maltose_sucrose	2.22	Target Compound	47_Media_SA_Media	47	Processed	T1		Unknown					5409497	33591364	2.29	0.07	C12H22O11	M-H	341.109	341.108	-3.7950 (ppm)	0	0	N/A	Method	True	False	Pass	Confirmed
maltose_sucrose	2.22	Target Compound	48_Media_SA_Media	48	Processed	T1		Unknown					2917290	20635764	2.29	0.07	C12H22O11	M-H	341.109	341.108	-3.8844 (ppm)	0	0	N/A	Method	True	False	Pass	Confirmed
maltose_sucrose	2.22	Target Compound	49_F_B_SA_R565	49	Processed	T1		Unknown					5962416	52700312	2.28	0.06	C12H22O11	M-H	341.109	341.108	-3.3477 (ppm)	0	0	N/A	Method	True	False	Pass	Confirmed
maltose_sucrose	2.22	Target Compound	50_F_B_SA_R565	50	Processed	T1		Unknown					2669341	22982704	2.29	0.07	C12H22O11	M-H	341.109	341.108	-3.8844 (ppm)	0	0	N/A	Method	True	False	Pass	Confirmed
maltose_sucrose	2.22	Target Compound	51_F_B_SA_R565	51	Processed	T1		Unknown					3772543	30571776	2.29	0.07	C12H22O11	M-H	341.109	341.108	-3.9739 (ppm)	0	0	N/A	Method	True	False	Pass	Confirmed
maltose_sucrose	2.22	Target Compound	52_B_SA_R568	52	Processed	T1		Unknown					5397906	42622309	2.29	0.07	C12H22O11	M-H	341.109	341.108	-3.5266 (ppm)	0	0	N/A	Method	True	False	Pass	Confirmed
maltose_sucrose	2.22	Target Compound	53_B_SA_R568	53	Processed	T1		Unknown					2645573	21057989	2.29	0.07	C12H22O11	M-H	341.109	341.108	-3.8844 (ppm)	0	0	N/A	Method	True	False	Pass	Confirmed
maltose_sucrose	2.22	Target Compound	54_B_SA_R568	54	Processed	T1		Unknown					2693832	23046331	2.28	0.06	C12H22O11	M-H	341.109	341.107	-4.4212 (ppm)	0	0	N/A	Method	True	False	Pass	Confirmed
maltose_sucrose	2.22	Target Compound	55_F_B_SA_R568	55	Processed	T1		Unknown					4517196	40576117	2.27	0.05	C12H22O11	M-H	341.109	341.108	-3.2582 (ppm)	0	0	N/A	Method	True	False	Pass	Confirmed
maltose_sucrose	2.22	Target Compound	56_F_B_SA_R568	56	Processed	T1		Unknown					2326258	20313663	2.29	0.07	C12H22O11	M-H	341.109	341.107	-4.4212 (ppm)	0	0	N/A	Method	True	False	Pass	Confirmed
maltose_sucrose	2.22	Target Compound	57_F_B_SA_R568	57	Processed	T1		Unknown					3448657	26102448	2.29	0.07	C12H22O11	M-H	341.109	341.107	-4.4212 (ppm)	0	0	N/A	Method	True	False	Pass	Confirmed
maltose_sucrose	2.22	Target Compound	58_B_SA_R651	58	Processed	T1		Unknown					2924394	19110826	2.27	0.05	C12H22O11	M-H	341.109	341.108	-3.8844 (ppm)	0	0	N/A	Method	True	False	Pass	Confirmed
maltose_sucrose	2.22	Target Compound	59_B_SA_R651	59	Processed	T1		Unknown					1570024	8390163	2.27	0.05	C12H22O11	M-H	341.109	341.108	-4.0634 (ppm)	0	0	N/A	Method	True	False	Pass	Confirmed
maltose_sucrose	2.22	Target Compound	60_B_SA_R651	60	Processed	T1		Unknown					2138351	13580679	2.27	0.05	C12H22O11	M-H	341.109	341.108	-3.2582 (ppm)	0	0	N/A	Method	True	False	Pass	Confirmed
maltose_sucrose	2.22	Target Compound	61_F_B_SA_R651	61	Processed	T1		Unknown					3110264	19323278	2.27	0.05	C12H22O11	M-H	341.109	341.108	-3.7055 (ppm)	0	0	N/A	Method	True	False	Pass	Confirmed
maltose_sucrose	2.22	Target Compound	62_F_B_SA_R651	62	Processed	T1		Unknown					1124452	6635957	2.28	0.06	C12H22O11	M-H	341.109	341.107	-4.5107 (ppm)	0	0	N/A	Method	True	False	Pass	Confirmed
maltose_sucrose	2.22	Target Compound	63_F_B_SA_R651	63	Processed	T1		Unknown					2531780	13811331	2.28	0.06	C12H22O11	M-H	341.109	341.108	-3.1687 (ppm)	0	0	N/A	Method	True	False	Pass	Confirmed
maltose_sucrose	2.22	Target Compound	64_B_SA_R695	64	Processed	T1		Unknown					2778743	19952924	2.28	0.06	C12H22O11	M-H	341.109	341.108	-2.7214 (ppm)	0	0	N/A	Method	True	False	Pass	Confirmed
maltose_sucrose	2.22	Target Compound	65_B_SA_R695	65	Processed	T1		Unknown					2386317	18701219	2.26	0.04	C12H22O11	M-H	341.109	341.108	-3.7950 (ppm)	0	0	N/A	Method	True	False	Pass	Confirmed
maltose_sucrose	2.22	Target Compound	66_B_SA_R695	66	Processed	T1		Unknown					3116786	24532847	2.27	0.05	C12H22O11	M-H	341.109	341.108	-3.4371 (ppm)	0	0	N/A	Method	True	False	Pass	Confirmed
maltose_sucrose	2.22	Target Compound	67_F_B_SA_R695	67	Processed	T1		Unknown					3259897	23072982	2.27	0.05	C12H22O11	M-H	341.109	341.108	-3.7950 (ppm)	0	0	N/A	Method	True	False	Pass	Confirmed
maltose_sucrose	2.22	Target Compound	68_F_B_SA_R695	68	Processed	T1		Unknown					1511090	9126876	2.29	0.07	C12H22O11	M-H	341.109	341.108	-3.8844 (ppm)	0	0	N/A	Method	True	False	Pass	Confirmed
maltose_sucrose	2.22	Target Compound	69_F_B_SA_R695	69	Processed	T1		Unknown					2739333	19599113	2.28	0.06	C12H22O11	M-H	341.109	341.108	-3.7055 (ppm)	0	0	N/A	Method	True	False	Pass	Confirmed
maltose_sucrose	2.22	Target Compound	70_F_SA_F16	70	Processed	T1		Unknown					6245199	39722927	2.28	0.06	C12H22O11	M-H	341.109	341.108	-3.7950 (ppm)	0	0	N/A	Method	True	False	Pass	Confirmed
maltose_sucrose	2.22	Target Compound	71_Media_SA_Media	71	Processed	T1		Unknown					3886432	28021520	2.26	0.04	C12H22O11	M-H	341.109	341.108	-3.4371 (ppm)	0	0	N/A	Method	True	False	Pass	Confirmed
maltose_sucrose	2.22	Target Compound	72_Media_SA_Media	72	Processed	T1		Unknown					3587613	31118361	2.28	0.06	C12H22O11	M-H	341.109	341.108	-3.7055 (ppm)	0	0	N/A	Method	True	False	Pass	Confirmed
maltose_sucrose	2.22	Target Compound	73_F_SA_F16	73	Processed	T1		Unknown					5010055	36571499	2.29	0.07	C12H22O11	M-H	341.109	341.107	-4.5107 (ppm)	0	0	N/A	Method	True	False	Pass	Confirmed
maltose_sucrose	2.22	Target Compound	74_F_SA_F16	74	Processed	T1		Unknown					4257197	28945862	2.27	0.05	C12H22O11	M-H	341.109	341.108	-3.9739 (ppm)	0	0	N/A	Method	True	False	Pass	Confirmed
maltose_sucrose	2.22	Target Compound	75_B_F_SA_F16	75	Processed	T1		Unknown					3167717	18724710	2.28	0.06	C12H22O11	M-H	341.109	341.108	-2.5425 (ppm)	0	0	N/A	Method	True	False	Pass	Confirmed
maltose_sucrose	2.22	Target Compound	76_B_F_SA_F16	76	Processed	T1		Unknown					1230457	6731766	2.27	0.05	C12H22O11	M-H	341.109	341.108	-4.2423 (ppm)	0	0	N/A	Method	True	False	Pass	Confirmed
maltose_sucrose	2.22	Target Compound	77_B_F_SA_F16	77	Processed	T1		Unknown					2077699	12692037	2.28	0.06	C12H22O11	M-H	341.109	341.108	-4.1528 (ppm)	0	0	N/A	Method	True	False	Pass	Confirmed
maltose_sucrose	2.22	Target Compound	78_F_SA_F147	78	Processed	T1		Unknown					2632605	18315859	2.28	0.06	C12H22O11	M-H	341.109	341.108	-3.3477 (ppm)	0	0	N/A	Method	True	False	Pass	Confirmed
maltose_sucrose	2.22	Target Compound	79_F_SA_F147	79	Processed	T1		Unknown					2197068	18711170	2.27	0.05	C12H22O11	M-H	341.109	341.107	-4.5107 (ppm)	0	0	N/A	Method	True	False	Pass	Confirmed
maltose_sucrose	2.22	Target Compound	80_F_SA_F147	80	Processed	T1		Unknown					3514856	26828817	2.29	0.07	C12H22O11	M-H	341.109	341.108	-3.6160 (ppm)	0	0	N/A	Method	True	False	Pass	Confirmed
maltose_sucrose	2.22	Target Compound	81_B_F_SA_F147	81	Processed	T1		Unknown					2294896	14171967	2.29	0.07	C12H22O11	M-H	341.109	341.108	-3.7950 (ppm)	0	0	N/A	Method	True	False	Pass	Confirmed
maltose_sucrose	2.22	Target Compound	82_B_F_SA_F147	82	Processed	T1		Unknown					1702494	10309416	2.3	0.08	C12H22O11	M-H	341.109	341.108	-4.3318 (ppm)	0	0	N/A	Manual	True	False	Pass	Confirmed
maltose_sucrose	2.22	Target Compound	83_B_F_SA_F147	83	Processed	T1		Unknown					2292684	14519673	2.28	0.06	C12H22O11	M-H	341.109	341.108	-4.0634 (ppm)	0	0	N/A	Method	True	False	Pass	Confirmed
maltose_sucrose	2.22	Target Compound	84_F_SA_F212	84	Processed	T1		Unknown					3545214	28556696	2.28	0.06	C12H22O11	M-H	341.109	341.108	-3.0793 (ppm)	0	0	N/A	Method	True	False	Pass	Confirmed
maltose_sucrose	2.22	Target Compound	85_F_SA_F212	85	Processed	T1		Unknown					971576	5849538	2.27	0.05	C12H22O11	M-H	341.109	341.108	-3.5266 (ppm)	0	0	N/A	Method	True	False	Pass	Confirmed
maltose_sucrose	2.22	Target Compound	86_F_SA_F212	86	Processed	T1		Unknown					1510499	7923679	2.29	0.07	C12H22O11	M-H	341.109	341.107	-4.5107 (ppm)	0	0	N/A	Method	True	False	Pass	Confirmed
maltose_sucrose	2.22	Target Compound	87_B_F_SA_F212	87	Processed	T1		Unknown					1235483	7218795	2.32	0.10	C12H22O11	M-H	341.109	341.108	-4.3318 (ppm)	0	0	N/A	Manual	True	False	Pass	Confirmed
maltose_sucrose	2.22	Target Compound	88_B_F_SA_F212	88	Processed	T1		Unknown					709165	4264837	2.28	0.06	C12H22O11	M-H	341.109	341.107	-4.9580 (ppm)	0	0	N/A	Method	True	False	Pass	Confirmed
maltose_sucrose	2.22	Target Compound	89_B_F_SA_F212	89	Processed	T1		Unknown					1160887	6488426	2.3	0.08	C12H22O11	M-H	341.109	341.107	-4.5107 (ppm)	0	0	N/A	Manual	True	False	Pass	Confirmed
maltose_sucrose	2.22	Target Compound	90_F_SA_F253	90	Processed	T1		Unknown					2730157	18289920	2.27	0.05	C12H22O11	M-H	341.109	341.108	-3.3477 (ppm)	0	0	N/A	Method	True	False	Pass	Confirmed
maltose_sucrose	2.22	Target Compound	91_F_SA_F253	91	Processed	T1		Unknown					996649	5842957	2.28	0.06	C12H22O11	M-H	341.109	341.108	-4.3318 (ppm)	0	0	N/A	Method	True	False	Pass	Confirmed
maltose_sucrose	2.22	Target Compound	93_B_F_SA_F253	92	Processed	T1		Unknown					880098	4721785	2.3	0.08	C12H22O11	M-H	341.109	341.107	-4.9580 (ppm)	0	0	N/A	Method	True	False	Pass	Confirmed
maltose_sucrose	2.22	Target Compound	94_B_F_SA_F253	93	Processed	T1		Unknown					681290	3789012	2.3	0.08	C12H22O11	M-H	341.109	341.108	-3.9739 (ppm)	0	0	N/A	Method	True	False	Pass	Confirmed
maltose_sucrose	2.22	Target Compound	95_B_F_SA_F253	94	Processed	T1		Unknown					1333336	8942812	2.26	0.04	C12H22O11	M-H	341.109	341.108	-3.7950 (ppm)	0	0	N/A	Method	True	False	Pass	Confirmed
maltose_sucrose	2.22	Target Compound	96_Media_SA_Media	95	Processed	T1		Unknown					1383070	8421402	2.29	0.07	C12H22O11	M-H	341.109	341.108	-3.7055 (ppm)	0	0	N/A	Method	True	False	Pass	Confirmed
maltose_sucrose	2.22	Target Compound	97_Media_C_SA_Media_C	96	Processed	T1		Unknown					3003318	28856062	2.27	0.05	C12H22O11	M-H	341.109	341.108	-4.1528 (ppm)	0	0	N/A	Method	True	False	Pass	Confirmed
maltose_sucrose	2.22	Target Compound	98_Media_C_SA_Media_C	97	Processed	T1		Unknown					2398959	22755885	2.29	0.07	C12H22O11	M-H	341.109	341.108	-4.0634 (ppm)	0	0	N/A	Method	True	False	Pass	Confirmed
maltose_sucrose	2.22	Target Compound	99_Media_C_SA_Media_C	98	Processed	T1		Unknown					3637434	27921351	2.28	0.06	C12H22O11	M-H	341.109	341.108	-3.6160 (ppm)	0	0	N/A	Method	True	False	Pass	Confirmed
maltose_sucrose	2.22	Target Compound	Pool_62h_01	104	Processed	T1		Unknown					4253548	38343836	2.27	0.05	C12H22O11	M-H	341.109	341.108	-3.3477 (ppm)	0	0	N/A	Method	True	False	Pass	Confirmed
maltose_sucrose	2.22	Target Compound	Pool_62h_02	105	Processed	T1		Unknown					4940914	39148149	2.27	0.05	C12H22O11	M-H	341.109	341.108	-4.0634 (ppm)	0	0	N/A	Method	True	False	Pass	Confirmed
maltose_sucrose	2.22	Target Compound	Pool_62h_03	106	Processed	T1		Unknown					4651815	34143290	2.28	0.06	C12H22O11	M-H	341.109	341.108	-4.1528 (ppm)	0	0	N/A	Method	True	False	Pass	Confirmed
maltose_sucrose	2.22	Target Compound	Pool_62h_04	107	Processed	T1		Unknown					3161167	23324697	2.28	0.06	C12H22O11	M-H	341.109	341.108	-3.5266 (ppm)	0	0	N/A	Method	True	False	Pass	Confirmed
maltose_sucrose	2.22	Target Compound	Pool_62h_05	108	Processed	T1		Unknown					2206739	15212708	2.28	0.06	C12H22O11	M-H	341.109	341.107	-4.6002 (ppm)	0	0	N/A	Method	True	False	Pass	Confirmed
maltose_sucrose	2.22	Target Compound	Pool_62h_06	109	Processed	T1		Unknown					2101689	14801178	2.3	0.08	C12H22O11	M-H	341.109	341.108	-3.7950 (ppm)	0	0	N/A	Method	True	False	Pass	Confirmed
maltose_sucrose	2.22	Target Compound	Pool_62h_07	110	Processed	T1		Unknown					1979989	14969123	2.28	0.06	C12H22O11	M-H	341.109	341.107	-4.7791 (ppm)	0	0	N/A	Method	True	False	Pass	Confirmed
maltose_sucrose	2.22	Target Compound	Pool_62h_08	111	Processed	T1		Unknown					2236992	16984693	2.28	0.06	C12H22O11	M-H	341.109	341.108	-3.9739 (ppm)	0	0	N/A	Method	True	False	Pass	Confirmed
maltose_sucrose	2.22	Target Compound	Pool_62h_09	112	Processed	T1		Unknown					2523448	20865877	2.28	0.06	C12H22O11	M-H	341.109	341.108	-3.7950 (ppm)	0	0	N/A	Method	True	False	Pass	Confirmed
maltose_sucrose	2.22	Target Compound	Std_Mix40_250_01	115	Processed	T1		Unknown					714897	7064719	2.22	0.00	C12H22O11	M-H	341.109	341.108	-3.4371 (ppm)	0	0	N/A	Method	True	False	Pass	Confirmed
maltose_sucrose	2.22	Target Compound	Std_Mix40_250_02	116	Processed	T1		Unknown					839922	8708649	2.2	-0.02	C12H22O11	M-H	341.109	341.107	-4.4212 (ppm)	0	0	N/A	Method	True	False	Pass	Confirmed
mannitol_sorbitol	2.16	Target Compound	01_B_SA_R09	1	Processed	T1		Unknown					2283352	13220769	2.17	0.01	C6H14O6	M-H	181.072	181.072	-.2413 (ppm)	0	0	N/A	Method	True	False	Pass	Confirmed
mannitol_sorbitol	2.16	Target Compound	02_B_SA_R09	2	Processed	T1		Unknown					929596	5954576	2.18	0.02	C6H14O6	M-H	181.072	181.072	-.8312 (ppm)	0	0	N/A	Method	True	False	Pass	Confirmed
mannitol_sorbitol	2.16	Target Compound	03_B_SA_R09	3	Processed	T1		Unknown					980110	6261771	2.16	0.00	C6H14O6	M-H	181.072	181.072	-.6626 (ppm)	0	0	N/A	Method	True	False	Pass	Confirmed
mannitol_sorbitol	2.16	Target Compound	04_F_B_SA_R09	4	Processed	T1		Unknown					2521125	14529346	2.16	0.00	C6H14O6	M-H	181.072	181.072	.1801 (ppm)	0	0	N/A	Method	True	False	Pass	Confirmed
mannitol_sorbitol	2.16	Target Compound	05_F_B_SA_R09	5	Processed	T1		Unknown					1089898	7223080	2.16	0.00	C6H14O6	M-H	181.072	181.072	-.2413 (ppm)	0	0	N/A	Method	True	False	Pass	Confirmed
mannitol_sorbitol	2.16	Target Compound	06_F_B_SA_R09	6	Processed	T1		Unknown					1129600	7107432	2.17	0.01	C6H14O6	M-H	181.072	181.072	.0115 (ppm)	0	0	N/A	Method	True	False	Pass	Confirmed
mannitol_sorbitol	2.16	Target Compound	07_B_SA_R16	7	Processed	T1		Unknown					1061117	6769537	2.19	0.03	C6H14O6	M-H	181.072	181.072	-.7469 (ppm)	0	0	N/A	Method	True	False	Pass	Confirmed
mannitol_sorbitol	2.16	Target Compound	08_B_SA_R16	8	Processed	T1		Unknown					657688	4329806	2.16	0.00	C6H14O6	M-H	181.072	181.072	-.7469 (ppm)	0	0	N/A	Method	True	False	Pass	Confirmed
mannitol_sorbitol	2.16	Target Compound	09_B_SA_R16	9	Processed	T1		Unknown					1335818	9058040	2.16	0.00	C6H14O6	M-H	181.072	181.072	-.4941 (ppm)	0	0	N/A	Method	True	False	Pass	Confirmed
mannitol_sorbitol	2.16	Target Compound	10_F_B_SA_R16	10	Processed	T1		Unknown					1859165	11799016	2.16	0.00	C6H14O6	M-H	181.072	181.072	-.2413 (ppm)	0	0	N/A	Method	True	False	Pass	Confirmed
mannitol_sorbitol	2.16	Target Compound	100_Media_C_SA_Media_C	99	Processed	T1		Unknown					3228228	20951335	2.17	0.01	C6H14O6	M-H	181.072	181.072	-.4941 (ppm)	0	0	N/A	Method	True	False	Pass	Confirmed
mannitol_sorbitol	2.16	Target Compound	101_Media_C_SA_Media_C	100	Processed	T1		Unknown					3285128	21005931	2.17	0.01	C6H14O6	M-H	181.072	181.072	-.3256 (ppm)	0	0	N/A	Method	True	False	Pass	Confirmed
mannitol_sorbitol	2.16	Target Compound	102_Media_C_SA_Media_C	101	Processed	T1		Unknown					3021547	19603937	2.16	0.00	C6H14O6	M-H	181.072	181.072	-.8312 (ppm)	0	0	N/A	Method	True	False	Pass	Confirmed
mannitol_sorbitol	2.16	Target Compound	103_Media_C_SA_Media_C	102	Processed	T1		Unknown					3132603	20665240	2.16	0.00	C6H14O6	M-H	181.072	181.072	-.7469 (ppm)	0	0	N/A	Method	True	False	Pass	Confirmed
mannitol_sorbitol	2.16	Target Compound	104_Media_C_SA_Media_C	103	Processed	T1		Unknown					3271472	21064750	2.16	0.00	C6H14O6	M-H	181.072	181.072	-.4941 (ppm)	0	0	N/A	Method	True	False	Pass	Confirmed
mannitol_sorbitol	2.16	Target Compound	11_F_B_SA_R16	11	Processed	T1		Unknown					997114	5917892	2.17	0.01	C6H14O6	M-H	181.072	181.072	-.7469 (ppm)	0	0	N/A	Method	True	False	Pass	Confirmed
mannitol_sorbitol	2.16	Target Compound	12_F_B_SA_R16	12	Processed	T1		Unknown					790662	5248723	2.16	0.00	C6H14O6	M-H	181.072	181.072	-.9154 (ppm)	0	0	N/A	Method	True	False	Pass	Confirmed
mannitol_sorbitol	2.16	Target Compound	13_B_SA_R147	13	Processed	T1		Unknown					4787122	30112513	2.18	0.02	C6H14O6	M-H	181.072	181.072	.0115 (ppm)	0	0	N/A	Method	True	False	Pass	Confirmed
mannitol_sorbitol	2.16	Target Compound	14_B_SA_R147	14	Processed	T1		Unknown					2875451	19252102	2.16	0.00	C6H14O6	M-H	181.072	181.072	-.7469 (ppm)	0	0	N/A	Method	True	False	Pass	Confirmed
mannitol_sorbitol	2.16	Target Compound	15_B_SA_R147	15	Processed	T1		Unknown					1547612	10610459	2.17	0.01	C6H14O6	M-H	181.072	181.071	-1.1683 (ppm)	0	0	N/A	Method	True	False	Pass	Confirmed
mannitol_sorbitol	2.16	Target Compound	16_F_B_SA_R147	16	Processed	T1		Unknown					5849658	37281246	2.17	0.01	C6H14O6	M-H	181.072	181.072	.4329 (ppm)	0	0	N/A	Method	True	False	Pass	Confirmed
mannitol_sorbitol	2.16	Target Compound	17_F_B_SA_R147	17	Processed	T1		Unknown					2344258	15062318	2.17	0.01	C6H14O6	M-H	181.072	181.072	-.7469 (ppm)	0	0	N/A	Method	True	False	Pass	Confirmed
mannitol_sorbitol	2.16	Target Compound	18_F_B_SA_R147	18	Processed	T1		Unknown					3592476	23210963	2.18	0.02	C6H14O6	M-H	181.072	181.072	-.0728 (ppm)	0	0	N/A	Method	True	False	Pass	Confirmed
mannitol_sorbitol	2.16	Target Compound	19_B_SA_R318	19	Processed	T1		Unknown					457825	2854125	2.14	-0.02	C6H14O6	M-H	181.072	181.072	-.7469 (ppm)	0	0	N/A	Method	True	False	Pass	Confirmed
mannitol_sorbitol	2.16	Target Compound	20_B_SA_R318	20	Processed	T1		Unknown					617372	4158675	2.16	0.00	C6H14O6	M-H	181.072	181.071	-1.3368 (ppm)	0	0	N/A	Method	True	False	Pass	Confirmed
mannitol_sorbitol	2.16	Target Compound	21_B_SA_R318	21	Processed	T1		Unknown					214538	1416126	2.18	0.02	C6H14O6	M-H	181.072	181.072	-.5784 (ppm)	0	0	N/A	Method	True	False	Pass	Confirmed
mannitol_sorbitol	2.16	Target Compound	22_F_B_SA_R318	22	Processed	T1		Unknown					511052	3398051	2.42	0.26	C6H14O6	M-H	181.072	181.072	-.9154 (ppm)	0	0	N/A	Manual	True	False	Pass	Confirmed
mannitol_sorbitol	2.16	Target Compound	23_F_B_SA_R318	23	Processed	T1		Unknown					203718	1395038	2.18	0.02	C6H14O6	M-H	181.072	181.072	-.9154 (ppm)	0	0	N/A	Method	True	False	Pass	Confirmed
mannitol_sorbitol	2.16	Target Compound	24_Media_SA_Media	24	Processed	T1		Unknown					3248428	20761117	2.05	-0.11	C6H14O6	M-H	181.072	181.072	-.3256 (ppm)	0	0	N/A	Manual	True	False	Pass	Confirmed
mannitol_sorbitol	2.16	Target Compound	25_F_B_SA_R318	25	Processed	T1		Unknown					468766	2913915	2.18	0.02	C6H14O6	M-H	181.072	181.072	-.8312 (ppm)	0	0	N/A	Method	True	False	Pass	Confirmed
mannitol_sorbitol	2.16	Target Compound	26_B_SA_R327	26	Processed	T1		Unknown					3422738	21579732	2.16	0.00	C6H14O6	M-H	181.072	181.072	-.4098 (ppm)	0	0	N/A	Method	True	False	Pass	Confirmed
mannitol_sorbitol	2.16	Target Compound	27_B_SA_R327	27	Processed	T1		Unknown					1260816	8040664	2.17	0.01	C6H14O6	M-H	181.072	181.072	-.6626 (ppm)	0	0	N/A	Method	True	False	Pass	Confirmed
mannitol_sorbitol	2.16	Target Compound	28_B_SA_R327	28	Processed	T1		Unknown					1248981	8446708	2.16	0.00	C6H14O6	M-H	181.072	181.072	-.1570 (ppm)	0	0	N/A	Method	True	False	Pass	Confirmed
mannitol_sorbitol	2.16	Target Compound	29_F_B_SA_R327	29	Processed	T1		Unknown					2224374	14761784	2.17	0.01	C6H14O6	M-H	181.072	181.072	-.0728 (ppm)	0	0	N/A	Method	True	False	Pass	Confirmed
mannitol_sorbitol	2.16	Target Compound	30_F_B_SA_R327	30	Processed	T1		Unknown					1182853	8014754	2.17	0.01	C6H14O6	M-H	181.072	181.072	-.4941 (ppm)	0	0	N/A	Method	True	False	Pass	Confirmed
mannitol_sorbitol	2.16	Target Compound	31_F_B_SA_R327	31	Processed	T1		Unknown					1232446	7978229	2.16	0.00	C6H14O6	M-H	181.072	181.072	-.4098 (ppm)	0	0	N/A	Method	True	False	Pass	Confirmed
mannitol_sorbitol	2.16	Target Compound	32_B_SA_R420	32	Processed	T1		Unknown					1956227	12856170	2.17	0.01	C6H14O6	M-H	181.072	181.072	-.8312 (ppm)	0	0	N/A	Method	True	False	Pass	Confirmed
mannitol_sorbitol	2.16	Target Compound	33_B_SA_R420	33	Processed	T1		Unknown					1175461	7511956	2.17	0.01	C6H14O6	M-H	181.072	181.071	-1.5053 (ppm)	0	0	N/A	Method	True	False	Pass	Confirmed
mannitol_sorbitol	2.16	Target Compound	34_B_SA_R420	34	Processed	T1		Unknown					1231937	7742066	2.17	0.01	C6H14O6	M-H	181.072	181.072	-.9997 (ppm)	0	0	N/A	Method	True	False	Pass	Confirmed
mannitol_sorbitol	2.16	Target Compound	35_F_B_SA_R420	35	Processed	T1		Unknown					2300225	13441798	2.17	0.01	C6H14O6	M-H	181.072	181.072	-.2413 (ppm)	0	0	N/A	Method	True	False	Pass	Confirmed
mannitol_sorbitol	2.16	Target Compound	36_F_B_SA_R420	36	Processed	T1		Unknown					1275694	8015113	2.17	0.01	C6H14O6	M-H	181.072	181.072	-.3256 (ppm)	0	0	N/A	Method	True	False	Pass	Confirmed
mannitol_sorbitol	2.16	Target Compound	37_F_B_SA_R420	37	Processed	T1		Unknown					1633003	9690840	2.17	0.01	C6H14O6	M-H	181.072	181.072	-.5784 (ppm)	0	0	N/A	Method	True	False	Pass	Confirmed
mannitol_sorbitol	2.16	Target Compound	38_B_SA_R431	38	Processed	T1		Unknown					2019850	11542752	2.17	0.01	C6H14O6	M-H	181.072	181.072	-.2413 (ppm)	0	0	N/A	Method	True	False	Pass	Confirmed
mannitol_sorbitol	2.16	Target Compound	39_B_SA_R431	39	Processed	T1		Unknown					992268	6706755	2.16	0.00	C6H14O6	M-H	181.072	181.072	-.8312 (ppm)	0	0	N/A	Method	True	False	Pass	Confirmed
mannitol_sorbitol	2.16	Target Compound	40_B_SA_R431	40	Processed	T1		Unknown					1473508	9443150	2.16	0.00	C6H14O6	M-H	181.072	181.072	-.4941 (ppm)	0	0	N/A	Method	True	False	Pass	Confirmed
mannitol_sorbitol	2.16	Target Compound	41_F_B_SA_R431	41	Processed	T1		Unknown					2396489	15111814	2.18	0.02	C6H14O6	M-H	181.072	181.072	.2643 (ppm)	0	0	N/A	Method	True	False	Pass	Confirmed
mannitol_sorbitol	2.16	Target Compound	42_F_B_SA_R431	42	Processed	T1		Unknown					1335080	8643718	2.16	0.00	C6H14O6	M-H	181.072	181.072	-.4941 (ppm)	0	0	N/A	Method	True	False	Pass	Confirmed
mannitol_sorbitol	2.16	Target Compound	43_F_B_SA_R431	43	Processed	T1		Unknown					7550169	50999807	2.16	0.00	C6H14O6	M-H	181.072	181.072	-.3256 (ppm)	0	0	N/A	Method	True	False	Pass	Confirmed
mannitol_sorbitol	2.16	Target Compound	44_B_SA_R565	44	Processed	T1		Unknown					1686114	11326151	2.18	0.02	C6H14O6	M-H	181.072	181.072	.0958 (ppm)	0	0	N/A	Method	True	False	Pass	Confirmed
mannitol_sorbitol	2.16	Target Compound	45_B_SA_R565	45	Processed	T1		Unknown					1345707	8660452	2.18	0.02	C6H14O6	M-H	181.072	181.072	-.5784 (ppm)	0	0	N/A	Method	True	False	Pass	Confirmed
mannitol_sorbitol	2.16	Target Compound	46_B_SA_R565	46	Processed	T1		Unknown					1373955	8746281	2.16	0.00	C6H14O6	M-H	181.072	181.072	-.5784 (ppm)	0	0	N/A	Method	True	False	Pass	Confirmed
mannitol_sorbitol	2.16	Target Compound	47_Media_SA_Media	47	Processed	T1		Unknown					1560568	10336448	2.16	0.00	C6H14O6	M-H	181.072	181.072	-.3256 (ppm)	0	0	N/A	Method	True	False	Pass	Confirmed
mannitol_sorbitol	2.16	Target Compound	48_Media_SA_Media	48	Processed	T1		Unknown					1198186	7447078	2.16	0.00	C6H14O6	M-H	181.072	181.072	-.2413 (ppm)	0	0	N/A	Method	True	False	Pass	Confirmed
mannitol_sorbitol	2.16	Target Compound	49_F_B_SA_R565	49	Processed	T1		Unknown					3378201	22118539	2.16	0.00	C6H14O6	M-H	181.072	181.072	-.3256 (ppm)	0	0	N/A	Method	True	False	Pass	Confirmed
mannitol_sorbitol	2.16	Target Compound	50_F_B_SA_R565	50	Processed	T1		Unknown					3893689	24271610	2.17	0.01	C6H14O6	M-H	181.072	181.072	-.1570 (ppm)	0	0	N/A	Method	True	False	Pass	Confirmed
mannitol_sorbitol	2.16	Target Compound	51_F_B_SA_R565	51	Processed	T1		Unknown					1659947	11007028	2.18	0.02	C6H14O6	M-H	181.072	181.072	-.0728 (ppm)	0	0	N/A	Method	True	False	Pass	Confirmed
mannitol_sorbitol	2.16	Target Compound	52_B_SA_R568	52	Processed	T1		Unknown					286195	1658274	2.17	0.01	C6H14O6	M-H	181.072	181.072	-.9997 (ppm)	0	0	N/A	Method	True	False	Pass	Confirmed
mannitol_sorbitol	2.16	Target Compound	53_B_SA_R568	53	Processed	T1		Unknown					196335	1237688	2.18	0.02	C6H14O6	M-H	181.072	181.072	-.3256 (ppm)	0	0	N/A	Method	True	False	Pass	Confirmed
mannitol_sorbitol	2.16	Target Compound	54_B_SA_R568	54	Processed	T1		Unknown					1310908	8291108	2.17	0.01	C6H14O6	M-H	181.072	181.072	-.4098 (ppm)	0	0	N/A	Method	True	False	Pass	Confirmed
mannitol_sorbitol	2.16	Target Compound	55_F_B_SA_R568	55	Processed	T1		Unknown					2414061	15366638	2.17	0.01	C6H14O6	M-H	181.072	181.072	.1801 (ppm)	0	0	N/A	Method	True	False	Pass	Confirmed
mannitol_sorbitol	2.16	Target Compound	56_F_B_SA_R568	56	Processed	T1		Unknown					1857321	11835388	2.16	0.00	C6H14O6	M-H	181.072	181.072	-.3256 (ppm)	0	0	N/A	Method	True	False	Pass	Confirmed
mannitol_sorbitol	2.16	Target Compound	57_F_B_SA_R568	57	Processed	T1		Unknown					238197	1470849	2.17	0.01	C6H14O6	M-H	181.072	181.072	-.9997 (ppm)	0	0	N/A	Method	True	False	Pass	Confirmed
mannitol_sorbitol	2.16	Target Compound	58_B_SA_R651	58	Processed	T1		Unknown					150755	937151	2.18	0.02	C6H14O6	M-H	181.072	181.072	-.1570 (ppm)	0	0	N/A	Method	True	False	Pass	Confirmed
mannitol_sorbitol	2.16	Target Compound	59_B_SA_R651	59	Processed	T1		Unknown					132843	777529	2.18	0.02	C6H14O6	M-H	181.072	181.072	-1.0840 (ppm)	0	0	N/A	Method	True	False	Pass	Confirmed
mannitol_sorbitol	2.16	Target Compound	60_B_SA_R651	60	Processed	T1		Unknown					113278	575833	2.17	0.01	C6H14O6	M-H	181.072	181.072	1.1913 (ppm)	0	0	N/A	Method	True	False	Pass	Confirmed
mannitol_sorbitol	2.16	Target Compound	61_F_B_SA_R651	61	Processed	T1		Unknown					154465	851935	2.18	0.02	C6H14O6	M-H	181.072	181.071	-1.3368 (ppm)	0	0	N/A	Method	True	False	Pass	Confirmed
mannitol_sorbitol	2.16	Target Compound	62_F_B_SA_R651	62	Processed	T1		Unknown					124841	673376	2.18	0.02	C6H14O6	M-H	181.072	181.072	.4329 (ppm)	0	0	N/A	Method	True	False	Pass	Confirmed
mannitol_sorbitol	2.16	Target Compound	63_F_B_SA_R651	63	Processed	T1		Unknown					86379	562892	2.19	0.03	C6H14O6	M-H	181.072	181.072	-1.0840 (ppm)	0	0	N/A	Method	True	False	Pass	Confirmed
mannitol_sorbitol	2.16	Target Compound	64_B_SA_R695	64	Processed	T1		Unknown					1120710	7211824	2.16	0.00	C6H14O6	M-H	181.072	181.072	-.3256 (ppm)	0	0	N/A	Method	True	False	Pass	Confirmed
mannitol_sorbitol	2.16	Target Compound	65_B_SA_R695	65	Processed	T1		Unknown					1173296	7790216	2.16	0.00	C6H14O6	M-H	181.072	181.072	-.7469 (ppm)	0	0	N/A	Method	True	False	Pass	Confirmed
mannitol_sorbitol	2.16	Target Compound	66_B_SA_R695	66	Processed	T1		Unknown					1282946	8280155	2.16	0.00	C6H14O6	M-H	181.072	181.072	-.7469 (ppm)	0	0	N/A	Method	True	False	Pass	Confirmed
mannitol_sorbitol	2.16	Target Compound	67_F_B_SA_R695	67	Processed	T1		Unknown					511408	3072028	2.16	0.00	C6H14O6	M-H	181.072	181.072	-.5784 (ppm)	0	0	N/A	Method	True	False	Pass	Confirmed
mannitol_sorbitol	2.16	Target Compound	68_F_B_SA_R695	68	Processed	T1		Unknown					492887	3162397	2.17	0.01	C6H14O6	M-H	181.072	181.072	-.3256 (ppm)	0	0	N/A	Method	True	False	Pass	Confirmed
mannitol_sorbitol	2.16	Target Compound	69_F_B_SA_R695	69	Processed	T1		Unknown					481637	2931757	2.14	-0.02	C6H14O6	M-H	181.072	181.072	-.7469 (ppm)	0	0	N/A	Method	True	False	Pass	Confirmed
mannitol_sorbitol	2.16	Target Compound	70_F_SA_F16	70	Processed	T1		Unknown					2047681	13091341	2.16	0.00	C6H14O6	M-H	181.072	181.072	-.2413 (ppm)	0	0	N/A	Method	True	False	Pass	Confirmed
mannitol_sorbitol	2.16	Target Compound	71_Media_SA_Media	71	Processed	T1		Unknown					1779946	11505574	2.17	0.01	C6H14O6	M-H	181.072	181.072	-.4098 (ppm)	0	0	N/A	Method	True	False	Pass	Confirmed
mannitol_sorbitol	2.16	Target Compound	72_Media_SA_Media	72	Processed	T1		Unknown					2927762	18632712	2.16	0.00	C6H14O6	M-H	181.072	181.072	-.7469 (ppm)	0	0	N/A	Method	True	False	Pass	Confirmed
mannitol_sorbitol	2.16	Target Compound	73_F_SA_F16	73	Processed	T1		Unknown					1812418	12150704	2.16	0.00	C6H14O6	M-H	181.072	181.072	-.5784 (ppm)	0	0	N/A	Method	True	False	Pass	Confirmed
mannitol_sorbitol	2.16	Target Compound	74_F_SA_F16	74	Processed	T1		Unknown					1993518	13873777	2.17	0.01	C6H14O6	M-H	181.072	181.072	-.5784 (ppm)	0	0	N/A	Method	True	False	Pass	Confirmed
mannitol_sorbitol	2.16	Target Compound	75_B_F_SA_F16	75	Processed	T1		Unknown					135029	770906	2.16	0.00	C6H14O6	M-H	181.072	181.072	.2643 (ppm)	0	0	N/A	Method	True	False	Pass	Confirmed
mannitol_sorbitol	2.16	Target Compound	76_B_F_SA_F16	76	Processed	T1		Unknown					101130	558006	2.18	0.02	C6H14O6	M-H	181.072	181.072	-.8312 (ppm)	0	0	N/A	Method	True	False	Pass	Confirmed
mannitol_sorbitol	2.16	Target Compound	77_B_F_SA_F16	77	Processed	T1		Unknown					125035	778922	2.2	0.04	C6H14O6	M-H	181.072	181.072	-.5784 (ppm)	0	0	N/A	Method	True	False	Pass	Confirmed
mannitol_sorbitol	2.16	Target Compound	78_F_SA_F147	78	Processed	T1		Unknown					1392658	9524277	2.17	0.01	C6H14O6	M-H	181.072	181.072	-.4098 (ppm)	0	0	N/A	Method	True	False	Pass	Confirmed
mannitol_sorbitol	2.16	Target Compound	79_F_SA_F147	79	Processed	T1		Unknown					1258295	8432440	2.16	0.00	C6H14O6	M-H	181.072	181.072	-.4098 (ppm)	0	0	N/A	Method	True	False	Pass	Confirmed
mannitol_sorbitol	2.16	Target Compound	80_F_SA_F147	80	Processed	T1		Unknown					1267576	8152337	2.16	0.00	C6H14O6	M-H	181.072	181.072	-.7469 (ppm)	0	0	N/A	Method	True	False	Pass	Confirmed
mannitol_sorbitol	2.16	Target Compound	81_B_F_SA_F147	81	Processed	T1		Unknown					192075	1035858	2.18	0.02	C6H14O6	M-H	181.072	181.072	-.9997 (ppm)	0	0	N/A	Method	True	False	Pass	Confirmed
mannitol_sorbitol	2.16	Target Compound	82_B_F_SA_F147	82	Processed	T1		Unknown					120051	735586	2.18	0.02	C6H14O6	M-H	181.072	181.072	-.9154 (ppm)	0	0	N/A	Method	True	False	Pass	Confirmed
mannitol_sorbitol	2.16	Target Compound	83_B_F_SA_F147	83	Processed	T1		Unknown					127212	776250	2.2	0.04	C6H14O6	M-H	181.072	181.072	-.3256 (ppm)	0	0	N/A	Method	True	False	Pass	Confirmed
mannitol_sorbitol	2.16	Target Compound	84_F_SA_F212	84	Processed	T1		Unknown					1725294	11435876	2.16	0.00	C6H14O6	M-H	181.072	181.072	-.2413 (ppm)	0	0	N/A	Method	True	False	Pass	Confirmed
mannitol_sorbitol	2.16	Target Compound	85_F_SA_F212	85	Processed	T1		Unknown					1376954	8775195	2.16	0.00	C6H14O6	M-H	181.072	181.072	-.3256 (ppm)	0	0	N/A	Method	True	False	Pass	Confirmed
mannitol_sorbitol	2.16	Target Compound	86_F_SA_F212	86	Processed	T1		Unknown					1277744	7934756	2.17	0.01	C6H14O6	M-H	181.072	181.072	-.9154 (ppm)	0	0	N/A	Method	True	False	Pass	Confirmed
mannitol_sorbitol	2.16	Target Compound	87_B_F_SA_F212	87	Processed	T1		Unknown					129234	738512	2.23	0.07	C6H14O6	M-H	181.072	181.072	-1.0840 (ppm)	0	0	N/A	Method	True	False	Pass	Confirmed
mannitol_sorbitol	2.16	Target Compound	88_B_F_SA_F212	88	Processed	T1		Unknown					151568	909668	2.18	0.02	C6H14O6	M-H	181.072	181.072	-.9997 (ppm)	0	0	N/A	Method	True	False	Pass	Confirmed
mannitol_sorbitol	2.16	Target Compound	89_B_F_SA_F212	89	Processed	T1		Unknown					156085	886845	2.18	0.02	C6H14O6	M-H	181.072	181.072	-1.0840 (ppm)	0	0	N/A	Method	True	False	Pass	Confirmed
mannitol_sorbitol	2.16	Target Compound	90_F_SA_F253	90	Processed	T1		Unknown					2113399	12589020	2.15	-0.01	C6H14O6	M-H	181.072	181.072	-.0728 (ppm)	0	0	N/A	Method	True	False	Pass	Confirmed
mannitol_sorbitol	2.16	Target Compound	91_F_SA_F253	91	Processed	T1		Unknown					1150322	7485003	2.16	0.00	C6H14O6	M-H	181.072	181.072	-.4941 (ppm)	0	0	N/A	Method	True	False	Pass	Confirmed
mannitol_sorbitol	2.16	Target Compound	93_B_F_SA_F253	92	Processed	T1		Unknown					169859	1014618	2.18	0.02	C6H14O6	M-H	181.072	181.072	-.8312 (ppm)	0	0	N/A	Method	True	False	Pass	Confirmed
mannitol_sorbitol	2.16	Target Compound	94_B_F_SA_F253	93	Processed	T1		Unknown					385656	2388718	2.19	0.03	C6H14O6	M-H	181.072	181.072	-.7469 (ppm)	0	0	N/A	Method	True	False	Pass	Confirmed
mannitol_sorbitol	2.16	Target Compound	95_B_F_SA_F253	94	Processed	T1		Unknown					197418	1171458	2.18	0.02	C6H14O6	M-H	181.072	181.072	-.1570 (ppm)	0	0	N/A	Method	True	False	Pass	Confirmed
mannitol_sorbitol	2.16	Target Compound	96_Media_SA_Media	95	Processed	T1		Unknown					1416119	8372092	2.19	0.03	C6H14O6	M-H	181.072	181.072	-.9154 (ppm)	0	0	N/A	Method	True	False	Pass	Confirmed
mannitol_sorbitol	2.16	Target Compound	97_Media_C_SA_Media_C	96	Processed	T1		Unknown					3252592	19498259	2.15	-0.01	C6H14O6	M-H	181.072	181.072	-.3256 (ppm)	0	0	N/A	Method	True	False	Pass	Confirmed
mannitol_sorbitol	2.16	Target Compound	98_Media_C_SA_Media_C	97	Processed	T1		Unknown					3241008	21640085	2.16	0.00	C6H14O6	M-H	181.072	181.072	-.3256 (ppm)	0	0	N/A	Method	True	False	Pass	Confirmed
mannitol_sorbitol	2.16	Target Compound	99_Media_C_SA_Media_C	98	Processed	T1		Unknown					2972567	18606219	2.16	0.00	C6H14O6	M-H	181.072	181.072	-.6626 (ppm)	0	0	N/A	Method	True	False	Pass	Confirmed
mannitol_sorbitol	2.16	Target Compound	Pool_62h_01	104	Processed	T1		Unknown					3621849	20831993	2.16	0.00	C6H14O6	M-H	181.072	181.072	.0115 (ppm)	0	0	N/A	Method	True	False	Pass	Confirmed
mannitol_sorbitol	2.16	Target Compound	Pool_62h_02	105	Processed	T1		Unknown					2660949	15613228	2.17	0.01	C6H14O6	M-H	181.072	181.072	-.6626 (ppm)	0	0	N/A	Method	True	False	Pass	Confirmed
mannitol_sorbitol	2.16	Target Compound	Pool_62h_03	106	Processed	T1		Unknown					1742804	11945930	2.18	0.02	C6H14O6	M-H	181.072	181.072	-.1570 (ppm)	0	0	N/A	Method	True	False	Pass	Confirmed
mannitol_sorbitol	2.16	Target Compound	Pool_62h_04	107	Processed	T1		Unknown					1482278	9616169	2.16	0.00	C6H14O6	M-H	181.072	181.072	-.3256 (ppm)	0	0	N/A	Method	True	False	Pass	Confirmed
mannitol_sorbitol	2.16	Target Compound	Pool_62h_05	108	Processed	T1		Unknown					1257808	7986689	2.17	0.01	C6H14O6	M-H	181.072	181.071	-1.2525 (ppm)	0	0	N/A	Method	True	False	Pass	Confirmed
mannitol_sorbitol	2.16	Target Compound	Pool_62h_06	109	Processed	T1		Unknown					1297046	8176300	2.17	0.01	C6H14O6	M-H	181.072	181.072	-.4098 (ppm)	0	0	N/A	Method	True	False	Pass	Confirmed
mannitol_sorbitol	2.16	Target Compound	Pool_62h_07	110	Processed	T1		Unknown					1287268	8516746	2.17	0.01	C6H14O6	M-H	181.072	181.072	-.4941 (ppm)	0	0	N/A	Method	True	False	Pass	Confirmed
mannitol_sorbitol	2.16	Target Compound	Pool_62h_08	111	Processed	T1		Unknown					1309431	8408154	2.17	0.01	C6H14O6	M-H	181.072	181.072	-.5784 (ppm)	0	0	N/A	Method	True	False	Pass	Confirmed
mannitol_sorbitol	2.16	Target Compound	Pool_62h_09	112	Processed	T1		Unknown					1254362	8443102	2.19	0.03	C6H14O6	M-H	181.072	181.072	-.4098 (ppm)	0	0	N/A	Method	True	False	Pass	Confirmed
mannitol_sorbitol	2.16	Target Compound	Std_Mix40_250_01	115	Processed	T1		Unknown					3678763	40493957	2.21	0.05	C6H14O6	M-H	181.072	181.072	.0958 (ppm)	0	0	N/A	Method	True	False	Pass	Confirmed
mannitol_sorbitol	2.16	Target Compound	Std_Mix40_250_02	116	Processed	T1		Unknown					4287000	46920020	2.2	0.04	C6H14O6	M-H	181.072	181.072	-.4941 (ppm)	0	0	N/A	Method	True	False	Pass	Confirmed
pyruvic acid	2.67	Target Compound	01_B_SA_R09	1	Processed	T1		Unknown					10257761	118078546	2.67	0.00	C3H4O3	M-H	87.0088	87.0087	-1.0962 (ppm)	0	0	N/A	Method	True	False	Pass	Confirmed
pyruvic acid	2.67	Target Compound	02_B_SA_R09	2	Processed	T1		Unknown					10831921	129788606	2.69	0.02	C3H4O3	M-H	87.0088	87.0086	-1.4469 (ppm)	0	0	N/A	Method	True	False	Pass	Confirmed
pyruvic acid	2.67	Target Compound	03_B_SA_R09	3	Processed	T1		Unknown					8637693	108727604	2.67	0.00	C3H4O3	M-H	87.0088	87.0086	-1.7977 (ppm)	0	0	N/A	Manual	True	False	Pass	Confirmed
pyruvic acid	2.67	Target Compound	04_F_B_SA_R09	4	Processed	T1		Unknown					9202995	109106326	2.69	0.02	C3H4O3	M-H	87.0088	87.0087	-.6578 (ppm)	0	0	N/A	Method	True	False	Pass	Confirmed
pyruvic acid	2.67	Target Compound	05_F_B_SA_R09	5	Processed	T1		Unknown					9456258	105091248	2.67	0.00	C3H4O3	M-H	87.0088	87.0087	-1.2716 (ppm)	0	0	N/A	Method	True	False	Pass	Confirmed
pyruvic acid	2.67	Target Compound	06_F_B_SA_R09	6	Processed	T1		Unknown					7249026	85226732	2.68	0.01	C3H4O3	M-H	87.0088	87.0087	-1.2716 (ppm)	0	0	N/A	Method	True	False	Pass	Confirmed
pyruvic acid	2.67	Target Compound	07_B_SA_R16	7	Processed	T1		Unknown					8835445	99552198	2.7	0.03	C3H4O3	M-H	87.0088	87.0087	-.8331 (ppm)	0	0	N/A	Method	True	False	Pass	Confirmed
pyruvic acid	2.67	Target Compound	08_B_SA_R16	8	Processed	T1		Unknown					11368098	119963910	2.67	0.00	C3H4O3	M-H	87.0088	87.0087	-1.3592 (ppm)	0	0	N/A	Method	True	False	Pass	Confirmed
pyruvic acid	2.67	Target Compound	09_B_SA_R16	9	Processed	T1		Unknown					14124258	153781426	2.67	0.00	C3H4O3	M-H	87.0088	87.0087	-1.1839 (ppm)	0	0	N/A	Method	True	False	Pass	Confirmed
pyruvic acid	2.67	Target Compound	10_F_B_SA_R16	10	Processed	T1		Unknown					12676175	142410383	2.68	0.01	C3H4O3	M-H	87.0088	87.0086	-1.4469 (ppm)	0	0	N/A	Method	True	False	Pass	Confirmed
pyruvic acid	2.67	Target Compound	100_Media_C_SA_Media_C	99	Processed	T1		Unknown					20859028	207826457	2.69	0.02	C3H4O3	M-H	87.0088	87.0087	-1.2716 (ppm)	0	0	N/A	Method	True	False	Pass	Confirmed
pyruvic acid	2.67	Target Compound	101_Media_C_SA_Media_C	100	Processed	T1		Unknown					14100841	144151386	2.69	0.02	C3H4O3	M-H	87.0088	87.0087	-1.2716 (ppm)	0	0	N/A	Method	True	False	Pass	Confirmed
pyruvic acid	2.67	Target Compound	102_Media_C_SA_Media_C	101	Processed	T1		Unknown					12970206	126383696	2.67	0.00	C3H4O3	M-H	87.0088	87.0086	-2.0607 (ppm)	0	0	N/A	Method	True	False	Pass	Confirmed
pyruvic acid	2.67	Target Compound	103_Media_C_SA_Media_C	102	Processed	T1		Unknown					20302452	208703321	2.67	0.00	C3H4O3	M-H	87.0088	87.0086	-1.6223 (ppm)	0	0	N/A	Method	True	False	Pass	Confirmed
pyruvic acid	2.67	Target Compound	104_Media_C_SA_Media_C	103	Processed	T1		Unknown					16309923	156849699	2.69	0.02	C3H4O3	M-H	87.0088	87.0087	-1.2716 (ppm)	0	0	N/A	Method	True	False	Pass	Confirmed
pyruvic acid	2.67	Target Compound	11_F_B_SA_R16	11	Processed	T1		Unknown					10215355	115810863	2.7	0.03	C3H4O3	M-H	87.0088	87.0086	-1.6223 (ppm)	0	0	N/A	Method	True	False	Pass	Confirmed
pyruvic acid	2.67	Target Compound	12_F_B_SA_R16	12	Processed	T1		Unknown					9549815	107428078	2.68	0.01	C3H4O3	M-H	87.0088	87.0086	-1.7977 (ppm)	0	0	N/A	Method	True	False	Pass	Confirmed
pyruvic acid	2.67	Target Compound	13_B_SA_R147	13	Processed	T1		Unknown					33046272	347493182	2.7	0.03	C3H4O3	M-H	87.0088	87.0087	-.9208 (ppm)	0	0	N/A	Method	True	False	Pass	Confirmed
pyruvic acid	2.67	Target Compound	14_B_SA_R147	14	Processed	T1		Unknown					26392015	276876898	2.67	0.00	C3H4O3	M-H	87.0088	87.0086	-1.4469 (ppm)	0	0	N/A	Method	True	False	Pass	Confirmed
pyruvic acid	2.67	Target Compound	15_B_SA_R147	15	Processed	T1		Unknown					90338850	985671005	2.68	0.01	C3H4O3	M-H	87.0088	87.0086	-1.6223 (ppm)	0	0	N/A	Method	True	False	Pass	Confirmed
pyruvic acid	2.67	Target Compound	16_F_B_SA_R147	16	Processed	T1		Unknown					32845462	340471113	2.67	0.00	C3H4O3	M-H	87.0088	87.0087	-.4824 (ppm)	0	0	N/A	Method	True	False	Pass	Confirmed
pyruvic acid	2.67	Target Compound	17_F_B_SA_R147	17	Processed	T1		Unknown					49534496	526820613	2.67	0.00	C3H4O3	M-H	87.0088	87.0086	-1.4469 (ppm)	0	0	N/A	Method	True	False	Pass	Confirmed
pyruvic acid	2.67	Target Compound	18_F_B_SA_R147	18	Processed	T1		Unknown					30292462	308091146	2.68	0.01	C3H4O3	M-H	87.0088	87.0087	-1.0962 (ppm)	0	0	N/A	Method	True	False	Pass	Confirmed
pyruvic acid	2.67	Target Compound	19_B_SA_R318	19	Processed	T1		Unknown					9082317	103403673	2.66	-0.01	C3H4O3	M-H	87.0088	87.0087	-1.2716 (ppm)	0	0	N/A	Method	True	False	Pass	Confirmed
pyruvic acid	2.67	Target Compound	20_B_SA_R318	20	Processed	T1		Unknown					8840198	98267236	2.68	0.01	C3H4O3	M-H	87.0088	87.0086	-2.0607 (ppm)	0	0	N/A	Method	True	False	Pass	Confirmed
pyruvic acid	2.67	Target Compound	21_B_SA_R318	21	Processed	T1		Unknown					7257488	78809434	2.68	0.01	C3H4O3	M-H	87.0088	87.0087	-1.3592 (ppm)	0	0	N/A	Method	True	False	Pass	Confirmed
pyruvic acid	2.67	Target Compound	22_F_B_SA_R318	22	Processed	T1		Unknown					12664581	173068410	2.97	0.30	C3H4O3	M-H	87.0088	87.0087	-1.3592 (ppm)	0	0	N/A	Manual	True	False	Pass	Confirmed
pyruvic acid	2.67	Target Compound	23_F_B_SA_R318	23	Processed	T1		Unknown					11076155	123074381	2.68	0.01	C3H4O3	M-H	87.0088	87.0087	-1.3592 (ppm)	0	0	N/A	Method	True	False	Pass	Confirmed
pyruvic acid	2.67	Target Compound	24_Media_SA_Media	24	Processed	T1		Unknown					52531919	558280246	2.58	-0.09	C3H4O3	M-H	87.0088	87.0087	-.7455 (ppm)	0	0	N/A	Manual	True	False	Pass	Confirmed
pyruvic acid	2.67	Target Compound	25_F_B_SA_R318	25	Processed	T1		Unknown					9301324	107002612	2.68	0.01	C3H4O3	M-H	87.0088	87.0087	-1.1839 (ppm)	0	0	N/A	Method	True	False	Pass	Confirmed
pyruvic acid	2.67	Target Compound	26_B_SA_R327	26	Processed	T1		Unknown					10213712	118291865	2.68	0.01	C3H4O3	M-H	87.0088	87.0087	-1.3592 (ppm)	0	0	N/A	Method	True	False	Pass	Confirmed
pyruvic acid	2.67	Target Compound	27_B_SA_R327	27	Processed	T1		Unknown					11709936	123246669	2.69	0.02	C3H4O3	M-H	87.0088	87.0086	-1.6223 (ppm)	0	0	N/A	Method	True	False	Pass	Confirmed
pyruvic acid	2.67	Target Compound	28_B_SA_R327	28	Processed	T1		Unknown					7621584	85060016	2.67	0.00	C3H4O3	M-H	87.0088	87.0086	-1.6223 (ppm)	0	0	N/A	Method	True	False	Pass	Confirmed
pyruvic acid	2.67	Target Compound	29_F_B_SA_R327	29	Processed	T1		Unknown					11966266	133103173	2.67	0.00	C3H4O3	M-H	87.0088	87.0087	-.7455 (ppm)	0	0	N/A	Method	True	False	Pass	Confirmed
pyruvic acid	2.67	Target Compound	30_F_B_SA_R327	30	Processed	T1		Unknown					9325972	108761482	2.68	0.01	C3H4O3	M-H	87.0088	87.0086	-1.6223 (ppm)	0	0	N/A	Method	True	False	Pass	Confirmed
pyruvic acid	2.67	Target Compound	31_F_B_SA_R327	31	Processed	T1		Unknown					10156477	105711185	2.69	0.02	C3H4O3	M-H	87.0088	87.0087	-1.2716 (ppm)	0	0	N/A	Method	True	False	Pass	Confirmed
pyruvic acid	2.67	Target Compound	32_B_SA_R420	32	Processed	T1		Unknown					25920371	290444568	2.67	0.00	C3H4O3	M-H	87.0088	87.0087	-1.1839 (ppm)	0	0	N/A	Method	True	False	Pass	Confirmed
pyruvic acid	2.67	Target Compound	33_B_SA_R420	33	Processed	T1		Unknown					24388759	272842180	2.68	0.01	C3H4O3	M-H	87.0088	87.0086	-1.9730 (ppm)	0	0	N/A	Method	True	False	Pass	Confirmed
pyruvic acid	2.67	Target Compound	34_B_SA_R420	34	Processed	T1		Unknown					41210419	447430090	2.67	0.00	C3H4O3	M-H	87.0088	87.0086	-1.4469 (ppm)	0	0	N/A	Method	True	False	Pass	Confirmed
pyruvic acid	2.67	Target Compound	35_F_B_SA_R420	35	Processed	T1		Unknown					29454329	318979046	2.68	0.01	C3H4O3	M-H	87.0088	87.0087	-1.1839 (ppm)	0	0	N/A	Method	True	False	Pass	Confirmed
pyruvic acid	2.67	Target Compound	36_F_B_SA_R420	36	Processed	T1		Unknown					31033757	330813652	2.67	0.00	C3H4O3	M-H	87.0088	87.0087	-1.3592 (ppm)	0	0	N/A	Method	True	False	Pass	Confirmed
pyruvic acid	2.67	Target Compound	37_F_B_SA_R420	37	Processed	T1		Unknown					23987871	257525900	2.67	0.00	C3H4O3	M-H	87.0088	87.0087	-1.3592 (ppm)	0	0	N/A	Method	True	False	Pass	Confirmed
pyruvic acid	2.67	Target Compound	38_B_SA_R431	38	Processed	T1		Unknown					19377462	214627016	2.69	0.02	C3H4O3	M-H	87.0088	87.0087	-1.1839 (ppm)	0	0	N/A	Method	True	False	Pass	Confirmed
pyruvic acid	2.67	Target Compound	39_B_SA_R431	39	Processed	T1		Unknown					30117815	317359623	2.68	0.01	C3H4O3	M-H	87.0088	87.0087	-1.2716 (ppm)	0	0	N/A	Method	True	False	Pass	Confirmed
pyruvic acid	2.67	Target Compound	40_B_SA_R431	40	Processed	T1		Unknown					17196776	186395928	2.67	0.00	C3H4O3	M-H	87.0088	87.0087	-1.2716 (ppm)	0	0	N/A	Method	True	False	Pass	Confirmed
pyruvic acid	2.67	Target Compound	41_F_B_SA_R431	41	Processed	T1		Unknown					22618126	253947213	2.68	0.01	C3H4O3	M-H	87.0088	87.0087	-1.0085 (ppm)	0	0	N/A	Method	True	False	Pass	Confirmed
pyruvic acid	2.67	Target Compound	42_F_B_SA_R431	42	Processed	T1		Unknown					15259930	173765066	2.69	0.02	C3H4O3	M-H	87.0088	87.0087	-1.2716 (ppm)	0	0	N/A	Method	True	False	Pass	Confirmed
pyruvic acid	2.67	Target Compound	43_F_B_SA_R431	43	Processed	T1		Unknown					46057341	507824653	2.69	0.02	C3H4O3	M-H	87.0088	87.0087	-1.3592 (ppm)	0	0	N/A	Method	True	False	Pass	Confirmed
pyruvic acid	2.67	Target Compound	44_B_SA_R565	44	Processed	T1		Unknown					12028475	146821045	2.68	0.01	C3H4O3	M-H	87.0088	87.0087	-.6578 (ppm)	0	0	N/A	Method	True	False	Pass	Confirmed
pyruvic acid	2.67	Target Compound	45_B_SA_R565	45	Processed	T1		Unknown					10010403	123935626	2.66	-0.01	C3H4O3	M-H	87.0088	87.0086	-1.7977 (ppm)	0	0	N/A	Method	True	False	Pass	Confirmed
pyruvic acid	2.67	Target Compound	46_B_SA_R565	46	Processed	T1		Unknown					9438689	111675274	2.67	0.00	C3H4O3	M-H	87.0088	87.0086	-1.7100 (ppm)	0	0	N/A	Method	True	False	Pass	Confirmed
pyruvic acid	2.67	Target Compound	47_Media_SA_Media	47	Processed	T1		Unknown					48548798	509337266	2.67	0.00	C3H4O3	M-H	87.0088	87.0087	-.9208 (ppm)	0	0	N/A	Method	True	False	Pass	Confirmed
pyruvic acid	2.67	Target Compound	48_Media_SA_Media	48	Processed	T1		Unknown					27833111	292407655	2.68	0.01	C3H4O3	M-H	87.0088	87.0087	-1.1839 (ppm)	0	0	N/A	Method	True	False	Pass	Confirmed
pyruvic acid	2.67	Target Compound	49_F_B_SA_R565	49	Processed	T1		Unknown					11782595	136594388	2.68	0.01	C3H4O3	M-H	87.0088	87.0086	-1.6223 (ppm)	0	0	N/A	Method	True	False	Pass	Confirmed
pyruvic acid	2.67	Target Compound	50_F_B_SA_R565	50	Processed	T1		Unknown					8408100	104582815	2.68	0.01	C3H4O3	M-H	87.0088	87.0086	-1.6223 (ppm)	0	0	N/A	Method	True	False	Pass	Confirmed
pyruvic acid	2.67	Target Compound	51_F_B_SA_R565	51	Processed	T1		Unknown					12158863	134524126	2.69	0.02	C3H4O3	M-H	87.0088	87.0087	-.9208 (ppm)	0	0	N/A	Method	True	False	Pass	Confirmed
pyruvic acid	2.67	Target Compound	52_B_SA_R568	52	Processed	T1		Unknown					11653346	140247660	2.68	0.01	C3H4O3	M-H	87.0088	87.0087	-1.0962 (ppm)	0	0	N/A	Method	True	False	Pass	Confirmed
pyruvic acid	2.67	Target Compound	53_B_SA_R568	53	Processed	T1		Unknown					11124580	134489599	2.68	0.01	C3H4O3	M-H	87.0088	87.0086	-1.7977 (ppm)	0	0	N/A	Method	True	False	Pass	Confirmed
pyruvic acid	2.67	Target Compound	54_B_SA_R568	54	Processed	T1		Unknown					3796936	42407527	2.69	0.02	C3H4O3	M-H	87.0088	87.0086	-1.6223 (ppm)	0	0	N/A	Method	True	False	Pass	Confirmed
pyruvic acid	2.67	Target Compound	55_F_B_SA_R568	55	Processed	T1		Unknown					3727468	49108982	2.7	0.03	C3H4O3	M-H	87.0088	87.0087	-1.1839 (ppm)	0	0	N/A	Method	True	False	Pass	Confirmed
pyruvic acid	2.67	Target Compound	56_F_B_SA_R568	56	Processed	T1		Unknown					3573632	46073849	2.69	0.02	C3H4O3	M-H	87.0088	87.0087	-1.2716 (ppm)	0	0	N/A	Method	True	False	Pass	Confirmed
pyruvic acid	2.67	Target Compound	57_F_B_SA_R568	57	Processed	T1		Unknown					9860950	113207912	2.69	0.02	C3H4O3	M-H	87.0088	87.0086	-1.4469 (ppm)	0	0	N/A	Method	True	False	Pass	Confirmed
pyruvic acid	2.67	Target Compound	58_B_SA_R651	58	Processed	T1		Unknown					11779736	135002984	2.68	0.01	C3H4O3	M-H	87.0088	87.0086	-1.6223 (ppm)	0	0	N/A	Method	True	False	Pass	Confirmed
pyruvic acid	2.67	Target Compound	59_B_SA_R651	59	Processed	T1		Unknown					20317080	209266315	2.67	0.00	C3H4O3	M-H	87.0088	87.0086	-1.6223 (ppm)	0	0	N/A	Method	True	False	Pass	Confirmed
pyruvic acid	2.67	Target Compound	60_B_SA_R651	60	Processed	T1		Unknown					17078813	177968799	2.67	0.00	C3H4O3	M-H	87.0088	87.0087	-1.1839 (ppm)	0	0	N/A	Method	True	False	Pass	Confirmed
pyruvic acid	2.67	Target Compound	61_F_B_SA_R651	61	Processed	T1		Unknown					10739554	122943030	2.67	0.00	C3H4O3	M-H	87.0088	87.0086	-1.5346 (ppm)	0	0	N/A	Method	True	False	Pass	Confirmed
pyruvic acid	2.67	Target Compound	62_F_B_SA_R651	62	Processed	T1		Unknown					17941913	193301392	2.69	0.02	C3H4O3	M-H	87.0088	87.0087	-1.3592 (ppm)	0	0	N/A	Method	True	False	Pass	Confirmed
pyruvic acid	2.67	Target Compound	63_F_B_SA_R651	63	Processed	T1		Unknown					8482935	97775864	2.69	0.02	C3H4O3	M-H	87.0088	87.0087	-1.3592 (ppm)	0	0	N/A	Method	True	False	Pass	Confirmed
pyruvic acid	2.67	Target Compound	64_B_SA_R695	64	Processed	T1		Unknown					32296669	333437931	2.68	0.01	C3H4O3	M-H	87.0088	87.0087	-1.2716 (ppm)	0	0	N/A	Method	True	False	Pass	Confirmed
pyruvic acid	2.67	Target Compound	65_B_SA_R695	65	Processed	T1		Unknown					120304232	1240327769	2.68	0.01	C3H4O3	M-H	87.0088	87.0087	-1.1839 (ppm)	0	0	N/A	Method	True	False	Pass	Confirmed
pyruvic acid	2.67	Target Compound	66_B_SA_R695	66	Processed	T1		Unknown					91603213	909842156	2.69	0.02	C3H4O3	M-H	87.0088	87.0086	-1.4469 (ppm)	0	0	N/A	Method	True	False	Pass	Confirmed
pyruvic acid	2.67	Target Compound	67_F_B_SA_R695	67	Processed	T1		Unknown					18942641	218706734	2.69	0.02	C3H4O3	M-H	87.0088	87.0087	-1.2716 (ppm)	0	0	N/A	Method	True	False	Pass	Confirmed
pyruvic acid	2.67	Target Compound	68_F_B_SA_R695	68	Processed	T1		Unknown					22755702	242027735	2.68	0.01	C3H4O3	M-H	87.0088	87.0087	-1.3592 (ppm)	0	0	N/A	Method	True	False	Pass	Confirmed
pyruvic acid	2.67	Target Compound	69_F_B_SA_R695	69	Processed	T1		Unknown					15860649	177119985	2.65	-0.02	C3H4O3	M-H	87.0088	87.0086	-1.7977 (ppm)	0	0	N/A	Method	True	False	Pass	Confirmed
pyruvic acid	2.67	Target Compound	70_F_SA_F16	70	Processed	T1		Unknown					43766734	451491621	2.69	0.02	C3H4O3	M-H	87.0088	87.0087	-1.0962 (ppm)	0	0	N/A	Method	True	False	Pass	Confirmed
pyruvic acid	2.67	Target Compound	71_Media_SA_Media	71	Processed	T1		Unknown					54014058	565772461	2.68	0.01	C3H4O3	M-H	87.0088	87.0087	-.6578 (ppm)	0	0	N/A	Method	True	False	Pass	Confirmed
pyruvic acid	2.67	Target Compound	72_Media_SA_Media	72	Processed	T1		Unknown					51247568	517969213	2.68	0.01	C3H4O3	M-H	87.0088	87.0086	-1.5346 (ppm)	0	0	N/A	Method	True	False	Pass	Confirmed
pyruvic acid	2.67	Target Compound	73_F_SA_F16	73	Processed	T1		Unknown					70041276	719458613	2.68	0.01	C3H4O3	M-H	87.0088	87.0087	-.9208 (ppm)	0	0	N/A	Method	True	False	Pass	Confirmed
pyruvic acid	2.67	Target Compound	74_F_SA_F16	74	Processed	T1		Unknown					58646527	590726953	2.68	0.01	C3H4O3	M-H	87.0088	87.0086	-1.4469 (ppm)	0	0	N/A	Method	True	False	Pass	Confirmed
pyruvic acid	2.67	Target Compound	75_B_F_SA_F16	75	Processed	T1		Unknown					14028351	156624398	2.67	0.00	C3H4O3	M-H	87.0088	87.0087	-1.0962 (ppm)	0	0	N/A	Method	True	False	Pass	Confirmed
pyruvic acid	2.67	Target Compound	76_B_F_SA_F16	76	Processed	T1		Unknown					11868712	131017600	2.66	-0.01	C3H4O3	M-H	87.0088	87.0086	-1.4469 (ppm)	0	0	N/A	Method	True	False	Pass	Confirmed
pyruvic acid	2.67	Target Compound	77_B_F_SA_F16	77	Processed	T1		Unknown					10335864	108045376	2.68	0.01	C3H4O3	M-H	87.0088	87.0087	-.8331 (ppm)	0	0	N/A	Method	True	False	Pass	Confirmed
pyruvic acid	2.67	Target Compound	78_F_SA_F147	78	Processed	T1		Unknown					26179199	282662917	2.68	0.01	C3H4O3	M-H	87.0088	87.0087	-.9208 (ppm)	0	0	N/A	Method	True	False	Pass	Confirmed
pyruvic acid	2.67	Target Compound	79_F_SA_F147	79	Processed	T1		Unknown					52336036	536746499	2.67	0.00	C3H4O3	M-H	87.0088	87.0086	-1.4469 (ppm)	0	0	N/A	Method	True	False	Pass	Confirmed
pyruvic acid	2.67	Target Compound	80_F_SA_F147	80	Processed	T1		Unknown					50916112	522206478	2.68	0.01	C3H4O3	M-H	87.0088	87.0086	-1.4469 (ppm)	0	0	N/A	Method	True	False	Pass	Confirmed
pyruvic acid	2.67	Target Compound	81_B_F_SA_F147	81	Processed	T1		Unknown					15736717	167465286	2.69	0.02	C3H4O3	M-H	87.0088	87.0087	-1.2716 (ppm)	0	0	N/A	Method	True	False	Pass	Confirmed
pyruvic acid	2.67	Target Compound	82_B_F_SA_F147	82	Processed	T1		Unknown					12117572	126998346	2.69	0.02	C3H4O3	M-H	87.0088	87.0087	-1.0085 (ppm)	0	0	N/A	Method	True	False	Pass	Confirmed
pyruvic acid	2.67	Target Compound	83_B_F_SA_F147	83	Processed	T1		Unknown					11731511	124763804	2.69	0.02	C3H4O3	M-H	87.0088	87.0086	-1.4469 (ppm)	0	0	N/A	Method	True	False	Pass	Confirmed
pyruvic acid	2.67	Target Compound	84_F_SA_F212	84	Processed	T1		Unknown					33631748	348868041	2.68	0.01	C3H4O3	M-H	87.0088	87.0087	-.8331 (ppm)	0	0	N/A	Method	True	False	Pass	Confirmed
pyruvic acid	2.67	Target Compound	85_F_SA_F212	85	Processed	T1		Unknown					38672054	408756684	2.69	0.02	C3H4O3	M-H	87.0088	87.0087	-1.3592 (ppm)	0	0	N/A	Method	True	False	Pass	Confirmed
pyruvic acid	2.67	Target Compound	86_F_SA_F212	86	Processed	T1		Unknown					26919695	272505797	2.67	0.00	C3H4O3	M-H	87.0088	87.0086	-1.8854 (ppm)	0	0	N/A	Method	True	False	Pass	Confirmed
pyruvic acid	2.67	Target Compound	87_B_F_SA_F212	87	Processed	T1		Unknown					15546149	179270618	2.7	0.03	C3H4O3	M-H	87.0088	87.0086	-1.4469 (ppm)	0	0	N/A	Method	True	False	Pass	Confirmed
pyruvic acid	2.67	Target Compound	88_B_F_SA_F212	88	Processed	T1		Unknown					16443425	179776403	2.67	0.00	C3H4O3	M-H	87.0088	87.0087	-1.3592 (ppm)	0	0	N/A	Method	True	False	Pass	Confirmed
pyruvic acid	2.67	Target Compound	89_B_F_SA_F212	89	Processed	T1		Unknown					11429705	125441426	2.7	0.03	C3H4O3	M-H	87.0088	87.0086	-1.8854 (ppm)	0	0	N/A	Method	True	False	Pass	Confirmed
pyruvic acid	2.67	Target Compound	90_F_SA_F253	90	Processed	T1		Unknown					35515042	379171338	2.66	-0.01	C3H4O3	M-H	87.0088	87.0087	-.6578 (ppm)	0	0	N/A	Method	True	False	Pass	Confirmed
pyruvic acid	2.67	Target Compound	91_F_SA_F253	91	Processed	T1		Unknown					20674008	222331449	2.67	0.00	C3H4O3	M-H	87.0088	87.0087	-1.3592 (ppm)	0	0	N/A	Method	True	False	Pass	Confirmed
pyruvic acid	2.67	Target Compound	93_B_F_SA_F253	92	Processed	T1		Unknown					11259092	123888517	2.68	0.01	C3H4O3	M-H	87.0088	87.0087	-1.2716 (ppm)	0	0	N/A	Method	True	False	Pass	Confirmed
pyruvic acid	2.67	Target Compound	94_B_F_SA_F253	93	Processed	T1		Unknown					15921573	168755028	2.67	0.00	C3H4O3	M-H	87.0088	87.0086	-1.4469 (ppm)	0	0	N/A	Method	True	False	Pass	Confirmed
pyruvic acid	2.67	Target Compound	95_B_F_SA_F253	94	Processed	T1		Unknown					11277722	124832931	2.68	0.01	C3H4O3	M-H	87.0088	87.0086	-1.5346 (ppm)	0	0	N/A	Method	True	False	Pass	Confirmed
pyruvic acid	2.67	Target Compound	96_Media_SA_Media	95	Processed	T1		Unknown					26616939	286900825	2.7	0.03	C3H4O3	M-H	87.0088	87.0086	-1.4469 (ppm)	0	0	N/A	Method	True	False	Pass	Confirmed
pyruvic acid	2.67	Target Compound	97_Media_C_SA_Media_C	96	Processed	T1		Unknown					14149930	143398507	2.67	0.00	C3H4O3	M-H	87.0088	87.0087	-1.3592 (ppm)	0	0	N/A	Method	True	False	Pass	Confirmed
pyruvic acid	2.67	Target Compound	98_Media_C_SA_Media_C	97	Processed	T1		Unknown					14249968	148620586	2.69	0.02	C3H4O3	M-H	87.0088	87.0086	-1.6223 (ppm)	0	0	N/A	Method	True	False	Pass	Confirmed
pyruvic acid	2.67	Target Compound	99_Media_C_SA_Media_C	98	Processed	T1		Unknown					19171664	180454464	2.68	0.01	C3H4O3	M-H	87.0088	87.0086	-1.4469 (ppm)	0	0	N/A	Method	True	False	Pass	Confirmed
pyruvic acid	2.67	Target Compound	Pool_62h_01	104	Processed	T1		Unknown					22567044	233604669	2.67	0.00	C3H4O3	M-H	87.0088	87.0087	-.8331 (ppm)	0	0	N/A	Method	True	False	Pass	Confirmed
pyruvic acid	2.67	Target Compound	Pool_62h_02	105	Processed	T1		Unknown					29665919	307514907	2.68	0.01	C3H4O3	M-H	87.0088	87.0087	-.8331 (ppm)	0	0	N/A	Method	True	False	Pass	Confirmed
pyruvic acid	2.67	Target Compound	Pool_62h_03	106	Processed	T1		Unknown					28852341	300517123	2.68	0.01	C3H4O3	M-H	87.0088	87.0087	-1.0962 (ppm)	0	0	N/A	Method	True	False	Pass	Confirmed
pyruvic acid	2.67	Target Compound	Pool_62h_04	107	Processed	T1		Unknown					27715125	298305289	2.66	-0.01	C3H4O3	M-H	87.0088	87.0087	-1.3592 (ppm)	0	0	N/A	Method	True	False	Pass	Confirmed
pyruvic acid	2.67	Target Compound	Pool_62h_05	108	Processed	T1		Unknown					24513127	258249147	2.68	0.01	C3H4O3	M-H	87.0088	87.0086	-1.7100 (ppm)	0	0	N/A	Method	True	False	Pass	Confirmed
pyruvic acid	2.67	Target Compound	Pool_62h_06	109	Processed	T1		Unknown					24921952	260137011	2.68	0.01	C3H4O3	M-H	87.0088	87.0086	-1.5346 (ppm)	0	0	N/A	Method	True	False	Pass	Confirmed
pyruvic acid	2.67	Target Compound	Pool_62h_07	110	Processed	T1		Unknown					24254623	252201582	2.68	0.01	C3H4O3	M-H	87.0088	87.0087	-1.0962 (ppm)	0	0	N/A	Method	True	False	Pass	Confirmed
pyruvic acid	2.67	Target Compound	Pool_62h_08	111	Processed	T1		Unknown					21842799	234409934	2.7	0.03	C3H4O3	M-H	87.0088	87.0087	-1.2716 (ppm)	0	0	N/A	Method	True	False	Pass	Confirmed
pyruvic acid	2.67	Target Compound	Pool_62h_09	112	Processed	T1		Unknown					21743282	225061149	2.68	0.01	C3H4O3	M-H	87.0088	87.0087	-1.2716 (ppm)	0	0	N/A	Method	True	False	Pass	Confirmed
pyruvic acid	2.67	Target Compound	Std_Mix40_250_01	115	Processed	T1		Unknown					8602770	75924135	2.66	-0.01	C3H4O3	M-H	87.0088	87.0087	-.5701 (ppm)	0	0	N/A	Method	True	False	Pass	Confirmed
pyruvic acid	2.67	Target Compound	Std_Mix40_250_02	116	Processed	T1		Unknown					18598088	167680532	2.66	-0.01	C3H4O3	M-H	87.0088	87.0087	-1.0962 (ppm)	0	0	N/A	Method	True	False	Pass	Confirmed
succinic acid	4.08	Target Compound	01_B_SA_R09	1	Processed	T1		Unknown					10515228	172118063	4.07	-0.01	C4H6O4	M-H	117.019	117.019	-.7577 (ppm)	0	0	N/A	Manual	True	False	Pass	Confirmed
succinic acid	4.08	Target Compound	02_B_SA_R09	2	Processed	T1		Unknown					5128431	84141628	4.1	0.02	C4H6O4	M-H	117.019	117.019	-1.2793 (ppm)	0	0	N/A	Manual	True	False	Pass	Confirmed
succinic acid	4.08	Target Compound	03_B_SA_R09	3	Processed	T1		Unknown					5379320	94217118	4.08	0.00	C4H6O4	M-H	117.019	117.019	-1.2141 (ppm)	0	0	N/A	Manual	True	False	Pass	Confirmed
succinic acid	4.08	Target Compound	04_F_B_SA_R09	4	Processed	T1		Unknown					8413979	143867816	4.07	-0.01	C4H6O4	M-H	117.019	117.019	-.7577 (ppm)	0	0	N/A	Manual	True	False	Pass	Confirmed
succinic acid	4.08	Target Compound	05_F_B_SA_R09	5	Processed	T1		Unknown					4959410	90741740	4.07	-0.01	C4H6O4	M-H	117.019	117.019	-1.4749 (ppm)	0	0	N/A	Manual	True	False	Pass	Confirmed
succinic acid	4.08	Target Compound	06_F_B_SA_R09	6	Processed	T1		Unknown					5790442	94820637	4.06	-0.02	C4H6O4	M-H	117.019	117.019	-1.0185 (ppm)	0	0	N/A	Manual	True	False	Pass	Confirmed
succinic acid	4.08	Target Compound	07_B_SA_R16	7	Processed	T1		Unknown					3844614	67886314	4.11	0.03	C4H6O4	M-H	117.019	117.019	-.8881 (ppm)	0	0	N/A	Method	True	False	Pass	Confirmed
succinic acid	4.08	Target Compound	08_B_SA_R16	8	Processed	T1		Unknown					3957334	59976105	4.07	-0.01	C4H6O4	M-H	117.019	117.019	-1.6705 (ppm)	0	0	N/A	Method	True	False	Pass	Confirmed
succinic acid	4.08	Target Compound	09_B_SA_R16	9	Processed	T1		Unknown					16130768	189784832	4.06	-0.02	C4H6O4	M-H	117.019	117.019	-1.0185 (ppm)	0	0	N/A	Method	True	False	Pass	Confirmed
succinic acid	4.08	Target Compound	10_F_B_SA_R16	10	Processed	T1		Unknown					14122646	161685154	4.07	-0.01	C4H6O4	M-H	117.019	117.019	-.8881 (ppm)	0	0	N/A	Method	True	False	Pass	Confirmed
succinic acid	4.08	Target Compound	100_Media_C_SA_Media_C	99	Processed	T1		Unknown					248345826	3059286589	4.08	0.00	C4H6O4	M-H	117.019	117.019	-1.2793 (ppm)	0	0	N/A	Method	True	False	Pass	Confirmed
succinic acid	4.08	Target Compound	101_Media_C_SA_Media_C	100	Processed	T1		Unknown					238811929	2926445884	4.08	0.00	C4H6O4	M-H	117.019	117.019	-.8881 (ppm)	0	0	N/A	Method	True	False	Pass	Confirmed
succinic acid	4.08	Target Compound	102_Media_C_SA_Media_C	101	Processed	T1		Unknown					220759360	2623508421	4.07	-0.01	C4H6O4	M-H	117.019	117.019	-1.6053 (ppm)	0	0	N/A	Method	True	False	Pass	Confirmed
succinic acid	4.08	Target Compound	103_Media_C_SA_Media_C	102	Processed	T1		Unknown					250988515	3033609307	4.08	0.00	C4H6O4	M-H	117.019	117.019	-1.4749 (ppm)	0	0	N/A	Method	True	False	Pass	Confirmed
succinic acid	4.08	Target Compound	104_Media_C_SA_Media_C	103	Processed	T1		Unknown					243919328	2912049993	4.06	-0.02	C4H6O4	M-H	117.019	117.019	-.9533 (ppm)	0	0	N/A	Method	True	False	Pass	Confirmed
succinic acid	4.08	Target Compound	11_F_B_SA_R16	11	Processed	T1		Unknown					4249879	62920018	4.07	-0.01	C4H6O4	M-H	117.019	117.019	-1.8009 (ppm)	0	0	N/A	Method	True	False	Pass	Confirmed
succinic acid	4.08	Target Compound	12_F_B_SA_R16	12	Processed	T1		Unknown					5882768	77011856	4.07	-0.01	C4H6O4	M-H	117.019	117.019	-1.3445 (ppm)	0	0	N/A	Method	True	False	Pass	Confirmed
succinic acid	4.08	Target Compound	13_B_SA_R147	13	Processed	T1		Unknown					332367508	4003935196	4.1	0.02	C4H6O4	M-H	117.019	117.019	-.8229 (ppm)	0	0	N/A	Method	True	False	Pass	Confirmed
succinic acid	4.08	Target Compound	14_B_SA_R147	14	Processed	T1		Unknown					142290958	1667031459	4.08	0.00	C4H6O4	M-H	117.019	117.019	-1.6053 (ppm)	0	0	N/A	Method	True	False	Pass	Confirmed
succinic acid	4.08	Target Compound	15_B_SA_R147	15	Processed	T1		Unknown					216196358	2667404034	4.06	-0.02	C4H6O4	M-H	117.019	117.019	-1.1489 (ppm)	0	0	N/A	Method	True	False	Pass	Confirmed
succinic acid	4.08	Target Compound	16_F_B_SA_R147	16	Processed	T1		Unknown					128072928	1531120379	4.09	0.01	C4H6O4	M-H	117.019	117.019	-.4969 (ppm)	0	0	N/A	Method	True	False	Pass	Confirmed
succinic acid	4.08	Target Compound	17_F_B_SA_R147	17	Processed	T1		Unknown					176139205	2081827349	4.07	-0.01	C4H6O4	M-H	117.019	117.019	-1.6053 (ppm)	0	0	N/A	Method	True	False	Pass	Confirmed
succinic acid	4.08	Target Compound	18_F_B_SA_R147	18	Processed	T1		Unknown					112488488	1300139259	4.07	-0.01	C4H6O4	M-H	117.019	117.019	-.8881 (ppm)	0	0	N/A	Method	True	False	Pass	Confirmed
succinic acid	4.08	Target Compound	19_B_SA_R318	19	Processed	T1		Unknown					15224409	178438980	4.05	-0.03	C4H6O4	M-H	117.019	117.019	-.6925 (ppm)	0	0	N/A	Method	True	False	Pass	Confirmed
succinic acid	4.08	Target Compound	20_B_SA_R318	20	Processed	T1		Unknown					31846408	353868857	4.07	-0.01	C4H6O4	M-H	117.019	117.019	-1.4749 (ppm)	0	0	N/A	Method	True	False	Pass	Confirmed
succinic acid	4.08	Target Compound	21_B_SA_R318	21	Processed	T1		Unknown					7763487	94690003	4.08	0.00	C4H6O4	M-H	117.019	117.019	-1.0185 (ppm)	0	0	N/A	Method	True	False	Pass	Confirmed
succinic acid	4.08	Target Compound	22_F_B_SA_R318	22	Processed	T1		Unknown					15114821	177019116	4.48	0.40	C4H6O4	M-H	117.019	117.019	-.6925 (ppm)	0	0	N/A	Manual	True	False	Pass	Confirmed
succinic acid	4.08	Target Compound	23_F_B_SA_R318	23	Processed	T1		Unknown					10022804	124497930	4.08	0.00	C4H6O4	M-H	117.019	117.019	-1.6053 (ppm)	0	0	N/A	Method	True	False	Pass	Confirmed
succinic acid	4.08	Target Compound	24_Media_SA_Media	24	Processed	T1		Unknown					313404365	3759103041	3.97	-0.11	C4H6O4	M-H	117.019	117.019	-.6273 (ppm)	0	0	N/A	Manual	True	False	Pass	Confirmed
succinic acid	4.08	Target Compound	25_F_B_SA_R318	25	Processed	T1		Unknown					14586783	177104316	4.09	0.01	C4H6O4	M-H	117.019	117.019	-.8881 (ppm)	0	0	N/A	Method	True	False	Pass	Confirmed
succinic acid	4.08	Target Compound	26_B_SA_R327	26	Processed	T1		Unknown					6772487	128012927	4.08	0.00	C4H6O4	M-H	117.019	117.019	-1.2141 (ppm)	0	0	N/A	Manual	True	False	Pass	Confirmed
succinic acid	4.08	Target Compound	27_B_SA_R327	27	Processed	T1		Unknown					5924316	109808021	4.08	0.00	C4H6O4	M-H	117.019	117.019	-1.3445 (ppm)	0	0	N/A	Manual	True	False	Pass	Confirmed
succinic acid	4.08	Target Compound	28_B_SA_R327	28	Processed	T1		Unknown					6711312	108412814	4.06	-0.02	C4H6O4	M-H	117.019	117.019	-1.0837 (ppm)	0	0	N/A	Method	True	False	Pass	Confirmed
succinic acid	4.08	Target Compound	29_F_B_SA_R327	29	Processed	T1		Unknown					7312376	140430184	4.09	0.01	C4H6O4	M-H	117.019	117.019	-.4317 (ppm)	0	0	N/A	Manual	True	False	Pass	Confirmed
succinic acid	4.08	Target Compound	30_F_B_SA_R327	30	Processed	T1		Unknown					5593594	105461408	4.07	-0.01	C4H6O4	M-H	117.019	117.019	-1.4097 (ppm)	0	0	N/A	Manual	True	False	Pass	Confirmed
succinic acid	4.08	Target Compound	31_F_B_SA_R327	31	Processed	T1		Unknown					5552752	106131629	4.08	0.00	C4H6O4	M-H	117.019	117.019	-1.2141 (ppm)	0	0	N/A	Method	True	False	Pass	Confirmed
succinic acid	4.08	Target Compound	32_B_SA_R420	32	Processed	T1		Unknown					44829130	536995655	4.08	0.00	C4H6O4	M-H	117.019	117.019	-.8229 (ppm)	0	0	N/A	Method	True	False	Pass	Confirmed
succinic acid	4.08	Target Compound	33_B_SA_R420	33	Processed	T1		Unknown					121217849	1396431197	4.07	-0.01	C4H6O4	M-H	117.019	117.019	-1.1489 (ppm)	0	0	N/A	Method	True	False	Pass	Confirmed
succinic acid	4.08	Target Compound	34_B_SA_R420	34	Processed	T1		Unknown					184426988	2182277665	4.08	0.00	C4H6O4	M-H	117.019	117.019	-.8881 (ppm)	0	0	N/A	Method	True	False	Pass	Confirmed
succinic acid	4.08	Target Compound	35_F_B_SA_R420	35	Processed	T1		Unknown					86743821	1051843068	4.08	0.00	C4H6O4	M-H	117.019	117.019	-1.1489 (ppm)	0	0	N/A	Method	True	False	Pass	Confirmed
succinic acid	4.08	Target Compound	36_F_B_SA_R420	36	Processed	T1		Unknown					66399567	770827292	4.07	-0.01	C4H6O4	M-H	117.019	117.019	-1.3445 (ppm)	0	0	N/A	Method	True	False	Pass	Confirmed
succinic acid	4.08	Target Compound	37_F_B_SA_R420	37	Processed	T1		Unknown					22637884	287101610	4.08	0.00	C4H6O4	M-H	117.019	117.019	-.6925 (ppm)	0	0	N/A	Method	True	False	Pass	Confirmed
succinic acid	4.08	Target Compound	38_B_SA_R431	38	Processed	T1		Unknown					105394992	1232685796	4.07	-0.01	C4H6O4	M-H	117.019	117.019	-.7577 (ppm)	0	0	N/A	Method	True	False	Pass	Confirmed
succinic acid	4.08	Target Compound	39_B_SA_R431	39	Processed	T1		Unknown					131489960	1529800091	4.06	-0.02	C4H6O4	M-H	117.019	117.019	-1.0837 (ppm)	0	0	N/A	Method	True	False	Pass	Confirmed
succinic acid	4.08	Target Compound	40_B_SA_R431	40	Processed	T1		Unknown					51109840	592971485	4.07	-0.01	C4H6O4	M-H	117.019	117.019	-.7577 (ppm)	0	0	N/A	Method	True	False	Pass	Confirmed
succinic acid	4.08	Target Compound	41_F_B_SA_R431	41	Processed	T1		Unknown					144990078	1724366960	4.08	0.00	C4H6O4	M-H	117.019	117.019	-.6925 (ppm)	0	0	N/A	Method	True	False	Pass	Confirmed
succinic acid	4.08	Target Compound	42_F_B_SA_R431	42	Processed	T1		Unknown					25540397	327316260	4.06	-0.02	C4H6O4	M-H	117.019	117.019	-.6925 (ppm)	0	0	N/A	Method	True	False	Pass	Confirmed
succinic acid	4.08	Target Compound	43_F_B_SA_R431	43	Processed	T1		Unknown					196187023	2287845431	4.07	-0.01	C4H6O4	M-H	117.019	117.019	-1.0837 (ppm)	0	0	N/A	Method	True	False	Pass	Confirmed
succinic acid	4.08	Target Compound	44_B_SA_R565	44	Processed	T1		Unknown					5491601	77954437	4.08	0.00	C4H6O4	M-H	117.019	117.019	-.5621 (ppm)	0	0	N/A	Method	True	False	Pass	Confirmed
succinic acid	4.08	Target Compound	45_B_SA_R565	45	Processed	T1		Unknown					5765679	73729799	4.08	0.00	C4H6O4	M-H	117.019	117.019	-1.5401 (ppm)	0	0	N/A	Method	True	False	Pass	Confirmed
succinic acid	4.08	Target Compound	46_B_SA_R565	46	Processed	T1		Unknown					3635100	46330532	4.08	0.00	C4H6O4	M-H	117.019	117.019	-.8881 (ppm)	0	0	N/A	Method	True	False	Pass	Confirmed
succinic acid	4.08	Target Compound	47_Media_SA_Media	47	Processed	T1		Unknown					179188292	2098047841	4.07	-0.01	C4H6O4	M-H	117.019	117.019	-.2361 (ppm)	0	0	N/A	Method	True	False	Pass	Confirmed
succinic acid	4.08	Target Compound	48_Media_SA_Media	48	Processed	T1		Unknown					83949592	957156086	4.07	-0.01	C4H6O4	M-H	117.019	117.019	-.9533 (ppm)	0	0	N/A	Method	True	False	Pass	Confirmed
succinic acid	4.08	Target Compound	49_F_B_SA_R565	49	Processed	T1		Unknown					5393487	67648016	4.07	-0.01	C4H6O4	M-H	117.019	117.019	-1.1489 (ppm)	0	0	N/A	Method	True	False	Pass	Confirmed
succinic acid	4.08	Target Compound	50_F_B_SA_R565	50	Processed	T1		Unknown					4882871	69657658	4.06	-0.02	C4H6O4	M-H	117.019	117.019	-1.4749 (ppm)	0	0	N/A	Method	True	False	Pass	Confirmed
succinic acid	4.08	Target Compound	51_F_B_SA_R565	51	Processed	T1		Unknown					5175960	62276931	4.08	0.00	C4H6O4	M-H	117.019	117.019	-1.2793 (ppm)	0	0	N/A	Method	True	False	Pass	Confirmed
succinic acid	4.08	Target Compound	52_B_SA_R568	52	Processed	T1		Unknown					7325528	95720412	4.08	0.00	C4H6O4	M-H	117.019	117.019	-1.0185 (ppm)	0	0	N/A	Method	True	False	Pass	Confirmed
succinic acid	4.08	Target Compound	53_B_SA_R568	53	Processed	T1		Unknown					7843411	106943598	4.06	-0.02	C4H6O4	M-H	117.019	117.019	-1.5401 (ppm)	0	0	N/A	Method	True	False	Pass	Confirmed
succinic acid	4.08	Target Compound	54_B_SA_R568	54	Processed	T1		Unknown					192979498	2305845621	4.07	-0.01	C4H6O4	M-H	117.019	117.019	-.8229 (ppm)	0	0	N/A	Method	True	False	Pass	Confirmed
succinic acid	4.08	Target Compound	55_F_B_SA_R568	55	Processed	T1		Unknown					162627711	1891837477	4.08	0.00	C4H6O4	M-H	117.019	117.019	-.7577 (ppm)	0	0	N/A	Method	True	False	Pass	Confirmed
succinic acid	4.08	Target Compound	56_F_B_SA_R568	56	Processed	T1		Unknown					132958775	1529804899	4.06	-0.02	C4H6O4	M-H	117.019	117.019	-.8881 (ppm)	0	0	N/A	Method	True	False	Pass	Confirmed
succinic acid	4.08	Target Compound	57_F_B_SA_R568	57	Processed	T1		Unknown					5211512	72207812	4.07	-0.01	C4H6O4	M-H	117.019	117.019	-1.2793 (ppm)	0	0	N/A	Method	True	False	Pass	Confirmed
succinic acid	4.08	Target Compound	58_B_SA_R651	58	Processed	T1		Unknown					6618929	127681646	4.08	0.00	C4H6O4	M-H	117.019	117.019	-1.3445 (ppm)	0	0	N/A	Manual	True	False	Pass	Confirmed
succinic acid	4.08	Target Compound	59_B_SA_R651	59	Processed	T1		Unknown					6864136	127511845	4.06	-0.02	C4H6O4	M-H	117.019	117.019	-1.2793 (ppm)	0	0	N/A	Manual	True	False	Pass	Confirmed
succinic acid	4.08	Target Compound	60_B_SA_R651	60	Processed	T1		Unknown					5015823	99132449	4.06	-0.02	C4H6O4	M-H	117.019	117.019	-1.4749 (ppm)	0	0	N/A	Manual	True	False	Pass	Confirmed
succinic acid	4.08	Target Compound	61_F_B_SA_R651	61	Processed	T1		Unknown					6140623	117254904	4.09	0.01	C4H6O4	M-H	117.019	117.019	-1.4749 (ppm)	0	0	N/A	Manual	True	False	Pass	Confirmed
succinic acid	4.08	Target Compound	62_F_B_SA_R651	62	Processed	T1		Unknown					5021487	99620824	4.07	-0.01	C4H6O4	M-H	117.019	117.019	-1.6705 (ppm)	0	0	N/A	Manual	True	False	Pass	Confirmed
succinic acid	4.08	Target Compound	63_F_B_SA_R651	63	Processed	T1		Unknown					5351353	87947764	4.07	-0.01	C4H6O4	M-H	117.019	117.019	-1.6053 (ppm)	0	0	N/A	Manual	True	False	Pass	Confirmed
succinic acid	4.08	Target Compound	64_B_SA_R695	64	Processed	T1		Unknown					31768082	394430396	4.1	0.02	C4H6O4	M-H	117.019	117.019	-.8881 (ppm)	0	0	N/A	Method	True	False	Pass	Confirmed
succinic acid	4.08	Target Compound	65_B_SA_R695	65	Processed	T1		Unknown					181450624	2193840297	4.08	0.00	C4H6O4	M-H	117.019	117.019	-.8881 (ppm)	0	0	N/A	Method	True	False	Pass	Confirmed
succinic acid	4.08	Target Compound	66_B_SA_R695	66	Processed	T1		Unknown					160857137	1886342399	4.07	-0.01	C4H6O4	M-H	117.019	117.019	-1.3445 (ppm)	0	0	N/A	Method	True	False	Pass	Confirmed
succinic acid	4.08	Target Compound	67_F_B_SA_R695	67	Processed	T1		Unknown					35870413	426770906	4.08	0.00	C4H6O4	M-H	117.019	117.019	-.8881 (ppm)	0	0	N/A	Method	True	False	Pass	Confirmed
succinic acid	4.08	Target Compound	68_F_B_SA_R695	68	Processed	T1		Unknown					32634536	377148181	4.06	-0.02	C4H6O4	M-H	117.019	117.019	-.9533 (ppm)	0	0	N/A	Method	True	False	Pass	Confirmed
succinic acid	4.08	Target Compound	69_F_B_SA_R695	69	Processed	T1		Unknown					27537871	331726107	4.06	-0.02	C4H6O4	M-H	117.019	117.019	-1.2793 (ppm)	0	0	N/A	Method	True	False	Pass	Confirmed
succinic acid	4.08	Target Compound	70_F_SA_F16	70	Processed	T1		Unknown					39971540	466852804	4.08	0.00	C4H6O4	M-H	117.019	117.019	-.3665 (ppm)	0	0	N/A	Method	True	False	Pass	Confirmed
succinic acid	4.08	Target Compound	71_Media_SA_Media	71	Processed	T1		Unknown					124249061	1462116821	4.09	0.01	C4H6O4	M-H	117.019	117.019	-.6925 (ppm)	0	0	N/A	Method	True	False	Pass	Confirmed
succinic acid	4.08	Target Compound	72_Media_SA_Media	72	Processed	T1		Unknown					237942994	2919200365	4.07	-0.01	C4H6O4	M-H	117.019	117.019	-1.2793 (ppm)	0	0	N/A	Method	True	False	Pass	Confirmed
succinic acid	4.08	Target Compound	73_F_SA_F16	73	Processed	T1		Unknown					57860887	652117987	4.08	0.00	C4H6O4	M-H	117.019	117.019	-.7577 (ppm)	0	0	N/A	Method	True	False	Pass	Confirmed
succinic acid	4.08	Target Compound	74_F_SA_F16	74	Processed	T1		Unknown					34954648	419657720	4.07	-0.01	C4H6O4	M-H	117.019	117.019	-1.2793 (ppm)	0	0	N/A	Method	True	False	Pass	Confirmed
succinic acid	4.08	Target Compound	75_B_F_SA_F16	75	Processed	T1		Unknown					6382366	80176077	4.07	-0.01	C4H6O4	M-H	117.019	117.019	-1.2793 (ppm)	0	0	N/A	Method	True	False	Pass	Confirmed
succinic acid	4.08	Target Compound	76_B_F_SA_F16	76	Processed	T1		Unknown					4953490	62729870	4.05	-0.03	C4H6O4	M-H	117.019	117.019	-1.6705 (ppm)	0	0	N/A	Method	True	False	Pass	Confirmed
succinic acid	4.08	Target Compound	77_B_F_SA_F16	77	Processed	T1		Unknown					6315308	79606062	4.07	-0.01	C4H6O4	M-H	117.019	117.019	-1.4097 (ppm)	0	0	N/A	Method	True	False	Pass	Confirmed
succinic acid	4.08	Target Compound	78_F_SA_F147	78	Processed	T1		Unknown					46399799	545925411	4.08	0.00	C4H6O4	M-H	117.019	117.019	-.8881 (ppm)	0	0	N/A	Method	True	False	Pass	Confirmed
succinic acid	4.08	Target Compound	79_F_SA_F147	79	Processed	T1		Unknown					123379355	1416329150	4.08	0.00	C4H6O4	M-H	117.019	117.019	-.9533 (ppm)	0	0	N/A	Method	True	False	Pass	Confirmed
succinic acid	4.08	Target Compound	80_F_SA_F147	80	Processed	T1		Unknown					96960847	1097585585	4.07	-0.01	C4H6O4	M-H	117.019	117.019	-1.2793 (ppm)	0	0	N/A	Method	True	False	Pass	Confirmed
succinic acid	4.08	Target Compound	81_B_F_SA_F147	81	Processed	T1		Unknown					7520247	92794051	4.1	0.02	C4H6O4	M-H	117.019	117.019	-1.2141 (ppm)	0	0	N/A	Method	True	False	Pass	Confirmed
succinic acid	4.08	Target Compound	82_B_F_SA_F147	82	Processed	T1		Unknown					7746571	94718881	4.07	-0.01	C4H6O4	M-H	117.019	117.019	-1.1489 (ppm)	0	0	N/A	Method	True	False	Pass	Confirmed
succinic acid	4.08	Target Compound	83_B_F_SA_F147	83	Processed	T1		Unknown					7799874	93715200	4.07	-0.01	C4H6O4	M-H	117.019	117.019	-1.4749 (ppm)	0	0	N/A	Method	True	False	Pass	Confirmed
succinic acid	4.08	Target Compound	84_F_SA_F212	84	Processed	T1		Unknown					111759155	1272426715	4.08	0.00	C4H6O4	M-H	117.019	117.019	-.6273 (ppm)	0	0	N/A	Method	True	False	Pass	Confirmed
succinic acid	4.08	Target Compound	85_F_SA_F212	85	Processed	T1		Unknown					44127767	509239495	4.07	-0.01	C4H6O4	M-H	117.019	117.019	-1.0185 (ppm)	0	0	N/A	Method	True	False	Pass	Confirmed
succinic acid	4.08	Target Compound	86_F_SA_F212	86	Processed	T1		Unknown					30311594	362769999	4.08	0.00	C4H6O4	M-H	117.019	117.019	-1.4749 (ppm)	0	0	N/A	Method	True	False	Pass	Confirmed
succinic acid	4.08	Target Compound	87_B_F_SA_F212	87	Processed	T1		Unknown					6040663	70162288	4.1	0.02	C4H6O4	M-H	117.019	117.019	-1.2141 (ppm)	0	0	N/A	Method	True	False	Pass	Confirmed
succinic acid	4.08	Target Compound	88_B_F_SA_F212	88	Processed	T1		Unknown					7506671	86416560	4.06	-0.02	C4H6O4	M-H	117.019	117.019	-1.2141 (ppm)	0	0	N/A	Method	True	False	Pass	Confirmed
succinic acid	4.08	Target Compound	89_B_F_SA_F212	89	Processed	T1		Unknown					6111421	66988421	4.07	-0.01	C4H6O4	M-H	117.019	117.019	-1.2141 (ppm)	0	0	N/A	Method	True	False	Pass	Confirmed
succinic acid	4.08	Target Compound	90_F_SA_F253	90	Processed	T1		Unknown					64264895	736563210	4.07	-0.01	C4H6O4	M-H	117.019	117.019	-.7577 (ppm)	0	0	N/A	Method	True	False	Pass	Confirmed
succinic acid	4.08	Target Compound	91_F_SA_F253	91	Processed	T1		Unknown					14460721	189093851	4.08	0.00	C4H6O4	M-H	117.019	117.019	-.8881 (ppm)	0	0	N/A	Method	True	False	Pass	Confirmed
succinic acid	4.08	Target Compound	93_B_F_SA_F253	92	Processed	T1		Unknown					5591684	67375578	4.08	0.00	C4H6O4	M-H	117.019	117.019	-.9533 (ppm)	0	0	N/A	Method	True	False	Pass	Confirmed
succinic acid	4.08	Target Compound	94_B_F_SA_F253	93	Processed	T1		Unknown					7891506	90562581	4.08	0.00	C4H6O4	M-H	117.019	117.019	-1.2141 (ppm)	0	0	N/A	Method	True	False	Pass	Confirmed
succinic acid	4.08	Target Compound	95_B_F_SA_F253	94	Processed	T1		Unknown					5457171	68550217	4.06	-0.02	C4H6O4	M-H	117.019	117.019	-1.3445 (ppm)	0	0	N/A	Method	True	False	Pass	Confirmed
succinic acid	4.08	Target Compound	96_Media_SA_Media	95	Processed	T1		Unknown					15666992	210183614	4.08	0.00	C4H6O4	M-H	117.019	117.019	-1.5401 (ppm)	0	0	N/A	Method	True	False	Pass	Confirmed
succinic acid	4.08	Target Compound	97_Media_C_SA_Media_C	96	Processed	T1		Unknown					235443116	2853498864	4.04	-0.04	C4H6O4	M-H	117.019	117.019	-1.0837 (ppm)	0	0	N/A	Method	True	False	Pass	Confirmed
succinic acid	4.08	Target Compound	98_Media_C_SA_Media_C	97	Processed	T1		Unknown					244783912	2919559341	4.07	-0.01	C4H6O4	M-H	117.019	117.019	-.9533 (ppm)	0	0	N/A	Method	True	False	Pass	Confirmed
succinic acid	4.08	Target Compound	99_Media_C_SA_Media_C	98	Processed	T1		Unknown					203135542	2463712827	4.07	-0.01	C4H6O4	M-H	117.019	117.019	-1.0185 (ppm)	0	0	N/A	Method	True	False	Pass	Confirmed
succinic acid	4.08	Target Compound	Pool_62h_01	104	Processed	T1		Unknown					143810405	1663936768	4.08	0.00	C4H6O4	M-H	117.019	117.019	-.7577 (ppm)	0	0	N/A	Method	True	False	Pass	Confirmed
succinic acid	4.08	Target Compound	Pool_62h_02	105	Processed	T1		Unknown					111339087	1251865505	4.08	0.00	C4H6O4	M-H	117.019	117.019	-.8229 (ppm)	0	0	N/A	Method	True	False	Pass	Confirmed
succinic acid	4.08	Target Compound	Pool_62h_03	106	Processed	T1		Unknown					97579423	1108228465	4.08	0.00	C4H6O4	M-H	117.019	117.019	-.7577 (ppm)	0	0	N/A	Method	True	False	Pass	Confirmed
succinic acid	4.08	Target Compound	Pool_62h_04	107	Processed	T1		Unknown					86655882	989186482	4.07	-0.01	C4H6O4	M-H	117.019	117.019	-1.0185 (ppm)	0	0	N/A	Method	True	False	Pass	Confirmed
succinic acid	4.08	Target Compound	Pool_62h_05	108	Processed	T1		Unknown					83583551	965544669	4.08	0.00	C4H6O4	M-H	117.019	117.019	-1.1489 (ppm)	0	0	N/A	Method	True	False	Pass	Confirmed
succinic acid	4.08	Target Compound	Pool_62h_06	109	Processed	T1		Unknown					83491317	959162717	4.08	0.00	C4H6O4	M-H	117.019	117.019	-1.3445 (ppm)	0	0	N/A	Method	True	False	Pass	Confirmed
succinic acid	4.08	Target Compound	Pool_62h_07	110	Processed	T1		Unknown					83623861	944381388	4.07	-0.01	C4H6O4	M-H	117.019	117.019	-1.0185 (ppm)	0	0	N/A	Method	True	False	Pass	Confirmed
succinic acid	4.08	Target Compound	Pool_62h_08	111	Processed	T1		Unknown					79435551	903152884	4.08	0.00	C4H6O4	M-H	117.019	117.019	-.9533 (ppm)	0	0	N/A	Method	True	False	Pass	Confirmed
succinic acid	4.08	Target Compound	Pool_62h_09	112	Processed	T1		Unknown					74286133	842125251	4.07	-0.01	C4H6O4	M-H	117.019	117.019	-1.0185 (ppm)	0	0	N/A	Method	True	False	Pass	Confirmed
succinic acid	4.08	Target Compound	Std_Mix40_250_01	115	Processed	T1		Unknown					23505207	240828718	4.06	-0.02	C4H6O4	M-H	117.019	117.019	-.4317 (ppm)	0	0	N/A	Method	True	False	Pass	Confirmed
succinic acid	4.08	Target Compound	Std_Mix40_250_02	116	Processed	T1		Unknown					23249870	230743086	4.06	-0.02	C4H6O4	M-H	117.019	117.019	-1.3445 (ppm)	0	0	N/A	Method	True	False	Pass	Confirmed
