# Supplementary material for: MetaFlowTrain: a highly parallelized and modular fluidic system for studying exometabolite-mediated inter-organismal interactions
Source: Nat Commun. 2025 Apr 10;16:3310. doi: 10.1038/s41467-025-58530-x (PMC11985495; doi:10.1038/s41467-025-58530-x)
Supplement: Supplementary file 10 — Supplementary Data 5 [file 41467_2025_58530_MOESM10_ESM.xlsx]

## Sheet: All Samples
Compound	RT	Type	Filename	Batch Order	Status	Peak Label	Sample Type	Height	Area	Actual RT	RT Delta	Formula	Adduct	m/z (Expected)	m/z (Apex)	m/z (Delta)	Response Ratio	ISTD Amt	ISTD Response	Integration Mode	Active	Excluded	PK	Confirm	S/N
Alanine_1Bz	6.9	Target Compound	01_B_SA_R09	1	Processed	T1	Unknown	513148	3165630	6.95	0.05	C10H11NO3	M+H	194.081	194.081	-.20104 (ppm)	0	0	N/A	Method	True	False	Pass	Confirmed	36.08
Alanine_1Bz	6.9	Target Compound	02_B_SA_R09	2	Processed	T1	Unknown	396717	2421746	6.93	0.03	C10H11NO3	M+H	194.081	194.081	.34930 (ppm)	0	0	N/A	Method	True	False	Pass	Confirmed	21.57
Alanine_1Bz	6.9	Target Compound	03_B_SA_R09	3	Processed	T1	Unknown	332280	2145733	6.91	0.01	C10H11NO3	M+H	194.081	194.081	1.05689 (ppm)	0	0	N/A	Method	True	False	Pass	Confirmed	16.90
Alanine_1Bz	6.9	Target Compound	04_F_B_SA_R09	4	Processed	T1	Unknown	321191	1974617	6.94	0.04	C10H11NO3	M+H	194.081	194.081	-.12242 (ppm)	0	0	N/A	Method	True	False	Pass	Confirmed	36.51
Alanine_1Bz	6.9	Target Compound	05_F_B_SA_R09	5	Processed	T1	Unknown	238181	1467417	6.92	0.02	C10H11NO3	M+H	194.081	194.081	.66378 (ppm)	0	0	N/A	Method	True	False	Pass	Confirmed	10.85
Alanine_1Bz	6.9	Target Compound	06_F_B_SA_R09	6	Processed	T1	Unknown	244357	1502288	6.91	0.01	C10H11NO3	M+H	194.081	194.081	.58516 (ppm)	0	0	N/A	Method	True	False	Pass	Confirmed	13.78
Alanine_1Bz	6.9	Target Compound	07_B_SA_R16	7	Processed	T1	Unknown	305859	1790427	6.94	0.04	C10H11NO3	M+H	194.081	194.081	-.12242 (ppm)	0	0	N/A	Method	True	False	Pass	Confirmed	22.69
Alanine_1Bz	6.9	Target Compound	08_B_SA_R16	8	Processed	T1	Unknown	205897	1262312	6.93	0.03	C10H11NO3	M+H	194.081	194.081	.50654 (ppm)	0	0	N/A	Method	True	False	Pass	Confirmed	10.94
Alanine_1Bz	6.9	Target Compound	09_B_SA_R16	9	Processed	T1	Unknown	264403	1663098	6.92	0.02	C10H11NO3	M+H	194.081	194.081	1.13551 (ppm)	0	0	N/A	Method	True	False	Pass	Confirmed	53.83
Alanine_1Bz	6.9	Target Compound	10_F_B_SA_R16	10	Processed	T1	Unknown	515755	3032641	6.95	0.05	C10H11NO3	M+H	194.081	194.081	.66378 (ppm)	0	0	N/A	Method	True	False	Pass	Confirmed	32.53
Alanine_1Bz	6.9	Target Compound	11_F_B_SA_R16	11	Processed	T1	Unknown	260688	1672500	6.92	0.02	C10H11NO3	M+H	194.081	194.081	1.21413 (ppm)	0	0	N/A	Method	True	False	Pass	Confirmed	13.12
Alanine_1Bz	6.9	Target Compound	12_F_B_SA_R16	12	Processed	T1	Unknown	387342	2446066	6.92	0.02	C10H11NO3	M+H	194.081	194.081	.89965 (ppm)	0	0	N/A	Method	True	False	Pass	Confirmed	22.37
Alanine_1Bz	6.9	Target Compound	13_B_SA_R147	13	Processed	T1	Unknown	1771046	10567092	6.94	0.04	C10H11NO3	M+H	194.081	194.081	.27068 (ppm)	0	0	N/A	Method	True	False	Pass	Confirmed	110.98
Alanine_1Bz	6.9	Target Compound	14_B_SA_R147	14	Processed	T1	Unknown	1162412	6756889	6.93	0.03	C10H11NO3	M+H	194.081	194.081	.34930 (ppm)	0	0	N/A	Method	True	False	Pass	Confirmed	65.74
Alanine_1Bz	6.9	Target Compound	15_B_SA_R147	15	Processed	T1	Unknown	2794835	17826467	6.92	0.02	C10H11NO3	M+H	194.081	194.081	1.29275 (ppm)	0	0	N/A	Method	True	False	Pass	Confirmed	164.15
Alanine_1Bz	6.9	Target Compound	16_F_B_SA_R147	16	Processed	T1	Unknown	1012049	6051307	6.93	0.03	C10H11NO3	M+H	194.081	194.081	.03482 (ppm)	0	0	N/A	Method	True	False	Pass	Confirmed	33.89
Alanine_1Bz	6.9	Target Compound	17_F_B_SA_R147	17	Processed	T1	Unknown	867698	5046589	6.92	0.02	C10H11NO3	M+H	194.081	194.081	.74241 (ppm)	0	0	N/A	Method	True	False	Pass	Confirmed	55.06
Alanine_1Bz	6.9	Target Compound	18_F_B_SA_R147	18	Processed	T1	Unknown	464941	3001248	6.91	0.01	C10H11NO3	M+H	194.081	194.081	.89965 (ppm)	0	0	N/A	Method	True	False	Pass	Confirmed	29.19
Alanine_1Bz	6.9	Target Compound	19_B_SA_R318	19	Processed	T1	Unknown	466566	2903686	6.94	0.04	C10H11NO3	M+H	194.081	194.081	.19206 (ppm)	0	0	N/A	Method	True	False	Pass	Confirmed	23.82
Alanine_1Bz	6.9	Target Compound	20_B_SA_R318	20	Processed	T1	Unknown	280567	1819607	6.92	0.02	C10H11NO3	M+H	194.081	194.081	.74241 (ppm)	0	0	N/A	Method	True	False	Pass	Confirmed	19.69
Alanine_1Bz	6.9	Target Compound	21_B_SA_R318	21	Processed	T1	Unknown	246222	1537328	6.91	0.01	C10H11NO3	M+H	194.081	194.081	1.60723 (ppm)	0	0	N/A	Method	True	False	Pass	Confirmed	19.26
Alanine_1Bz	6.9	Target Compound	22_F_B_SA_R318	22	Processed	T1	Unknown	711868	4487291	6.93	0.03	C10H11NO3	M+H	194.081	194.081	1.13551 (ppm)	0	0	N/A	Method	True	False	Pass	Confirmed	59.46
Alanine_1Bz	6.9	Target Compound	23_F_B_SA_R318	23	Processed	T1	Unknown	417334	2576259	6.92	0.02	C10H11NO3	M+H	194.081	194.081	1.21413 (ppm)	0	0	N/A	Method	True	False	Pass	Confirmed	21.54
Alanine_1Bz	6.9	Target Compound	24_Media_SA_Media	24	Processed	T1	Unknown	3285418	19313298	6.94	0.04	C10H11NO3	M+H	194.081	194.081	.42792 (ppm)	0	0	N/A	Method	True	False	Pass	Confirmed	120.30
Alanine_1Bz	6.9	Target Compound	25_F_B_SA_R318	25	Processed	T1	Unknown	472719	2806582	6.92	0.02	C10H11NO3	M+H	194.081	194.081	1.44999 (ppm)	0	0	N/A	Method	True	False	Pass	Confirmed	29.15
Alanine_1Bz	6.9	Target Compound	26_B_SA_R327	26	Processed	T1	Unknown	933597	5542830	6.94	0.04	C10H11NO3	M+H	194.081	194.081	.19206 (ppm)	0	0	N/A	Method	True	False	Pass	Confirmed	79.86
Alanine_1Bz	6.9	Target Compound	27_B_SA_R327	27	Processed	T1	Unknown	667553	4125166	6.92	0.02	C10H11NO3	M+H	194.081	194.081	1.13551 (ppm)	0	0	N/A	Method	True	False	Pass	Confirmed	34.29
Alanine_1Bz	6.9	Target Compound	28_B_SA_R327	28	Processed	T1	Unknown	681776	4138008	6.92	0.02	C10H11NO3	M+H	194.081	194.081	1.21413 (ppm)	0	0	N/A	Method	True	False	Pass	Confirmed	35.76
Alanine_1Bz	6.9	Target Compound	29_F_B_SA_R327	29	Processed	T1	Unknown	729461	4433628	6.93	0.03	C10H11NO3	M+H	194.081	194.081	.42792 (ppm)	0	0	N/A	Method	True	False	Pass	Confirmed	36.78
Alanine_1Bz	6.9	Target Compound	30_F_B_SA_R327	30	Processed	T1	Unknown	580628	3432160	6.93	0.03	C10H11NO3	M+H	194.081	194.081	.42792 (ppm)	0	0	N/A	Method	True	False	Pass	Confirmed	28.25
Alanine_1Bz	6.9	Target Compound	31_F_B_SA_R327	31	Processed	T1	Unknown	489305	3058198	6.92	0.02	C10H11NO3	M+H	194.081	194.082	1.84309 (ppm)	0	0	N/A	Method	True	False	Pass	Confirmed	33.78
Alanine_1Bz	6.9	Target Compound	32_B_SA_R420	32	Processed	T1	Unknown	2347672	13910817	6.93	0.03	C10H11NO3	M+H	194.081	194.081	.58516 (ppm)	0	0	N/A	Method	True	False	Pass	Confirmed	90.93
Alanine_1Bz	6.9	Target Compound	33_B_SA_R420	33	Processed	T1	Unknown	2231878	13136131	6.92	0.02	C10H11NO3	M+H	194.081	194.081	.50654 (ppm)	0	0	N/A	Method	True	False	Pass	Confirmed	106.56
Alanine_1Bz	6.9	Target Compound	34_B_SA_R420	34	Processed	T1	Unknown	2421182	14809296	6.92	0.02	C10H11NO3	M+H	194.081	194.081	1.52861 (ppm)	0	0	N/A	Method	True	False	Pass	Confirmed	139.78
Alanine_1Bz	6.9	Target Compound	35_F_B_SA_R420	35	Processed	T1	Unknown	684226	4353695	6.93	0.03	C10H11NO3	M+H	194.081	194.081	.42792 (ppm)	0	0	N/A	Method	True	False	Pass	Confirmed	23.82
Alanine_1Bz	6.9	Target Compound	36_F_B_SA_R420	36	Processed	T1	Unknown	575735	3373050	6.92	0.02	C10H11NO3	M+H	194.081	194.081	1.05689 (ppm)	0	0	N/A	Method	True	False	Pass	Confirmed	31.38
Alanine_1Bz	6.9	Target Compound	37_F_B_SA_R420	37	Processed	T1	Unknown	487039	3208481	6.92	0.02	C10H11NO3	M+H	194.081	194.082	2.00034 (ppm)	0	0	N/A	Method	True	False	Pass	Confirmed	33.99
Alanine_1Bz	6.9	Target Compound	38_B_SA_R431	38	Processed	T1	Unknown	2199260	12767171	6.94	0.04	C10H11NO3	M+H	194.081	194.081	.34930 (ppm)	0	0	N/A	Method	True	False	Pass	Confirmed	75.06
Alanine_1Bz	6.9	Target Compound	39_B_SA_R431	39	Processed	T1	Unknown	1668201	10032078	6.92	0.02	C10H11NO3	M+H	194.081	194.081	.82103 (ppm)	0	0	N/A	Method	True	False	Pass	Confirmed	91.79
Alanine_1Bz	6.9	Target Compound	40_B_SA_R431	40	Processed	T1	Unknown	1225765	7453980	6.91	0.01	C10H11NO3	M+H	194.081	194.081	1.29275 (ppm)	0	0	N/A	Method	True	False	Pass	Confirmed	74.96
Alanine_1Bz	6.9	Target Compound	41_F_B_SA_R431	41	Processed	T1	Unknown	797502	4850172	6.93	0.03	C10H11NO3	M+H	194.081	194.081	.50654 (ppm)	0	0	N/A	Method	True	False	Pass	Confirmed	25.94
Alanine_1Bz	6.9	Target Compound	42_F_B_SA_R431	42	Processed	T1	Unknown	481921	2995023	6.92	0.02	C10H11NO3	M+H	194.081	194.081	.66378 (ppm)	0	0	N/A	Method	True	False	Pass	Confirmed	23.63
Alanine_1Bz	6.9	Target Compound	43_F_B_SA_R431	43	Processed	T1	Unknown	755674	4426089	6.92	0.02	C10H11NO3	M+H	194.081	194.081	1.05689 (ppm)	0	0	N/A	Method	True	False	Pass	Confirmed	49.86
Alanine_1Bz	6.9	Target Compound	44_B_SA_R565	44	Processed	T1	Unknown	368255	2173364	6.93	0.03	C10H11NO3	M+H	194.081	194.081	.82103 (ppm)	0	0	N/A	Method	True	False	Pass	Confirmed	18.23
Alanine_1Bz	6.9	Target Compound	45_B_SA_R565	45	Processed	T1	Unknown	537927	3498153	6.91	0.01	C10H11NO3	M+H	194.081	194.081	.42792 (ppm)	0	0	N/A	Method	True	False	Pass	Confirmed	31.90
Alanine_1Bz	6.9	Target Compound	46_B_SA_R565	46	Processed	T1	Unknown	337594	2183907	6.92	0.02	C10H11NO3	M+H	194.081	194.081	.42792 (ppm)	0	0	N/A	Method	True	False	Pass	Confirmed	22.48
Alanine_1Bz	6.9	Target Compound	47_Media_SA_Media	47	Processed	T1	Unknown	3421083	20199500	6.94	0.04	C10H11NO3	M+H	194.081	194.081	.27068 (ppm)	0	0	N/A	Method	True	False	Pass	Confirmed	139.76
Alanine_1Bz	6.9	Target Compound	48_Media_SA_Media	48	Processed	T1	Unknown	1869733	12033042	6.91	0.01	C10H11NO3	M+H	194.081	194.081	1.44999 (ppm)	0	0	N/A	Method	True	False	Pass	Confirmed	92.32
Alanine_1Bz	6.9	Target Compound	49_F_B_SA_R565	49	Processed	T1	Unknown	610888	3688062	6.93	0.03	C10H11NO3	M+H	194.081	194.081	.19206 (ppm)	0	0	N/A	Method	True	False	Pass	Confirmed	22.89
Alanine_1Bz	6.9	Target Compound	50_F_B_SA_R565	50	Processed	T1	Unknown	446459	2683267	6.92	0.02	C10H11NO3	M+H	194.081	194.081	1.37137 (ppm)	0	0	N/A	Method	True	False	Pass	Confirmed	26.13
Alanine_1Bz	6.9	Target Compound	51_F_B_SA_R565	51	Processed	T1	Unknown	413889	2665145	6.92	0.02	C10H11NO3	M+H	194.081	194.081	.89965 (ppm)	0	0	N/A	Method	True	False	Pass	Confirmed	26.76
Alanine_1Bz	6.9	Target Compound	52_B_SA_R568	52	Processed	T1	Unknown	779096	4739476	6.93	0.03	C10H11NO3	M+H	194.081	194.081	.74241 (ppm)	0	0	N/A	Method	True	False	Pass	Confirmed	29.62
Alanine_1Bz	6.9	Target Compound	53_B_SA_R568	53	Processed	T1	Unknown	692360	4139035	6.91	0.01	C10H11NO3	M+H	194.081	194.081	.89965 (ppm)	0	0	N/A	Method	True	False	Pass	Confirmed	37.47
Alanine_1Bz	6.9	Target Compound	54_B_SA_R568	54	Processed	T1	Unknown	1388453	8613583	6.92	0.02	C10H11NO3	M+H	194.081	194.081	.58516 (ppm)	0	0	N/A	Method	True	False	Pass	Confirmed	87.31
Alanine_1Bz	6.9	Target Compound	55_F_B_SA_R568	55	Processed	T1	Unknown	2331529	14202243	6.93	0.03	C10H11NO3	M+H	194.081	194.082	1.84309 (ppm)	0	0	N/A	Method	True	False	Pass	Confirmed	93.77
Alanine_1Bz	6.9	Target Compound	56_F_B_SA_R568	56	Processed	T1	Unknown	593964	3817202	6.92	0.02	C10H11NO3	M+H	194.081	194.081	.74241 (ppm)	0	0	N/A	Method	True	False	Pass	Confirmed	37.94
Alanine_1Bz	6.9	Target Compound	57_F_B_SA_R568	57	Processed	T1	Unknown	552927	3621176	6.91	0.01	C10H11NO3	M+H	194.081	194.081	1.60723 (ppm)	0	0	N/A	Method	True	False	Pass	Confirmed	39.89
Alanine_1Bz	6.9	Target Compound	58_B_SA_R651	58	Processed	T1	Unknown	463190	2751458	6.93	0.03	C10H11NO3	M+H	194.081	194.081	.27068 (ppm)	0	0	N/A	Method	True	False	Pass	Confirmed	17.55
Alanine_1Bz	6.9	Target Compound	59_B_SA_R651	59	Processed	T1	Unknown	363221	2135521	6.92	0.02	C10H11NO3	M+H	194.081	194.081	1.29275 (ppm)	0	0	N/A	Method	True	False	Pass	Confirmed	30.29
Alanine_1Bz	6.9	Target Compound	60_B_SA_R651	60	Processed	T1	Unknown	348365	2198027	6.92	0.02	C10H11NO3	M+H	194.081	194.081	.66378 (ppm)	0	0	N/A	Method	True	False	Pass	Confirmed	24.04
Alanine_1Bz	6.9	Target Compound	61_F_B_SA_R651	61	Processed	T1	Unknown	639794	3896153	6.93	0.03	C10H11NO3	M+H	194.081	194.081	1.05689 (ppm)	0	0	N/A	Method	True	False	Pass	Confirmed	31.36
Alanine_1Bz	6.9	Target Compound	62_F_B_SA_R651	62	Processed	T1	Unknown	468127	2788248	6.92	0.02	C10H11NO3	M+H	194.081	194.081	.34930 (ppm)	0	0	N/A	Method	True	False	Pass	Confirmed	22.36
Alanine_1Bz	6.9	Target Compound	63_F_B_SA_R651	63	Processed	T1	Unknown	336234	2198762	6.92	0.02	C10H11NO3	M+H	194.081	194.081	1.29275 (ppm)	0	0	N/A	Method	True	False	Pass	Confirmed	22.10
Alanine_1Bz	6.9	Target Compound	64_B_SA_R695	64	Processed	T1	Unknown	3428756	20306146	6.93	0.03	C10H11NO3	M+H	194.081	194.081	1.29275 (ppm)	0	0	N/A	Method	True	False	Pass	Confirmed	136.05
Alanine_1Bz	6.9	Target Compound	65_B_SA_R695	65	Processed	T1	Unknown	1600100	9842891	6.93	0.03	C10H11NO3	M+H	194.081	194.081	.42792 (ppm)	0	0	N/A	Method	True	False	Pass	Confirmed	127.96
Alanine_1Bz	6.9	Target Compound	66_B_SA_R695	66	Processed	T1	Unknown	1326391	8159269	6.91	0.01	C10H11NO3	M+H	194.081	194.081	1.29275 (ppm)	0	0	N/A	Method	True	False	Pass	Confirmed	88.07
Alanine_1Bz	6.9	Target Compound	67_F_B_SA_R695	67	Processed	T1	Unknown	688010	3952936	6.93	0.03	C10H11NO3	M+H	194.081	194.082	1.68585 (ppm)	0	0	N/A	Method	True	False	Pass	Confirmed	30.30
Alanine_1Bz	6.9	Target Compound	68_F_B_SA_R695	68	Processed	T1	Unknown	445330	2701490	6.92	0.02	C10H11NO3	M+H	194.081	194.081	1.37137 (ppm)	0	0	N/A	Method	True	False	Pass	Confirmed	24.48
Alanine_1Bz	6.9	Target Compound	69_F_B_SA_R695	69	Processed	T1	Unknown	224338	1484372	6.92	0.02	C10H11NO3	M+H	194.081	194.081	1.29275 (ppm)	0	0	N/A	Method	True	False	Pass	Confirmed	18.30
Alanine_1Bz	6.9	Target Compound	70_F_SA_F16	70	Processed	T1	Unknown	745062	4529383	6.93	0.03	C10H11NO3	M+H	194.081	194.081	.34930 (ppm)	0	0	N/A	Method	True	False	Pass	Confirmed	33.02
Alanine_1Bz	6.9	Target Compound	71_Media_SA_Media	71	Processed	T1	Unknown	3705060	22208600	6.92	0.02	C10H11NO3	M+H	194.081	194.081	1.29275 (ppm)	0	0	N/A	Method	True	False	Pass	Confirmed	154.06
Alanine_1Bz	6.9	Target Compound	72_Media_SA_Media	72	Processed	T1	Unknown	1942050	12146958	6.91	0.01	C10H11NO3	M+H	194.081	194.082	1.68585 (ppm)	0	0	N/A	Method	True	False	Pass	Confirmed	148.33
Alanine_1Bz	6.9	Target Compound	73_F_SA_F16	73	Processed	T1	Unknown	909079	5432364	6.93	0.03	C10H11NO3	M+H	194.081	194.081	.34930 (ppm)	0	0	N/A	Method	True	False	Pass	Confirmed	36.32
Alanine_1Bz	6.9	Target Compound	74_F_SA_F16	74	Processed	T1	Unknown	485654	3006543	6.92	0.02	C10H11NO3	M+H	194.081	194.081	1.37137 (ppm)	0	0	N/A	Method	True	False	Pass	Confirmed	37.81
Alanine_1Bz	6.9	Target Compound	75_B_F_SA_F16	75	Processed	T1	Unknown	441504	2589694	6.92	0.02	C10H11NO3	M+H	194.081	194.081	.42792 (ppm)	0	0	N/A	Method	True	False	Pass	Confirmed	23.02
Alanine_1Bz	6.9	Target Compound	76_B_F_SA_F16	76	Processed	T1	Unknown	243308	1510214	6.92	0.02	C10H11NO3	M+H	194.081	194.081	1.29275 (ppm)	0	0	N/A	Method	True	False	Pass	Confirmed	14.52
Alanine_1Bz	6.9	Target Compound	77_B_F_SA_F16	77	Processed	T1	Unknown	340371	2102652	6.91	0.01	C10H11NO3	M+H	194.081	194.081	1.37137 (ppm)	0	0	N/A	Method	True	False	Pass	Confirmed	25.06
Alanine_1Bz	6.9	Target Compound	78_F_SA_F147	78	Processed	T1	Unknown	1677430	10173671	6.92	0.02	C10H11NO3	M+H	194.081	194.081	.50654 (ppm)	0	0	N/A	Method	True	False	Pass	Confirmed	77.87
Alanine_1Bz	6.9	Target Compound	79_F_SA_F147	79	Processed	T1	Unknown	1240939	7378553	6.92	0.02	C10H11NO3	M+H	194.081	194.081	.74241 (ppm)	0	0	N/A	Method	True	False	Pass	Confirmed	66.45
Alanine_1Bz	6.9	Target Compound	80_F_SA_F147	80	Processed	T1	Unknown	1609375	9985725	6.91	0.01	C10H11NO3	M+H	194.081	194.082	1.84309 (ppm)	0	0	N/A	Method	True	False	Pass	Confirmed	98.04
Alanine_1Bz	6.9	Target Compound	81_B_F_SA_F147	81	Processed	T1	Unknown	404178	2405289	6.92	0.02	C10H11NO3	M+H	194.081	194.081	.19206 (ppm)	0	0	N/A	Method	True	False	Pass	Confirmed	19.87
Alanine_1Bz	6.9	Target Compound	82_B_F_SA_F147	82	Processed	T1	Unknown	244755	1545223	6.91	0.01	C10H11NO3	M+H	194.081	194.081	.50654 (ppm)	0	0	N/A	Method	True	False	Pass	Confirmed	14.47
Alanine_1Bz	6.9	Target Compound	83_B_F_SA_F147	83	Processed	T1	Unknown	284670	1794570	6.92	0.02	C10H11NO3	M+H	194.081	194.082	1.92172 (ppm)	0	0	N/A	Method	True	False	Pass	Confirmed	20.18
Alanine_1Bz	6.9	Target Compound	84_F_SA_F212	84	Processed	T1	Unknown	1249279	7495777	6.93	0.03	C10H11NO3	M+H	194.081	194.081	.82103 (ppm)	0	0	N/A	Method	True	False	Pass	Confirmed	61.54
Alanine_1Bz	6.9	Target Compound	85_F_SA_F212	85	Processed	T1	Unknown	1332901	8088695	6.91	0.01	C10H11NO3	M+H	194.081	194.081	.74241 (ppm)	0	0	N/A	Method	True	False	Pass	Confirmed	66.04
Alanine_1Bz	6.9	Target Compound	86_F_SA_F212	86	Processed	T1	Unknown	866106	5207812	6.91	0.01	C10H11NO3	M+H	194.081	194.081	1.37137 (ppm)	0	0	N/A	Method	True	False	Pass	Confirmed	68.59
Alanine_1Bz	6.9	Target Compound	87_B_F_SA_F212	87	Processed	T1	Unknown	346622	2137505	6.92	0.02	C10H11NO3	M+H	194.081	194.081	.97827 (ppm)	0	0	N/A	Method	True	False	Pass	Confirmed	16.82
Alanine_1Bz	6.9	Target Compound	88_B_F_SA_F212	88	Processed	T1	Unknown	318552	1928720	6.91	0.01	C10H11NO3	M+H	194.081	194.081	.97827 (ppm)	0	0	N/A	Method	True	False	Pass	Confirmed	20.62
Alanine_1Bz	6.9	Target Compound	89_B_F_SA_F212	89	Processed	T1	Unknown	347615	2195121	6.92	0.02	C10H11NO3	M+H	194.081	194.082	2.31482 (ppm)	0	0	N/A	Method	True	False	Pass	Confirmed	26.65
Alanine_1Bz	6.9	Target Compound	90_F_SA_F253	90	Processed	T1	Unknown	2268918	13588842	6.93	0.03	C10H11NO3	M+H	194.081	194.081	1.05689 (ppm)	0	0	N/A	Method	True	False	Pass	Confirmed	139.51
Alanine_1Bz	6.9	Target Compound	91_F_SA_F253	91	Processed	T1	Unknown	2338423	13369589	6.92	0.02	C10H11NO3	M+H	194.081	194.081	1.37137 (ppm)	0	0	N/A	Method	True	False	Pass	Confirmed	121.41
Alanine_1Bz	6.9	Target Compound	93_B_F_SA_F253	92	Processed	T1	Unknown	246295	1508767	6.92	0.02	C10H11NO3	M+H	194.081	194.081	.11344 (ppm)	0	0	N/A	Method	True	False	Pass	Confirmed	15.08
Alanine_1Bz	6.9	Target Compound	94_B_F_SA_F253	93	Processed	T1	Unknown	372943	2388934	6.92	0.02	C10H11NO3	M+H	194.081	194.081	.74241 (ppm)	0	0	N/A	Method	True	False	Pass	Confirmed	32.83
Alanine_1Bz	6.9	Target Compound	95_B_F_SA_F253	94	Processed	T1	Unknown	362244	2348239	6.91	0.01	C10H11NO3	M+H	194.081	194.081	1.13551 (ppm)	0	0	N/A	Method	True	False	Pass	Confirmed	29.66
Alanine_1Bz	6.9	Target Compound	96_Media_SA_Media	95	Processed	T1	Unknown	2980993	17854440	6.93	0.03	C10H11NO3	M+H	194.081	194.081	1.13551 (ppm)	0	0	N/A	Method	True	False	Pass	Confirmed	159.89
Alanine_1Bz	6.9	Target Compound	97_Media_C_SA_Media_C	96	Processed	T1	Unknown	1223092	7476059	6.92	0.02	C10H11NO3	M+H	194.081	194.081	.89965 (ppm)	0	0	N/A	Method	True	False	Pass	Confirmed	64.23
Alanine_1Bz	6.9	Target Compound	98_Media_C_SA_Media_C	97	Processed	T1	Unknown	1778253	10976762	6.92	0.02	C10H11NO3	M+H	194.081	194.081	.97827 (ppm)	0	0	N/A	Method	True	False	Pass	Confirmed	97.83
Alanine_1Bz	6.9	Target Compound	99_Media_C_SA_Media_C	98	Processed	T1	Unknown	2002800	12454965	6.91	0.01	C10H11NO3	M+H	194.081	194.081	1.37137 (ppm)	0	0	N/A	Method	True	False	Pass	Confirmed	136.20
Alanine_1Bz	6.9	Target Compound	100_Media_C_SA_Media_C	99	Processed	T1	Unknown	1894301	11289933	6.92	0.02	C10H11NO3	M+H	194.081	194.081	1.05689 (ppm)	0	0	N/A	Method	True	False	Pass	Confirmed	99.84
Alanine_1Bz	6.9	Target Compound	101_Media_C_SA_Media_C	100	Processed	T1	Unknown	1647413	10409247	6.93	0.03	C10H11NO3	M+H	194.081	194.081	1.13551 (ppm)	0	0	N/A	Method	True	False	Pass	Confirmed	99.90
Alanine_1Bz	6.9	Target Compound	102_Media_C_SA_Media_C	101	Processed	T1	Unknown	1814586	11449785	6.91	0.01	C10H11NO3	M+H	194.081	194.082	1.68585 (ppm)	0	0	N/A	Method	True	False	Pass	Confirmed	123.46
Alanine_1Bz	6.9	Target Compound	103_Media_C_SA_Media_C	102	Processed	T1	Unknown	1726086	10844323	6.92	0.02	C10H11NO3	M+H	194.081	194.081	1.52861 (ppm)	0	0	N/A	Method	True	False	Pass	Confirmed	95.88
Alanine_1Bz	6.9	Target Compound	104_Media_C_SA_Media_C	103	Processed	T1	Unknown	1904012	11451896	6.92	0.02	C10H11NO3	M+H	194.081	194.081	1.13551 (ppm)	0	0	N/A	Method	True	False	Pass	Confirmed	164.30
Alanine_1Bz	6.9	Target Compound	Pool_62h_00	104	Processed	T1	Unknown	667216	4360652	6.97	0.07	C10H11NO3	M+H	194.081	194.081	-.27966 (ppm)	0	0	N/A	Method	True	False	Pass	Confirmed	42.07
Alanine_1Bz	6.9	Target Compound	Pool_62h_03	105	Processed	T1	Unknown	1243222	7543897	6.93	0.03	C10H11NO3	M+H	194.081	194.082	1.84309 (ppm)	0	0	N/A	Method	True	False	Pass	Confirmed	48.83
Alanine_1Bz	6.9	Target Compound	Pool_62h_06	106	Processed	T1	Unknown	749684	4663861	6.92	0.02	C10H11NO3	M+H	194.081	194.081	.89965 (ppm)	0	0	N/A	Method	True	False	Pass	Confirmed	39.61
Alanine_1Bz	6.9	Target Compound	Pool_62h_07	107	Processed	T1	Unknown	742910	4807133	6.92	0.02	C10H11NO3	M+H	194.081	194.081	.74241 (ppm)	0	0	N/A	Method	True	False	Pass	Confirmed	49.98
Alanine_1Bz	6.9	Target Compound	Pool_62h_10	108	Processed	T1	Unknown	738683	4751790	6.92	0.02	C10H11NO3	M+H	194.081	194.081	1.52861 (ppm)	0	0	N/A	Method	True	False	Pass	Confirmed	125.48
Alanine_1Bz	6.9	Target Compound	Pool_62h_11	109	Processed	T1	Unknown	826699	5126227	6.91	0.01	C10H11NO3	M+H	194.081	194.082	1.68585 (ppm)	0	0	N/A	Method	True	False	Pass	Confirmed	52.27
Alanine_1Bz	6.9	Target Compound	Std_MixAA_250_01	110	Processed	T1	Unknown	653364	3894961	6.97	0.07	C10H11NO3	M+H	194.081	194.081	.34930 (ppm)	0	0	N/A	Method	True	False	Pass	Confirmed	109.99
Alanine_1Bz	6.9	Target Compound	Std_MixAA_250_02	111	Processed	T1	Unknown	419375	2764876	6.93	0.03	C10H11NO3	M+H	194.081	194.081	1.29275 (ppm)	0	0	N/A	Method	True	False	Pass	Confirmed	135.61
Arginine_1Bz	5.27	Target Compound	01_B_SA_R09	1	Processed	T1	Unknown	665682	3860230	5.29	0.02	C13H18N4O3	M+H	279.145	279.145	-.97633 (ppm)	0	0	N/A	Method	True	False	Pass	Confirmed	INF
Arginine_1Bz	5.27	Target Compound	02_B_SA_R09	2	Processed	T1	Unknown	626155	3576903	5.27	0.00	C13H18N4O3	M+H	279.145	279.145	.11692 (ppm)	0	0	N/A	Method	True	False	Pass	Confirmed	INF
Arginine_1Bz	5.27	Target Compound	03_B_SA_R09	3	Processed	T1	Unknown	729797	4391444	5.26	-0.01	C13H18N4O3	M+H	279.145	279.145	.66354 (ppm)	0	0	N/A	Method	True	False	Pass	Confirmed	INF
Arginine_1Bz	5.27	Target Compound	04_F_B_SA_R09	4	Processed	T1	Unknown	993354	5759161	5.28	0.01	C13H18N4O3	M+H	279.145	279.145	.11692 (ppm)	0	0	N/A	Method	True	False	Pass	Confirmed	INF
Arginine_1Bz	5.27	Target Compound	05_F_B_SA_R09	5	Processed	T1	Unknown	1403900	8756626	5.26	-0.01	C13H18N4O3	M+H	279.145	279.145	.33557 (ppm)	0	0	N/A	Method	True	False	Pass	Confirmed	INF
Arginine_1Bz	5.27	Target Compound	06_F_B_SA_R09	6	Processed	T1	Unknown	973372	6184487	5.26	-0.01	C13H18N4O3	M+H	279.145	279.145	.66354 (ppm)	0	0	N/A	Method	True	False	Pass	Confirmed	INF
Arginine_1Bz	5.27	Target Compound	07_B_SA_R16	7	Processed	T1	Unknown	1208193	7736553	5.28	0.01	C13H18N4O3	M+H	279.145	279.145	.00759 (ppm)	0	0	N/A	Method	True	False	Pass	Confirmed	INF
Arginine_1Bz	5.27	Target Compound	08_B_SA_R16	8	Processed	T1	Unknown	680044	3933040	5.26	-0.01	C13H18N4O3	M+H	279.145	279.145	.44489 (ppm)	0	0	N/A	Method	True	False	Pass	Confirmed	INF
Arginine_1Bz	5.27	Target Compound	09_B_SA_R16	9	Processed	T1	Unknown	1192194	7111896	5.28	0.01	C13H18N4O3	M+H	279.145	279.146	1.21017 (ppm)	0	0	N/A	Method	True	False	Pass	Confirmed	INF
Arginine_1Bz	5.27	Target Compound	10_F_B_SA_R16	10	Processed	T1	Unknown	1569780	9825432	5.27	0.00	C13H18N4O3	M+H	279.145	279.145	.22624 (ppm)	0	0	N/A	Method	True	False	Pass	Confirmed	INF
Arginine_1Bz	5.27	Target Compound	11_F_B_SA_R16	11	Processed	T1	Unknown	1057597	6259901	5.26	-0.01	C13H18N4O3	M+H	279.145	279.145	.22624 (ppm)	0	0	N/A	Method	True	False	Pass	Confirmed	INF
Arginine_1Bz	5.27	Target Compound	12_F_B_SA_R16	12	Processed	T1	Unknown	1754832	10687540	5.27	0.00	C13H18N4O3	M+H	279.145	279.146	1.21017 (ppm)	0	0	N/A	Method	True	False	Pass	Confirmed	INF
Arginine_1Bz	5.27	Target Compound	13_B_SA_R147	13	Processed	T1	Unknown	1752761	9545082	5.27	0.00	C13H18N4O3	M+H	279.145	279.145	-.10173 (ppm)	0	0	N/A	Method	True	False	Pass	Confirmed	INF
Arginine_1Bz	5.27	Target Compound	14_B_SA_R147	14	Processed	T1	Unknown	1261792	7375888	5.28	0.01	C13H18N4O3	M+H	279.145	279.145	.22624 (ppm)	0	0	N/A	Method	True	False	Pass	Confirmed	INF
Arginine_1Bz	5.27	Target Compound	15_B_SA_R147	15	Processed	T1	Unknown	1825315	10820179	5.27	0.00	C13H18N4O3	M+H	279.145	279.145	.55422 (ppm)	0	0	N/A	Method	True	False	Pass	Confirmed	INF
Arginine_1Bz	5.27	Target Compound	16_F_B_SA_R147	16	Processed	T1	Unknown	1313359	8131215	5.28	0.01	C13H18N4O3	M+H	279.145	279.145	-.10173 (ppm)	0	0	N/A	Method	True	False	Pass	Confirmed	INF
Arginine_1Bz	5.27	Target Compound	17_F_B_SA_R147	17	Processed	T1	Unknown	1108790	6671655	5.26	-0.01	C13H18N4O3	M+H	279.145	279.145	.44489 (ppm)	0	0	N/A	Method	True	False	Pass	Confirmed	INF
Arginine_1Bz	5.27	Target Compound	18_F_B_SA_R147	18	Processed	T1	Unknown	1072487	6537852	5.27	0.00	C13H18N4O3	M+H	279.145	279.145	.77287 (ppm)	0	0	N/A	Method	True	False	Pass	Confirmed	INF
Arginine_1Bz	5.27	Target Compound	19_B_SA_R318	19	Processed	T1	Unknown	2508956	15263494	5.28	0.01	C13H18N4O3	M+H	279.145	279.145	-.10173 (ppm)	0	0	N/A	Method	True	False	Pass	Confirmed	INF
Arginine_1Bz	5.27	Target Compound	20_B_SA_R318	20	Processed	T1	Unknown	2688722	16217451	5.26	-0.01	C13H18N4O3	M+H	279.145	279.145	.11692 (ppm)	0	0	N/A	Method	True	False	Pass	Confirmed	INF
Arginine_1Bz	5.27	Target Compound	21_B_SA_R318	21	Processed	T1	Unknown	4041829	23812043	5.26	-0.01	C13H18N4O3	M+H	279.145	279.146	1.53814 (ppm)	0	0	N/A	Method	True	False	Pass	Confirmed	INF
Arginine_1Bz	5.27	Target Compound	22_F_B_SA_R318	22	Processed	T1	Unknown	2937464	17151408	5.28	0.01	C13H18N4O3	M+H	279.145	279.145	.11692 (ppm)	0	0	N/A	Method	True	False	Pass	Confirmed	INF
Arginine_1Bz	5.27	Target Compound	23_F_B_SA_R318	23	Processed	T1	Unknown	2651815	16418534	5.26	-0.01	C13H18N4O3	M+H	279.145	279.145	.66354 (ppm)	0	0	N/A	Method	True	False	Pass	Confirmed	INF
Arginine_1Bz	5.27	Target Compound	24_Media_SA_Media	24	Processed	T1	Unknown	1880532	10808086	5.27	0.00	C13H18N4O3	M+H	279.145	279.145	.11692 (ppm)	0	0	N/A	Method	True	False	Pass	Confirmed	INF
Arginine_1Bz	5.27	Target Compound	25_F_B_SA_R318	25	Processed	T1	Unknown	2742610	14895600	5.27	0.00	C13H18N4O3	M+H	279.145	279.145	.99152 (ppm)	0	0	N/A	Method	True	False	Pass	Confirmed	INF
Arginine_1Bz	5.27	Target Compound	26_B_SA_R327	26	Processed	T1	Unknown	600402	3672987	5.27	0.00	C13H18N4O3	M+H	279.145	279.145	.00759 (ppm)	0	0	N/A	Method	True	False	Pass	Confirmed	INF
Arginine_1Bz	5.27	Target Compound	27_B_SA_R327	27	Processed	T1	Unknown	2197832	13109134	5.26	-0.01	C13H18N4O3	M+H	279.145	279.145	.66354 (ppm)	0	0	N/A	Method	True	False	Pass	Confirmed	INF
Arginine_1Bz	5.27	Target Compound	28_B_SA_R327	28	Processed	T1	Unknown	2094949	12275292	5.26	-0.01	C13H18N4O3	M+H	279.145	279.146	1.21017 (ppm)	0	0	N/A	Method	True	False	Pass	Confirmed	INF
Arginine_1Bz	5.27	Target Compound	29_F_B_SA_R327	29	Processed	T1	Unknown	2196860	12837672	5.27	0.00	C13H18N4O3	M+H	279.145	279.145	.22624 (ppm)	0	0	N/A	Method	True	False	Pass	Confirmed	INF
Arginine_1Bz	5.27	Target Compound	30_F_B_SA_R327	30	Processed	T1	Unknown	2912225	17110944	5.26	-0.01	C13H18N4O3	M+H	279.145	279.145	1.10084 (ppm)	0	0	N/A	Method	True	False	Pass	Confirmed	INF
Arginine_1Bz	5.27	Target Compound	31_F_B_SA_R327	31	Processed	T1	Unknown	2534648	15128123	5.27	0.00	C13H18N4O3	M+H	279.145	279.146	1.21017 (ppm)	0	0	N/A	Method	True	False	Pass	Confirmed	INF
Arginine_1Bz	5.27	Target Compound	32_B_SA_R420	32	Processed	T1	Unknown	1673528	9652842	5.29	0.02	C13H18N4O3	M+H	279.145	279.145	.33557 (ppm)	0	0	N/A	Method	True	False	Pass	Confirmed	INF
Arginine_1Bz	5.27	Target Compound	33_B_SA_R420	33	Processed	T1	Unknown	1582657	9315995	5.26	-0.01	C13H18N4O3	M+H	279.145	279.145	.66354 (ppm)	0	0	N/A	Method	True	False	Pass	Confirmed	INF
Arginine_1Bz	5.27	Target Compound	34_B_SA_R420	34	Processed	T1	Unknown	1980236	11538429	5.26	-0.01	C13H18N4O3	M+H	279.145	279.146	1.31949 (ppm)	0	0	N/A	Method	True	False	Pass	Confirmed	INF
Arginine_1Bz	5.27	Target Compound	35_F_B_SA_R420	35	Processed	T1	Unknown	1754038	10525437	5.27	0.00	C13H18N4O3	M+H	279.145	279.145	.22624 (ppm)	0	0	N/A	Method	True	False	Pass	Confirmed	INF
Arginine_1Bz	5.27	Target Compound	36_F_B_SA_R420	36	Processed	T1	Unknown	2386327	14083910	5.26	-0.01	C13H18N4O3	M+H	279.145	279.145	.55422 (ppm)	0	0	N/A	Method	True	False	Pass	Confirmed	INF
Arginine_1Bz	5.27	Target Compound	37_F_B_SA_R420	37	Processed	T1	Unknown	2612538	14755940	5.28	0.01	C13H18N4O3	M+H	279.145	279.146	1.64747 (ppm)	0	0	N/A	Method	True	False	Pass	Confirmed	INF
Arginine_1Bz	5.27	Target Compound	38_B_SA_R431	38	Processed	T1	Unknown	2394390	13669948	5.27	0.00	C13H18N4O3	M+H	279.145	279.145	.44489 (ppm)	0	0	N/A	Method	True	False	Pass	Confirmed	INF
Arginine_1Bz	5.27	Target Compound	39_B_SA_R431	39	Processed	T1	Unknown	2928781	17088066	5.27	0.00	C13H18N4O3	M+H	279.145	279.145	.99152 (ppm)	0	0	N/A	Method	True	False	Pass	Confirmed	INF
Arginine_1Bz	5.27	Target Compound	40_B_SA_R431	40	Processed	T1	Unknown	1542423	8943743	5.26	-0.01	C13H18N4O3	M+H	279.145	279.145	.99152 (ppm)	0	0	N/A	Method	True	False	Pass	Confirmed	INF
Arginine_1Bz	5.27	Target Compound	41_F_B_SA_R431	41	Processed	T1	Unknown	2023471	11377237	5.27	0.00	C13H18N4O3	M+H	279.145	279.145	.11692 (ppm)	0	0	N/A	Method	True	False	Pass	Confirmed	INF
Arginine_1Bz	5.27	Target Compound	42_F_B_SA_R431	42	Processed	T1	Unknown	2386059	14052859	5.26	-0.01	C13H18N4O3	M+H	279.145	279.145	.99152 (ppm)	0	0	N/A	Method	True	False	Pass	Confirmed	INF
Arginine_1Bz	5.27	Target Compound	43_F_B_SA_R431	43	Processed	T1	Unknown	1798960	11065164	5.27	0.00	C13H18N4O3	M+H	279.145	279.146	1.21017 (ppm)	0	0	N/A	Method	True	False	Pass	Confirmed	INF
Arginine_1Bz	5.27	Target Compound	44_B_SA_R565	44	Processed	T1	Unknown	1689595	10268113	5.27	0.00	C13H18N4O3	M+H	279.145	279.145	.66354 (ppm)	0	0	N/A	Method	True	False	Pass	Confirmed	INF
Arginine_1Bz	5.27	Target Compound	45_B_SA_R565	45	Processed	T1	Unknown	4607583	28385372	5.26	-0.01	C13H18N4O3	M+H	279.145	279.145	.11692 (ppm)	0	0	N/A	Method	True	False	Pass	Confirmed	INF
Arginine_1Bz	5.27	Target Compound	46_B_SA_R565	46	Processed	T1	Unknown	2497554	13889957	5.26	-0.01	C13H18N4O3	M+H	279.145	279.145	.88219 (ppm)	0	0	N/A	Method	True	False	Pass	Confirmed	INF
Arginine_1Bz	5.27	Target Compound	47_Media_SA_Media	47	Processed	T1	Unknown	2850888	16316780	5.27	0.00	C13H18N4O3	M+H	279.145	279.145	.33557 (ppm)	0	0	N/A	Method	True	False	Pass	Confirmed	INF
Arginine_1Bz	5.27	Target Compound	48_Media_SA_Media	48	Processed	T1	Unknown	4122858	24010811	5.26	-0.01	C13H18N4O3	M+H	279.145	279.146	1.21017 (ppm)	0	0	N/A	Method	True	False	Pass	Confirmed	INF
Arginine_1Bz	5.27	Target Compound	49_F_B_SA_R565	49	Processed	T1	Unknown	1515587	9140502	5.27	0.00	C13H18N4O3	M+H	279.145	279.145	-.21106 (ppm)	0	0	N/A	Method	True	False	Pass	Confirmed	INF
Arginine_1Bz	5.27	Target Compound	50_F_B_SA_R565	50	Processed	T1	Unknown	1424549	8420047	5.26	-0.01	C13H18N4O3	M+H	279.145	279.145	-.42971 (ppm)	0	0	N/A	Method	True	False	Pass	Confirmed	INF
Arginine_1Bz	5.27	Target Compound	51_F_B_SA_R565	51	Processed	T1	Unknown	2035333	12105219	5.26	-0.01	C13H18N4O3	M+H	279.145	279.145	.88219 (ppm)	0	0	N/A	Method	True	False	Pass	Confirmed	INF
Arginine_1Bz	5.27	Target Compound	52_B_SA_R568	52	Processed	T1	Unknown	1099088	6398100	5.27	0.00	C13H18N4O3	M+H	279.145	279.145	.00759 (ppm)	0	0	N/A	Method	True	False	Pass	Confirmed	INF
Arginine_1Bz	5.27	Target Compound	53_B_SA_R568	53	Processed	T1	Unknown	1247327	7683064	5.26	-0.01	C13H18N4O3	M+H	279.145	279.145	.11692 (ppm)	0	0	N/A	Method	True	False	Pass	Confirmed	INF
Arginine_1Bz	5.27	Target Compound	54_B_SA_R568	54	Processed	T1	Unknown	1574659	8885451	5.27	0.00	C13H18N4O3	M+H	279.145	279.145	.55422 (ppm)	0	0	N/A	Method	True	False	Pass	Confirmed	INF
Arginine_1Bz	5.27	Target Compound	55_F_B_SA_R568	55	Processed	T1	Unknown	1428725	8212793	5.28	0.01	C13H18N4O3	M+H	279.145	279.145	-.10173 (ppm)	0	0	N/A	Method	True	False	Pass	Confirmed	INF
Arginine_1Bz	5.27	Target Compound	56_F_B_SA_R568	56	Processed	T1	Unknown	1358469	8458250	5.27	0.00	C13H18N4O3	M+H	279.145	279.145	-.10173 (ppm)	0	0	N/A	Method	True	False	Pass	Confirmed	INF
Arginine_1Bz	5.27	Target Compound	57_F_B_SA_R568	57	Processed	T1	Unknown	2020780	13108016	5.26	-0.01	C13H18N4O3	M+H	279.145	279.145	.66354 (ppm)	0	0	N/A	Method	True	False	Pass	Confirmed	INF
Arginine_1Bz	5.27	Target Compound	58_B_SA_R651	58	Processed	T1	Unknown	1272427	7418410	5.26	-0.01	C13H18N4O3	M+H	279.145	279.145	-.42971 (ppm)	0	0	N/A	Method	True	False	Pass	Confirmed	INF
Arginine_1Bz	5.27	Target Compound	59_B_SA_R651	59	Processed	T1	Unknown	2066741	11846095	5.27	0.00	C13H18N4O3	M+H	279.145	279.145	.55422 (ppm)	0	0	N/A	Method	True	False	Pass	Confirmed	INF
Arginine_1Bz	5.27	Target Compound	60_B_SA_R651	60	Processed	T1	Unknown	1549097	9827156	5.27	0.00	C13H18N4O3	M+H	279.145	279.145	.77287 (ppm)	0	0	N/A	Method	True	False	Pass	Confirmed	INF
Arginine_1Bz	5.27	Target Compound	61_F_B_SA_R651	61	Processed	T1	Unknown	1175322	7164047	5.28	0.01	C13H18N4O3	M+H	279.145	279.145	.44489 (ppm)	0	0	N/A	Method	True	False	Pass	Confirmed	INF
Arginine_1Bz	5.27	Target Compound	62_F_B_SA_R651	62	Processed	T1	Unknown	1748887	10577698	5.26	-0.01	C13H18N4O3	M+H	279.145	279.145	.11692 (ppm)	0	0	N/A	Method	True	False	Pass	Confirmed	INF
Arginine_1Bz	5.27	Target Compound	63_F_B_SA_R651	63	Processed	T1	Unknown	1202331	7115993	5.27	0.00	C13H18N4O3	M+H	279.145	279.145	.55422 (ppm)	0	0	N/A	Method	True	False	Pass	Confirmed	INF
Arginine_1Bz	5.27	Target Compound	64_B_SA_R695	64	Processed	T1	Unknown	1241599	7415945	5.27	0.00	C13H18N4O3	M+H	279.145	279.145	-.21106 (ppm)	0	0	N/A	Method	True	False	Pass	Confirmed	INF
Arginine_1Bz	5.27	Target Compound	65_B_SA_R695	65	Processed	T1	Unknown	1020378	5906507	5.25	-0.02	C13H18N4O3	M+H	279.145	279.145	-.10173 (ppm)	0	0	N/A	Method	True	False	Pass	Confirmed	INF
Arginine_1Bz	5.27	Target Compound	66_B_SA_R695	66	Processed	T1	Unknown	919677	5564598	5.26	-0.01	C13H18N4O3	M+H	279.145	279.145	.44489 (ppm)	0	0	N/A	Method	True	False	Pass	Confirmed	INF
Arginine_1Bz	5.27	Target Compound	67_F_B_SA_R695	67	Processed	T1	Unknown	1178756	6873395	5.27	0.00	C13H18N4O3	M+H	279.145	279.145	-.21106 (ppm)	0	0	N/A	Method	True	False	Pass	Confirmed	INF
Arginine_1Bz	5.27	Target Compound	68_F_B_SA_R695	68	Processed	T1	Unknown	1180790	7070174	5.26	-0.01	C13H18N4O3	M+H	279.145	279.145	.66354 (ppm)	0	0	N/A	Method	True	False	Pass	Confirmed	INF
Arginine_1Bz	5.27	Target Compound	69_F_B_SA_R695	69	Processed	T1	Unknown	4408514	24758417	5.28	0.01	C13H18N4O3	M+H	279.145	279.145	.99152 (ppm)	0	0	N/A	Method	True	False	Pass	Confirmed	INF
Arginine_1Bz	5.27	Target Compound	70_F_SA_F16	70	Processed	T1	Unknown	1395958	8083876	5.26	-0.01	C13H18N4O3	M+H	279.145	279.145	.22624 (ppm)	0	0	N/A	Method	True	False	Pass	Confirmed	INF
Arginine_1Bz	5.27	Target Compound	71_Media_SA_Media	71	Processed	T1	Unknown	1098561	6524628	5.27	0.00	C13H18N4O3	M+H	279.145	279.145	.22624 (ppm)	0	0	N/A	Method	True	False	Pass	Confirmed	INF
Arginine_1Bz	5.27	Target Compound	72_Media_SA_Media	72	Processed	T1	Unknown	2527401	15170951	5.27	0.00	C13H18N4O3	M+H	279.145	279.145	.99152 (ppm)	0	0	N/A	Method	True	False	Pass	Confirmed	INF
Arginine_1Bz	5.27	Target Compound	73_F_SA_F16	73	Processed	T1	Unknown	1397826	8210757	5.27	0.00	C13H18N4O3	M+H	279.145	279.145	.55422 (ppm)	0	0	N/A	Method	True	False	Pass	Confirmed	INF
Arginine_1Bz	5.27	Target Compound	74_F_SA_F16	74	Processed	T1	Unknown	1325535	8253349	5.26	-0.01	C13H18N4O3	M+H	279.145	279.146	1.53814 (ppm)	0	0	N/A	Method	True	False	Pass	Confirmed	INF
Arginine_1Bz	5.27	Target Compound	75_B_F_SA_F16	75	Processed	T1	Unknown	728488	4546803	5.26	-0.01	C13H18N4O3	M+H	279.145	279.145	.22624 (ppm)	0	0	N/A	Method	True	False	Pass	Confirmed	INF
Arginine_1Bz	5.27	Target Compound	76_B_F_SA_F16	76	Processed	T1	Unknown	764375	4340242	5.26	-0.01	C13H18N4O3	M+H	279.145	279.145	.55422 (ppm)	0	0	N/A	Method	True	False	Pass	Confirmed	INF
Arginine_1Bz	5.27	Target Compound	77_B_F_SA_F16	77	Processed	T1	Unknown	2238991	13737380	5.26	-0.01	C13H18N4O3	M+H	279.145	279.146	1.53814 (ppm)	0	0	N/A	Method	True	False	Pass	Confirmed	INF
Arginine_1Bz	5.27	Target Compound	78_F_SA_F147	78	Processed	T1	Unknown	1606798	9460641	5.26	-0.01	C13H18N4O3	M+H	279.145	279.145	.44489 (ppm)	0	0	N/A	Method	True	False	Pass	Confirmed	INF
Arginine_1Bz	5.27	Target Compound	79_F_SA_F147	79	Processed	T1	Unknown	1331080	7886590	5.26	-0.01	C13H18N4O3	M+H	279.145	279.145	.11692 (ppm)	0	0	N/A	Method	True	False	Pass	Confirmed	INF
Arginine_1Bz	5.27	Target Compound	80_F_SA_F147	80	Processed	T1	Unknown	1075630	6727499	5.27	0.00	C13H18N4O3	M+H	279.145	279.145	1.10084 (ppm)	0	0	N/A	Method	True	False	Pass	Confirmed	INF
Arginine_1Bz	5.27	Target Compound	81_B_F_SA_F147	81	Processed	T1	Unknown	845360	4950310	5.26	-0.01	C13H18N4O3	M+H	279.145	279.145	.66354 (ppm)	0	0	N/A	Method	True	False	Pass	Confirmed	INF
Arginine_1Bz	5.27	Target Compound	82_B_F_SA_F147	82	Processed	T1	Unknown	947263	5757281	5.27	0.00	C13H18N4O3	M+H	279.145	279.145	.55422 (ppm)	0	0	N/A	Method	True	False	Pass	Confirmed	INF
Arginine_1Bz	5.27	Target Compound	83_B_F_SA_F147	83	Processed	T1	Unknown	1015645	5963958	5.26	-0.01	C13H18N4O3	M+H	279.145	279.145	.88219 (ppm)	0	0	N/A	Method	True	False	Pass	Confirmed	INF
Arginine_1Bz	5.27	Target Compound	84_F_SA_F212	84	Processed	T1	Unknown	995467	5619422	5.26	-0.01	C13H18N4O3	M+H	279.145	279.145	.11692 (ppm)	0	0	N/A	Method	True	False	Pass	Confirmed	INF
Arginine_1Bz	5.27	Target Compound	85_F_SA_F212	85	Processed	T1	Unknown	2310870	13235722	5.26	-0.01	C13H18N4O3	M+H	279.145	279.145	.33557 (ppm)	0	0	N/A	Method	True	False	Pass	Confirmed	INF
Arginine_1Bz	5.27	Target Compound	86_F_SA_F212	86	Processed	T1	Unknown	1804875	10626428	5.26	-0.01	C13H18N4O3	M+H	279.145	279.145	.55422 (ppm)	0	0	N/A	Method	True	False	Pass	Confirmed	INF
Arginine_1Bz	5.27	Target Compound	87_B_F_SA_F212	87	Processed	T1	Unknown	726129	4173390	5.27	0.00	C13H18N4O3	M+H	279.145	279.145	.11692 (ppm)	0	0	N/A	Method	True	False	Pass	Confirmed	INF
Arginine_1Bz	5.27	Target Compound	88_B_F_SA_F212	88	Processed	T1	Unknown	1087162	6589348	5.26	-0.01	C13H18N4O3	M+H	279.145	279.145	.33557 (ppm)	0	0	N/A	Method	True	False	Pass	Confirmed	INF
Arginine_1Bz	5.27	Target Compound	89_B_F_SA_F212	89	Processed	T1	Unknown	1476395	8679668	5.27	0.00	C13H18N4O3	M+H	279.145	279.146	1.21017 (ppm)	0	0	N/A	Method	True	False	Pass	Confirmed	INF
Arginine_1Bz	5.27	Target Compound	90_F_SA_F253	90	Processed	T1	Unknown	1173673	6890660	5.28	0.01	C13H18N4O3	M+H	279.145	279.145	.11692 (ppm)	0	0	N/A	Method	True	False	Pass	Confirmed	INF
Arginine_1Bz	5.27	Target Compound	91_F_SA_F253	91	Processed	T1	Unknown	2656310	15513891	5.27	0.00	C13H18N4O3	M+H	279.145	279.145	.44489 (ppm)	0	0	N/A	Method	True	False	Pass	Confirmed	INF
Arginine_1Bz	5.27	Target Compound	93_B_F_SA_F253	92	Processed	T1	Unknown	1011296	6139419	5.26	-0.01	C13H18N4O3	M+H	279.145	279.145	.33557 (ppm)	0	0	N/A	Method	True	False	Pass	Confirmed	INF
Arginine_1Bz	5.27	Target Compound	94_B_F_SA_F253	93	Processed	T1	Unknown	1414015	8330707	5.27	0.00	C13H18N4O3	M+H	279.145	279.146	1.21017 (ppm)	0	0	N/A	Method	True	False	Pass	Confirmed	INF
Arginine_1Bz	5.27	Target Compound	95_B_F_SA_F253	94	Processed	T1	Unknown	2428741	14389925	5.27	0.00	C13H18N4O3	M+H	279.145	279.146	1.21017 (ppm)	0	0	N/A	Method	True	False	Pass	Confirmed	INF
Arginine_1Bz	5.27	Target Compound	96_Media_SA_Media	95	Processed	T1	Unknown	5067530	28593407	5.26	-0.01	C13H18N4O3	M+H	279.145	279.145	.11692 (ppm)	0	0	N/A	Method	True	False	Pass	Confirmed	INF
Arginine_1Bz	5.27	Target Compound	97_Media_C_SA_Media_C	96	Processed	T1	Unknown	2653919	14688888	5.26	-0.01	C13H18N4O3	M+H	279.145	279.145	-.21106 (ppm)	0	0	N/A	Method	True	False	Pass	Confirmed	INF
Arginine_1Bz	5.27	Target Compound	98_Media_C_SA_Media_C	97	Processed	T1	Unknown	4339956	24862257	5.26	-0.01	C13H18N4O3	M+H	279.145	279.145	.99152 (ppm)	0	0	N/A	Method	True	False	Pass	Confirmed	INF
Arginine_1Bz	5.27	Target Compound	99_Media_C_SA_Media_C	98	Processed	T1	Unknown	4524662	25013523	5.27	0.00	C13H18N4O3	M+H	279.145	279.146	1.75679 (ppm)	0	0	N/A	Method	True	False	Pass	Confirmed	INF
Arginine_1Bz	5.27	Target Compound	100_Media_C_SA_Media_C	99	Processed	T1	Unknown	6188286	33925744	5.26	-0.01	C13H18N4O3	M+H	279.145	279.145	.77287 (ppm)	0	0	N/A	Method	True	False	Pass	Confirmed	INF
Arginine_1Bz	5.27	Target Compound	101_Media_C_SA_Media_C	100	Processed	T1	Unknown	4761635	26090623	5.27	0.00	C13H18N4O3	M+H	279.145	279.145	.99152 (ppm)	0	0	N/A	Method	True	False	Pass	Confirmed	INF
Arginine_1Bz	5.27	Target Compound	102_Media_C_SA_Media_C	101	Processed	T1	Unknown	5569321	31583418	5.26	-0.01	C13H18N4O3	M+H	279.145	279.146	1.21017 (ppm)	0	0	N/A	Method	True	False	Pass	Confirmed	INF
Arginine_1Bz	5.27	Target Compound	103_Media_C_SA_Media_C	102	Processed	T1	Unknown	3844838	22413341	5.26	-0.01	C13H18N4O3	M+H	279.145	279.145	.77287 (ppm)	0	0	N/A	Method	True	False	Pass	Confirmed	INF
Arginine_1Bz	5.27	Target Compound	104_Media_C_SA_Media_C	103	Processed	T1	Unknown	5350405	29248569	5.26	-0.01	C13H18N4O3	M+H	279.145	279.145	.66354 (ppm)	0	0	N/A	Method	True	False	Pass	Confirmed	INF
Arginine_1Bz	5.27	Target Compound	Pool_62h_00	104	Processed	T1	Unknown	1436595	8762475	5.28	0.01	C13H18N4O3	M+H	279.145	279.145	-.10173 (ppm)	0	0	N/A	Method	True	False	Pass	Confirmed	INF
Arginine_1Bz	5.27	Target Compound	Pool_62h_03	105	Processed	T1	Unknown	1643000	9836903	5.26	-0.01	C13H18N4O3	M+H	279.145	279.145	.77287 (ppm)	0	0	N/A	Method	True	False	Pass	Confirmed	INF
Arginine_1Bz	5.27	Target Compound	Pool_62h_06	106	Processed	T1	Unknown	1685058	9676673	5.26	-0.01	C13H18N4O3	M+H	279.145	279.145	.33557 (ppm)	0	0	N/A	Method	True	False	Pass	Confirmed	INF
Arginine_1Bz	5.27	Target Compound	Pool_62h_07	107	Processed	T1	Unknown	1803803	10757345	5.26	-0.01	C13H18N4O3	M+H	279.145	279.145	.77287 (ppm)	0	0	N/A	Method	True	False	Pass	Confirmed	INF
Arginine_1Bz	5.27	Target Compound	Pool_62h_10	108	Processed	T1	Unknown	1758709	10121455	5.27	0.00	C13H18N4O3	M+H	279.145	279.145	.99152 (ppm)	0	0	N/A	Method	True	False	Pass	Confirmed	INF
Arginine_1Bz	5.27	Target Compound	Pool_62h_11	109	Processed	T1	Unknown	1967635	11688656	5.26	-0.01	C13H18N4O3	M+H	279.145	279.146	1.21017 (ppm)	0	0	N/A	Method	True	False	Pass	Confirmed	INF
Arginine_1Bz	5.27	Target Compound	Std_MixAA_250_01	110	Processed	T1	Unknown	1917737	11103283	5.29	0.02	C13H18N4O3	M+H	279.145	279.145	.66354 (ppm)	0	0	N/A	Method	True	False	Pass	Confirmed	INF
Arginine_1Bz	5.27	Target Compound	Std_MixAA_250_02	111	Processed	T1	Unknown	2013476	11337857	5.28	0.01	C13H18N4O3	M+H	279.145	279.146	1.75679 (ppm)	0	0	N/A	Method	True	False	Pass	Confirmed	INF
Asparagine_1Bz	5.29	Target Compound	01_B_SA_R09	1	Processed	T1	Unknown	80197	384121	5.28	-0.01	C11H12N2O4	M+H	237.087	237.087	-.21376 (ppm)	0	0	N/A	Method	True	False	Pass	Confirmed	16.86
Asparagine_1Bz	5.29	Target Compound	02_B_SA_R09	2	Processed	T1	Unknown	65602	323630	5.25	-0.04	C11H12N2O4	M+H	237.087	237.088	3.58345 (ppm)	0	0	N/A	Method	True	False	Pass	Confirmed	INF
Asparagine_1Bz	5.29	Target Compound	03_B_SA_R09	3	Processed	T1	Unknown	75599	373257	5.23	-0.06	C11H12N2O4	M+H	237.087	237.087	-.79299 (ppm)	0	0	N/A	Method	True	False	Pass	Confirmed	INF
Asparagine_1Bz	5.29	Target Compound	04_F_B_SA_R09	4	Processed	T1	Unknown	79081	435392	5.29	0.00	C11H12N2O4	M+H	237.087	237.087	-.34247 (ppm)	0	0	N/A	Method	True	False	Pass	Confirmed	9.73
Asparagine_1Bz	5.29	Target Compound	05_F_B_SA_R09	5	Processed	T1	Unknown	83082	485677	5.24	-0.05	C11H12N2O4	M+H	237.087	237.087	-.34247 (ppm)	0	0	N/A	Method	True	False	Pass	Confirmed	INF
Asparagine_1Bz	5.29	Target Compound	06_F_B_SA_R09	6	Processed	T1	Unknown	88533	487102	5.23	-0.06	C11H12N2O4	M+H	237.087	237.087	1.45959 (ppm)	0	0	N/A	Method	True	False	Pass	Confirmed	INF
Asparagine_1Bz	5.29	Target Compound	07_B_SA_R16	7	Processed	T1	Unknown	107233	633768	5.28	-0.01	C11H12N2O4	M+H	237.087	237.087	1.13779 (ppm)	0	0	N/A	Method	True	False	Pass	Confirmed	25.83
Asparagine_1Bz	5.29	Target Compound	08_B_SA_R16	8	Processed	T1	Unknown	93459	472494	5.25	-0.04	C11H12N2O4	M+H	237.087	237.087	.75164 (ppm)	0	0	N/A	Method	True	False	Pass	Confirmed	INF
Asparagine_1Bz	5.29	Target Compound	09_B_SA_R16	9	Processed	T1	Unknown	87323	510070	5.25	-0.04	C11H12N2O4	M+H	237.087	237.087	.04368 (ppm)	0	0	N/A	Method	True	False	Pass	Confirmed	44.27
Asparagine_1Bz	5.29	Target Compound	10_F_B_SA_R16	10	Processed	T1	Unknown	176447	1014958	5.28	-0.01	C11H12N2O4	M+H	237.087	237.087	.88035 (ppm)	0	0	N/A	Method	True	False	Pass	Confirmed	36.67
Asparagine_1Bz	5.29	Target Compound	11_F_B_SA_R16	11	Processed	T1	Unknown	125813	721029	5.25	-0.04	C11H12N2O4	M+H	237.087	237.087	.68728 (ppm)	0	0	N/A	Method	True	False	Pass	Confirmed	INF
Asparagine_1Bz	5.29	Target Compound	12_F_B_SA_R16	12	Processed	T1	Unknown	139933	866459	5.22	-0.07	C11H12N2O4	M+H	237.087	237.087	1.39523 (ppm)	0	0	N/A	Method	True	False	Pass	Confirmed	INF
Asparagine_1Bz	5.29	Target Compound	13_B_SA_R147	13	Processed	T1	Unknown	385618	2366825	5.27	-0.02	C11H12N2O4	M+H	237.087	237.087	.49420 (ppm)	0	0	N/A	Method	True	False	Pass	Confirmed	62.12
Asparagine_1Bz	5.29	Target Compound	14_B_SA_R147	14	Processed	T1	Unknown	211669	1276495	5.26	-0.03	C11H12N2O4	M+H	237.087	237.087	.42984 (ppm)	0	0	N/A	Method	True	False	Pass	Confirmed	INF
Asparagine_1Bz	5.29	Target Compound	15_B_SA_R147	15	Processed	T1	Unknown	472827	3050469	5.24	-0.05	C11H12N2O4	M+H	237.087	237.087	1.13779 (ppm)	0	0	N/A	Method	True	False	Pass	Confirmed	INF
Asparagine_1Bz	5.29	Target Compound	16_F_B_SA_R147	16	Processed	T1	Unknown	140034	852070	5.28	-0.01	C11H12N2O4	M+H	237.087	237.087	-.21376 (ppm)	0	0	N/A	Method	True	False	Pass	Confirmed	52.62
Asparagine_1Bz	5.29	Target Compound	17_F_B_SA_R147	17	Processed	T1	Unknown	149989	860715	5.24	-0.05	C11H12N2O4	M+H	237.087	237.087	1.00907 (ppm)	0	0	N/A	Method	True	False	Pass	Confirmed	INF
Asparagine_1Bz	5.29	Target Compound	18_F_B_SA_R147	18	Processed	T1	Unknown	126186	814476	5.21	-0.08	C11H12N2O4	M+H	237.087	237.087	2.03883 (ppm)	0	0	N/A	Manual	True	False	Pass	Confirmed	INF
Asparagine_1Bz	5.29	Target Compound	19_B_SA_R318	19	Processed	T1	Unknown	88383	512321	5.28	-0.01	C11H12N2O4	M+H	237.087	237.087	-.92171 (ppm)	0	0	N/A	Method	True	False	Pass	Confirmed	24.79
Asparagine_1Bz	5.29	Target Compound	20_B_SA_R318	20	Processed	T1	Unknown	99046	548840	5.25	-0.04	C11H12N2O4	M+H	237.087	237.087	.68728 (ppm)	0	0	N/A	Manual	True	False	Pass	Confirmed	INF
Asparagine_1Bz	5.29	Target Compound	21_B_SA_R318	21	Processed	T1	Unknown	67451	430565	5.24	-0.05	C11H12N2O4	M+H	237.087	237.087	1.91011 (ppm)	0	0	N/A	Method	True	False	Pass	Confirmed	INF
Asparagine_1Bz	5.29	Target Compound	22_F_B_SA_R318	22	Processed	T1	Unknown	162754	844072	5.27	-0.02	C11H12N2O4	M+H	237.087	237.087	-.14940 (ppm)	0	0	N/A	Method	True	False	Pass	Confirmed	47.62
Asparagine_1Bz	5.29	Target Compound	23_F_B_SA_R318	23	Processed	T1	Unknown	113494	626204	5.25	-0.04	C11H12N2O4	M+H	237.087	237.087	.75164 (ppm)	0	0	N/A	Manual	True	False	Pass	Confirmed	INF
Asparagine_1Bz	5.29	Target Compound	24_Media_SA_Media	24	Processed	T1	Unknown	584144	3765985	5.27	-0.02	C11H12N2O4	M+H	237.087	237.087	-.14940 (ppm)	0	0	N/A	Method	True	False	Pass	Confirmed	460.09
Asparagine_1Bz	5.29	Target Compound	25_F_B_SA_R318	25	Processed	T1	Unknown	190357	1129825	5.24	-0.05	C11H12N2O4	M+H	237.087	237.087	.68728 (ppm)	0	0	N/A	Method	True	False	Pass	Confirmed	INF
Asparagine_1Bz	5.29	Target Compound	26_B_SA_R327	26	Processed	T1	Unknown	71218	387717	5.27	-0.02	C11H12N2O4	M+H	237.087	237.087	-.02068 (ppm)	0	0	N/A	Method	True	False	Pass	Confirmed	30.33
Asparagine_1Bz	5.29	Target Compound	27_B_SA_R327	27	Processed	T1	Unknown	127503	757026	5.24	-0.05	C11H12N2O4	M+H	237.087	237.087	-.21376 (ppm)	0	0	N/A	Method	True	False	Pass	Confirmed	INF
Asparagine_1Bz	5.29	Target Compound	28_B_SA_R327	28	Processed	T1	Unknown	132865	778227	5.23	-0.06	C11H12N2O4	M+H	237.087	237.087	1.71703 (ppm)	0	0	N/A	Method	True	False	Pass	Confirmed	INF
Asparagine_1Bz	5.29	Target Compound	29_F_B_SA_R327	29	Processed	T1	Unknown	165446	960548	5.27	-0.02	C11H12N2O4	M+H	237.087	237.087	.81600 (ppm)	0	0	N/A	Method	True	False	Pass	Confirmed	38.20
Asparagine_1Bz	5.29	Target Compound	30_F_B_SA_R327	30	Processed	T1	Unknown	181961	1065626	5.23	-0.06	C11H12N2O4	M+H	237.087	237.087	1.26651 (ppm)	0	0	N/A	Method	True	False	Pass	Confirmed	INF
Asparagine_1Bz	5.29	Target Compound	31_F_B_SA_R327	31	Processed	T1	Unknown	146662	870435	5.22	-0.07	C11H12N2O4	M+H	237.087	237.087	.81600 (ppm)	0	0	N/A	Method	True	False	Pass	Confirmed	INF
Asparagine_1Bz	5.29	Target Compound	32_B_SA_R420	32	Processed	T1	Unknown	278822	1680937	5.27	-0.02	C11H12N2O4	M+H	237.087	237.087	.88035 (ppm)	0	0	N/A	Method	True	False	Pass	Confirmed	63.98
Asparagine_1Bz	5.29	Target Compound	33_B_SA_R420	33	Processed	T1	Unknown	271168	1666539	5.24	-0.05	C11H12N2O4	M+H	237.087	237.087	.88035 (ppm)	0	0	N/A	Method	True	False	Pass	Confirmed	INF
Asparagine_1Bz	5.29	Target Compound	34_B_SA_R420	34	Processed	T1	Unknown	468262	3055156	5.24	-0.05	C11H12N2O4	M+H	237.087	237.087	1.45959 (ppm)	0	0	N/A	Method	True	False	Pass	Confirmed	303.53
Asparagine_1Bz	5.29	Target Compound	35_F_B_SA_R420	35	Processed	T1	Unknown	163299	1024514	5.26	-0.03	C11H12N2O4	M+H	237.087	237.087	.30112 (ppm)	0	0	N/A	Method	True	False	Pass	Confirmed	38.43
Asparagine_1Bz	5.29	Target Compound	36_F_B_SA_R420	36	Processed	T1	Unknown	185256	1013426	5.25	-0.04	C11H12N2O4	M+H	237.087	237.087	-.21376 (ppm)	0	0	N/A	Method	True	False	Pass	Confirmed	INF
Asparagine_1Bz	5.29	Target Compound	37_F_B_SA_R420	37	Processed	T1	Unknown	139732	827258	5.27	-0.02	C11H12N2O4	M+H	237.087	237.087	.10804 (ppm)	0	0	N/A	Manual	True	False	Pass	Confirmed	INF
Asparagine_1Bz	5.29	Target Compound	38_B_SA_R431	38	Processed	T1	Unknown	198177	1234977	5.27	-0.02	C11H12N2O4	M+H	237.087	237.087	.17240 (ppm)	0	0	N/A	Method	True	False	Pass	Confirmed	INF
Asparagine_1Bz	5.29	Target Compound	39_B_SA_R431	39	Processed	T1	Unknown	270779	1540747	5.24	-0.05	C11H12N2O4	M+H	237.087	237.087	.42984 (ppm)	0	0	N/A	Method	True	False	Pass	Confirmed	INF
Asparagine_1Bz	5.29	Target Compound	40_B_SA_R431	40	Processed	T1	Unknown	262948	1723218	5.24	-0.05	C11H12N2O4	M+H	237.087	237.087	1.84575 (ppm)	0	0	N/A	Method	True	False	Pass	Confirmed	INF
Asparagine_1Bz	5.29	Target Compound	41_F_B_SA_R431	41	Processed	T1	Unknown	178191	1073740	5.27	-0.02	C11H12N2O4	M+H	237.087	237.087	1.00907 (ppm)	0	0	N/A	Method	True	False	Pass	Confirmed	INF
Asparagine_1Bz	5.29	Target Compound	42_F_B_SA_R431	42	Processed	T1	Unknown	146002	837092	5.24	-0.05	C11H12N2O4	M+H	237.087	237.087	.81600 (ppm)	0	0	N/A	Method	True	False	Pass	Confirmed	INF
Asparagine_1Bz	5.29	Target Compound	43_F_B_SA_R431	43	Processed	T1	Unknown	146536	810388	5.23	-0.06	C11H12N2O4	M+H	237.087	237.087	.94471 (ppm)	0	0	N/A	Method	True	False	Pass	Confirmed	INF
Asparagine_1Bz	5.29	Target Compound	44_B_SA_R565	44	Processed	T1	Unknown	102079	567765	5.28	-0.01	C11H12N2O4	M+H	237.087	237.087	1.52395 (ppm)	0	0	N/A	Method	True	False	Pass	Confirmed	50.69
Asparagine_1Bz	5.29	Target Compound	45_B_SA_R565	45	Processed	T1	Unknown	183905	1008260	5.24	-0.05	C11H12N2O4	M+H	237.087	237.087	-.34247 (ppm)	0	0	N/A	Method	True	False	Pass	Confirmed	INF
Asparagine_1Bz	5.29	Target Compound	46_B_SA_R565	46	Processed	T1	Unknown	117663	614511	5.25	-0.04	C11H12N2O4	M+H	237.087	237.087	1.13779 (ppm)	0	0	N/A	Method	True	False	Pass	Confirmed	INF
Asparagine_1Bz	5.29	Target Compound	47_Media_SA_Media	47	Processed	T1	Unknown	292217	1763145	5.27	-0.02	C11H12N2O4	M+H	237.087	237.087	.42984 (ppm)	0	0	N/A	Method	True	False	Pass	Confirmed	INF
Asparagine_1Bz	5.29	Target Compound	48_Media_SA_Media	48	Processed	T1	Unknown	237833	1413203	5.24	-0.05	C11H12N2O4	M+H	237.087	237.087	.88035 (ppm)	0	0	N/A	Method	True	False	Pass	Confirmed	INF
Asparagine_1Bz	5.29	Target Compound	49_F_B_SA_R565	49	Processed	T1	Unknown	104769	485905	5.27	-0.02	C11H12N2O4	M+H	237.087	237.087	.49420 (ppm)	0	0	N/A	Method	True	False	Pass	Confirmed	INF
Asparagine_1Bz	5.29	Target Compound	50_F_B_SA_R565	50	Processed	T1	Unknown	97310	471312	5.26	-0.03	C11H12N2O4	M+H	237.087	237.087	.10804 (ppm)	0	0	N/A	Method	True	False	Pass	Confirmed	56.72
Asparagine_1Bz	5.29	Target Compound	51_F_B_SA_R565	51	Processed	T1	Unknown	111765	568410	5.23	-0.06	C11H12N2O4	M+H	237.087	237.087	1.65267 (ppm)	0	0	N/A	Method	True	False	Pass	Confirmed	INF
Asparagine_1Bz	5.29	Target Compound	52_B_SA_R568	52	Processed	T1	Unknown	90639	388038	5.26	-0.03	C11H12N2O4	M+H	237.087	237.087	-.72863 (ppm)	0	0	N/A	Method	True	False	Pass	Confirmed	INF
Asparagine_1Bz	5.29	Target Compound	53_B_SA_R568	53	Processed	T1	Unknown	95412	457038	5.26	-0.03	C11H12N2O4	M+H	237.087	237.087	-1.11479 (ppm)	0	0	N/A	Method	True	False	Pass	Confirmed	INF
Asparagine_1Bz	5.29	Target Compound	54_B_SA_R568	54	Processed	T1	Unknown	287635	1846818	5.25	-0.04	C11H12N2O4	M+H	237.087	237.087	1.58831 (ppm)	0	0	N/A	Method	True	False	Pass	Confirmed	INF
Asparagine_1Bz	5.29	Target Compound	55_F_B_SA_R568	55	Processed	T1	Unknown	326952	1913987	5.27	-0.02	C11H12N2O4	M+H	237.087	237.087	.88035 (ppm)	0	0	N/A	Method	True	False	Pass	Confirmed	123.45
Asparagine_1Bz	5.29	Target Compound	56_F_B_SA_R568	56	Processed	T1	Unknown	148629	976593	5.23	-0.06	C11H12N2O4	M+H	237.087	237.087	-.66427 (ppm)	0	0	N/A	Method	True	False	Pass	Confirmed	INF
Asparagine_1Bz	5.29	Target Compound	57_F_B_SA_R568	57	Processed	T1	Unknown	111755	599200	5.24	-0.05	C11H12N2O4	M+H	237.087	237.087	1.26651 (ppm)	0	0	N/A	Method	True	False	Pass	Confirmed	INF
Asparagine_1Bz	5.29	Target Compound	58_B_SA_R651	58	Processed	T1	Unknown	101970	580935	5.25	-0.04	C11H12N2O4	M+H	237.087	237.087	-.34247 (ppm)	0	0	N/A	Method	True	False	Pass	Confirmed	28.33
Asparagine_1Bz	5.29	Target Compound	59_B_SA_R651	59	Processed	T1	Unknown	107224	627548	5.26	-0.03	C11H12N2O4	M+H	237.087	237.088	2.93986 (ppm)	0	0	N/A	Manual	True	False	Pass	Confirmed	INF
Asparagine_1Bz	5.29	Target Compound	60_B_SA_R651	60	Processed	T1	Unknown	114502	598324	5.25	-0.04	C11H12N2O4	M+H	237.087	237.087	1.00907 (ppm)	0	0	N/A	Method	True	False	Pass	Confirmed	INF
Asparagine_1Bz	5.29	Target Compound	61_F_B_SA_R651	61	Processed	T1	Unknown	120130	588106	5.27	-0.02	C11H12N2O4	M+H	237.087	237.087	.42984 (ppm)	0	0	N/A	Method	True	False	Pass	Confirmed	70.11
Asparagine_1Bz	5.29	Target Compound	62_F_B_SA_R651	62	Processed	T1	Unknown	132256	771323	5.24	-0.05	C11H12N2O4	M+H	237.087	237.087	1.65267 (ppm)	0	0	N/A	Method	True	False	Pass	Confirmed	INF
Asparagine_1Bz	5.29	Target Compound	63_F_B_SA_R651	63	Processed	T1	Unknown	90237	489266	5.25	-0.04	C11H12N2O4	M+H	237.087	237.087	.75164 (ppm)	0	0	N/A	Method	True	False	Pass	Confirmed	INF
Asparagine_1Bz	5.29	Target Compound	64_B_SA_R695	64	Processed	T1	Unknown	462142	2835283	5.26	-0.03	C11H12N2O4	M+H	237.087	237.087	-.34247 (ppm)	0	0	N/A	Method	True	False	Pass	Confirmed	INF
Asparagine_1Bz	5.29	Target Compound	65_B_SA_R695	65	Processed	T1	Unknown	337493	1905830	5.24	-0.05	C11H12N2O4	M+H	237.087	237.087	-.34247 (ppm)	0	0	N/A	Method	True	False	Pass	Confirmed	INF
Asparagine_1Bz	5.29	Target Compound	66_B_SA_R695	66	Processed	T1	Unknown	326897	1913153	5.23	-0.06	C11H12N2O4	M+H	237.087	237.087	.94471 (ppm)	0	0	N/A	Method	True	False	Pass	Confirmed	INF
Asparagine_1Bz	5.29	Target Compound	67_F_B_SA_R695	67	Processed	T1	Unknown	131413	678094	5.26	-0.03	C11H12N2O4	M+H	237.087	237.087	1.13779 (ppm)	0	0	N/A	Method	True	False	Pass	Confirmed	INF
Asparagine_1Bz	5.29	Target Compound	68_F_B_SA_R695	68	Processed	T1	Unknown	135364	518917	5.24	-0.05	C11H12N2O4	M+H	237.087	237.087	-.40683 (ppm)	0	0	N/A	Method	True	False	Pass	Confirmed	INF
Asparagine_1Bz	5.29	Target Compound	69_F_B_SA_R695	69	Processed	T1	Unknown	76183	412764	5.25	-0.04	C11H12N2O4	M+H	237.087	237.087	.62292 (ppm)	0	0	N/A	Method	True	False	Pass	Confirmed	INF
Asparagine_1Bz	5.29	Target Compound	70_F_SA_F16	70	Processed	T1	Unknown	147813	758892	5.24	-0.05	C11H12N2O4	M+H	237.087	237.087	-.34247 (ppm)	0	0	N/A	Method	True	False	Pass	Confirmed	INF
Asparagine_1Bz	5.29	Target Compound	71_Media_SA_Media	71	Processed	T1	Unknown	638274	3746345	5.25	-0.04	C11H12N2O4	M+H	237.087	237.087	.23676 (ppm)	0	0	N/A	Method	True	False	Pass	Confirmed	INF
Asparagine_1Bz	5.29	Target Compound	72_Media_SA_Media	72	Processed	T1	Unknown	528642	3505005	5.24	-0.05	C11H12N2O4	M+H	237.087	237.088	2.23190 (ppm)	0	0	N/A	Method	True	False	Pass	Confirmed	INF
Asparagine_1Bz	5.29	Target Compound	73_F_SA_F16	73	Processed	T1	Unknown	173834	853533	5.25	-0.04	C11H12N2O4	M+H	237.087	237.087	1.26651 (ppm)	0	0	N/A	Method	True	False	Pass	Confirmed	112.53
Asparagine_1Bz	5.29	Target Compound	74_F_SA_F16	74	Processed	T1	Unknown	157002	806238	5.24	-0.05	C11H12N2O4	M+H	237.087	237.087	2.16754 (ppm)	0	0	N/A	Method	True	False	Pass	Confirmed	INF
Asparagine_1Bz	5.29	Target Compound	75_B_F_SA_F16	75	Processed	T1	Unknown	60293	249326	5.26	-0.03	C11H12N2O4	M+H	237.087	237.087	1.45959 (ppm)	0	0	N/A	Method	True	False	Pass	Confirmed	INF
Asparagine_1Bz	5.29	Target Compound	76_B_F_SA_F16	76	Processed	T1	Unknown	89653	396321	5.24	-0.05	C11H12N2O4	M+H	237.087	237.087	1.71703 (ppm)	0	0	N/A	Method	True	False	Pass	Confirmed	INF
Asparagine_1Bz	5.29	Target Compound	77_B_F_SA_F16	77	Processed	T1	Unknown	94204	496261	5.22	-0.07	C11H12N2O4	M+H	237.087	237.087	1.52395 (ppm)	0	0	N/A	Manual	True	False	Pass	Confirmed	INF
Asparagine_1Bz	5.29	Target Compound	78_F_SA_F147	78	Processed	T1	Unknown	218058	1223659	5.25	-0.04	C11H12N2O4	M+H	237.087	237.088	2.23190 (ppm)	0	0	N/A	Method	True	False	Pass	Confirmed	INF
Asparagine_1Bz	5.29	Target Compound	79_F_SA_F147	79	Processed	T1	Unknown	228319	1400459	5.25	-0.04	C11H12N2O4	M+H	237.087	237.088	2.42498 (ppm)	0	0	N/A	Method	True	False	Pass	Confirmed	INF
Asparagine_1Bz	5.29	Target Compound	80_F_SA_F147	80	Processed	T1	Unknown	296159	1832731	5.22	-0.07	C11H12N2O4	M+H	237.087	237.087	1.45959 (ppm)	0	0	N/A	Method	True	False	Pass	Confirmed	INF
Asparagine_1Bz	5.29	Target Compound	81_B_F_SA_F147	81	Processed	T1	Unknown	89429	412182	5.25	-0.04	C11H12N2O4	M+H	237.087	237.087	.62292 (ppm)	0	0	N/A	Method	True	False	Pass	Confirmed	INF
Asparagine_1Bz	5.29	Target Compound	82_B_F_SA_F147	82	Processed	T1	Unknown	52636	263903	5.29	0.00	C11H12N2O4	M+H	237.087	237.087	1.78139 (ppm)	0	0	N/A	Manual	True	False	Pass	Confirmed	INF
Asparagine_1Bz	5.29	Target Compound	83_B_F_SA_F147	83	Processed	T1	Unknown	78193	360255	5.22	-0.07	C11H12N2O4	M+H	237.087	237.087	.30112 (ppm)	0	0	N/A	Manual	True	False	Pass	Confirmed	INF
Asparagine_1Bz	5.29	Target Compound	84_F_SA_F212	84	Processed	T1	Unknown	179646	990277	5.25	-0.04	C11H12N2O4	M+H	237.087	237.087	.23676 (ppm)	0	0	N/A	Method	True	False	Pass	Confirmed	INF
Asparagine_1Bz	5.29	Target Compound	85_F_SA_F212	85	Processed	T1	Unknown	256342	1564364	5.24	-0.05	C11H12N2O4	M+H	237.087	237.087	.94471 (ppm)	0	0	N/A	Method	True	False	Pass	Confirmed	INF
Asparagine_1Bz	5.29	Target Compound	86_F_SA_F212	86	Processed	T1	Unknown	227691	1357667	5.21	-0.08	C11H12N2O4	M+H	237.087	237.087	.49420 (ppm)	0	0	N/A	Method	True	False	Pass	Confirmed	INF
Asparagine_1Bz	5.29	Target Compound	87_B_F_SA_F212	87	Processed	T1	Unknown	89959	395960	5.25	-0.04	C11H12N2O4	M+H	237.087	237.087	1.33087 (ppm)	0	0	N/A	Method	True	False	Pass	Confirmed	INF
Asparagine_1Bz	5.29	Target Compound	88_B_F_SA_F212	88	Processed	T1	Unknown	113552	516082	5.24	-0.05	C11H12N2O4	M+H	237.087	237.087	-.08504 (ppm)	0	0	N/A	Method	True	False	Pass	Confirmed	INF
Asparagine_1Bz	5.29	Target Compound	89_B_F_SA_F212	89	Processed	T1	Unknown	123547	639004	5.23	-0.06	C11H12N2O4	M+H	237.087	237.088	2.93986 (ppm)	0	0	N/A	Method	True	False	Pass	Confirmed	INF
Asparagine_1Bz	5.29	Target Compound	90_F_SA_F253	90	Processed	T1	Unknown	593348	3480708	5.26	-0.03	C11H12N2O4	M+H	237.087	237.087	1.13779 (ppm)	0	0	N/A	Method	True	False	Pass	Confirmed	INF
Asparagine_1Bz	5.29	Target Compound	91_F_SA_F253	91	Processed	T1	Unknown	603002	3662400	5.25	-0.04	C11H12N2O4	M+H	237.087	237.087	1.13779 (ppm)	0	0	N/A	Method	True	False	Pass	Confirmed	INF
Asparagine_1Bz	5.29	Target Compound	93_B_F_SA_F253	92	Processed	T1	Unknown	66101	410564	5.27	-0.02	C11H12N2O4	M+H	237.087	237.087	.55856 (ppm)	0	0	N/A	Manual	True	False	Pass	Confirmed	INF
Asparagine_1Bz	5.29	Target Compound	94_B_F_SA_F253	93	Processed	T1	Unknown	118035	604090	5.25	-0.04	C11H12N2O4	M+H	237.087	237.087	.94471 (ppm)	0	0	N/A	Method	True	False	Pass	Confirmed	INF
Asparagine_1Bz	5.29	Target Compound	95_B_F_SA_F253	94	Processed	T1	Unknown	121874	579120	5.23	-0.06	C11H12N2O4	M+H	237.087	237.087	.62292 (ppm)	0	0	N/A	Method	True	False	Pass	Confirmed	INF
Asparagine_1Bz	5.29	Target Compound	96_Media_SA_Media	95	Processed	T1	Unknown	585144	3621263	5.25	-0.04	C11H12N2O4	M+H	237.087	237.087	.68728 (ppm)	0	0	N/A	Method	True	False	Pass	Confirmed	476.14
Asparagine_1Bz	5.29	Target Compound	97_Media_C_SA_Media_C	96	Processed	T1	Unknown	406623	2517090	5.25	-0.04	C11H12N2O4	M+H	237.087	237.087	-.66427 (ppm)	0	0	N/A	Method	True	False	Pass	Confirmed	INF
Asparagine_1Bz	5.29	Target Compound	98_Media_C_SA_Media_C	97	Processed	T1	Unknown	586118	3792852	5.24	-0.05	C11H12N2O4	M+H	237.087	237.087	1.00907 (ppm)	0	0	N/A	Method	True	False	Pass	Confirmed	INF
Asparagine_1Bz	5.29	Target Compound	99_Media_C_SA_Media_C	98	Processed	T1	Unknown	551498	3936756	5.23	-0.06	C11H12N2O4	M+H	237.087	237.088	2.81114 (ppm)	0	0	N/A	Method	True	False	Pass	Confirmed	INF
Asparagine_1Bz	5.29	Target Compound	100_Media_C_SA_Media_C	99	Processed	T1	Unknown	691181	4222405	5.25	-0.04	C11H12N2O4	M+H	237.087	237.087	1.07343 (ppm)	0	0	N/A	Method	True	False	Pass	Confirmed	INF
Asparagine_1Bz	5.29	Target Compound	101_Media_C_SA_Media_C	100	Processed	T1	Unknown	615330	3751930	5.25	-0.04	C11H12N2O4	M+H	237.087	237.087	.75164 (ppm)	0	0	N/A	Method	True	False	Pass	Confirmed	189.07
Asparagine_1Bz	5.29	Target Compound	102_Media_C_SA_Media_C	101	Processed	T1	Unknown	734060	4705536	5.23	-0.06	C11H12N2O4	M+H	237.087	237.087	.55856 (ppm)	0	0	N/A	Method	True	False	Pass	Confirmed	INF
Asparagine_1Bz	5.29	Target Compound	103_Media_C_SA_Media_C	102	Processed	T1	Unknown	639136	4052447	5.25	-0.04	C11H12N2O4	M+H	237.087	237.087	.04368 (ppm)	0	0	N/A	Method	True	False	Pass	Confirmed	INF
Asparagine_1Bz	5.29	Target Compound	104_Media_C_SA_Media_C	103	Processed	T1	Unknown	617739	4031118	5.25	-0.04	C11H12N2O4	M+H	237.087	237.087	.68728 (ppm)	0	0	N/A	Method	True	False	Pass	Confirmed	220.08
Asparagine_1Bz	5.29	Target Compound	Pool_62h_00	104	Processed	T1	Unknown	190839	1189369	5.28	-0.01	C11H12N2O4	M+H	237.087	237.087	1.20215 (ppm)	0	0	N/A	Method	True	False	Pass	Confirmed	28.94
Asparagine_1Bz	5.29	Target Compound	Pool_62h_03	105	Processed	T1	Unknown	196815	1121614	5.26	-0.03	C11H12N2O4	M+H	237.087	237.087	1.52395 (ppm)	0	0	N/A	Method	True	False	Pass	Confirmed	INF
Asparagine_1Bz	5.29	Target Compound	Pool_62h_06	106	Processed	T1	Unknown	191266	1142872	5.24	-0.05	C11H12N2O4	M+H	237.087	237.087	1.45959 (ppm)	0	0	N/A	Method	True	False	Pass	Confirmed	INF
Asparagine_1Bz	5.29	Target Compound	Pool_62h_07	107	Processed	T1	Unknown	216818	1255022	5.23	-0.06	C11H12N2O4	M+H	237.087	237.087	-.14940 (ppm)	0	0	N/A	Method	True	False	Pass	Confirmed	INF
Asparagine_1Bz	5.29	Target Compound	Pool_62h_10	108	Processed	T1	Unknown	161155	1101737	5.23	-0.06	C11H12N2O4	M+H	237.087	237.087	1.58831 (ppm)	0	0	N/A	Method	True	False	Pass	Confirmed	INF
Asparagine_1Bz	5.29	Target Compound	Pool_62h_11	109	Processed	T1	Unknown	206293	1188991	5.24	-0.05	C11H12N2O4	M+H	237.087	237.087	1.84575 (ppm)	0	0	N/A	Method	True	False	Pass	Confirmed	INF
Asparagine_1Bz	5.29	Target Compound	Std_MixAA_250_01	110	Processed	T1	Unknown	460056	2946892	5.31	0.02	C11H12N2O4	M+H	237.087	237.087	.04368 (ppm)	0	0	N/A	Method	True	False	Pass	Confirmed	197.47
Asparagine_1Bz	5.29	Target Compound	Std_MixAA_250_02	111	Processed	T1	Unknown	419064	2890731	5.25	-0.04	C11H12N2O4	M+H	237.087	237.087	.94471 (ppm)	0	0	N/A	Method	True	False	Pass	Confirmed	INF
Aspartic Acid_1Bz	5.95	Target Compound	01_B_SA_R09	1	Processed	T1	Unknown	157741	1106859	6.03	0.08	C11H11NO5	M+H	238.071	238.071	.12460 (ppm)	0	0	N/A	Method	True	False	Pass	Confirmed	13.86
Aspartic Acid_1Bz	5.95	Target Compound	02_B_SA_R09	2	Processed	T1	Unknown	124628	963897	5.97	0.02	C11H11NO5	M+H	238.071	238.071	.38097 (ppm)	0	0	N/A	Method	True	False	Pass	Confirmed	INF
Aspartic Acid_1Bz	5.95	Target Compound	03_B_SA_R09	3	Processed	T1	Unknown	137228	1029297	5.98	0.03	C11H11NO5	M+H	238.071	238.071	.70144 (ppm)	0	0	N/A	Method	True	False	Pass	Confirmed	INF
Aspartic Acid_1Bz	5.95	Target Compound	04_F_B_SA_R09	4	Processed	T1	Unknown	142242	1040718	6.02	0.07	C11H11NO5	M+H	238.071	238.071	.57325 (ppm)	0	0	N/A	Method	True	False	Pass	Confirmed	19.38
Aspartic Acid_1Bz	5.95	Target Compound	05_F_B_SA_R09	5	Processed	T1	Unknown	147810	1050631	5.98	0.03	C11H11NO5	M+H	238.071	238.071	-.00359 (ppm)	0	0	N/A	Method	True	False	Pass	Confirmed	INF
Aspartic Acid_1Bz	5.95	Target Compound	06_F_B_SA_R09	6	Processed	T1	Unknown	141774	927209	5.96	0.01	C11H11NO5	M+H	238.071	238.071	.63735 (ppm)	0	0	N/A	Method	True	False	Pass	Confirmed	INF
Aspartic Acid_1Bz	5.95	Target Compound	07_B_SA_R16	7	Processed	T1	Unknown	56977	392030	6.03	0.08	C11H11NO5	M+H	238.071	238.071	1.02191 (ppm)	0	0	N/A	Method	True	False	Pass	Confirmed	4.74
Aspartic Acid_1Bz	5.95	Target Compound	08_B_SA_R16	8	Processed	T1	Unknown	57018	368821	5.99	0.04	C11H11NO5	M+H	238.071	238.071	1.47056 (ppm)	0	0	N/A	Method	True	False	Pass	Confirmed	INF
Aspartic Acid_1Bz	5.95	Target Compound	09_B_SA_R16	9	Processed	T1	Unknown	88637	579795	5.98	0.03	C11H11NO5	M+H	238.071	238.071	1.47056 (ppm)	0	0	N/A	Method	True	False	Pass	Confirmed	INF
Aspartic Acid_1Bz	5.95	Target Compound	10_F_B_SA_R16	10	Processed	T1	Unknown	237439	1724382	6.01	0.06	C11H11NO5	M+H	238.071	238.071	.31688 (ppm)	0	0	N/A	Method	True	False	Pass	Confirmed	28.26
Aspartic Acid_1Bz	5.95	Target Compound	11_F_B_SA_R16	11	Processed	T1	Unknown	92734	608311	5.97	0.02	C11H11NO5	M+H	238.071	238.071	.57325 (ppm)	0	0	N/A	Method	True	False	Pass	Confirmed	INF
Aspartic Acid_1Bz	5.95	Target Compound	12_F_B_SA_R16	12	Processed	T1	Unknown	180708	1263122	5.96	0.01	C11H11NO5	M+H	238.071	238.071	1.15009 (ppm)	0	0	N/A	Method	True	False	Pass	Confirmed	INF
Aspartic Acid_1Bz	5.95	Target Compound	13_B_SA_R147	13	Processed	T1	Unknown	273183	1967233	6.01	0.06	C11H11NO5	M+H	238.071	238.071	.70144 (ppm)	0	0	N/A	Method	True	False	Pass	Confirmed	30.84
Aspartic Acid_1Bz	5.95	Target Compound	14_B_SA_R147	14	Processed	T1	Unknown	339745	2347777	5.99	0.04	C11H11NO5	M+H	238.071	238.071	.57325 (ppm)	0	0	N/A	Method	True	False	Pass	Confirmed	INF
Aspartic Acid_1Bz	5.95	Target Compound	15_B_SA_R147	15	Processed	T1	Unknown	587777	4017407	5.97	0.02	C11H11NO5	M+H	238.071	238.071	1.15009 (ppm)	0	0	N/A	Method	True	False	Pass	Confirmed	INF
Aspartic Acid_1Bz	5.95	Target Compound	16_F_B_SA_R147	16	Processed	T1	Unknown	362986	2643742	6	0.05	C11H11NO5	M+H	238.071	238.071	1.02191 (ppm)	0	0	N/A	Method	True	False	Pass	Confirmed	103.67
Aspartic Acid_1Bz	5.95	Target Compound	17_F_B_SA_R147	17	Processed	T1	Unknown	436584	2927766	5.98	0.03	C11H11NO5	M+H	238.071	238.071	1.15009 (ppm)	0	0	N/A	Method	True	False	Pass	Confirmed	INF
Aspartic Acid_1Bz	5.95	Target Compound	18_F_B_SA_R147	18	Processed	T1	Unknown	461724	3029375	5.96	0.01	C11H11NO5	M+H	238.071	238.071	1.34237 (ppm)	0	0	N/A	Method	True	False	Pass	Confirmed	INF
Aspartic Acid_1Bz	5.95	Target Compound	19_B_SA_R318	19	Processed	T1	Unknown	90481	688081	6	0.05	C11H11NO5	M+H	238.071	238.071	.70144 (ppm)	0	0	N/A	Method	True	False	Pass	Confirmed	9.72
Aspartic Acid_1Bz	5.95	Target Compound	20_B_SA_R318	20	Processed	T1	Unknown	112889	831622	5.96	0.01	C11H11NO5	M+H	238.071	238.071	.50916 (ppm)	0	0	N/A	Method	True	False	Pass	Confirmed	INF
Aspartic Acid_1Bz	5.95	Target Compound	21_B_SA_R318	21	Processed	T1	Unknown	95220	619251	5.96	0.01	C11H11NO5	M+H	238.071	238.071	.82963 (ppm)	0	0	N/A	Method	True	False	Pass	Confirmed	INF
Aspartic Acid_1Bz	5.95	Target Compound	22_F_B_SA_R318	22	Processed	T1	Unknown	180223	1351536	6.01	0.06	C11H11NO5	M+H	238.071	238.071	1.02191 (ppm)	0	0	N/A	Method	True	False	Pass	Confirmed	64.08
Aspartic Acid_1Bz	5.95	Target Compound	23_F_B_SA_R318	23	Processed	T1	Unknown	146678	1024104	5.97	0.02	C11H11NO5	M+H	238.071	238.071	.76553 (ppm)	0	0	N/A	Method	True	False	Pass	Confirmed	INF
Aspartic Acid_1Bz	5.95	Target Compound	24_Media_SA_Media	24	Processed	T1	Unknown	606518	4308350	6	0.05	C11H11NO5	M+H	238.071	238.071	.31688 (ppm)	0	0	N/A	Method	True	False	Pass	Confirmed	174.52
Aspartic Acid_1Bz	5.95	Target Compound	25_F_B_SA_R318	25	Processed	T1	Unknown	278773	2003075	5.97	0.02	C11H11NO5	M+H	238.071	238.071	1.40647 (ppm)	0	0	N/A	Method	True	False	Pass	Confirmed	INF
Aspartic Acid_1Bz	5.95	Target Compound	26_B_SA_R327	26	Processed	T1	Unknown	230468	1635425	6.01	0.06	C11H11NO5	M+H	238.071	238.071	.76553 (ppm)	0	0	N/A	Method	True	False	Pass	Confirmed	27.57
Aspartic Acid_1Bz	5.95	Target Compound	27_B_SA_R327	27	Processed	T1	Unknown	253926	1808763	5.96	0.01	C11H11NO5	M+H	238.071	238.071	.50916 (ppm)	0	0	N/A	Method	True	False	Pass	Confirmed	INF
Aspartic Acid_1Bz	5.95	Target Compound	28_B_SA_R327	28	Processed	T1	Unknown	270046	1810387	5.96	0.01	C11H11NO5	M+H	238.071	238.071	1.27828 (ppm)	0	0	N/A	Method	True	False	Pass	Confirmed	INF
Aspartic Acid_1Bz	5.95	Target Compound	29_F_B_SA_R327	29	Processed	T1	Unknown	279714	1991104	6	0.05	C11H11NO5	M+H	238.071	238.071	1.08600 (ppm)	0	0	N/A	Method	True	False	Pass	Confirmed	37.75
Aspartic Acid_1Bz	5.95	Target Compound	30_F_B_SA_R327	30	Processed	T1	Unknown	287015	1938002	5.97	0.02	C11H11NO5	M+H	238.071	238.071	.25278 (ppm)	0	0	N/A	Method	True	False	Pass	Confirmed	INF
Aspartic Acid_1Bz	5.95	Target Compound	31_F_B_SA_R327	31	Processed	T1	Unknown	232226	1704657	5.96	0.01	C11H11NO5	M+H	238.071	238.071	1.79103 (ppm)	0	0	N/A	Method	True	False	Pass	Confirmed	INF
Aspartic Acid_1Bz	5.95	Target Compound	32_B_SA_R420	32	Processed	T1	Unknown	247461	1828033	6.01	0.06	C11H11NO5	M+H	238.071	238.071	.31688 (ppm)	0	0	N/A	Method	True	False	Pass	Confirmed	INF
Aspartic Acid_1Bz	5.95	Target Compound	33_B_SA_R420	33	Processed	T1	Unknown	278619	2038084	5.98	0.03	C11H11NO5	M+H	238.071	238.071	.57325 (ppm)	0	0	N/A	Method	True	False	Pass	Confirmed	INF
Aspartic Acid_1Bz	5.95	Target Compound	34_B_SA_R420	34	Processed	T1	Unknown	516451	3595768	5.95	0.00	C11H11NO5	M+H	238.071	238.071	1.02191 (ppm)	0	0	N/A	Method	True	False	Pass	Confirmed	INF
Aspartic Acid_1Bz	5.95	Target Compound	35_F_B_SA_R420	35	Processed	T1	Unknown	471148	3359302	6	0.05	C11H11NO5	M+H	238.071	238.071	.44506 (ppm)	0	0	N/A	Method	True	False	Pass	Confirmed	78.30
Aspartic Acid_1Bz	5.95	Target Compound	36_F_B_SA_R420	36	Processed	T1	Unknown	418625	2970424	5.98	0.03	C11H11NO5	M+H	238.071	238.071	.76553 (ppm)	0	0	N/A	Method	True	False	Pass	Confirmed	INF
Aspartic Acid_1Bz	5.95	Target Compound	37_F_B_SA_R420	37	Processed	T1	Unknown	367118	2577982	5.97	0.02	C11H11NO5	M+H	238.071	238.071	1.21419 (ppm)	0	0	N/A	Method	True	False	Pass	Confirmed	INF
Aspartic Acid_1Bz	5.95	Target Compound	38_B_SA_R431	38	Processed	T1	Unknown	227456	1646798	5.99	0.04	C11H11NO5	M+H	238.071	238.071	.57325 (ppm)	0	0	N/A	Method	True	False	Pass	Confirmed	37.18
Aspartic Acid_1Bz	5.95	Target Compound	39_B_SA_R431	39	Processed	T1	Unknown	307857	2128533	5.98	0.03	C11H11NO5	M+H	238.071	238.071	.89372 (ppm)	0	0	N/A	Method	True	False	Pass	Confirmed	INF
Aspartic Acid_1Bz	5.95	Target Compound	40_B_SA_R431	40	Processed	T1	Unknown	195449	1348715	5.96	0.01	C11H11NO5	M+H	238.071	238.071	.50916 (ppm)	0	0	N/A	Method	True	False	Pass	Confirmed	INF
Aspartic Acid_1Bz	5.95	Target Compound	41_F_B_SA_R431	41	Processed	T1	Unknown	412318	2777821	6	0.05	C11H11NO5	M+H	238.071	238.071	-.06768 (ppm)	0	0	N/A	Method	True	False	Pass	Confirmed	54.44
Aspartic Acid_1Bz	5.95	Target Compound	42_F_B_SA_R431	42	Processed	T1	Unknown	261592	1793838	5.97	0.02	C11H11NO5	M+H	238.071	238.071	.63735 (ppm)	0	0	N/A	Method	True	False	Pass	Confirmed	INF
Aspartic Acid_1Bz	5.95	Target Compound	43_F_B_SA_R431	43	Processed	T1	Unknown	426589	3108700	5.95	0.00	C11H11NO5	M+H	238.071	238.071	1.66284 (ppm)	0	0	N/A	Method	True	False	Pass	Confirmed	INF
Aspartic Acid_1Bz	5.95	Target Compound	44_B_SA_R565	44	Processed	T1	Unknown	86023	601799	6.01	0.06	C11H11NO5	M+H	238.071	238.071	-.38815 (ppm)	0	0	N/A	Method	True	False	Pass	Confirmed	INF
Aspartic Acid_1Bz	5.95	Target Compound	45_B_SA_R565	45	Processed	T1	Unknown	137438	941684	5.97	0.02	C11H11NO5	M+H	238.071	238.071	.25278 (ppm)	0	0	N/A	Method	True	False	Pass	Confirmed	INF
Aspartic Acid_1Bz	5.95	Target Compound	46_B_SA_R565	46	Processed	T1	Unknown	97268	680371	5.97	0.02	C11H11NO5	M+H	238.071	238.071	1.59875 (ppm)	0	0	N/A	Method	True	False	Pass	Confirmed	INF
Aspartic Acid_1Bz	5.95	Target Compound	47_Media_SA_Media	47	Processed	T1	Unknown	312047	2324170	5.99	0.04	C11H11NO5	M+H	238.071	238.071	.18869 (ppm)	0	0	N/A	Method	True	False	Pass	Confirmed	INF
Aspartic Acid_1Bz	5.95	Target Compound	48_Media_SA_Media	48	Processed	T1	Unknown	278185	2003226	5.96	0.01	C11H11NO5	M+H	238.071	238.071	1.34237 (ppm)	0	0	N/A	Method	True	False	Pass	Confirmed	INF
Aspartic Acid_1Bz	5.95	Target Compound	49_F_B_SA_R565	49	Processed	T1	Unknown	137702	980050	5.99	0.04	C11H11NO5	M+H	238.071	238.071	.31688 (ppm)	0	0	N/A	Method	True	False	Pass	Confirmed	22.53
Aspartic Acid_1Bz	5.95	Target Compound	50_F_B_SA_R565	50	Processed	T1	Unknown	167344	1177682	5.97	0.02	C11H11NO5	M+H	238.071	238.071	.63735 (ppm)	0	0	N/A	Method	True	False	Pass	Confirmed	INF
Aspartic Acid_1Bz	5.95	Target Compound	51_F_B_SA_R565	51	Processed	T1	Unknown	131185	949847	5.96	0.01	C11H11NO5	M+H	238.071	238.071	1.66284 (ppm)	0	0	N/A	Method	True	False	Pass	Confirmed	INF
Aspartic Acid_1Bz	5.95	Target Compound	52_B_SA_R568	52	Processed	T1	Unknown	153377	1081911	6.01	0.06	C11H11NO5	M+H	238.071	238.071	.50916 (ppm)	0	0	N/A	Method	True	False	Pass	Confirmed	INF
Aspartic Acid_1Bz	5.95	Target Compound	53_B_SA_R568	53	Processed	T1	Unknown	215226	1506365	5.97	0.02	C11H11NO5	M+H	238.071	238.071	.76553 (ppm)	0	0	N/A	Method	True	False	Pass	Confirmed	INF
Aspartic Acid_1Bz	5.95	Target Compound	54_B_SA_R568	54	Processed	T1	Unknown	456753	3236803	5.95	0.00	C11H11NO5	M+H	238.071	238.071	1.08600 (ppm)	0	0	N/A	Method	True	False	Pass	Confirmed	INF
Aspartic Acid_1Bz	5.95	Target Compound	55_F_B_SA_R568	55	Processed	T1	Unknown	479652	3341344	6	0.05	C11H11NO5	M+H	238.071	238.071	.44506 (ppm)	0	0	N/A	Method	True	False	Pass	Confirmed	INF
Aspartic Acid_1Bz	5.95	Target Compound	56_F_B_SA_R568	56	Processed	T1	Unknown	553742	3855011	5.97	0.02	C11H11NO5	M+H	238.071	238.071	.70144 (ppm)	0	0	N/A	Method	True	False	Pass	Confirmed	INF
Aspartic Acid_1Bz	5.95	Target Compound	57_F_B_SA_R568	57	Processed	T1	Unknown	199951	1433752	5.97	0.02	C11H11NO5	M+H	238.071	238.071	1.53465 (ppm)	0	0	N/A	Method	True	False	Pass	Confirmed	INF
Aspartic Acid_1Bz	5.95	Target Compound	58_B_SA_R651	58	Processed	T1	Unknown	279693	1839045	5.99	0.04	C11H11NO5	M+H	238.071	238.071	.95781 (ppm)	0	0	N/A	Method	True	False	Pass	Confirmed	59.94
Aspartic Acid_1Bz	5.95	Target Compound	59_B_SA_R651	59	Processed	T1	Unknown	217393	1498941	5.98	0.03	C11H11NO5	M+H	238.071	238.071	.70144 (ppm)	0	0	N/A	Method	True	False	Pass	Confirmed	INF
Aspartic Acid_1Bz	5.95	Target Compound	60_B_SA_R651	60	Processed	T1	Unknown	191370	1461662	5.97	0.02	C11H11NO5	M+H	238.071	238.071	.95781 (ppm)	0	0	N/A	Method	True	False	Pass	Confirmed	INF
Aspartic Acid_1Bz	5.95	Target Compound	61_F_B_SA_R651	61	Processed	T1	Unknown	268943	1879262	6	0.05	C11H11NO5	M+H	238.071	238.071	.95781 (ppm)	0	0	N/A	Method	True	False	Pass	Confirmed	INF
Aspartic Acid_1Bz	5.95	Target Compound	62_F_B_SA_R651	62	Processed	T1	Unknown	235487	1772821	5.96	0.01	C11H11NO5	M+H	238.071	238.071	-.25996 (ppm)	0	0	N/A	Method	True	False	Pass	Confirmed	INF
Aspartic Acid_1Bz	5.95	Target Compound	63_F_B_SA_R651	63	Processed	T1	Unknown	225518	1550321	5.96	0.01	C11H11NO5	M+H	238.071	238.071	1.85512 (ppm)	0	0	N/A	Method	True	False	Pass	Confirmed	INF
Aspartic Acid_1Bz	5.95	Target Compound	64_B_SA_R695	64	Processed	T1	Unknown	308473	2312620	6	0.05	C11H11NO5	M+H	238.071	238.071	.82963 (ppm)	0	0	N/A	Method	True	False	Pass	Confirmed	72.74
Aspartic Acid_1Bz	5.95	Target Compound	65_B_SA_R695	65	Processed	T1	Unknown	551447	3726552	5.96	0.01	C11H11NO5	M+H	238.071	238.071	.57325 (ppm)	0	0	N/A	Method	True	False	Pass	Confirmed	INF
Aspartic Acid_1Bz	5.95	Target Compound	66_B_SA_R695	66	Processed	T1	Unknown	445315	3103121	5.95	0.00	C11H11NO5	M+H	238.071	238.071	.95781 (ppm)	0	0	N/A	Method	True	False	Pass	Confirmed	INF
Aspartic Acid_1Bz	5.95	Target Compound	67_F_B_SA_R695	67	Processed	T1	Unknown	277217	1933634	5.99	0.04	C11H11NO5	M+H	238.071	238.071	.82963 (ppm)	0	0	N/A	Method	True	False	Pass	Confirmed	INF
Aspartic Acid_1Bz	5.95	Target Compound	68_F_B_SA_R695	68	Processed	T1	Unknown	255133	1774812	5.96	0.01	C11H11NO5	M+H	238.071	238.071	-.06768 (ppm)	0	0	N/A	Method	True	False	Pass	Confirmed	INF
Aspartic Acid_1Bz	5.95	Target Compound	69_F_B_SA_R695	69	Processed	T1	Unknown	94305	655507	5.95	0.00	C11H11NO5	M+H	238.071	238.071	1.72693 (ppm)	0	0	N/A	Method	True	False	Pass	Confirmed	INF
Aspartic Acid_1Bz	5.95	Target Compound	70_F_SA_F16	70	Processed	T1	Unknown	299802	2059602	5.99	0.04	C11H11NO5	M+H	238.071	238.071	.95781 (ppm)	0	0	N/A	Method	True	False	Pass	Confirmed	INF
Aspartic Acid_1Bz	5.95	Target Compound	71_Media_SA_Media	71	Processed	T1	Unknown	447089	2974687	5.99	0.04	C11H11NO5	M+H	238.071	238.071	.18869 (ppm)	0	0	N/A	Method	True	False	Pass	Confirmed	INF
Aspartic Acid_1Bz	5.95	Target Compound	72_Media_SA_Media	72	Processed	T1	Unknown	514575	3578964	5.95	0.00	C11H11NO5	M+H	238.071	238.071	1.53465 (ppm)	0	0	N/A	Method	True	False	Pass	Confirmed	INF
Aspartic Acid_1Bz	5.95	Target Compound	73_F_SA_F16	73	Processed	T1	Unknown	305334	2126209	5.99	0.04	C11H11NO5	M+H	238.071	238.071	.38097 (ppm)	0	0	N/A	Method	True	False	Pass	Confirmed	INF
Aspartic Acid_1Bz	5.95	Target Compound	74_F_SA_F16	74	Processed	T1	Unknown	252749	1783108	5.96	0.01	C11H11NO5	M+H	238.071	238.071	1.15009 (ppm)	0	0	N/A	Method	True	False	Pass	Confirmed	INF
Aspartic Acid_1Bz	5.95	Target Compound	75_B_F_SA_F16	75	Processed	T1	Unknown	86722	616246	5.99	0.04	C11H11NO5	M+H	238.071	238.071	1.08600 (ppm)	0	0	N/A	Method	True	False	Pass	Confirmed	INF
Aspartic Acid_1Bz	5.95	Target Compound	76_B_F_SA_F16	76	Processed	T1	Unknown	94335	622455	5.98	0.03	C11H11NO5	M+H	238.071	238.071	.18869 (ppm)	0	0	N/A	Method	True	False	Pass	Confirmed	INF
Aspartic Acid_1Bz	5.95	Target Compound	77_B_F_SA_F16	77	Processed	T1	Unknown	87841	649476	5.95	0.00	C11H11NO5	M+H	238.071	238.072	3.07290 (ppm)	0	0	N/A	Method	True	False	Pass	Confirmed	INF
Aspartic Acid_1Bz	5.95	Target Compound	78_F_SA_F147	78	Processed	T1	Unknown	326677	2183729	5.98	0.03	C11H11NO5	M+H	238.071	238.071	.25278 (ppm)	0	0	N/A	Method	True	False	Pass	Confirmed	INF
Aspartic Acid_1Bz	5.95	Target Compound	79_F_SA_F147	79	Processed	T1	Unknown	429865	2896948	5.97	0.02	C11H11NO5	M+H	238.071	238.071	.95781 (ppm)	0	0	N/A	Method	True	False	Pass	Confirmed	INF
Aspartic Acid_1Bz	5.95	Target Compound	80_F_SA_F147	80	Processed	T1	Unknown	314630	2146521	5.96	0.01	C11H11NO5	M+H	238.071	238.071	1.72693 (ppm)	0	0	N/A	Method	True	False	Pass	Confirmed	INF
Aspartic Acid_1Bz	5.95	Target Compound	81_B_F_SA_F147	81	Processed	T1	Unknown	81900	596084	5.99	0.04	C11H11NO5	M+H	238.071	238.071	.38097 (ppm)	0	0	N/A	Method	True	False	Pass	Confirmed	INF
Aspartic Acid_1Bz	5.95	Target Compound	82_B_F_SA_F147	82	Processed	T1	Unknown	87443	610944	5.97	0.02	C11H11NO5	M+H	238.071	238.071	.89372 (ppm)	0	0	N/A	Method	True	False	Pass	Confirmed	INF
Aspartic Acid_1Bz	5.95	Target Compound	83_B_F_SA_F147	83	Processed	T1	Unknown	77136	539051	5.94	-0.01	C11H11NO5	M+H	238.071	238.071	.70144 (ppm)	0	0	N/A	Method	True	False	Pass	Confirmed	INF
Aspartic Acid_1Bz	5.95	Target Compound	84_F_SA_F212	84	Processed	T1	Unknown	474759	3230319	5.99	0.04	C11H11NO5	M+H	238.071	238.071	-.00359 (ppm)	0	0	N/A	Method	True	False	Pass	Confirmed	INF
Aspartic Acid_1Bz	5.95	Target Compound	85_F_SA_F212	85	Processed	T1	Unknown	471634	3153867	5.97	0.02	C11H11NO5	M+H	238.071	238.071	.76553 (ppm)	0	0	N/A	Method	True	False	Pass	Confirmed	INF
Aspartic Acid_1Bz	5.95	Target Compound	86_F_SA_F212	86	Processed	T1	Unknown	477004	3552110	5.96	0.01	C11H11NO5	M+H	238.071	238.071	1.79103 (ppm)	0	0	N/A	Method	True	False	Pass	Confirmed	INF
Aspartic Acid_1Bz	5.95	Target Compound	87_B_F_SA_F212	87	Processed	T1	Unknown	70006	505445	5.98	0.03	C11H11NO5	M+H	238.071	238.071	1.85512 (ppm)	0	0	N/A	Method	True	False	Pass	Confirmed	INF
Aspartic Acid_1Bz	5.95	Target Compound	88_B_F_SA_F212	88	Processed	T1	Unknown	80080	561315	5.96	0.01	C11H11NO5	M+H	238.071	238.071	.25278 (ppm)	0	0	N/A	Method	True	False	Pass	Confirmed	INF
Aspartic Acid_1Bz	5.95	Target Compound	89_B_F_SA_F212	89	Processed	T1	Unknown	110109	708612	5.96	0.01	C11H11NO5	M+H	238.071	238.072	2.17559 (ppm)	0	0	N/A	Method	True	False	Pass	Confirmed	INF
Aspartic Acid_1Bz	5.95	Target Compound	90_F_SA_F253	90	Processed	T1	Unknown	282066	2117373	6	0.05	C11H11NO5	M+H	238.071	238.071	-.06768 (ppm)	0	0	N/A	Method	True	False	Pass	Confirmed	INF
Aspartic Acid_1Bz	5.95	Target Compound	91_F_SA_F253	91	Processed	T1	Unknown	322236	2274960	5.98	0.03	C11H11NO5	M+H	238.071	238.071	.63735 (ppm)	0	0	N/A	Method	True	False	Pass	Confirmed	INF
Aspartic Acid_1Bz	5.95	Target Compound	93_B_F_SA_F253	92	Processed	T1	Unknown	74238	488015	5.98	0.03	C11H11NO5	M+H	238.071	238.071	1.21419 (ppm)	0	0	N/A	Method	True	False	Pass	Confirmed	INF
Aspartic Acid_1Bz	5.95	Target Compound	94_B_F_SA_F253	93	Processed	T1	Unknown	188061	1244228	5.97	0.02	C11H11NO5	M+H	238.071	238.071	1.34237 (ppm)	0	0	N/A	Method	True	False	Pass	Confirmed	INF
Aspartic Acid_1Bz	5.95	Target Compound	95_B_F_SA_F253	94	Processed	T1	Unknown	112057	883166	5.93	-0.02	C11H11NO5	M+H	238.071	238.071	1.08600 (ppm)	0	0	N/A	Method	True	False	Pass	Confirmed	INF
Aspartic Acid_1Bz	5.95	Target Compound	96_Media_SA_Media	95	Processed	T1	Unknown	344473	2348897	5.98	0.03	C11H11NO5	M+H	238.071	238.071	.18869 (ppm)	0	0	N/A	Method	True	False	Pass	Confirmed	INF
Aspartic Acid_1Bz	5.95	Target Compound	97_Media_C_SA_Media_C	96	Processed	T1	Unknown	391916	2690425	5.97	0.02	C11H11NO5	M+H	238.071	238.071	-.06768 (ppm)	0	0	N/A	Method	True	False	Pass	Confirmed	INF
Aspartic Acid_1Bz	5.95	Target Compound	98_Media_C_SA_Media_C	97	Processed	T1	Unknown	524324	3639348	5.97	0.02	C11H11NO5	M+H	238.071	238.071	1.40647 (ppm)	0	0	N/A	Method	True	False	Pass	Confirmed	INF
Aspartic Acid_1Bz	5.95	Target Compound	99_Media_C_SA_Media_C	98	Processed	T1	Unknown	546589	3897619	5.95	0.00	C11H11NO5	M+H	238.071	238.071	1.85512 (ppm)	0	0	N/A	Method	True	False	Pass	Confirmed	INF
Aspartic Acid_1Bz	5.95	Target Compound	100_Media_C_SA_Media_C	99	Processed	T1	Unknown	627462	4285649	5.98	0.03	C11H11NO5	M+H	238.071	238.071	.70144 (ppm)	0	0	N/A	Method	True	False	Pass	Confirmed	INF
Aspartic Acid_1Bz	5.95	Target Compound	101_Media_C_SA_Media_C	100	Processed	T1	Unknown	470230	3279799	5.96	0.01	C11H11NO5	M+H	238.071	238.071	.70144 (ppm)	0	0	N/A	Method	True	False	Pass	Confirmed	INF
Aspartic Acid_1Bz	5.95	Target Compound	102_Media_C_SA_Media_C	101	Processed	T1	Unknown	538548	3756661	5.96	0.01	C11H11NO5	M+H	238.071	238.071	.76553 (ppm)	0	0	N/A	Method	True	False	Pass	Confirmed	INF
Aspartic Acid_1Bz	5.95	Target Compound	103_Media_C_SA_Media_C	102	Processed	T1	Unknown	738813	4701457	5.99	0.04	C11H11NO5	M+H	238.071	238.071	.89372 (ppm)	0	0	N/A	Method	True	False	Pass	Confirmed	INF
Aspartic Acid_1Bz	5.95	Target Compound	104_Media_C_SA_Media_C	103	Processed	T1	Unknown	702481	4589001	5.97	0.02	C11H11NO5	M+H	238.071	238.071	.95781 (ppm)	0	0	N/A	Method	True	False	Pass	Confirmed	INF
Aspartic Acid_1Bz	5.95	Target Compound	Pool_62h_00	104	Processed	T1	Unknown	160919	1273728	6.04	0.09	C11H11NO5	M+H	238.071	238.071	.12460 (ppm)	0	0	N/A	Method	True	False	Pass	Confirmed	12.13
Aspartic Acid_1Bz	5.95	Target Compound	Pool_62h_03	105	Processed	T1	Unknown	282940	1923145	5.98	0.03	C11H11NO5	M+H	238.071	238.071	.31688 (ppm)	0	0	N/A	Method	True	False	Pass	Confirmed	INF
Aspartic Acid_1Bz	5.95	Target Compound	Pool_62h_06	106	Processed	T1	Unknown	248148	1843977	5.98	0.03	C11H11NO5	M+H	238.071	238.071	1.47056 (ppm)	0	0	N/A	Method	True	False	Pass	Confirmed	INF
Aspartic Acid_1Bz	5.95	Target Compound	Pool_62h_07	107	Processed	T1	Unknown	266548	1846328	5.97	0.02	C11H11NO5	M+H	238.071	238.071	.44506 (ppm)	0	0	N/A	Method	True	False	Pass	Confirmed	INF
Aspartic Acid_1Bz	5.95	Target Compound	Pool_62h_10	108	Processed	T1	Unknown	228352	1654219	5.96	0.01	C11H11NO5	M+H	238.071	238.071	1.53465 (ppm)	0	0	N/A	Method	True	False	Pass	Confirmed	INF
Aspartic Acid_1Bz	5.95	Target Compound	Pool_62h_11	109	Processed	T1	Unknown	233904	1764641	5.95	0.00	C11H11NO5	M+H	238.071	238.071	.76553 (ppm)	0	0	N/A	Method	True	False	Pass	Confirmed	INF
Aspartic Acid_1Bz	5.95	Target Compound	Std_MixAA_250_01	110	Processed	T1	Unknown	392700	2925588	6.05	0.10	C11H11NO5	M+H	238.071	238.071	-.32406 (ppm)	0	0	N/A	Method	True	False	Pass	Confirmed	62.79
Aspartic Acid_1Bz	5.95	Target Compound	Std_MixAA_250_02	111	Processed	T1	Unknown	356987	2604578	5.97	0.02	C11H11NO5	M+H	238.071	238.071	1.27828 (ppm)	0	0	N/A	Method	True	False	Pass	Confirmed	INF
Beta-Alanine_1Bz	6.65	Target Compound	01_B_SA_R09	1	Processed	T1	Unknown	N/F	N/F	N/F	N/F	C10H11NO3	N/A	194.081	N/F	N/F	N/F	0	N/A	Method	True	False	Fail	NotFound	N/A
Beta-Alanine_1Bz	6.65	Target Compound	02_B_SA_R09	2	Processed	T1	Unknown	N/F	N/F	N/F	N/F	C10H11NO3	N/A	194.081	N/F	N/F	N/F	0	N/A	Method	True	False	Fail	NotFound	N/A
Beta-Alanine_1Bz	6.65	Target Compound	03_B_SA_R09	3	Processed	T1	Unknown	N/F	N/F	N/F	N/F	C10H11NO3	N/A	194.081	N/F	N/F	N/F	0	N/A	Method	True	False	Fail	NotFound	N/A
Beta-Alanine_1Bz	6.65	Target Compound	04_F_B_SA_R09	4	Processed	T1	Unknown	45087	275624	6.62	-0.03	C10H11NO3	M+H	194.081	194.081	.74241 (ppm)	0	0	N/A	Method	True	False	Pass	Confirmed	4.08
Beta-Alanine_1Bz	6.65	Target Compound	05_F_B_SA_R09	5	Processed	T1	Unknown	66915	433693	6.59	-0.06	C10H11NO3	M+H	194.081	194.081	.89965 (ppm)	0	0	N/A	Method	True	False	Pass	Confirmed	3.06
Beta-Alanine_1Bz	6.65	Target Compound	06_F_B_SA_R09	6	Processed	T1	Unknown	44047	324983	6.59	-0.06	C10H11NO3	M+H	194.081	194.082	2.55068 (ppm)	0	0	N/A	Manual	True	False	Pass	Confirmed	33.26
Beta-Alanine_1Bz	6.65	Target Compound	07_B_SA_R16	7	Processed	T1	Unknown	359721	2636114	6.56	-0.09	C10H11NO3	M+H	194.081	194.081	.34930 (ppm)	0	0	N/A	Method	True	False	Pass	Confirmed	26.69
Beta-Alanine_1Bz	6.65	Target Compound	08_B_SA_R16	8	Processed	T1	Unknown	281785	2173326	6.54	-0.11	C10H11NO3	M+H	194.081	194.081	.74241 (ppm)	0	0	N/A	Method	True	False	Pass	Confirmed	15.04
Beta-Alanine_1Bz	6.65	Target Compound	09_B_SA_R16	9	Processed	T1	Unknown	354260	2753602	6.54	-0.11	C10H11NO3	M+H	194.081	194.081	1.52861 (ppm)	0	0	N/A	Method	True	False	Pass	Confirmed	65.37
Beta-Alanine_1Bz	6.65	Target Compound	10_F_B_SA_R16	10	Processed	T1	Unknown	67002	611847	6.6	-0.05	C10H11NO3	M+H	194.081	194.081	-.20104 (ppm)	0	0	N/A	Manual	True	False	Pass	Confirmed	16.64
Beta-Alanine_1Bz	6.65	Target Compound	11_F_B_SA_R16	11	Processed	T1	Unknown	48149	453681	6.58	-0.07	C10H11NO3	M+H	194.081	194.082	1.92172 (ppm)	0	0	N/A	Manual	True	False	Pass	Confirmed	28.83
Beta-Alanine_1Bz	6.65	Target Compound	12_F_B_SA_R16	12	Processed	T1	Unknown	47502	436788	6.59	-0.06	C10H11NO3	M+H	194.081	194.081	.89965 (ppm)	0	0	N/A	Method	True	False	Pass	Confirmed	3.45
Beta-Alanine_1Bz	6.65	Target Compound	13_B_SA_R147	13	Processed	T1	Unknown	900584	6252483	6.61	-0.04	C10H11NO3	M+H	194.081	194.081	.27068 (ppm)	0	0	N/A	Method	True	False	Pass	Confirmed	53.10
Beta-Alanine_1Bz	6.65	Target Compound	14_B_SA_R147	14	Processed	T1	Unknown	765312	5274522	6.6	-0.05	C10H11NO3	M+H	194.081	194.081	.82103 (ppm)	0	0	N/A	Method	True	False	Pass	Confirmed	43.39
Beta-Alanine_1Bz	6.65	Target Compound	15_B_SA_R147	15	Processed	T1	Unknown	1050639	7465250	6.6	-0.05	C10H11NO3	M+H	194.081	194.082	1.68585 (ppm)	0	0	N/A	Method	True	False	Pass	Confirmed	108.60
Beta-Alanine_1Bz	6.65	Target Compound	16_F_B_SA_R147	16	Processed	T1	Unknown	108448	794208	6.61	-0.04	C10H11NO3	M+H	194.081	194.081	.19206 (ppm)	0	0	N/A	Method	True	False	Pass	Confirmed	3.92
Beta-Alanine_1Bz	6.65	Target Compound	17_F_B_SA_R147	17	Processed	T1	Unknown	136731	1094217	6.6	-0.05	C10H11NO3	M+H	194.081	194.081	1.13551 (ppm)	0	0	N/A	Method	True	False	Pass	Confirmed	8.27
Beta-Alanine_1Bz	6.65	Target Compound	18_F_B_SA_R147	18	Processed	T1	Unknown	125383	956915	6.59	-0.06	C10H11NO3	M+H	194.081	194.081	.89965 (ppm)	0	0	N/A	Method	True	False	Pass	Confirmed	8.02
Beta-Alanine_1Bz	6.65	Target Compound	19_B_SA_R318	19	Processed	T1	Unknown	326938	2460017	6.56	-0.09	C10H11NO3	M+H	194.081	194.081	.11344 (ppm)	0	0	N/A	Method	True	False	Pass	Confirmed	11.67
Beta-Alanine_1Bz	6.65	Target Compound	20_B_SA_R318	20	Processed	T1	Unknown	297323	2444284	6.54	-0.11	C10H11NO3	M+H	194.081	194.081	1.05689 (ppm)	0	0	N/A	Method	True	False	Pass	Confirmed	22.95
Beta-Alanine_1Bz	6.65	Target Compound	21_B_SA_R318	21	Processed	T1	Unknown	210656	1742316	6.53	-0.12	C10H11NO3	M+H	194.081	194.082	2.15758 (ppm)	0	0	N/A	Method	True	False	Pass	Confirmed	16.96
Beta-Alanine_1Bz	6.65	Target Compound	22_F_B_SA_R318	22	Processed	T1	Unknown	78419	656624	6.59	-0.06	C10H11NO3	M+H	194.081	194.081	1.21413 (ppm)	0	0	N/A	Method	True	False	Pass	Confirmed	6.69
Beta-Alanine_1Bz	6.65	Target Compound	23_F_B_SA_R318	23	Processed	T1	Unknown	59226	510417	6.56	-0.09	C10H11NO3	M+H	194.081	194.081	1.05689 (ppm)	0	0	N/A	Method	True	False	Pass	Confirmed	3.44
Beta-Alanine_1Bz	6.65	Target Compound	24_Media_SA_Media	24	Processed	T1	Unknown	1723454	11443164	6.61	-0.04	C10H11NO3	M+H	194.081	194.081	.50654 (ppm)	0	0	N/A	Method	True	False	Pass	Confirmed	58.92
Beta-Alanine_1Bz	6.65	Target Compound	25_F_B_SA_R318	25	Processed	T1	Unknown	66459	559331	6.59	-0.06	C10H11NO3	M+H	194.081	194.081	.42792 (ppm)	0	0	N/A	Method	True	False	Pass	Confirmed	4.16
Beta-Alanine_1Bz	6.65	Target Compound	26_B_SA_R327	26	Processed	T1	Unknown	N/F	N/F	N/F	N/F	C10H11NO3	N/A	194.081	N/F	N/F	N/F	0	N/A	Method	True	False	Fail	NotFound	N/A
Beta-Alanine_1Bz	6.65	Target Compound	27_B_SA_R327	27	Processed	T1	Unknown	N/F	N/F	N/F	N/F	C10H11NO3	N/A	194.081	N/F	N/F	N/F	0	N/A	Method	True	False	Fail	NotFound	N/A
Beta-Alanine_1Bz	6.65	Target Compound	28_B_SA_R327	28	Processed	T1	Unknown	N/F	N/F	N/F	N/F	C10H11NO3	N/A	194.081	N/F	N/F	N/F	0	N/A	Method	True	False	Fail	NotFound	N/A
Beta-Alanine_1Bz	6.65	Target Compound	29_F_B_SA_R327	29	Processed	T1	Unknown	N/F	N/F	N/F	N/F	C10H11NO3	N/A	194.081	N/F	N/F	N/F	0	N/A	Method	True	False	Fail	NotFound	N/A
Beta-Alanine_1Bz	6.65	Target Compound	30_F_B_SA_R327	30	Processed	T1	Unknown	N/F	N/F	N/F	N/F	C10H11NO3	N/A	194.081	N/F	N/F	N/F	0	N/A	Method	True	False	Fail	NotFound	N/A
Beta-Alanine_1Bz	6.65	Target Compound	31_F_B_SA_R327	31	Processed	T1	Unknown	N/F	N/F	N/F	N/F	C10H11NO3	N/A	194.081	N/F	N/F	N/F	0	N/A	Manual	True	False	Fail	NotFound	N/A
Beta-Alanine_1Bz	6.65	Target Compound	32_B_SA_R420	32	Processed	T1	Unknown	1341719	8597685	6.61	-0.04	C10H11NO3	M+H	194.081	194.081	.42792 (ppm)	0	0	N/A	Method	True	False	Pass	Confirmed	50.34
Beta-Alanine_1Bz	6.65	Target Compound	33_B_SA_R420	33	Processed	T1	Unknown	1027313	7286936	6.61	-0.04	C10H11NO3	M+H	194.081	194.081	.97827 (ppm)	0	0	N/A	Method	True	False	Pass	Confirmed	52.65
Beta-Alanine_1Bz	6.65	Target Compound	34_B_SA_R420	34	Processed	T1	Unknown	1021504	7392081	6.6	-0.05	C10H11NO3	M+H	194.081	194.081	1.52861 (ppm)	0	0	N/A	Method	True	False	Pass	Confirmed	62.01
Beta-Alanine_1Bz	6.65	Target Compound	35_F_B_SA_R420	35	Processed	T1	Unknown	234924	1570728	6.61	-0.04	C10H11NO3	M+H	194.081	194.081	1.44999 (ppm)	0	0	N/A	Method	True	False	Pass	Confirmed	8.43
Beta-Alanine_1Bz	6.65	Target Compound	36_F_B_SA_R420	36	Processed	T1	Unknown	149556	1066718	6.6	-0.05	C10H11NO3	M+H	194.081	194.081	-.12242 (ppm)	0	0	N/A	Method	True	False	Pass	Confirmed	8.27
Beta-Alanine_1Bz	6.65	Target Compound	37_F_B_SA_R420	37	Processed	T1	Unknown	170551	1284298	6.59	-0.06	C10H11NO3	M+H	194.081	194.082	1.76447 (ppm)	0	0	N/A	Method	True	False	Pass	Confirmed	11.01
Beta-Alanine_1Bz	6.65	Target Compound	38_B_SA_R431	38	Processed	T1	Unknown	1256676	8472122	6.61	-0.04	C10H11NO3	M+H	194.081	194.081	.82103 (ppm)	0	0	N/A	Method	True	False	Pass	Confirmed	48.51
Beta-Alanine_1Bz	6.65	Target Compound	39_B_SA_R431	39	Processed	T1	Unknown	955907	6441336	6.6	-0.05	C10H11NO3	M+H	194.081	194.081	.58516 (ppm)	0	0	N/A	Method	True	False	Pass	Confirmed	52.34
Beta-Alanine_1Bz	6.65	Target Compound	40_B_SA_R431	40	Processed	T1	Unknown	929135	7016649	6.6	-0.05	C10H11NO3	M+H	194.081	194.082	1.68585 (ppm)	0	0	N/A	Method	True	False	Pass	Confirmed	65.60
Beta-Alanine_1Bz	6.65	Target Compound	41_F_B_SA_R431	41	Processed	T1	Unknown	159844	1186605	6.61	-0.04	C10H11NO3	M+H	194.081	194.081	.50654 (ppm)	0	0	N/A	Method	True	False	Pass	Confirmed	5.39
Beta-Alanine_1Bz	6.65	Target Compound	42_F_B_SA_R431	42	Processed	T1	Unknown	129029	1134853	6.58	-0.07	C10H11NO3	M+H	194.081	194.081	1.05689 (ppm)	0	0	N/A	Method	True	False	Pass	Confirmed	6.73
Beta-Alanine_1Bz	6.65	Target Compound	43_F_B_SA_R431	43	Processed	T1	Unknown	378903	3102985	6.6	-0.05	C10H11NO3	M+H	194.081	194.081	1.29275 (ppm)	0	0	N/A	Method	True	False	Pass	Confirmed	28.60
Beta-Alanine_1Bz	6.65	Target Compound	44_B_SA_R565	44	Processed	T1	Unknown	211501	1602403	6.56	-0.09	C10H11NO3	M+H	194.081	194.081	.97827 (ppm)	0	0	N/A	Method	True	False	Pass	Confirmed	10.80
Beta-Alanine_1Bz	6.65	Target Compound	45_B_SA_R565	45	Processed	T1	Unknown	232344	1865048	6.54	-0.11	C10H11NO3	M+H	194.081	194.081	.89965 (ppm)	0	0	N/A	Method	True	False	Pass	Confirmed	14.29
Beta-Alanine_1Bz	6.65	Target Compound	46_B_SA_R565	46	Processed	T1	Unknown	243978	2004887	6.53	-0.12	C10H11NO3	M+H	194.081	194.081	1.29275 (ppm)	0	0	N/A	Method	True	False	Pass	Confirmed	16.09
Beta-Alanine_1Bz	6.65	Target Compound	47_Media_SA_Media	47	Processed	T1	Unknown	1456330	9838221	6.61	-0.04	C10H11NO3	M+H	194.081	194.081	.82103 (ppm)	0	0	N/A	Method	True	False	Pass	Confirmed	57.23
Beta-Alanine_1Bz	6.65	Target Compound	48_Media_SA_Media	48	Processed	T1	Unknown	980760	7371602	6.59	-0.06	C10H11NO3	M+H	194.081	194.081	.89965 (ppm)	0	0	N/A	Method	True	False	Pass	Confirmed	70.91
Beta-Alanine_1Bz	6.65	Target Compound	49_F_B_SA_R565	49	Processed	T1	Unknown	96487	880741	6.58	-0.07	C10H11NO3	M+H	194.081	194.081	.66378 (ppm)	0	0	N/A	Method	True	False	Pass	Confirmed	6.13
Beta-Alanine_1Bz	6.65	Target Compound	50_F_B_SA_R565	50	Processed	T1	Unknown	71523	630110	6.56	-0.09	C10H11NO3	M+H	194.081	194.081	.82103 (ppm)	0	0	N/A	Method	True	False	Pass	Confirmed	4.21
Beta-Alanine_1Bz	6.65	Target Compound	51_F_B_SA_R565	51	Processed	T1	Unknown	66037	654256	6.57	-0.08	C10H11NO3	M+H	194.081	194.082	2.31482 (ppm)	0	0	N/A	Manual	True	False	Pass	Confirmed	28.66
Beta-Alanine_1Bz	6.65	Target Compound	52_B_SA_R568	52	Processed	T1	Unknown	403855	3483208	6.58	-0.07	C10H11NO3	M+H	194.081	194.081	.50654 (ppm)	0	0	N/A	Method	True	False	Pass	Confirmed	14.35
Beta-Alanine_1Bz	6.65	Target Compound	53_B_SA_R568	53	Processed	T1	Unknown	336407	3198972	6.53	-0.12	C10H11NO3	M+H	194.081	194.081	.66378 (ppm)	0	0	N/A	Method	True	False	Pass	Confirmed	18.74
Beta-Alanine_1Bz	6.65	Target Compound	54_B_SA_R568	54	Processed	T1	Unknown	680874	5254618	6.6	-0.05	C10H11NO3	M+H	194.081	194.081	1.60723 (ppm)	0	0	N/A	Method	True	False	Pass	Confirmed	118.52
Beta-Alanine_1Bz	6.65	Target Compound	55_F_B_SA_R568	55	Processed	T1	Unknown	1023054	7104214	6.6	-0.05	C10H11NO3	M+H	194.081	194.081	.50654 (ppm)	0	0	N/A	Method	True	False	Pass	Confirmed	41.17
Beta-Alanine_1Bz	6.65	Target Compound	56_F_B_SA_R568	56	Processed	T1	Unknown	171630	1284722	6.6	-0.05	C10H11NO3	M+H	194.081	194.081	-.12242 (ppm)	0	0	N/A	Method	True	False	Pass	Confirmed	14.14
Beta-Alanine_1Bz	6.65	Target Compound	57_F_B_SA_R568	57	Processed	T1	Unknown	92439	789517	6.6	-0.05	C10H11NO3	M+H	194.081	194.082	1.92172 (ppm)	0	0	N/A	Method	True	False	Pass	Confirmed	6.86
Beta-Alanine_1Bz	6.65	Target Compound	58_B_SA_R651	58	Processed	T1	Unknown	59333	563271	6.6	-0.05	C10H11NO3	M+H	194.081	194.081	-1.30173 (ppm)	0	0	N/A	Manual	True	False	Pass	Confirmed	16.53
Beta-Alanine_1Bz	6.65	Target Compound	59_B_SA_R651	59	Processed	T1	Unknown	43829	386470	6.6	-0.05	C10H11NO3	M+H	194.081	194.081	1.29275 (ppm)	0	0	N/A	Method	True	False	Pass	Confirmed	10.37
Beta-Alanine_1Bz	6.65	Target Compound	60_B_SA_R651	60	Processed	T1	Unknown	43425	305399	6.6	-0.05	C10H11NO3	M+H	194.081	194.081	.27068 (ppm)	0	0	N/A	Method	True	False	Pass	Confirmed	3.31
Beta-Alanine_1Bz	6.65	Target Compound	61_F_B_SA_R651	61	Processed	T1	Unknown	53132	420608	6.61	-0.04	C10H11NO3	M+H	194.081	194.081	-1.14449 (ppm)	0	0	N/A	Method	True	False	Pass	Confirmed	3.09
Beta-Alanine_1Bz	6.65	Target Compound	62_F_B_SA_R651	62	Processed	T1	Unknown	N/F	N/F	N/F	N/F	C10H11NO3	N/A	194.081	N/F	N/F	N/F	0	N/A	Method	True	False	Fail	NotFound	N/A
Beta-Alanine_1Bz	6.65	Target Compound	63_F_B_SA_R651	63	Processed	T1	Unknown	N/F	N/F	N/F	N/F	C10H11NO3	N/A	194.081	N/F	N/F	N/F	0	N/A	Method	True	False	Fail	NotFound	N/A
Beta-Alanine_1Bz	6.65	Target Compound	64_B_SA_R695	64	Processed	T1	Unknown	1911779	12755460	6.6	-0.05	C10H11NO3	M+H	194.081	194.081	.50654 (ppm)	0	0	N/A	Method	True	False	Pass	Confirmed	78.09
Beta-Alanine_1Bz	6.65	Target Compound	65_B_SA_R695	65	Processed	T1	Unknown	867508	6786664	6.6	-0.05	C10H11NO3	M+H	194.081	194.081	.58516 (ppm)	0	0	N/A	Method	True	False	Pass	Confirmed	139.29
Beta-Alanine_1Bz	6.65	Target Compound	66_B_SA_R695	66	Processed	T1	Unknown	886447	6205212	6.6	-0.05	C10H11NO3	M+H	194.081	194.081	1.29275 (ppm)	0	0	N/A	Method	True	False	Pass	Confirmed	68.87
Beta-Alanine_1Bz	6.65	Target Compound	67_F_B_SA_R695	67	Processed	T1	Unknown	196650	1427957	6.6	-0.05	C10H11NO3	M+H	194.081	194.082	1.68585 (ppm)	0	0	N/A	Method	True	False	Pass	Confirmed	8.91
Beta-Alanine_1Bz	6.65	Target Compound	68_F_B_SA_R695	68	Processed	T1	Unknown	101290	774443	6.6	-0.05	C10H11NO3	M+H	194.081	194.081	-.59415 (ppm)	0	0	N/A	Method	True	False	Pass	Confirmed	5.69
Beta-Alanine_1Bz	6.65	Target Compound	69_F_B_SA_R695	69	Processed	T1	Unknown	199039	1690175	6.54	-0.11	C10H11NO3	M+H	194.081	194.081	1.21413 (ppm)	0	0	N/A	Method	True	False	Pass	Confirmed	16.60
Beta-Alanine_1Bz	6.65	Target Compound	70_F_SA_F16	70	Processed	T1	Unknown	350255	3003941	6.56	-0.09	C10H11NO3	M+H	194.081	194.081	.66378 (ppm)	0	0	N/A	Method	True	False	Pass	Confirmed	16.34
Beta-Alanine_1Bz	6.65	Target Compound	71_Media_SA_Media	71	Processed	T1	Unknown	1955393	12875931	6.6	-0.05	C10H11NO3	M+H	194.081	194.081	.50654 (ppm)	0	0	N/A	Method	True	False	Pass	Confirmed	112.00
Beta-Alanine_1Bz	6.65	Target Compound	72_Media_SA_Media	72	Processed	T1	Unknown	1159601	8733174	6.59	-0.06	C10H11NO3	M+H	194.081	194.081	1.21413 (ppm)	0	0	N/A	Method	True	False	Pass	Confirmed	97.67
Beta-Alanine_1Bz	6.65	Target Compound	73_F_SA_F16	73	Processed	T1	Unknown	407842	3462999	6.59	-0.06	C10H11NO3	M+H	194.081	194.081	.74241 (ppm)	0	0	N/A	Method	True	False	Pass	Confirmed	17.99
Beta-Alanine_1Bz	6.65	Target Compound	74_F_SA_F16	74	Processed	T1	Unknown	225866	2223558	6.58	-0.07	C10H11NO3	M+H	194.081	194.081	1.05689 (ppm)	0	0	N/A	Method	True	False	Pass	Confirmed	45.48
Beta-Alanine_1Bz	6.65	Target Compound	75_B_F_SA_F16	75	Processed	T1	Unknown	64818	426245	6.6	-0.05	C10H11NO3	M+H	194.081	194.081	-.04380 (ppm)	0	0	N/A	Method	True	False	Pass	Confirmed	10.55
Beta-Alanine_1Bz	6.65	Target Compound	76_B_F_SA_F16	76	Processed	T1	Unknown	N/F	N/F	N/F	N/F	C10H11NO3	N/A	194.081	N/F	N/F	N/F	0	N/A	Method	True	False	Fail	NotFound	N/A
Beta-Alanine_1Bz	6.65	Target Compound	77_B_F_SA_F16	77	Processed	T1	Unknown	N/F	N/F	N/F	N/F	C10H11NO3	N/A	194.081	N/F	N/F	N/F	0	N/A	Method	True	False	Fail	NotFound	N/A
Beta-Alanine_1Bz	6.65	Target Compound	78_F_SA_F147	78	Processed	T1	Unknown	427978	2964675	6.6	-0.05	C10H11NO3	M+H	194.081	194.081	.89965 (ppm)	0	0	N/A	Method	True	False	Pass	Confirmed	21.55
Beta-Alanine_1Bz	6.65	Target Compound	79_F_SA_F147	79	Processed	T1	Unknown	534535	3761800	6.6	-0.05	C10H11NO3	M+H	194.081	194.081	1.21413 (ppm)	0	0	N/A	Method	True	False	Pass	Confirmed	31.74
Beta-Alanine_1Bz	6.65	Target Compound	80_F_SA_F147	80	Processed	T1	Unknown	464302	3622708	6.59	-0.06	C10H11NO3	M+H	194.081	194.081	1.60723 (ppm)	0	0	N/A	Method	True	False	Pass	Confirmed	40.79
Beta-Alanine_1Bz	6.65	Target Compound	81_B_F_SA_F147	81	Processed	T1	Unknown	N/F	N/F	N/F	N/F	C10H11NO3	N/A	194.081	N/F	N/F	N/F	0	N/A	Method	True	False	Fail	NotFound	N/A
Beta-Alanine_1Bz	6.65	Target Compound	82_B_F_SA_F147	82	Processed	T1	Unknown	N/F	N/F	N/F	N/F	C10H11NO3	N/A	194.081	N/F	N/F	N/F	0	N/A	Method	True	False	Fail	NotFound	N/A
Beta-Alanine_1Bz	6.65	Target Compound	83_B_F_SA_F147	83	Processed	T1	Unknown	N/F	N/F	N/F	N/F	C10H11NO3	N/A	194.081	N/F	N/F	N/F	0	N/A	Method	True	False	Fail	NotFound	N/A
Beta-Alanine_1Bz	6.65	Target Compound	84_F_SA_F212	84	Processed	T1	Unknown	107510	808661	6.59	-0.06	C10H11NO3	M+H	194.081	194.081	-.35828 (ppm)	0	0	N/A	Method	True	False	Pass	Confirmed	5.01
Beta-Alanine_1Bz	6.65	Target Compound	85_F_SA_F212	85	Processed	T1	Unknown	105871	857345	6.6	-0.05	C10H11NO3	M+H	194.081	194.081	1.05689 (ppm)	0	0	N/A	Method	True	False	Pass	Confirmed	6.01
Beta-Alanine_1Bz	6.65	Target Compound	86_F_SA_F212	86	Processed	T1	Unknown	92505	734999	6.6	-0.05	C10H11NO3	M+H	194.081	194.082	2.86516 (ppm)	0	0	N/A	Method	True	False	Pass	Confirmed	7.53
Beta-Alanine_1Bz	6.65	Target Compound	87_B_F_SA_F212	87	Processed	T1	Unknown	N/F	N/F	N/F	N/F	C10H11NO3	N/A	194.081	N/F	N/F	N/F	0	N/A	Method	True	False	Fail	NotFound	N/A
Beta-Alanine_1Bz	6.65	Target Compound	88_B_F_SA_F212	88	Processed	T1	Unknown	N/F	N/F	N/F	N/F	C10H11NO3	N/A	194.081	N/F	N/F	N/F	0	N/A	Method	True	False	Fail	NotFound	N/A
Beta-Alanine_1Bz	6.65	Target Compound	89_B_F_SA_F212	89	Processed	T1	Unknown	N/F	N/F	N/F	N/F	C10H11NO3	N/A	194.081	N/F	N/F	N/F	0	N/A	Method	True	False	Fail	NotFound	N/A
Beta-Alanine_1Bz	6.65	Target Compound	90_F_SA_F253	90	Processed	T1	Unknown	1086125	7796589	6.61	-0.04	C10H11NO3	M+H	194.081	194.081	.89965 (ppm)	0	0	N/A	Method	True	False	Pass	Confirmed	65.42
Beta-Alanine_1Bz	6.65	Target Compound	91_F_SA_F253	91	Processed	T1	Unknown	1518113	10748140	6.6	-0.05	C10H11NO3	M+H	194.081	194.081	.89965 (ppm)	0	0	N/A	Method	True	False	Pass	Confirmed	82.29
Beta-Alanine_1Bz	6.65	Target Compound	93_B_F_SA_F253	92	Processed	T1	Unknown	N/F	N/F	N/F	N/F	C10H11NO3	N/A	194.081	N/F	N/F	N/F	0	N/A	Method	True	False	Fail	NotFound	N/A
Beta-Alanine_1Bz	6.65	Target Compound	94_B_F_SA_F253	93	Processed	T1	Unknown	N/F	N/F	N/F	N/F	C10H11NO3	N/A	194.081	N/F	N/F	N/F	0	N/A	Method	True	False	Fail	NotFound	N/A
Beta-Alanine_1Bz	6.65	Target Compound	95_B_F_SA_F253	94	Processed	T1	Unknown	N/F	N/F	N/F	N/F	C10H11NO3	N/A	194.081	N/F	N/F	N/F	0	N/A	Method	True	False	Fail	NotFound	N/A
Beta-Alanine_1Bz	6.65	Target Compound	96_Media_SA_Media	95	Processed	T1	Unknown	1282390	8396848	6.6	-0.05	C10H11NO3	M+H	194.081	194.081	1.05689 (ppm)	0	0	N/A	Method	True	False	Pass	Confirmed	74.02
Beta-Alanine_1Bz	6.65	Target Compound	97_Media_C_SA_Media_C	96	Processed	T1	Unknown	869173	6475522	6.59	-0.06	C10H11NO3	M+H	194.081	194.081	.58516 (ppm)	0	0	N/A	Method	True	False	Pass	Confirmed	47.24
Beta-Alanine_1Bz	6.65	Target Compound	98_Media_C_SA_Media_C	97	Processed	T1	Unknown	1198394	8680817	6.6	-0.05	C10H11NO3	M+H	194.081	194.081	1.29275 (ppm)	0	0	N/A	Method	True	False	Pass	Confirmed	69.35
Beta-Alanine_1Bz	6.65	Target Compound	99_Media_C_SA_Media_C	98	Processed	T1	Unknown	1062716	7880056	6.59	-0.06	C10H11NO3	M+H	194.081	194.081	1.60723 (ppm)	0	0	N/A	Method	True	False	Pass	Confirmed	71.13
Beta-Alanine_1Bz	6.65	Target Compound	100_Media_C_SA_Media_C	99	Processed	T1	Unknown	1052904	7262586	6.6	-0.05	C10H11NO3	M+H	194.081	194.081	1.13551 (ppm)	0	0	N/A	Method	True	False	Pass	Confirmed	57.37
Beta-Alanine_1Bz	6.65	Target Compound	101_Media_C_SA_Media_C	100	Processed	T1	Unknown	1326055	9333029	6.6	-0.05	C10H11NO3	M+H	194.081	194.081	1.13551 (ppm)	0	0	N/A	Method	True	False	Pass	Confirmed	84.55
Beta-Alanine_1Bz	6.65	Target Compound	102_Media_C_SA_Media_C	101	Processed	T1	Unknown	1260245	9213541	6.59	-0.06	C10H11NO3	M+H	194.081	194.081	1.60723 (ppm)	0	0	N/A	Method	True	False	Pass	Confirmed	89.62
Beta-Alanine_1Bz	6.65	Target Compound	103_Media_C_SA_Media_C	102	Processed	T1	Unknown	1141158	7726590	6.59	-0.06	C10H11NO3	M+H	194.081	194.081	.82103 (ppm)	0	0	N/A	Method	True	False	Pass	Confirmed	83.35
Beta-Alanine_1Bz	6.65	Target Compound	104_Media_C_SA_Media_C	103	Processed	T1	Unknown	1187057	8907841	6.6	-0.05	C10H11NO3	M+H	194.081	194.081	1.37137 (ppm)	0	0	N/A	Method	True	False	Pass	Confirmed	107.11
Beta-Alanine_1Bz	6.65	Target Compound	Pool_62h_00	104	Processed	T1	Unknown	297281	2095879	6.62	-0.03	C10H11NO3	M+H	194.081	194.081	-.51553 (ppm)	0	0	N/A	Method	True	False	Pass	Confirmed	12.69
Beta-Alanine_1Bz	6.65	Target Compound	Pool_62h_03	105	Processed	T1	Unknown	481930	3530992	6.6	-0.05	C10H11NO3	M+H	194.081	194.081	1.21413 (ppm)	0	0	N/A	Method	True	False	Pass	Confirmed	46.10
Beta-Alanine_1Bz	6.65	Target Compound	Pool_62h_06	106	Processed	T1	Unknown	368388	2671387	6.59	-0.06	C10H11NO3	M+H	194.081	194.081	1.44999 (ppm)	0	0	N/A	Method	True	False	Pass	Confirmed	38.28
Beta-Alanine_1Bz	6.65	Target Compound	Pool_62h_07	107	Processed	T1	Unknown	352739	2669700	6.6	-0.05	C10H11NO3	M+H	194.081	194.081	1.60723 (ppm)	0	0	N/A	Method	True	False	Pass	Confirmed	24.38
Beta-Alanine_1Bz	6.65	Target Compound	Pool_62h_10	108	Processed	T1	Unknown	317205	2630064	6.59	-0.06	C10H11NO3	M+H	194.081	194.082	1.76447 (ppm)	0	0	N/A	Method	True	False	Pass	Confirmed	88.63
Beta-Alanine_1Bz	6.65	Target Compound	Pool_62h_11	109	Processed	T1	Unknown	333442	2629041	6.6	-0.05	C10H11NO3	M+H	194.081	194.081	1.44999 (ppm)	0	0	N/A	Method	True	False	Pass	Confirmed	23.13
Beta-Alanine_1Bz	6.65	Target Compound	Std_MixAA_250_01	110	Processed	T1	Unknown	N/F	N/F	N/F	N/F	C10H11NO3	N/A	194.081	N/F	N/F	N/F	0	N/A	Method	True	False	Fail	NotFound	N/A
Beta-Alanine_1Bz	6.65	Target Compound	Std_MixAA_250_02	111	Processed	T1	Unknown	16826	104197	6.62	-0.03	C10H11NO3	M+H	194.081	194.081	.97827 (ppm)	0	0	N/A	Method	True	False	Pass	Confirmed	4.30
Citrulline_1Bz	6.03	Target Compound	01_B_SA_R09	1	Processed	T1	Unknown	25787	154228	6.01	-0.02	C13H17N3O4	M+H	280.129	280.129	.87477 (ppm)	0	0	N/A	Method	True	False	Pass	Confirmed	INF
Citrulline_1Bz	6.03	Target Compound	02_B_SA_R09	2	Processed	T1	Unknown	5879	19037	5.99	-0.04	C13H17N3O4	M+H	280.129	280.128	-2.50240 (ppm)	0	0	N/A	Method	True	False	Pass	Confirmed	INF
Citrulline_1Bz	6.03	Target Compound	03_B_SA_R09	3	Processed	T1	Unknown	12783	57681	5.98	-0.05	C13H17N3O4	M+H	280.129	280.13	2.39995 (ppm)	0	0	N/A	Method	True	False	Pass	Confirmed	INF
Citrulline_1Bz	6.03	Target Compound	04_F_B_SA_R09	4	Processed	T1	Unknown	10567	59557	6.02	-0.01	C13H17N3O4	M+H	280.129	280.129	-.65040 (ppm)	0	0	N/A	Method	True	False	Pass	Confirmed	INF
Citrulline_1Bz	6.03	Target Compound	05_F_B_SA_R09	5	Processed	T1	Unknown	7600	18958	5.98	-0.05	C13H17N3O4	M+H	280.129	280.13	4.03406 (ppm)	0	0	N/A	Method	True	False	Pass	Confirmed	INF
Citrulline_1Bz	6.03	Target Compound	06_F_B_SA_R09	6	Processed	T1	Unknown	10645	37165	5.97	-0.06	C13H17N3O4	M+H	280.129	280.13	2.07312 (ppm)	0	0	N/A	Method	True	False	Pass	Confirmed	INF
Citrulline_1Bz	6.03	Target Compound	07_B_SA_R16	7	Processed	T1	Unknown	6970	19367	6.02	-0.01	C13H17N3O4	M+H	280.129	280.129	.87477 (ppm)	0	0	N/A	Method	True	False	Pass	Confirmed	INF
Citrulline_1Bz	6.03	Target Compound	08_B_SA_R16	8	Processed	T1	Unknown	6810	28591	6.01	-0.02	C13H17N3O4	M+H	280.129	280.13	3.81618 (ppm)	0	0	N/A	Method	True	False	Pass	Confirmed	INF
Citrulline_1Bz	6.03	Target Compound	09_B_SA_R16	9	Processed	T1	Unknown	12894	58895	5.97	-0.06	C13H17N3O4	M+H	280.129	280.128	-2.72029 (ppm)	0	0	N/A	Method	True	False	Pass	Confirmed	INF
Citrulline_1Bz	6.03	Target Compound	10_F_B_SA_R16	10	Processed	T1	Unknown	9660	39607	5.99	-0.04	C13H17N3O4	M+H	280.129	280.129	.11218 (ppm)	0	0	N/A	Method	True	False	Pass	Confirmed	INF
Citrulline_1Bz	6.03	Target Compound	11_F_B_SA_R16	11	Processed	T1	Unknown	6395	25052	5.98	-0.05	C13H17N3O4	M+H	280.129	280.13	1.63736 (ppm)	0	0	N/A	Method	True	False	Pass	Confirmed	INF
Citrulline_1Bz	6.03	Target Compound	12_F_B_SA_R16	12	Processed	T1	Unknown	119373	780091	5.98	-0.05	C13H17N3O4	M+H	280.129	280.13	1.63736 (ppm)	0	0	N/A	Method	True	False	Pass	Confirmed	INF
Citrulline_1Bz	6.03	Target Compound	13_B_SA_R147	13	Processed	T1	Unknown	62152	382556	6.01	-0.02	C13H17N3O4	M+H	280.129	280.129	.33007 (ppm)	0	0	N/A	Method	True	False	Pass	Confirmed	INF
Citrulline_1Bz	6.03	Target Compound	14_B_SA_R147	14	Processed	T1	Unknown	172827	1069949	5.99	-0.04	C13H17N3O4	M+H	280.129	280.129	1.09265 (ppm)	0	0	N/A	Method	True	False	Pass	Confirmed	INF
Citrulline_1Bz	6.03	Target Compound	15_B_SA_R147	15	Processed	T1	Unknown	99244	572160	5.98	-0.05	C13H17N3O4	M+H	280.129	280.13	2.83571 (ppm)	0	0	N/A	Method	True	False	Pass	Confirmed	INF
Citrulline_1Bz	6.03	Target Compound	16_F_B_SA_R147	16	Processed	T1	Unknown	14953	74302	6	-0.03	C13H17N3O4	M+H	280.129	280.129	.76583 (ppm)	0	0	N/A	Method	True	False	Pass	Confirmed	INF
Citrulline_1Bz	6.03	Target Compound	17_F_B_SA_R147	17	Processed	T1	Unknown	22190	80747	5.98	-0.05	C13H17N3O4	M+H	280.129	280.129	.11218 (ppm)	0	0	N/A	Method	True	False	Pass	Confirmed	INF
Citrulline_1Bz	6.03	Target Compound	18_F_B_SA_R147	18	Processed	T1	Unknown	25252	134878	5.98	-0.05	C13H17N3O4	M+H	280.129	280.13	1.31054 (ppm)	0	0	N/A	Method	True	False	Pass	Confirmed	INF
Citrulline_1Bz	6.03	Target Compound	19_B_SA_R318	19	Processed	T1	Unknown	7262	29122	6.01	-0.02	C13H17N3O4	M+H	280.129	280.129	-1.41299 (ppm)	0	0	N/A	Method	True	False	Pass	Confirmed	INF
Citrulline_1Bz	6.03	Target Compound	20_B_SA_R318	20	Processed	T1	Unknown	12749	53731	5.98	-0.05	C13H17N3O4	M+H	280.129	280.129	-1.19511 (ppm)	0	0	N/A	Method	True	False	Pass	Confirmed	INF
Citrulline_1Bz	6.03	Target Compound	21_B_SA_R318	21	Processed	T1	Unknown	16336	87671	5.97	-0.06	C13H17N3O4	M+H	280.129	280.129	.65689 (ppm)	0	0	N/A	Method	True	False	Pass	Confirmed	INF
Citrulline_1Bz	6.03	Target Compound	22_F_B_SA_R318	22	Processed	T1	Unknown	23425	136023	6.01	-0.02	C13H17N3O4	M+H	280.129	280.129	.65689 (ppm)	0	0	N/A	Method	True	False	Pass	Confirmed	INF
Citrulline_1Bz	6.03	Target Compound	23_F_B_SA_R318	23	Processed	T1	Unknown	28136	131655	5.98	-0.05	C13H17N3O4	M+H	280.129	280.129	.11218 (ppm)	0	0	N/A	Method	True	False	Pass	Confirmed	INF
Citrulline_1Bz	6.03	Target Compound	24_Media_SA_Media	24	Processed	T1	Unknown	110938	620413	6	-0.03	C13H17N3O4	M+H	280.129	280.129	.22112 (ppm)	0	0	N/A	Method	True	False	Pass	Confirmed	INF
Citrulline_1Bz	6.03	Target Compound	25_F_B_SA_R318	25	Processed	T1	Unknown	131755	847954	5.98	-0.05	C13H17N3O4	M+H	280.129	280.129	.65689 (ppm)	0	0	N/A	Method	True	False	Pass	Confirmed	INF
Citrulline_1Bz	6.03	Target Compound	26_B_SA_R327	26	Processed	T1	Unknown	17152	73029	6.01	-0.02	C13H17N3O4	M+H	280.129	280.129	-.43252 (ppm)	0	0	N/A	Method	True	False	Pass	Confirmed	INF
Citrulline_1Bz	6.03	Target Compound	27_B_SA_R327	27	Processed	T1	Unknown	34032	181577	5.97	-0.06	C13H17N3O4	M+H	280.129	280.13	1.85524 (ppm)	0	0	N/A	Method	True	False	Pass	Confirmed	INF
Citrulline_1Bz	6.03	Target Compound	28_B_SA_R327	28	Processed	T1	Unknown	143059	942989	5.98	-0.05	C13H17N3O4	M+H	280.129	280.13	2.50889 (ppm)	0	0	N/A	Method	True	False	Pass	Confirmed	INF
Citrulline_1Bz	6.03	Target Compound	29_F_B_SA_R327	29	Processed	T1	Unknown	31635	141201	5.99	-0.04	C13H17N3O4	M+H	280.129	280.129	.11218 (ppm)	0	0	N/A	Method	True	False	Pass	Confirmed	INF
Citrulline_1Bz	6.03	Target Compound	30_F_B_SA_R327	30	Processed	T1	Unknown	22058	126972	5.98	-0.05	C13H17N3O4	M+H	280.129	280.129	1.09265 (ppm)	0	0	N/A	Method	True	False	Pass	Confirmed	INF
Citrulline_1Bz	6.03	Target Compound	31_F_B_SA_R327	31	Processed	T1	Unknown	17995	94900	5.97	-0.06	C13H17N3O4	M+H	280.129	280.129	.76583 (ppm)	0	0	N/A	Method	True	False	Pass	Confirmed	INF
Citrulline_1Bz	6.03	Target Compound	32_B_SA_R420	32	Processed	T1	Unknown	126326	761347	6.01	-0.02	C13H17N3O4	M+H	280.129	280.13	1.20159 (ppm)	0	0	N/A	Method	True	False	Pass	Confirmed	INF
Citrulline_1Bz	6.03	Target Compound	33_B_SA_R420	33	Processed	T1	Unknown	91630	558825	5.99	-0.04	C13H17N3O4	M+H	280.129	280.129	.98371 (ppm)	0	0	N/A	Method	True	False	Pass	Confirmed	INF
Citrulline_1Bz	6.03	Target Compound	34_B_SA_R420	34	Processed	T1	Unknown	98748	623662	5.96	-0.07	C13H17N3O4	M+H	280.129	280.13	1.96418 (ppm)	0	0	N/A	Method	True	False	Pass	Confirmed	INF
Citrulline_1Bz	6.03	Target Compound	35_F_B_SA_R420	35	Processed	T1	Unknown	33695	179513	5.99	-0.04	C13H17N3O4	M+H	280.129	280.13	1.85524 (ppm)	0	0	N/A	Method	True	False	Pass	Confirmed	INF
Citrulline_1Bz	6.03	Target Compound	36_F_B_SA_R420	36	Processed	T1	Unknown	19452	92014	5.98	-0.05	C13H17N3O4	M+H	280.129	280.13	1.63736 (ppm)	0	0	N/A	Method	True	False	Pass	Confirmed	INF
Citrulline_1Bz	6.03	Target Compound	37_F_B_SA_R420	37	Processed	T1	Unknown	25019	142440	5.98	-0.05	C13H17N3O4	M+H	280.129	280.129	.87477 (ppm)	0	0	N/A	Method	True	False	Pass	Confirmed	INF
Citrulline_1Bz	6.03	Target Compound	38_B_SA_R431	38	Processed	T1	Unknown	87294	525968	6.02	-0.01	C13H17N3O4	M+H	280.129	280.129	1.09265 (ppm)	0	0	N/A	Method	True	False	Pass	Confirmed	INF
Citrulline_1Bz	6.03	Target Compound	39_B_SA_R431	39	Processed	T1	Unknown	87659	478169	5.98	-0.05	C13H17N3O4	M+H	280.129	280.129	.54795 (ppm)	0	0	N/A	Method	True	False	Pass	Confirmed	INF
Citrulline_1Bz	6.03	Target Compound	40_B_SA_R431	40	Processed	T1	Unknown	70510	464699	5.96	-0.07	C13H17N3O4	M+H	280.129	280.13	1.74630 (ppm)	0	0	N/A	Method	True	False	Pass	Confirmed	INF
Citrulline_1Bz	6.03	Target Compound	41_F_B_SA_R431	41	Processed	T1	Unknown	29562	157942	6	-0.03	C13H17N3O4	M+H	280.129	280.13	1.20159 (ppm)	0	0	N/A	Method	True	False	Pass	Confirmed	INF
Citrulline_1Bz	6.03	Target Compound	42_F_B_SA_R431	42	Processed	T1	Unknown	25503	134860	5.96	-0.07	C13H17N3O4	M+H	280.129	280.13	2.07312 (ppm)	0	0	N/A	Method	True	False	Pass	Confirmed	INF
Citrulline_1Bz	6.03	Target Compound	43_F_B_SA_R431	43	Processed	T1	Unknown	34564	234554	5.98	-0.05	C13H17N3O4	M+H	280.129	280.129	.76583 (ppm)	0	0	N/A	Method	True	False	Pass	Confirmed	INF
Citrulline_1Bz	6.03	Target Compound	44_B_SA_R565	44	Processed	T1	Unknown	111657	660791	6.01	-0.02	C13H17N3O4	M+H	280.129	280.129	.98371 (ppm)	0	0	N/A	Method	True	False	Pass	Confirmed	INF
Citrulline_1Bz	6.03	Target Compound	45_B_SA_R565	45	Processed	T1	Unknown	134901	760034	5.97	-0.06	C13H17N3O4	M+H	280.129	280.129	.54795 (ppm)	0	0	N/A	Method	True	False	Pass	Confirmed	INF
Citrulline_1Bz	6.03	Target Compound	46_B_SA_R565	46	Processed	T1	Unknown	131638	774868	5.97	-0.06	C13H17N3O4	M+H	280.129	280.13	1.63736 (ppm)	0	0	N/A	Method	True	False	Pass	Confirmed	INF
Citrulline_1Bz	6.03	Target Compound	47_Media_SA_Media	47	Processed	T1	Unknown	106574	635661	5.99	-0.04	C13H17N3O4	M+H	280.129	280.129	.98371 (ppm)	0	0	N/A	Method	True	False	Pass	Confirmed	INF
Citrulline_1Bz	6.03	Target Compound	48_Media_SA_Media	48	Processed	T1	Unknown	103438	654321	5.97	-0.06	C13H17N3O4	M+H	280.129	280.13	2.61783 (ppm)	0	0	N/A	Method	True	False	Pass	Confirmed	INF
Citrulline_1Bz	6.03	Target Compound	49_F_B_SA_R565	49	Processed	T1	Unknown	31994	164532	6	-0.03	C13H17N3O4	M+H	280.129	280.129	.00324 (ppm)	0	0	N/A	Method	True	False	Pass	Confirmed	INF
Citrulline_1Bz	6.03	Target Compound	50_F_B_SA_R565	50	Processed	T1	Unknown	23330	152001	5.97	-0.06	C13H17N3O4	M+H	280.129	280.13	1.31054 (ppm)	0	0	N/A	Method	True	False	Pass	Confirmed	INF
Citrulline_1Bz	6.03	Target Compound	51_F_B_SA_R565	51	Processed	T1	Unknown	22407	132838	5.98	-0.05	C13H17N3O4	M+H	280.129	280.129	-1.19511 (ppm)	0	0	N/A	Method	True	False	Pass	Confirmed	INF
Citrulline_1Bz	6.03	Target Compound	52_B_SA_R568	52	Processed	T1	Unknown	28420	145899	5.99	-0.04	C13H17N3O4	M+H	280.129	280.129	.54795 (ppm)	0	0	N/A	Method	True	False	Pass	Confirmed	INF
Citrulline_1Bz	6.03	Target Compound	53_B_SA_R568	53	Processed	T1	Unknown	72283	423450	5.98	-0.05	C13H17N3O4	M+H	280.129	280.129	.33007 (ppm)	0	0	N/A	Method	True	False	Pass	Confirmed	INF
Citrulline_1Bz	6.03	Target Compound	54_B_SA_R568	54	Processed	T1	Unknown	58427	310455	5.98	-0.05	C13H17N3O4	M+H	280.129	280.129	.98371 (ppm)	0	0	N/A	Method	True	False	Pass	Confirmed	INF
Citrulline_1Bz	6.03	Target Compound	55_F_B_SA_R568	55	Processed	T1	Unknown	76965	393816	6	-0.03	C13H17N3O4	M+H	280.129	280.13	1.96418 (ppm)	0	0	N/A	Method	True	False	Pass	Confirmed	INF
Citrulline_1Bz	6.03	Target Compound	56_F_B_SA_R568	56	Processed	T1	Unknown	22095	94112	5.98	-0.05	C13H17N3O4	M+H	280.129	280.13	4.14300 (ppm)	0	0	N/A	Method	True	False	Pass	Confirmed	INF
Citrulline_1Bz	6.03	Target Compound	57_F_B_SA_R568	57	Processed	T1	Unknown	22136	109560	5.97	-0.06	C13H17N3O4	M+H	280.129	280.13	4.14300 (ppm)	0	0	N/A	Method	True	False	Pass	Confirmed	INF
Citrulline_1Bz	6.03	Target Compound	58_B_SA_R651	58	Processed	T1	Unknown	9315	15040	5.96	-0.07	C13H17N3O4	M+H	280.129	280.13	2.07312 (ppm)	0	0	N/A	Method	True	False	Pass	Confirmed	INF
Citrulline_1Bz	6.03	Target Compound	59_B_SA_R651	59	Processed	T1	Unknown	12913	59367	5.96	-0.07	C13H17N3O4	M+H	280.129	N/A	N/A	0	0	N/A	Method	True	False	Pass	Confirmed	INF
Citrulline_1Bz	6.03	Target Compound	60_B_SA_R651	60	Processed	T1	Unknown	7391	31491	5.97	-0.06	C13H17N3O4	M+H	280.129	280.129	-2.39346 (ppm)	0	0	N/A	Method	True	False	Pass	Confirmed	INF
Citrulline_1Bz	6.03	Target Compound	61_F_B_SA_R651	61	Processed	T1	Unknown	22877	101005	6.01	-0.02	C13H17N3O4	M+H	280.129	280.13	1.20159 (ppm)	0	0	N/A	Method	True	False	Pass	Confirmed	INF
Citrulline_1Bz	6.03	Target Compound	62_F_B_SA_R651	62	Processed	T1	Unknown	42152	215798	5.96	-0.07	C13H17N3O4	M+H	280.129	280.129	-1.63087 (ppm)	0	0	N/A	Method	True	False	Pass	Confirmed	INF
Citrulline_1Bz	6.03	Target Compound	63_F_B_SA_R651	63	Processed	T1	Unknown	7327	36294	5.97	-0.06	C13H17N3O4	M+H	280.129	280.13	3.59830 (ppm)	0	0	N/A	Method	True	False	Pass	Confirmed	INF
Citrulline_1Bz	6.03	Target Compound	64_B_SA_R695	64	Processed	T1	Unknown	86416	502816	5.99	-0.04	C13H17N3O4	M+H	280.129	280.129	1.09265 (ppm)	0	0	N/A	Method	True	False	Pass	Confirmed	INF
Citrulline_1Bz	6.03	Target Compound	65_B_SA_R695	65	Processed	T1	Unknown	76891	455208	5.97	-0.06	C13H17N3O4	M+H	280.129	280.129	.22112 (ppm)	0	0	N/A	Method	True	False	Pass	Confirmed	INF
Citrulline_1Bz	6.03	Target Compound	66_B_SA_R695	66	Processed	T1	Unknown	91567	547774	5.96	-0.07	C13H17N3O4	M+H	280.129	280.13	2.29100 (ppm)	0	0	N/A	Method	True	False	Pass	Confirmed	INF
Citrulline_1Bz	6.03	Target Compound	67_F_B_SA_R695	67	Processed	T1	Unknown	21059	99211	5.98	-0.05	C13H17N3O4	M+H	280.129	280.13	3.27147 (ppm)	0	0	N/A	Method	True	False	Pass	Confirmed	INF
Citrulline_1Bz	6.03	Target Compound	68_F_B_SA_R695	68	Processed	T1	Unknown	12801	62108	5.96	-0.07	C13H17N3O4	M+H	280.129	280.129	-.54146 (ppm)	0	0	N/A	Method	True	False	Pass	Confirmed	INF
Citrulline_1Bz	6.03	Target Compound	69_F_B_SA_R695	69	Processed	T1	Unknown	19125	107113	5.99	-0.04	C13H17N3O4	M+H	280.129	280.13	2.83571 (ppm)	0	0	N/A	Method	True	False	Pass	Confirmed	INF
Citrulline_1Bz	6.03	Target Compound	70_F_SA_F16	70	Processed	T1	Unknown	25714	92911	5.99	-0.04	C13H17N3O4	M+H	280.129	280.129	.22112 (ppm)	0	0	N/A	Method	True	False	Pass	Confirmed	INF
Citrulline_1Bz	6.03	Target Compound	71_Media_SA_Media	71	Processed	T1	Unknown	134484	747419	5.99	-0.04	C13H17N3O4	M+H	280.129	280.129	.33007 (ppm)	0	0	N/A	Method	True	False	Pass	Confirmed	INF
Citrulline_1Bz	6.03	Target Compound	72_Media_SA_Media	72	Processed	T1	Unknown	86911	516980	5.98	-0.05	C13H17N3O4	M+H	280.129	280.13	1.52842 (ppm)	0	0	N/A	Method	True	False	Pass	Confirmed	INF
Citrulline_1Bz	6.03	Target Compound	73_F_SA_F16	73	Processed	T1	Unknown	21558	120767	5.99	-0.04	C13H17N3O4	M+H	280.129	280.129	1.09265 (ppm)	0	0	N/A	Method	True	False	Pass	Confirmed	INF
Citrulline_1Bz	6.03	Target Compound	74_F_SA_F16	74	Processed	T1	Unknown	4750	22449	5.98	-0.05	C13H17N3O4	M+H	280.129	280.129	.54795 (ppm)	0	0	N/A	Method	True	False	Pass	Confirmed	INF
Citrulline_1Bz	6.03	Target Compound	75_B_F_SA_F16	75	Processed	T1	Unknown	N/F	N/F	N/F	N/F	C13H17N3O4	N/A	280.129	N/F	N/F	N/F	0	N/A	Method	True	False	Fail	NotFound	N/A
Citrulline_1Bz	6.03	Target Compound	76_B_F_SA_F16	76	Processed	T1	Unknown	N/F	N/F	N/F	N/F	C13H17N3O4	N/A	280.129	N/F	N/F	N/F	0	N/A	Manual	True	False	Fail	NotFound	N/A
Citrulline_1Bz	6.03	Target Compound	77_B_F_SA_F16	77	Processed	T1	Unknown	4509	25620	5.93	-0.10	C13H17N3O4	M+H	280.129	280.13	2.29100 (ppm)	0	0	N/A	Method	True	False	Pass	Confirmed	INF
Citrulline_1Bz	6.03	Target Compound	78_F_SA_F147	78	Processed	T1	Unknown	35050	210333	5.98	-0.05	C13H17N3O4	M+H	280.129	280.129	-.65040 (ppm)	0	0	N/A	Method	True	False	Pass	Confirmed	INF
Citrulline_1Bz	6.03	Target Compound	79_F_SA_F147	79	Processed	T1	Unknown	45187	224188	5.97	-0.06	C13H17N3O4	M+H	280.129	280.129	-2.06664 (ppm)	0	0	N/A	Method	True	False	Pass	Confirmed	INF
Citrulline_1Bz	6.03	Target Compound	80_F_SA_F147	80	Processed	T1	Unknown	54295	313248	5.96	-0.07	C13H17N3O4	M+H	280.129	280.13	2.07312 (ppm)	0	0	N/A	Method	True	False	Pass	Confirmed	INF
Citrulline_1Bz	6.03	Target Compound	81_B_F_SA_F147	81	Processed	T1	Unknown	N/F	N/F	N/F	N/F	C13H17N3O4	N/A	280.129	N/F	N/F	N/F	0	N/A	Method	True	False	Fail	NotFound	N/A
Citrulline_1Bz	6.03	Target Compound	82_B_F_SA_F147	82	Processed	T1	Unknown	17737	110976	5.98	-0.05	C13H17N3O4	M+H	280.129	280.129	-.75935 (ppm)	0	0	N/A	Method	True	False	Pass	Confirmed	INF
Citrulline_1Bz	6.03	Target Compound	83_B_F_SA_F147	83	Processed	T1	Unknown	29588	188110	5.97	-0.06	C13H17N3O4	M+H	280.129	280.129	-.43252 (ppm)	0	0	N/A	Method	True	False	Pass	Confirmed	INF
Citrulline_1Bz	6.03	Target Compound	84_F_SA_F212	84	Processed	T1	Unknown	11520	54037	6	-0.03	C13H17N3O4	M+H	280.129	N/A	N/A	0	0	N/A	Method	True	False	Pass	Confirmed	INF
Citrulline_1Bz	6.03	Target Compound	85_F_SA_F212	85	Processed	T1	Unknown	13229	69893	5.97	-0.06	C13H17N3O4	M+H	280.129	280.129	-1.30405 (ppm)	0	0	N/A	Method	True	False	Pass	Confirmed	INF
Citrulline_1Bz	6.03	Target Compound	86_F_SA_F212	86	Processed	T1	Unknown	17186	71942	5.97	-0.06	C13H17N3O4	M+H	280.129	280.13	2.29100 (ppm)	0	0	N/A	Method	True	False	Pass	Confirmed	INF
Citrulline_1Bz	6.03	Target Compound	87_B_F_SA_F212	87	Processed	T1	Unknown	4925	20381	5.99	-0.04	C13H17N3O4	M+H	280.129	280.129	.43901 (ppm)	0	0	N/A	Method	True	False	Pass	Confirmed	INF
Citrulline_1Bz	6.03	Target Compound	88_B_F_SA_F212	88	Processed	T1	Unknown	8654	34195	5.95	-0.08	C13H17N3O4	M+H	280.129	280.13	4.14300 (ppm)	0	0	N/A	Method	True	False	Pass	Confirmed	INF
Citrulline_1Bz	6.03	Target Compound	89_B_F_SA_F212	89	Processed	T1	Unknown	52346	283652	5.97	-0.06	C13H17N3O4	M+H	280.129	280.13	2.94465 (ppm)	0	0	N/A	Method	True	False	Pass	Confirmed	INF
Citrulline_1Bz	6.03	Target Compound	90_F_SA_F253	90	Processed	T1	Unknown	99921	617325	5.98	-0.05	C13H17N3O4	M+H	280.129	280.129	.54795 (ppm)	0	0	N/A	Method	True	False	Pass	Confirmed	INF
Citrulline_1Bz	6.03	Target Compound	91_F_SA_F253	91	Processed	T1	Unknown	37093	219398	5.99	-0.04	C13H17N3O4	M+H	280.129	280.129	.76583 (ppm)	0	0	N/A	Method	True	False	Pass	Confirmed	INF
Citrulline_1Bz	6.03	Target Compound	93_B_F_SA_F253	92	Processed	T1	Unknown	4556	11937	5.99	-0.04	C13H17N3O4	M+H	280.129	N/A	N/A	0	0	N/A	Method	True	False	Pass	Confirmed	INF
Citrulline_1Bz	6.03	Target Compound	94_B_F_SA_F253	93	Processed	T1	Unknown	70848	416749	5.97	-0.06	C13H17N3O4	M+H	280.129	280.13	2.61783 (ppm)	0	0	N/A	Method	True	False	Pass	Confirmed	INF
Citrulline_1Bz	6.03	Target Compound	95_B_F_SA_F253	94	Processed	T1	Unknown	16020	75593	5.99	-0.04	C13H17N3O4	M+H	280.129	280.13	2.18206 (ppm)	0	0	N/A	Method	True	False	Pass	Confirmed	INF
Citrulline_1Bz	6.03	Target Compound	96_Media_SA_Media	95	Processed	T1	Unknown	74759	447359	5.98	-0.05	C13H17N3O4	M+H	280.129	280.129	.98371 (ppm)	0	0	N/A	Method	True	False	Pass	Confirmed	INF
Citrulline_1Bz	6.03	Target Compound	97_Media_C_SA_Media_C	96	Processed	T1	Unknown	77170	419031	5.99	-0.04	C13H17N3O4	M+H	280.129	280.129	-1.19511 (ppm)	0	0	N/A	Method	True	False	Pass	Confirmed	INF
Citrulline_1Bz	6.03	Target Compound	98_Media_C_SA_Media_C	97	Processed	T1	Unknown	74955	501130	5.97	-0.06	C13H17N3O4	M+H	280.129	280.129	.00324 (ppm)	0	0	N/A	Method	True	False	Pass	Confirmed	INF
Citrulline_1Bz	6.03	Target Compound	99_Media_C_SA_Media_C	98	Processed	T1	Unknown	83145	528634	5.98	-0.05	C13H17N3O4	M+H	280.129	280.13	2.39995 (ppm)	0	0	N/A	Method	True	False	Pass	Confirmed	INF
Citrulline_1Bz	6.03	Target Compound	100_Media_C_SA_Media_C	99	Processed	T1	Unknown	122851	701385	5.98	-0.05	C13H17N3O4	M+H	280.129	280.13	1.20159 (ppm)	0	0	N/A	Method	True	False	Pass	Confirmed	INF
Citrulline_1Bz	6.03	Target Compound	101_Media_C_SA_Media_C	100	Processed	T1	Unknown	91729	568243	5.98	-0.05	C13H17N3O4	M+H	280.129	280.13	1.41948 (ppm)	0	0	N/A	Method	True	False	Pass	Confirmed	INF
Citrulline_1Bz	6.03	Target Compound	102_Media_C_SA_Media_C	101	Processed	T1	Unknown	99511	606132	5.97	-0.06	C13H17N3O4	M+H	280.129	280.129	.98371 (ppm)	0	0	N/A	Method	True	False	Pass	Confirmed	INF
Citrulline_1Bz	6.03	Target Compound	103_Media_C_SA_Media_C	102	Processed	T1	Unknown	90930	533281	5.99	-0.04	C13H17N3O4	M+H	280.129	280.13	1.96418 (ppm)	0	0	N/A	Method	True	False	Pass	Confirmed	INF
Citrulline_1Bz	6.03	Target Compound	104_Media_C_SA_Media_C	103	Processed	T1	Unknown	94980	582729	5.98	-0.05	C13H17N3O4	M+H	280.129	280.13	1.74630 (ppm)	0	0	N/A	Method	True	False	Pass	Confirmed	INF
Citrulline_1Bz	6.03	Target Compound	Pool_62h_00	104	Processed	T1	Unknown	37070	229198	6.01	-0.02	C13H17N3O4	M+H	280.129	280.129	-.54146 (ppm)	0	0	N/A	Method	True	False	Pass	Confirmed	INF
Citrulline_1Bz	6.03	Target Compound	Pool_62h_03	105	Processed	T1	Unknown	43622	234525	5.98	-0.05	C13H17N3O4	M+H	280.129	280.13	1.85524 (ppm)	0	0	N/A	Method	True	False	Pass	Confirmed	INF
Citrulline_1Bz	6.03	Target Compound	Pool_62h_06	106	Processed	T1	Unknown	45609	249638	5.99	-0.04	C13H17N3O4	M+H	280.129	280.129	.98371 (ppm)	0	0	N/A	Method	True	False	Pass	Confirmed	INF
Citrulline_1Bz	6.03	Target Compound	Pool_62h_07	107	Processed	T1	Unknown	39110	245128	6	-0.03	C13H17N3O4	M+H	280.129	280.13	1.20159 (ppm)	0	0	N/A	Method	True	False	Pass	Confirmed	INF
Citrulline_1Bz	6.03	Target Compound	Pool_62h_10	108	Processed	T1	Unknown	34235	207437	5.97	-0.06	C13H17N3O4	M+H	280.129	280.129	1.09265 (ppm)	0	0	N/A	Method	True	False	Pass	Confirmed	INF
Citrulline_1Bz	6.03	Target Compound	Pool_62h_11	109	Processed	T1	Unknown	41622	239171	5.97	-0.06	C13H17N3O4	M+H	280.129	280.13	2.94465 (ppm)	0	0	N/A	Method	True	False	Pass	Confirmed	INF
Citrulline_1Bz	6.03	Target Compound	Std_MixAA_250_01	110	Processed	T1	Unknown	310443	2038465	6.04	0.01	C13H17N3O4	M+H	280.129	280.129	-.10570 (ppm)	0	0	N/A	Method	True	False	Pass	Confirmed	INF
Citrulline_1Bz	6.03	Target Compound	Std_MixAA_250_02	111	Processed	T1	Unknown	324034	2104077	5.98	-0.05	C13H17N3O4	M+H	280.129	280.13	1.31054 (ppm)	0	0	N/A	Method	True	False	Pass	Confirmed	INF
Glutamic Acid_1Bz	6.42	Target Compound	01_B_SA_R09	1	Processed	T1	Unknown	507777	3601639	6.45	0.03	C12H13NO5	M+H	252.087	252.087	.13956 (ppm)	0	0	N/A	Method	True	False	Pass	Confirmed	22.13
Glutamic Acid_1Bz	6.42	Target Compound	02_B_SA_R09	2	Processed	T1	Unknown	371162	2576203	6.42	0.00	C12H13NO5	M+H	252.087	252.087	-.52627 (ppm)	0	0	N/A	Method	True	False	Pass	Confirmed	INF
Glutamic Acid_1Bz	6.42	Target Compound	03_B_SA_R09	3	Processed	T1	Unknown	379224	2669958	6.4	-0.02	C12H13NO5	M+H	252.087	252.087	1.41069 (ppm)	0	0	N/A	Method	True	False	Pass	Confirmed	INF
Glutamic Acid_1Bz	6.42	Target Compound	04_F_B_SA_R09	4	Processed	T1	Unknown	321001	2503680	6.45	0.03	C12H13NO5	M+H	252.087	252.087	-.34468 (ppm)	0	0	N/A	Method	True	False	Pass	Confirmed	14.79
Glutamic Acid_1Bz	6.42	Target Compound	05_F_B_SA_R09	5	Processed	T1	Unknown	349072	2476517	6.42	0.00	C12H13NO5	M+H	252.087	252.087	.80539 (ppm)	0	0	N/A	Method	True	False	Pass	Confirmed	INF
Glutamic Acid_1Bz	6.42	Target Compound	06_F_B_SA_R09	6	Processed	T1	Unknown	280831	2114719	6.41	-0.01	C12H13NO5	M+H	252.087	252.087	1.47122 (ppm)	0	0	N/A	Method	True	False	Pass	Confirmed	INF
Glutamic Acid_1Bz	6.42	Target Compound	07_B_SA_R16	7	Processed	T1	Unknown	148248	1119117	6.44	0.02	C12H13NO5	M+H	252.087	252.087	1.04751 (ppm)	0	0	N/A	Method	True	False	Pass	Confirmed	7.41
Glutamic Acid_1Bz	6.42	Target Compound	08_B_SA_R16	8	Processed	T1	Unknown	95284	854065	6.41	-0.01	C12H13NO5	M+H	252.087	252.087	-.28415 (ppm)	0	0	N/A	Method	True	False	Pass	Confirmed	INF
Glutamic Acid_1Bz	6.42	Target Compound	09_B_SA_R16	9	Processed	T1	Unknown	150914	1290557	6.42	0.00	C12H13NO5	M+H	252.087	252.087	1.83440 (ppm)	0	0	N/A	Method	True	False	Pass	Confirmed	INF
Glutamic Acid_1Bz	6.42	Target Compound	10_F_B_SA_R16	10	Processed	T1	Unknown	358721	2596094	6.45	0.03	C12H13NO5	M+H	252.087	252.087	.86592 (ppm)	0	0	N/A	Method	True	False	Pass	Confirmed	21.81
Glutamic Acid_1Bz	6.42	Target Compound	11_F_B_SA_R16	11	Processed	T1	Unknown	179489	1359354	6.4	-0.02	C12H13NO5	M+H	252.087	252.087	.56327 (ppm)	0	0	N/A	Method	True	False	Pass	Confirmed	INF
Glutamic Acid_1Bz	6.42	Target Compound	12_F_B_SA_R16	12	Processed	T1	Unknown	312794	2196483	6.41	-0.01	C12H13NO5	M+H	252.087	252.087	1.53175 (ppm)	0	0	N/A	Method	True	False	Pass	Confirmed	INF
Glutamic Acid_1Bz	6.42	Target Compound	13_B_SA_R147	13	Processed	T1	Unknown	1313608	8038964	6.44	0.02	C12H13NO5	M+H	252.087	252.087	.38168 (ppm)	0	0	N/A	Method	True	False	Pass	Confirmed	70.94
Glutamic Acid_1Bz	6.42	Target Compound	14_B_SA_R147	14	Processed	T1	Unknown	1621892	10373582	6.43	0.01	C12H13NO5	M+H	252.087	252.087	.80539 (ppm)	0	0	N/A	Method	True	False	Pass	Confirmed	INF
Glutamic Acid_1Bz	6.42	Target Compound	15_B_SA_R147	15	Processed	T1	Unknown	3673258	22589142	6.4	-0.02	C12H13NO5	M+H	252.087	252.087	.74486 (ppm)	0	0	N/A	Method	True	False	Pass	Confirmed	INF
Glutamic Acid_1Bz	6.42	Target Compound	16_F_B_SA_R147	16	Processed	T1	Unknown	1471690	9958315	6.43	0.01	C12H13NO5	M+H	252.087	252.087	.32115 (ppm)	0	0	N/A	Method	True	False	Pass	Confirmed	106.59
Glutamic Acid_1Bz	6.42	Target Compound	17_F_B_SA_R147	17	Processed	T1	Unknown	1538727	9536779	6.42	0.00	C12H13NO5	M+H	252.087	252.087	.62380 (ppm)	0	0	N/A	Method	True	False	Pass	Confirmed	INF
Glutamic Acid_1Bz	6.42	Target Compound	18_F_B_SA_R147	18	Processed	T1	Unknown	1010992	6942892	6.4	-0.02	C12H13NO5	M+H	252.087	252.087	.92645 (ppm)	0	0	N/A	Method	True	False	Pass	Confirmed	INF
Glutamic Acid_1Bz	6.42	Target Compound	19_B_SA_R318	19	Processed	T1	Unknown	234955	1784357	6.43	0.01	C12H13NO5	M+H	252.087	252.087	.13956 (ppm)	0	0	N/A	Method	True	False	Pass	Confirmed	17.69
Glutamic Acid_1Bz	6.42	Target Compound	20_B_SA_R318	20	Processed	T1	Unknown	217627	1629244	6.41	-0.01	C12H13NO5	M+H	252.087	252.087	1.04751 (ppm)	0	0	N/A	Method	True	False	Pass	Confirmed	INF
Glutamic Acid_1Bz	6.42	Target Compound	21_B_SA_R318	21	Processed	T1	Unknown	137599	1101512	6.4	-0.02	C12H13NO5	M+H	252.087	252.087	.86592 (ppm)	0	0	N/A	Manual	True	False	Pass	Confirmed	INF
Glutamic Acid_1Bz	6.42	Target Compound	22_F_B_SA_R318	22	Processed	T1	Unknown	428364	2936340	6.44	0.02	C12H13NO5	M+H	252.087	252.087	.44221 (ppm)	0	0	N/A	Method	True	False	Pass	Confirmed	114.71
Glutamic Acid_1Bz	6.42	Target Compound	23_F_B_SA_R318	23	Processed	T1	Unknown	282744	1862889	6.41	-0.01	C12H13NO5	M+H	252.087	252.087	.07903 (ppm)	0	0	N/A	Method	True	False	Pass	Confirmed	INF
Glutamic Acid_1Bz	6.42	Target Compound	24_Media_SA_Media	24	Processed	T1	Unknown	2088600	13971513	6.43	0.01	C12H13NO5	M+H	252.087	252.087	.13956 (ppm)	0	0	N/A	Method	True	False	Pass	Confirmed	722.98
Glutamic Acid_1Bz	6.42	Target Compound	25_F_B_SA_R318	25	Processed	T1	Unknown	441133	3100940	6.41	-0.01	C12H13NO5	M+H	252.087	252.087	1.47122 (ppm)	0	0	N/A	Method	True	False	Pass	Confirmed	INF
Glutamic Acid_1Bz	6.42	Target Compound	26_B_SA_R327	26	Processed	T1	Unknown	618311	4242492	6.43	0.01	C12H13NO5	M+H	252.087	252.087	.20009 (ppm)	0	0	N/A	Method	True	False	Pass	Confirmed	48.63
Glutamic Acid_1Bz	6.42	Target Compound	27_B_SA_R327	27	Processed	T1	Unknown	478987	3291753	6.41	-0.01	C12H13NO5	M+H	252.087	252.087	.74486 (ppm)	0	0	N/A	Method	True	False	Pass	Confirmed	INF
Glutamic Acid_1Bz	6.42	Target Compound	28_B_SA_R327	28	Processed	T1	Unknown	648419	4464619	6.4	-0.02	C12H13NO5	M+H	252.087	252.087	.92645 (ppm)	0	0	N/A	Method	True	False	Pass	Confirmed	INF
Glutamic Acid_1Bz	6.42	Target Compound	29_F_B_SA_R327	29	Processed	T1	Unknown	827827	5761923	6.44	0.02	C12H13NO5	M+H	252.087	252.087	.32115 (ppm)	0	0	N/A	Method	True	False	Pass	Confirmed	INF
Glutamic Acid_1Bz	6.42	Target Compound	30_F_B_SA_R327	30	Processed	T1	Unknown	678296	4458032	6.42	0.00	C12H13NO5	M+H	252.087	252.087	.01850 (ppm)	0	0	N/A	Method	True	False	Pass	Confirmed	INF
Glutamic Acid_1Bz	6.42	Target Compound	31_F_B_SA_R327	31	Processed	T1	Unknown	548102	3652591	6.41	-0.01	C12H13NO5	M+H	252.087	252.087	1.16857 (ppm)	0	0	N/A	Method	True	False	Pass	Confirmed	INF
Glutamic Acid_1Bz	6.42	Target Compound	32_B_SA_R420	32	Processed	T1	Unknown	823496	5217802	6.44	0.02	C12H13NO5	M+H	252.087	252.087	.44221 (ppm)	0	0	N/A	Method	True	False	Pass	Confirmed	47.39
Glutamic Acid_1Bz	6.42	Target Compound	33_B_SA_R420	33	Processed	T1	Unknown	940133	6253470	6.4	-0.02	C12H13NO5	M+H	252.087	252.087	.62380 (ppm)	0	0	N/A	Method	True	False	Pass	Confirmed	INF
Glutamic Acid_1Bz	6.42	Target Compound	34_B_SA_R420	34	Processed	T1	Unknown	1087180	6785628	6.41	-0.01	C12H13NO5	M+H	252.087	252.087	1.41069 (ppm)	0	0	N/A	Method	True	False	Pass	Confirmed	INF
Glutamic Acid_1Bz	6.42	Target Compound	35_F_B_SA_R420	35	Processed	T1	Unknown	1493022	9667698	6.43	0.01	C12H13NO5	M+H	252.087	252.087	.26062 (ppm)	0	0	N/A	Method	True	False	Pass	Confirmed	265.61
Glutamic Acid_1Bz	6.42	Target Compound	36_F_B_SA_R420	36	Processed	T1	Unknown	931208	5807875	6.41	-0.01	C12H13NO5	M+H	252.087	252.087	.92645 (ppm)	0	0	N/A	Method	True	False	Pass	Confirmed	INF
Glutamic Acid_1Bz	6.42	Target Compound	37_F_B_SA_R420	37	Processed	T1	Unknown	640438	3988807	6.4	-0.02	C12H13NO5	M+H	252.087	252.087	1.16857 (ppm)	0	0	N/A	Method	True	False	Pass	Confirmed	INF
Glutamic Acid_1Bz	6.42	Target Compound	38_B_SA_R431	38	Processed	T1	Unknown	1385869	8905425	6.43	0.01	C12H13NO5	M+H	252.087	252.087	.74486 (ppm)	0	0	N/A	Method	True	False	Pass	Confirmed	INF
Glutamic Acid_1Bz	6.42	Target Compound	39_B_SA_R431	39	Processed	T1	Unknown	1531463	9600834	6.41	-0.01	C12H13NO5	M+H	252.087	252.087	.74486 (ppm)	0	0	N/A	Method	True	False	Pass	Confirmed	INF
Glutamic Acid_1Bz	6.42	Target Compound	40_B_SA_R431	40	Processed	T1	Unknown	758129	5086642	6.41	-0.01	C12H13NO5	M+H	252.087	252.087	1.71334 (ppm)	0	0	N/A	Method	True	False	Pass	Confirmed	INF
Glutamic Acid_1Bz	6.42	Target Compound	41_F_B_SA_R431	41	Processed	T1	Unknown	1634210	10574352	6.43	0.01	C12H13NO5	M+H	252.087	252.087	.38168 (ppm)	0	0	N/A	Method	True	False	Pass	Confirmed	106.25
Glutamic Acid_1Bz	6.42	Target Compound	42_F_B_SA_R431	42	Processed	T1	Unknown	886930	5522594	6.41	-0.01	C12H13NO5	M+H	252.087	252.087	1.04751 (ppm)	0	0	N/A	Method	True	False	Pass	Confirmed	INF
Glutamic Acid_1Bz	6.42	Target Compound	43_F_B_SA_R431	43	Processed	T1	Unknown	1074413	7038756	6.4	-0.02	C12H13NO5	M+H	252.087	252.087	1.41069 (ppm)	0	0	N/A	Method	True	False	Pass	Confirmed	INF
Glutamic Acid_1Bz	6.42	Target Compound	44_B_SA_R565	44	Processed	T1	Unknown	236312	1772642	6.44	0.02	C12H13NO5	M+H	252.087	252.087	1.10804 (ppm)	0	0	N/A	Method	True	False	Pass	Confirmed	INF
Glutamic Acid_1Bz	6.42	Target Compound	45_B_SA_R565	45	Processed	T1	Unknown	348948	2426238	6.41	-0.01	C12H13NO5	M+H	252.087	252.087	1.16857 (ppm)	0	0	N/A	Method	True	False	Pass	Confirmed	INF
Glutamic Acid_1Bz	6.42	Target Compound	46_B_SA_R565	46	Processed	T1	Unknown	173565	1385004	6.41	-0.01	C12H13NO5	M+H	252.087	252.087	.92645 (ppm)	0	0	N/A	Method	True	False	Pass	Confirmed	INF
Glutamic Acid_1Bz	6.42	Target Compound	47_Media_SA_Media	47	Processed	T1	Unknown	2329224	14185331	6.43	0.01	C12H13NO5	M+H	252.087	252.087	.50274 (ppm)	0	0	N/A	Method	True	False	Pass	Confirmed	INF
Glutamic Acid_1Bz	6.42	Target Compound	48_Media_SA_Media	48	Processed	T1	Unknown	1740339	10704899	6.4	-0.02	C12H13NO5	M+H	252.087	252.087	1.83440 (ppm)	0	0	N/A	Method	True	False	Pass	Confirmed	INF
Glutamic Acid_1Bz	6.42	Target Compound	49_F_B_SA_R565	49	Processed	T1	Unknown	312965	2342435	6.44	0.02	C12H13NO5	M+H	252.087	252.087	.20009 (ppm)	0	0	N/A	Method	True	False	Pass	Confirmed	INF
Glutamic Acid_1Bz	6.42	Target Compound	50_F_B_SA_R565	50	Processed	T1	Unknown	227479	1787886	6.39	-0.03	C12H13NO5	M+H	252.087	252.087	.32115 (ppm)	0	0	N/A	Method	True	False	Pass	Confirmed	INF
Glutamic Acid_1Bz	6.42	Target Compound	51_F_B_SA_R565	51	Processed	T1	Unknown	302224	2058697	6.4	-0.02	C12H13NO5	M+H	252.087	252.087	.20009 (ppm)	0	0	N/A	Method	True	False	Pass	Confirmed	INF
Glutamic Acid_1Bz	6.42	Target Compound	52_B_SA_R568	52	Processed	T1	Unknown	291922	2131516	6.42	0.00	C12H13NO5	M+H	252.087	252.087	.01850 (ppm)	0	0	N/A	Method	True	False	Pass	Confirmed	INF
Glutamic Acid_1Bz	6.42	Target Compound	53_B_SA_R568	53	Processed	T1	Unknown	304607	2158333	6.4	-0.02	C12H13NO5	M+H	252.087	252.087	.68433 (ppm)	0	0	N/A	Method	True	False	Pass	Confirmed	INF
Glutamic Acid_1Bz	6.42	Target Compound	54_B_SA_R568	54	Processed	T1	Unknown	1826515	11363509	6.41	-0.01	C12H13NO5	M+H	252.087	252.087	1.71334 (ppm)	0	0	N/A	Method	True	False	Pass	Confirmed	INF
Glutamic Acid_1Bz	6.42	Target Compound	55_F_B_SA_R568	55	Processed	T1	Unknown	2123015	13750170	6.43	0.01	C12H13NO5	M+H	252.087	252.087	.38168 (ppm)	0	0	N/A	Method	True	False	Pass	Confirmed	INF
Glutamic Acid_1Bz	6.42	Target Compound	56_F_B_SA_R568	56	Processed	T1	Unknown	1826911	11993339	6.42	0.00	C12H13NO5	M+H	252.087	252.087	.56327 (ppm)	0	0	N/A	Method	True	False	Pass	Confirmed	INF
Glutamic Acid_1Bz	6.42	Target Compound	57_F_B_SA_R568	57	Processed	T1	Unknown	395090	2787433	6.4	-0.02	C12H13NO5	M+H	252.087	252.087	.92645 (ppm)	0	0	N/A	Method	True	False	Pass	Confirmed	INF
Glutamic Acid_1Bz	6.42	Target Compound	58_B_SA_R651	58	Processed	T1	Unknown	523950	3666404	6.43	0.01	C12H13NO5	M+H	252.087	252.087	.62380 (ppm)	0	0	N/A	Method	True	False	Pass	Confirmed	INF
Glutamic Acid_1Bz	6.42	Target Compound	59_B_SA_R651	59	Processed	T1	Unknown	434982	3117834	6.4	-0.02	C12H13NO5	M+H	252.087	252.087	.44221 (ppm)	0	0	N/A	Method	True	False	Pass	Confirmed	INF
Glutamic Acid_1Bz	6.42	Target Compound	60_B_SA_R651	60	Processed	T1	Unknown	495889	3431801	6.4	-0.02	C12H13NO5	M+H	252.087	252.087	.68433 (ppm)	0	0	N/A	Method	True	False	Pass	Confirmed	INF
Glutamic Acid_1Bz	6.42	Target Compound	61_F_B_SA_R651	61	Processed	T1	Unknown	626991	4399846	6.43	0.01	C12H13NO5	M+H	252.087	252.087	1.16857 (ppm)	0	0	N/A	Method	True	False	Pass	Confirmed	INF
Glutamic Acid_1Bz	6.42	Target Compound	62_F_B_SA_R651	62	Processed	T1	Unknown	526774	3595951	6.4	-0.02	C12H13NO5	M+H	252.087	252.087	-.22362 (ppm)	0	0	N/A	Method	True	False	Pass	Confirmed	INF
Glutamic Acid_1Bz	6.42	Target Compound	63_F_B_SA_R651	63	Processed	T1	Unknown	512825	3593172	6.41	-0.01	C12H13NO5	M+H	252.087	252.087	1.47122 (ppm)	0	0	N/A	Method	True	False	Pass	Confirmed	INF
Glutamic Acid_1Bz	6.42	Target Compound	64_B_SA_R695	64	Processed	T1	Unknown	1645469	10829818	6.42	0.00	C12H13NO5	M+H	252.087	252.087	.68433 (ppm)	0	0	N/A	Method	True	False	Pass	Confirmed	INF
Glutamic Acid_1Bz	6.42	Target Compound	65_B_SA_R695	65	Processed	T1	Unknown	2984358	16859419	6.41	-0.01	C12H13NO5	M+H	252.087	252.087	.80539 (ppm)	0	0	N/A	Method	True	False	Pass	Confirmed	INF
Glutamic Acid_1Bz	6.42	Target Compound	66_B_SA_R695	66	Processed	T1	Unknown	2424576	16042431	6.4	-0.02	C12H13NO5	M+H	252.087	252.087	1.65281 (ppm)	0	0	N/A	Method	True	False	Pass	Confirmed	INF
Glutamic Acid_1Bz	6.42	Target Compound	67_F_B_SA_R695	67	Processed	T1	Unknown	758866	5090747	6.42	0.00	C12H13NO5	M+H	252.087	252.087	1.10804 (ppm)	0	0	N/A	Method	True	False	Pass	Confirmed	INF
Glutamic Acid_1Bz	6.42	Target Compound	68_F_B_SA_R695	68	Processed	T1	Unknown	591681	4090138	6.4	-0.02	C12H13NO5	M+H	252.087	252.087	-.46574 (ppm)	0	0	N/A	Method	True	False	Pass	Confirmed	INF
Glutamic Acid_1Bz	6.42	Target Compound	69_F_B_SA_R695	69	Processed	T1	Unknown	146897	1128268	6.41	-0.01	C12H13NO5	M+H	252.087	252.087	1.28963 (ppm)	0	0	N/A	Method	True	False	Pass	Confirmed	INF
Glutamic Acid_1Bz	6.42	Target Compound	70_F_SA_F16	70	Processed	T1	Unknown	842128	5308247	6.42	0.00	C12H13NO5	M+H	252.087	252.087	.74486 (ppm)	0	0	N/A	Method	True	False	Pass	Confirmed	INF
Glutamic Acid_1Bz	6.42	Target Compound	71_Media_SA_Media	71	Processed	T1	Unknown	1635548	10670059	6.42	0.00	C12H13NO5	M+H	252.087	252.087	.80539 (ppm)	0	0	N/A	Method	True	False	Pass	Confirmed	INF
Glutamic Acid_1Bz	6.42	Target Compound	72_Media_SA_Media	72	Processed	T1	Unknown	2343151	14592148	6.41	-0.01	C12H13NO5	M+H	252.087	252.087	1.04751 (ppm)	0	0	N/A	Method	True	False	Pass	Confirmed	INF
Glutamic Acid_1Bz	6.42	Target Compound	73_F_SA_F16	73	Processed	T1	Unknown	1193892	7739302	6.42	0.00	C12H13NO5	M+H	252.087	252.087	1.04751 (ppm)	0	0	N/A	Method	True	False	Pass	Confirmed	INF
Glutamic Acid_1Bz	6.42	Target Compound	74_F_SA_F16	74	Processed	T1	Unknown	761126	5117268	6.4	-0.02	C12H13NO5	M+H	252.087	252.087	1.41069 (ppm)	0	0	N/A	Method	True	False	Pass	Confirmed	INF
Glutamic Acid_1Bz	6.42	Target Compound	75_B_F_SA_F16	75	Processed	T1	Unknown	199280	1467481	6.42	0.00	C12H13NO5	M+H	252.087	252.087	.98698 (ppm)	0	0	N/A	Manual	True	False	Pass	Confirmed	INF
Glutamic Acid_1Bz	6.42	Target Compound	76_B_F_SA_F16	76	Processed	T1	Unknown	158191	1073093	6.41	-0.01	C12H13NO5	M+H	252.087	252.087	.32115 (ppm)	0	0	N/A	Manual	True	False	Pass	Confirmed	INF
Glutamic Acid_1Bz	6.42	Target Compound	77_B_F_SA_F16	77	Processed	T1	Unknown	209873	1543447	6.4	-0.02	C12H13NO5	M+H	252.087	252.087	1.89493 (ppm)	0	0	N/A	Method	True	False	Pass	Confirmed	INF
Glutamic Acid_1Bz	6.42	Target Compound	78_F_SA_F147	78	Processed	T1	Unknown	1076089	6843594	6.42	0.00	C12H13NO5	M+H	252.087	252.087	1.04751 (ppm)	0	0	N/A	Method	True	False	Pass	Confirmed	INF
Glutamic Acid_1Bz	6.42	Target Compound	79_F_SA_F147	79	Processed	T1	Unknown	1895694	11534577	6.4	-0.02	C12H13NO5	M+H	252.087	252.087	.80539 (ppm)	0	0	N/A	Method	True	False	Pass	Confirmed	INF
Glutamic Acid_1Bz	6.42	Target Compound	80_F_SA_F147	80	Processed	T1	Unknown	1247063	8358966	6.39	-0.03	C12H13NO5	M+H	252.087	252.087	1.59228 (ppm)	0	0	N/A	Method	True	False	Pass	Confirmed	INF
Glutamic Acid_1Bz	6.42	Target Compound	81_B_F_SA_F147	81	Processed	T1	Unknown	191773	1422419	6.41	-0.01	C12H13NO5	M+H	252.087	252.087	-.10256 (ppm)	0	0	N/A	Manual	True	False	Pass	Confirmed	INF
Glutamic Acid_1Bz	6.42	Target Compound	82_B_F_SA_F147	82	Processed	T1	Unknown	154034	1201978	6.41	-0.01	C12H13NO5	M+H	252.087	252.087	2.13705 (ppm)	0	0	N/A	Manual	True	False	Pass	Confirmed	INF
Glutamic Acid_1Bz	6.42	Target Compound	83_B_F_SA_F147	83	Processed	T1	Unknown	177713	1325134	6.4	-0.02	C12H13NO5	M+H	252.087	252.087	1.77387 (ppm)	0	0	N/A	Method	True	False	Pass	Confirmed	INF
Glutamic Acid_1Bz	6.42	Target Compound	84_F_SA_F212	84	Processed	T1	Unknown	1948315	12196371	6.42	0.00	C12H13NO5	M+H	252.087	252.087	1.35016 (ppm)	0	0	N/A	Method	True	False	Pass	Confirmed	INF
Glutamic Acid_1Bz	6.42	Target Compound	85_F_SA_F212	85	Processed	T1	Unknown	1366537	8401164	6.41	-0.01	C12H13NO5	M+H	252.087	252.087	.92645 (ppm)	0	0	N/A	Method	True	False	Pass	Confirmed	INF
Glutamic Acid_1Bz	6.42	Target Compound	86_F_SA_F212	86	Processed	T1	Unknown	1216037	8480850	6.41	-0.01	C12H13NO5	M+H	252.087	252.087	1.28963 (ppm)	0	0	N/A	Method	True	False	Pass	Confirmed	INF
Glutamic Acid_1Bz	6.42	Target Compound	87_B_F_SA_F212	87	Processed	T1	Unknown	157852	1173704	6.42	0.00	C12H13NO5	M+H	252.087	252.087	.86592 (ppm)	0	0	N/A	Method	True	False	Pass	Confirmed	32.07
Glutamic Acid_1Bz	6.42	Target Compound	88_B_F_SA_F212	88	Processed	T1	Unknown	157653	1245105	6.4	-0.02	C12H13NO5	M+H	252.087	252.087	.80539 (ppm)	0	0	N/A	Method	True	False	Pass	Confirmed	INF
Glutamic Acid_1Bz	6.42	Target Compound	89_B_F_SA_F212	89	Processed	T1	Unknown	179010	1459123	6.39	-0.03	C12H13NO5	M+H	252.087	252.087	.80539 (ppm)	0	0	N/A	Manual	True	False	Pass	Confirmed	INF
Glutamic Acid_1Bz	6.42	Target Compound	90_F_SA_F253	90	Processed	T1	Unknown	1101933	6990498	6.42	0.00	C12H13NO5	M+H	252.087	252.087	.26062 (ppm)	0	0	N/A	Method	True	False	Pass	Confirmed	INF
Glutamic Acid_1Bz	6.42	Target Compound	91_F_SA_F253	91	Processed	T1	Unknown	1046146	7204789	6.41	-0.01	C12H13NO5	M+H	252.087	252.087	1.16857 (ppm)	0	0	N/A	Method	True	False	Pass	Confirmed	INF
Glutamic Acid_1Bz	6.42	Target Compound	93_B_F_SA_F253	92	Processed	T1	Unknown	152723	1033110	6.42	0.00	C12H13NO5	M+H	252.087	252.087	.44221 (ppm)	0	0	N/A	Method	True	False	Pass	Confirmed	INF
Glutamic Acid_1Bz	6.42	Target Compound	94_B_F_SA_F253	93	Processed	T1	Unknown	219189	1493893	6.41	-0.01	C12H13NO5	M+H	252.087	252.087	.74486 (ppm)	0	0	N/A	Method	True	False	Pass	Confirmed	INF
Glutamic Acid_1Bz	6.42	Target Compound	95_B_F_SA_F253	94	Processed	T1	Unknown	216371	1513893	6.4	-0.02	C12H13NO5	M+H	252.087	252.087	1.53175 (ppm)	0	0	N/A	Method	True	False	Pass	Confirmed	INF
Glutamic Acid_1Bz	6.42	Target Compound	96_Media_SA_Media	95	Processed	T1	Unknown	1319535	8995969	6.41	-0.01	C12H13NO5	M+H	252.087	252.087	1.16857 (ppm)	0	0	N/A	Method	True	False	Pass	Confirmed	INF
Glutamic Acid_1Bz	6.42	Target Compound	97_Media_C_SA_Media_C	96	Processed	T1	Unknown	726113	4792209	6.42	0.00	C12H13NO5	M+H	252.087	252.087	-.10256 (ppm)	0	0	N/A	Method	True	False	Pass	Confirmed	INF
Glutamic Acid_1Bz	6.42	Target Compound	98_Media_C_SA_Media_C	97	Processed	T1	Unknown	1370418	8667939	6.4	-0.02	C12H13NO5	M+H	252.087	252.087	1.16857 (ppm)	0	0	N/A	Method	True	False	Pass	Confirmed	INF
Glutamic Acid_1Bz	6.42	Target Compound	99_Media_C_SA_Media_C	98	Processed	T1	Unknown	1606682	10665619	6.4	-0.02	C12H13NO5	M+H	252.087	252.087	1.83440 (ppm)	0	0	N/A	Method	True	False	Pass	Confirmed	INF
Glutamic Acid_1Bz	6.42	Target Compound	100_Media_C_SA_Media_C	99	Processed	T1	Unknown	1446563	9448883	6.42	0.00	C12H13NO5	M+H	252.087	252.087	.80539 (ppm)	0	0	N/A	Method	True	False	Pass	Confirmed	INF
Glutamic Acid_1Bz	6.42	Target Compound	101_Media_C_SA_Media_C	100	Processed	T1	Unknown	1313033	8919093	6.42	0.00	C12H13NO5	M+H	252.087	252.087	.92645 (ppm)	0	0	N/A	Method	True	False	Pass	Confirmed	INF
Glutamic Acid_1Bz	6.42	Target Compound	102_Media_C_SA_Media_C	101	Processed	T1	Unknown	1652941	11151014	6.4	-0.02	C12H13NO5	M+H	252.087	252.087	1.35016 (ppm)	0	0	N/A	Method	True	False	Pass	Confirmed	INF
Glutamic Acid_1Bz	6.42	Target Compound	103_Media_C_SA_Media_C	102	Processed	T1	Unknown	1283498	8486687	6.41	-0.01	C12H13NO5	M+H	252.087	252.087	.98698 (ppm)	0	0	N/A	Method	True	False	Pass	Confirmed	INF
Glutamic Acid_1Bz	6.42	Target Compound	104_Media_C_SA_Media_C	103	Processed	T1	Unknown	1460820	9846515	6.39	-0.03	C12H13NO5	M+H	252.087	252.087	.68433 (ppm)	0	0	N/A	Method	True	False	Pass	Confirmed	INF
Glutamic Acid_1Bz	6.42	Target Compound	Pool_62h_00	104	Processed	T1	Unknown	599702	4039318	6.46	0.04	C12H13NO5	M+H	252.087	252.087	.20009 (ppm)	0	0	N/A	Method	True	False	Pass	Confirmed	22.14
Glutamic Acid_1Bz	6.42	Target Compound	Pool_62h_03	105	Processed	T1	Unknown	1007256	6319955	6.43	0.01	C12H13NO5	M+H	252.087	252.087	1.16857 (ppm)	0	0	N/A	Method	True	False	Pass	Confirmed	INF
Glutamic Acid_1Bz	6.42	Target Compound	Pool_62h_06	106	Processed	T1	Unknown	746492	4744696	6.42	0.00	C12H13NO5	M+H	252.087	252.087	.98698 (ppm)	0	0	N/A	Method	True	False	Pass	Confirmed	INF
Glutamic Acid_1Bz	6.42	Target Compound	Pool_62h_07	107	Processed	T1	Unknown	780173	5054669	6.41	-0.01	C12H13NO5	M+H	252.087	252.087	1.35016 (ppm)	0	0	N/A	Method	True	False	Pass	Confirmed	INF
Glutamic Acid_1Bz	6.42	Target Compound	Pool_62h_10	108	Processed	T1	Unknown	717897	4944191	6.4	-0.02	C12H13NO5	M+H	252.087	252.087	1.53175 (ppm)	0	0	N/A	Method	True	False	Pass	Confirmed	INF
Glutamic Acid_1Bz	6.42	Target Compound	Pool_62h_11	109	Processed	T1	Unknown	822433	5554749	6.4	-0.02	C12H13NO5	M+H	252.087	252.087	1.22910 (ppm)	0	0	N/A	Method	True	False	Pass	Confirmed	INF
Glutamic Acid_1Bz	6.42	Target Compound	Std_MixAA_250_01	110	Processed	T1	Unknown	568197	3618895	6.47	0.05	C12H13NO5	M+H	252.087	252.087	.07903 (ppm)	0	0	N/A	Method	True	False	Pass	Confirmed	102.14
Glutamic Acid_1Bz	6.42	Target Compound	Std_MixAA_250_02	111	Processed	T1	Unknown	534310	3535536	6.41	-0.01	C12H13NO5	M+H	252.087	252.087	1.71334 (ppm)	0	0	N/A	Method	True	False	Pass	Confirmed	INF
Glutamine_1Bz	6.33	Target Compound	01_B_SA_R09	1	Processed	T1	Unknown	46111	379785	6.29	-0.04	C12H14N2O4	M+H	251.103	251.103	-.05832 (ppm)	0	0	N/A	Method	True	False	Pass	Confirmed	7.90
Glutamine_1Bz	6.33	Target Compound	02_B_SA_R09	2	Processed	T1	Unknown	46635	256034	6.29	-0.04	C12H14N2O4	M+H	251.103	251.103	.61012 (ppm)	0	0	N/A	Method	True	False	Pass	Confirmed	INF
Glutamine_1Bz	6.33	Target Compound	03_B_SA_R09	3	Processed	T1	Unknown	55671	378672	6.27	-0.06	C12H14N2O4	M+H	251.103	251.103	.85319 (ppm)	0	0	N/A	Method	True	False	Pass	Confirmed	INF
Glutamine_1Bz	6.33	Target Compound	04_F_B_SA_R09	4	Processed	T1	Unknown	66038	467607	6.31	-0.02	C12H14N2O4	M+H	251.103	251.103	.79242 (ppm)	0	0	N/A	Method	True	False	Pass	Confirmed	INF
Glutamine_1Bz	6.33	Target Compound	05_F_B_SA_R09	5	Processed	T1	Unknown	50066	324314	6.28	-0.05	C12H14N2O4	M+H	251.103	251.103	.61012 (ppm)	0	0	N/A	Method	True	False	Pass	Confirmed	INF
Glutamine_1Bz	6.33	Target Compound	06_F_B_SA_R09	6	Processed	T1	Unknown	46417	320915	6.28	-0.05	C12H14N2O4	M+H	251.103	251.103	1.15703 (ppm)	0	0	N/A	Method	True	False	Pass	Confirmed	INF
Glutamine_1Bz	6.33	Target Compound	07_B_SA_R16	7	Processed	T1	Unknown	64614	425663	6.31	-0.02	C12H14N2O4	M+H	251.103	251.103	.91396 (ppm)	0	0	N/A	Method	True	False	Pass	Confirmed	10.97
Glutamine_1Bz	6.33	Target Compound	08_B_SA_R16	8	Processed	T1	Unknown	38863	253781	6.3	-0.03	C12H14N2O4	M+H	251.103	251.103	1.27856 (ppm)	0	0	N/A	Method	True	False	Pass	Confirmed	INF
Glutamine_1Bz	6.33	Target Compound	09_B_SA_R16	9	Processed	T1	Unknown	45178	306144	6.27	-0.06	C12H14N2O4	M+H	251.103	251.103	.42782 (ppm)	0	0	N/A	Method	True	False	Pass	Confirmed	INF
Glutamine_1Bz	6.33	Target Compound	10_F_B_SA_R16	10	Processed	T1	Unknown	77934	527923	6.31	-0.02	C12H14N2O4	M+H	251.103	251.103	-.30139 (ppm)	0	0	N/A	Method	True	False	Pass	Confirmed	14.11
Glutamine_1Bz	6.33	Target Compound	11_F_B_SA_R16	11	Processed	T1	Unknown	58002	386710	6.28	-0.05	C12H14N2O4	M+H	251.103	251.102	-.54445 (ppm)	0	0	N/A	Method	True	False	Pass	Confirmed	INF
Glutamine_1Bz	6.33	Target Compound	12_F_B_SA_R16	12	Processed	T1	Unknown	58449	402393	6.28	-0.05	C12H14N2O4	M+H	251.103	251.103	.12398 (ppm)	0	0	N/A	Method	True	False	Pass	Confirmed	INF
Glutamine_1Bz	6.33	Target Compound	13_B_SA_R147	13	Processed	T1	Unknown	90596	745713	6.31	-0.02	C12H14N2O4	M+H	251.103	251.103	.36705 (ppm)	0	0	N/A	Method	True	False	Pass	Confirmed	26.61
Glutamine_1Bz	6.33	Target Compound	14_B_SA_R147	14	Processed	T1	Unknown	73675	505983	6.31	-0.02	C12H14N2O4	M+H	251.103	251.103	1.15703 (ppm)	0	0	N/A	Method	True	False	Pass	Confirmed	INF
Glutamine_1Bz	6.33	Target Compound	15_B_SA_R147	15	Processed	T1	Unknown	122992	804349	6.28	-0.05	C12H14N2O4	M+H	251.103	251.103	1.21779 (ppm)	0	0	N/A	Method	True	False	Pass	Confirmed	INF
Glutamine_1Bz	6.33	Target Compound	16_F_B_SA_R147	16	Processed	T1	Unknown	130681	974810	6.3	-0.03	C12H14N2O4	M+H	251.103	251.103	1.09626 (ppm)	0	0	N/A	Method	True	False	Pass	Confirmed	INF
Glutamine_1Bz	6.33	Target Compound	17_F_B_SA_R147	17	Processed	T1	Unknown	103694	687199	6.29	-0.04	C12H14N2O4	M+H	251.103	251.103	.48859 (ppm)	0	0	N/A	Method	True	False	Pass	Confirmed	INF
Glutamine_1Bz	6.33	Target Compound	18_F_B_SA_R147	18	Processed	T1	Unknown	97106	670665	6.28	-0.05	C12H14N2O4	M+H	251.103	251.103	.67089 (ppm)	0	0	N/A	Method	True	False	Pass	Confirmed	INF
Glutamine_1Bz	6.33	Target Compound	19_B_SA_R318	19	Processed	T1	Unknown	91768	635260	6.3	-0.03	C12H14N2O4	M+H	251.103	251.103	1.03549 (ppm)	0	0	N/A	Method	True	False	Pass	Confirmed	37.14
Glutamine_1Bz	6.33	Target Compound	20_B_SA_R318	20	Processed	T1	Unknown	73305	480553	6.29	-0.04	C12H14N2O4	M+H	251.103	251.103	1.27856 (ppm)	0	0	N/A	Method	True	False	Pass	Confirmed	INF
Glutamine_1Bz	6.33	Target Compound	21_B_SA_R318	21	Processed	T1	Unknown	42474	288615	6.26	-0.07	C12H14N2O4	M+H	251.103	251.103	1.58240 (ppm)	0	0	N/A	Manual	True	False	Pass	Confirmed	INF
Glutamine_1Bz	6.33	Target Compound	22_F_B_SA_R318	22	Processed	T1	Unknown	124244	831993	6.31	-0.02	C12H14N2O4	M+H	251.103	251.103	.91396 (ppm)	0	0	N/A	Method	True	False	Pass	Confirmed	INF
Glutamine_1Bz	6.33	Target Compound	23_F_B_SA_R318	23	Processed	T1	Unknown	95320	623691	6.29	-0.04	C12H14N2O4	M+H	251.103	251.103	1.40009 (ppm)	0	0	N/A	Method	True	False	Pass	Confirmed	INF
Glutamine_1Bz	6.33	Target Compound	24_Media_SA_Media	24	Processed	T1	Unknown	151378	1030688	6.3	-0.03	C12H14N2O4	M+H	251.103	251.103	.30629 (ppm)	0	0	N/A	Method	True	False	Pass	Confirmed	INF
Glutamine_1Bz	6.33	Target Compound	25_F_B_SA_R318	25	Processed	T1	Unknown	61749	428853	6.28	-0.05	C12H14N2O4	M+H	251.103	251.103	.30629 (ppm)	0	0	N/A	Method	True	False	Pass	Confirmed	INF
Glutamine_1Bz	6.33	Target Compound	26_B_SA_R327	26	Processed	T1	Unknown	52379	362408	6.31	-0.02	C12H14N2O4	M+H	251.103	251.103	.24552 (ppm)	0	0	N/A	Method	True	False	Pass	Confirmed	25.18
Glutamine_1Bz	6.33	Target Compound	27_B_SA_R327	27	Processed	T1	Unknown	58771	424249	6.29	-0.04	C12H14N2O4	M+H	251.103	251.103	-.36215 (ppm)	0	0	N/A	Method	True	False	Pass	Confirmed	INF
Glutamine_1Bz	6.33	Target Compound	28_B_SA_R327	28	Processed	T1	Unknown	47090	346265	6.29	-0.04	C12H14N2O4	M+H	251.103	251.103	.67089 (ppm)	0	0	N/A	Method	True	False	Pass	Confirmed	INF
Glutamine_1Bz	6.33	Target Compound	29_F_B_SA_R327	29	Processed	T1	Unknown	71533	501094	6.31	-0.02	C12H14N2O4	M+H	251.103	251.103	.73166 (ppm)	0	0	N/A	Method	True	False	Pass	Confirmed	INF
Glutamine_1Bz	6.33	Target Compound	30_F_B_SA_R327	30	Processed	T1	Unknown	81325	523091	6.28	-0.05	C12H14N2O4	M+H	251.103	251.103	1.21779 (ppm)	0	0	N/A	Method	True	False	Pass	Confirmed	INF
Glutamine_1Bz	6.33	Target Compound	31_F_B_SA_R327	31	Processed	T1	Unknown	71931	488385	6.28	-0.05	C12H14N2O4	M+H	251.103	251.103	1.70393 (ppm)	0	0	N/A	Method	True	False	Pass	Confirmed	INF
Glutamine_1Bz	6.33	Target Compound	32_B_SA_R420	32	Processed	T1	Unknown	52033	341273	6.32	-0.01	C12H14N2O4	M+H	251.103	251.103	1.82546 (ppm)	0	0	N/A	Method	True	False	Pass	Confirmed	INF
Glutamine_1Bz	6.33	Target Compound	33_B_SA_R420	33	Processed	T1	Unknown	50115	297490	6.29	-0.04	C12H14N2O4	M+H	251.103	251.103	-.11908 (ppm)	0	0	N/A	Method	True	False	Pass	Confirmed	INF
Glutamine_1Bz	6.33	Target Compound	34_B_SA_R420	34	Processed	T1	Unknown	54851	352396	6.29	-0.04	C12H14N2O4	M+H	251.103	251.103	2.49390 (ppm)	0	0	N/A	Method	True	False	Pass	Confirmed	INF
Glutamine_1Bz	6.33	Target Compound	35_F_B_SA_R420	35	Processed	T1	Unknown	65350	439913	6.3	-0.03	C12H14N2O4	M+H	251.103	251.103	1.15703 (ppm)	0	0	N/A	Method	True	False	Pass	Confirmed	INF
Glutamine_1Bz	6.33	Target Compound	36_F_B_SA_R420	36	Processed	T1	Unknown	68570	426348	6.27	-0.06	C12H14N2O4	M+H	251.103	251.103	-.30139 (ppm)	0	0	N/A	Method	True	False	Pass	Confirmed	INF
Glutamine_1Bz	6.33	Target Compound	37_F_B_SA_R420	37	Processed	T1	Unknown	56573	418396	6.29	-0.04	C12H14N2O4	M+H	251.103	251.103	.06322 (ppm)	0	0	N/A	Method	True	False	Pass	Confirmed	INF
Glutamine_1Bz	6.33	Target Compound	38_B_SA_R431	38	Processed	T1	Unknown	101262	689287	6.29	-0.04	C12H14N2O4	M+H	251.103	251.103	.61012 (ppm)	0	0	N/A	Method	True	False	Pass	Confirmed	INF
Glutamine_1Bz	6.33	Target Compound	39_B_SA_R431	39	Processed	T1	Unknown	82811	541692	6.27	-0.06	C12H14N2O4	M+H	251.103	251.103	1.52163 (ppm)	0	0	N/A	Method	True	False	Pass	Confirmed	INF
Glutamine_1Bz	6.33	Target Compound	40_B_SA_R431	40	Processed	T1	Unknown	72327	540387	6.25	-0.08	C12H14N2O4	M+H	251.103	251.103	.91396 (ppm)	0	0	N/A	Manual	True	False	Pass	Confirmed	INF
Glutamine_1Bz	6.33	Target Compound	41_F_B_SA_R431	41	Processed	T1	Unknown	134258	876977	6.29	-0.04	C12H14N2O4	M+H	251.103	251.103	.67089 (ppm)	0	0	N/A	Method	True	False	Pass	Confirmed	INF
Glutamine_1Bz	6.33	Target Compound	42_F_B_SA_R431	42	Processed	T1	Unknown	80979	541906	6.28	-0.05	C12H14N2O4	M+H	251.103	251.103	1.27856 (ppm)	0	0	N/A	Method	True	False	Pass	Confirmed	INF
Glutamine_1Bz	6.33	Target Compound	43_F_B_SA_R431	43	Processed	T1	Unknown	121482	782066	6.27	-0.06	C12H14N2O4	M+H	251.103	251.103	1.03549 (ppm)	0	0	N/A	Method	True	False	Pass	Confirmed	INF
Glutamine_1Bz	6.33	Target Compound	44_B_SA_R565	44	Processed	T1	Unknown	71105	495505	6.31	-0.02	C12H14N2O4	M+H	251.103	251.103	.85319 (ppm)	0	0	N/A	Method	True	False	Pass	Confirmed	INF
Glutamine_1Bz	6.33	Target Compound	45_B_SA_R565	45	Processed	T1	Unknown	67115	497096	6.28	-0.05	C12H14N2O4	M+H	251.103	251.103	1.76470 (ppm)	0	0	N/A	Method	True	False	Pass	Confirmed	INF
Glutamine_1Bz	6.33	Target Compound	46_B_SA_R565	46	Processed	T1	Unknown	47820	328988	6.29	-0.04	C12H14N2O4	M+H	251.103	251.104	4.37768 (ppm)	0	0	N/A	Method	True	False	Pass	Confirmed	INF
Glutamine_1Bz	6.33	Target Compound	47_Media_SA_Media	47	Processed	T1	Unknown	95414	682577	6.31	-0.02	C12H14N2O4	M+H	251.103	251.103	.12398 (ppm)	0	0	N/A	Method	True	False	Pass	Confirmed	INF
Glutamine_1Bz	6.33	Target Compound	48_Media_SA_Media	48	Processed	T1	Unknown	95481	648497	6.27	-0.06	C12H14N2O4	M+H	251.103	251.103	2.19007 (ppm)	0	0	N/A	Method	True	False	Pass	Confirmed	INF
Glutamine_1Bz	6.33	Target Compound	49_F_B_SA_R565	49	Processed	T1	Unknown	72897	483432	6.3	-0.03	C12H14N2O4	M+H	251.103	251.103	-.48369 (ppm)	0	0	N/A	Method	True	False	Pass	Confirmed	INF
Glutamine_1Bz	6.33	Target Compound	50_F_B_SA_R565	50	Processed	T1	Unknown	68646	428704	6.27	-0.06	C12H14N2O4	M+H	251.103	251.103	1.09626 (ppm)	0	0	N/A	Method	True	False	Pass	Confirmed	INF
Glutamine_1Bz	6.33	Target Compound	51_F_B_SA_R565	51	Processed	T1	Unknown	76061	492580	6.28	-0.05	C12H14N2O4	M+H	251.103	251.103	.73166 (ppm)	0	0	N/A	Method	True	False	Pass	Confirmed	INF
Glutamine_1Bz	6.33	Target Compound	52_B_SA_R568	52	Processed	T1	Unknown	71457	481885	6.29	-0.04	C12H14N2O4	M+H	251.103	251.103	1.94700 (ppm)	0	0	N/A	Method	True	False	Pass	Confirmed	INF
Glutamine_1Bz	6.33	Target Compound	53_B_SA_R568	53	Processed	T1	Unknown	85513	523348	6.28	-0.05	C12H14N2O4	M+H	251.103	251.103	.73166 (ppm)	0	0	N/A	Method	True	False	Pass	Confirmed	INF
Glutamine_1Bz	6.33	Target Compound	54_B_SA_R568	54	Processed	T1	Unknown	115067	808514	6.27	-0.06	C12H14N2O4	M+H	251.103	251.103	.91396 (ppm)	0	0	N/A	Method	True	False	Pass	Confirmed	INF
Glutamine_1Bz	6.33	Target Compound	55_F_B_SA_R568	55	Processed	T1	Unknown	135495	921812	6.29	-0.04	C12H14N2O4	M+H	251.103	251.103	1.27856 (ppm)	0	0	N/A	Method	True	False	Pass	Confirmed	INF
Glutamine_1Bz	6.33	Target Compound	56_F_B_SA_R568	56	Processed	T1	Unknown	108278	714649	6.3	-0.03	C12H14N2O4	M+H	251.103	251.103	.18475 (ppm)	0	0	N/A	Method	True	False	Pass	Confirmed	INF
Glutamine_1Bz	6.33	Target Compound	57_F_B_SA_R568	57	Processed	T1	Unknown	90452	626913	6.28	-0.05	C12H14N2O4	M+H	251.103	251.103	2.61544 (ppm)	0	0	N/A	Method	True	False	Pass	Confirmed	INF
Glutamine_1Bz	6.33	Target Compound	58_B_SA_R651	58	Processed	T1	Unknown	63224	423637	6.29	-0.04	C12H14N2O4	M+H	251.103	251.103	.18475 (ppm)	0	0	N/A	Method	True	False	Pass	Confirmed	INF
Glutamine_1Bz	6.33	Target Compound	59_B_SA_R651	59	Processed	T1	Unknown	50766	320902	6.29	-0.04	C12H14N2O4	M+H	251.103	251.103	2.85851 (ppm)	0	0	N/A	Method	True	False	Pass	Confirmed	INF
Glutamine_1Bz	6.33	Target Compound	60_B_SA_R651	60	Processed	T1	Unknown	65246	424645	6.27	-0.06	C12H14N2O4	M+H	251.103	251.103	1.94700 (ppm)	0	0	N/A	Method	True	False	Pass	Confirmed	INF
Glutamine_1Bz	6.33	Target Compound	61_F_B_SA_R651	61	Processed	T1	Unknown	70861	475143	6.31	-0.02	C12H14N2O4	M+H	251.103	251.103	.18475 (ppm)	0	0	N/A	Method	True	False	Pass	Confirmed	INF
Glutamine_1Bz	6.33	Target Compound	62_F_B_SA_R651	62	Processed	T1	Unknown	62608	427295	6.29	-0.04	C12H14N2O4	M+H	251.103	251.103	.12398 (ppm)	0	0	N/A	Method	True	False	Pass	Confirmed	INF
Glutamine_1Bz	6.33	Target Compound	63_F_B_SA_R651	63	Processed	T1	Unknown	53091	352905	6.28	-0.05	C12H14N2O4	M+H	251.103	251.103	2.73697 (ppm)	0	0	N/A	Method	True	False	Pass	Confirmed	INF
Glutamine_1Bz	6.33	Target Compound	64_B_SA_R695	64	Processed	T1	Unknown	105573	697070	6.29	-0.04	C12H14N2O4	M+H	251.103	251.103	2.19007 (ppm)	0	0	N/A	Method	True	False	Pass	Confirmed	INF
Glutamine_1Bz	6.33	Target Compound	65_B_SA_R695	65	Processed	T1	Unknown	74453	508830	6.3	-0.03	C12H14N2O4	M+H	251.103	251.102	-.54445 (ppm)	0	0	N/A	Method	True	False	Pass	Confirmed	INF
Glutamine_1Bz	6.33	Target Compound	66_B_SA_R695	66	Processed	T1	Unknown	84972	548854	6.27	-0.06	C12H14N2O4	M+H	251.103	251.103	1.94700 (ppm)	0	0	N/A	Method	True	False	Pass	Confirmed	INF
Glutamine_1Bz	6.33	Target Compound	67_F_B_SA_R695	67	Processed	T1	Unknown	73142	503729	6.28	-0.05	C12H14N2O4	M+H	251.103	251.103	.73166 (ppm)	0	0	N/A	Method	True	False	Pass	Confirmed	INF
Glutamine_1Bz	6.33	Target Compound	68_F_B_SA_R695	68	Processed	T1	Unknown	74483	478457	6.27	-0.06	C12H14N2O4	M+H	251.103	251.103	1.03549 (ppm)	0	0	N/A	Method	True	False	Pass	Confirmed	INF
Glutamine_1Bz	6.33	Target Compound	69_F_B_SA_R695	69	Processed	T1	Unknown	50319	291928	6.29	-0.04	C12H14N2O4	M+H	251.103	251.103	1.40009 (ppm)	0	0	N/A	Method	True	False	Pass	Confirmed	INF
Glutamine_1Bz	6.33	Target Compound	70_F_SA_F16	70	Processed	T1	Unknown	142162	952077	6.29	-0.04	C12H14N2O4	M+H	251.103	251.103	-.11908 (ppm)	0	0	N/A	Method	True	False	Pass	Confirmed	INF
Glutamine_1Bz	6.33	Target Compound	71_Media_SA_Media	71	Processed	T1	Unknown	164178	1052370	6.29	-0.04	C12H14N2O4	M+H	251.103	251.103	.91396 (ppm)	0	0	N/A	Method	True	False	Pass	Confirmed	INF
Glutamine_1Bz	6.33	Target Compound	72_Media_SA_Media	72	Processed	T1	Unknown	172697	1074942	6.28	-0.05	C12H14N2O4	M+H	251.103	251.103	1.03549 (ppm)	0	0	N/A	Method	True	False	Pass	Confirmed	INF
Glutamine_1Bz	6.33	Target Compound	73_F_SA_F16	73	Processed	T1	Unknown	124849	894531	6.3	-0.03	C12H14N2O4	M+H	251.103	251.103	2.49390 (ppm)	0	0	N/A	Method	True	False	Pass	Confirmed	INF
Glutamine_1Bz	6.33	Target Compound	74_F_SA_F16	74	Processed	T1	Unknown	105950	748190	6.28	-0.05	C12H14N2O4	M+H	251.103	251.103	1.21779 (ppm)	0	0	N/A	Method	True	False	Pass	Confirmed	INF
Glutamine_1Bz	6.33	Target Compound	75_B_F_SA_F16	75	Processed	T1	Unknown	24215	140636	6.29	-0.04	C12H14N2O4	M+H	251.103	251.102	-.90906 (ppm)	0	0	N/A	Method	True	False	Pass	Confirmed	INF
Glutamine_1Bz	6.33	Target Compound	76_B_F_SA_F16	76	Processed	T1	Unknown	14344	49908	6.3	-0.03	C12H14N2O4	M+H	251.103	251.103	.00245 (ppm)	0	0	N/A	Method	True	False	Pass	Confirmed	INF
Glutamine_1Bz	6.33	Target Compound	77_B_F_SA_F16	77	Processed	T1	Unknown	30580	201799	6.29	-0.04	C12H14N2O4	M+H	251.103	251.103	2.43314 (ppm)	0	0	N/A	Method	True	False	Pass	Confirmed	INF
Glutamine_1Bz	6.33	Target Compound	78_F_SA_F147	78	Processed	T1	Unknown	95067	642654	6.29	-0.04	C12H14N2O4	M+H	251.103	251.103	-.11908 (ppm)	0	0	N/A	Method	True	False	Pass	Confirmed	INF
Glutamine_1Bz	6.33	Target Compound	79_F_SA_F147	79	Processed	T1	Unknown	111945	712944	6.28	-0.05	C12H14N2O4	M+H	251.103	251.103	.61012 (ppm)	0	0	N/A	Method	True	False	Pass	Confirmed	INF
Glutamine_1Bz	6.33	Target Compound	80_F_SA_F147	80	Processed	T1	Unknown	110567	688684	6.28	-0.05	C12H14N2O4	M+H	251.103	251.103	1.58240 (ppm)	0	0	N/A	Method	True	False	Pass	Confirmed	INF
Glutamine_1Bz	6.33	Target Compound	81_B_F_SA_F147	81	Processed	T1	Unknown	23015	130881	6.3	-0.03	C12H14N2O4	M+H	251.103	251.103	.18475 (ppm)	0	0	N/A	Method	True	False	Pass	Confirmed	INF
Glutamine_1Bz	6.33	Target Compound	82_B_F_SA_F147	82	Processed	T1	Unknown	20899	128908	6.3	-0.03	C12H14N2O4	M+H	251.103	251.103	2.12930 (ppm)	0	0	N/A	Method	True	False	Pass	Confirmed	INF
Glutamine_1Bz	6.33	Target Compound	83_B_F_SA_F147	83	Processed	T1	Unknown	20933	138851	6.27	-0.06	C12H14N2O4	M+H	251.103	251.103	2.61544 (ppm)	0	0	N/A	Method	True	False	Pass	Confirmed	INF
Glutamine_1Bz	6.33	Target Compound	84_F_SA_F212	84	Processed	T1	Unknown	87544	601545	6.28	-0.05	C12H14N2O4	M+H	251.103	251.103	.06322 (ppm)	0	0	N/A	Method	True	False	Pass	Confirmed	INF
Glutamine_1Bz	6.33	Target Compound	85_F_SA_F212	85	Processed	T1	Unknown	105192	749989	6.27	-0.06	C12H14N2O4	M+H	251.103	251.103	.67089 (ppm)	0	0	N/A	Method	True	False	Pass	Confirmed	INF
Glutamine_1Bz	6.33	Target Compound	86_F_SA_F212	86	Processed	T1	Unknown	103189	679522	6.28	-0.05	C12H14N2O4	M+H	251.103	251.103	1.27856 (ppm)	0	0	N/A	Method	True	False	Pass	Confirmed	INF
Glutamine_1Bz	6.33	Target Compound	87_B_F_SA_F212	87	Processed	T1	Unknown	27408	141841	6.3	-0.03	C12H14N2O4	M+H	251.103	251.102	-.66599 (ppm)	0	0	N/A	Method	True	False	Pass	Confirmed	INF
Glutamine_1Bz	6.33	Target Compound	88_B_F_SA_F212	88	Processed	T1	Unknown	29410	159255	6.28	-0.05	C12H14N2O4	M+H	251.103	251.103	1.40009 (ppm)	0	0	N/A	Method	True	False	Pass	Confirmed	INF
Glutamine_1Bz	6.33	Target Compound	89_B_F_SA_F212	89	Processed	T1	Unknown	30730	213365	6.26	-0.07	C12H14N2O4	M+H	251.103	251.103	2.55467 (ppm)	0	0	N/A	Manual	True	False	Pass	Confirmed	INF
Glutamine_1Bz	6.33	Target Compound	90_F_SA_F253	90	Processed	T1	Unknown	126892	823011	6.29	-0.04	C12H14N2O4	M+H	251.103	251.103	.12398 (ppm)	0	0	N/A	Method	True	False	Pass	Confirmed	INF
Glutamine_1Bz	6.33	Target Compound	91_F_SA_F253	91	Processed	T1	Unknown	100493	736679	6.29	-0.04	C12H14N2O4	M+H	251.103	251.103	1.94700 (ppm)	0	0	N/A	Method	True	False	Pass	Confirmed	INF
Glutamine_1Bz	6.33	Target Compound	93_B_F_SA_F253	92	Processed	T1	Unknown	24986	162477	6.31	-0.02	C12H14N2O4	M+H	251.103	251.103	.54935 (ppm)	0	0	N/A	Method	True	False	Pass	Confirmed	INF
Glutamine_1Bz	6.33	Target Compound	94_B_F_SA_F253	93	Processed	T1	Unknown	28529	182332	6.29	-0.04	C12H14N2O4	M+H	251.103	251.102	-.54445 (ppm)	0	0	N/A	Method	True	False	Pass	Confirmed	INF
Glutamine_1Bz	6.33	Target Compound	95_B_F_SA_F253	94	Processed	T1	Unknown	47920	305198	6.28	-0.05	C12H14N2O4	M+H	251.103	251.103	.42782 (ppm)	0	0	N/A	Method	True	False	Pass	Confirmed	INF
Glutamine_1Bz	6.33	Target Compound	96_Media_SA_Media	95	Processed	T1	Unknown	126474	832223	6.28	-0.05	C12H14N2O4	M+H	251.103	251.103	.00245 (ppm)	0	0	N/A	Method	True	False	Pass	Confirmed	INF
Glutamine_1Bz	6.33	Target Compound	97_Media_C_SA_Media_C	96	Processed	T1	Unknown	91205	625756	6.3	-0.03	C12H14N2O4	M+H	251.103	251.103	.79242 (ppm)	0	0	N/A	Method	True	False	Pass	Confirmed	INF
Glutamine_1Bz	6.33	Target Compound	98_Media_C_SA_Media_C	97	Processed	T1	Unknown	121899	874961	6.3	-0.03	C12H14N2O4	M+H	251.103	251.103	.12398 (ppm)	0	0	N/A	Method	True	False	Pass	Confirmed	INF
Glutamine_1Bz	6.33	Target Compound	99_Media_C_SA_Media_C	98	Processed	T1	Unknown	115987	903210	6.29	-0.04	C12H14N2O4	M+H	251.103	251.103	1.21779 (ppm)	0	0	N/A	Method	True	False	Pass	Confirmed	INF
Glutamine_1Bz	6.33	Target Compound	100_Media_C_SA_Media_C	99	Processed	T1	Unknown	111642	798930	6.32	-0.01	C12H14N2O4	M+H	251.103	251.103	.30629 (ppm)	0	0	N/A	Method	True	False	Pass	Confirmed	INF
Glutamine_1Bz	6.33	Target Compound	101_Media_C_SA_Media_C	100	Processed	T1	Unknown	129800	978831	6.31	-0.02	C12H14N2O4	M+H	251.103	251.103	1.15703 (ppm)	0	0	N/A	Manual	True	False	Pass	Confirmed	INF
Glutamine_1Bz	6.33	Target Compound	102_Media_C_SA_Media_C	101	Processed	T1	Unknown	146563	1050327	6.28	-0.05	C12H14N2O4	M+H	251.103	251.103	1.64316 (ppm)	0	0	N/A	Method	True	False	Pass	Confirmed	INF
Glutamine_1Bz	6.33	Target Compound	103_Media_C_SA_Media_C	102	Processed	T1	Unknown	130304	861983	6.29	-0.04	C12H14N2O4	M+H	251.103	251.103	.73166 (ppm)	0	0	N/A	Method	True	False	Pass	Confirmed	INF
Glutamine_1Bz	6.33	Target Compound	104_Media_C_SA_Media_C	103	Processed	T1	Unknown	129244	931309	6.29	-0.04	C12H14N2O4	M+H	251.103	251.103	.12398 (ppm)	0	0	N/A	Method	True	False	Pass	Confirmed	INF
Glutamine_1Bz	6.33	Target Compound	Pool_62h_00	104	Processed	T1	Unknown	55014	414934	6.32	-0.01	C12H14N2O4	M+H	251.103	251.103	.24552 (ppm)	0	0	N/A	Method	True	False	Pass	Confirmed	5.23
Glutamine_1Bz	6.33	Target Compound	Pool_62h_03	105	Processed	T1	Unknown	71005	468098	6.3	-0.03	C12H14N2O4	M+H	251.103	251.103	.12398 (ppm)	0	0	N/A	Method	True	False	Pass	Confirmed	INF
Glutamine_1Bz	6.33	Target Compound	Pool_62h_06	106	Processed	T1	Unknown	70013	454952	6.29	-0.04	C12H14N2O4	M+H	251.103	251.103	-.17985 (ppm)	0	0	N/A	Method	True	False	Pass	Confirmed	INF
Glutamine_1Bz	6.33	Target Compound	Pool_62h_07	107	Processed	T1	Unknown	73884	492772	6.29	-0.04	C12H14N2O4	M+H	251.103	251.103	1.58240 (ppm)	0	0	N/A	Method	True	False	Pass	Confirmed	INF
Glutamine_1Bz	6.33	Target Compound	Pool_62h_10	108	Processed	T1	Unknown	62729	423937	6.29	-0.04	C12H14N2O4	M+H	251.103	251.103	.36705 (ppm)	0	0	N/A	Method	True	False	Pass	Confirmed	INF
Glutamine_1Bz	6.33	Target Compound	Pool_62h_11	109	Processed	T1	Unknown	69539	516355	6.27	-0.06	C12H14N2O4	M+H	251.103	251.103	2.37237 (ppm)	0	0	N/A	Method	True	False	Pass	Confirmed	INF
Glutamine_1Bz	6.33	Target Compound	Std_MixAA_250_01	110	Processed	T1	Unknown	576419	3970426	6.33	0.00	C12H14N2O4	M+H	251.103	251.103	.00245 (ppm)	0	0	N/A	Method	True	False	Pass	Confirmed	112.07
Glutamine_1Bz	6.33	Target Compound	Std_MixAA_250_02	111	Processed	T1	Unknown	648233	4435256	6.27	-0.06	C12H14N2O4	M+H	251.103	251.103	1.94700 (ppm)	0	0	N/A	Method	True	False	Pass	Confirmed	INF
Glycine_1Bz	5.97	Target Compound	01_B_SA_R09	1	Processed	T1	Unknown	106647	724902	6.03	0.06	C9H9NO3	M+H	180.066	180.066	.43059 (ppm)	0	0	N/A	Manual	True	False	Pass	Confirmed	24.53
Glycine_1Bz	5.97	Target Compound	02_B_SA_R09	2	Processed	T1	Unknown	102487	607820	5.98	0.01	C9H9NO3	M+H	180.066	180.065	-1.00999 (ppm)	0	0	N/A	Method	True	False	Pass	Confirmed	3.55
Glycine_1Bz	5.97	Target Compound	03_B_SA_R09	3	Processed	T1	Unknown	79708	531697	5.98	0.01	C9H9NO3	M+H	180.066	180.065	-.16259 (ppm)	0	0	N/A	Method	True	False	Pass	Confirmed	3.05
Glycine_1Bz	5.97	Target Compound	04_F_B_SA_R09	4	Processed	T1	Unknown	622604	3935485	6.01	0.04	C9H9NO3	M+H	180.066	180.065	-.41681 (ppm)	0	0	N/A	Method	True	False	Pass	Confirmed	63.76
Glycine_1Bz	5.97	Target Compound	05_F_B_SA_R09	5	Processed	T1	Unknown	86223	507571	5.98	0.01	C9H9NO3	M+H	180.066	180.065	-.16259 (ppm)	0	0	N/A	Method	True	False	Pass	Confirmed	6.90
Glycine_1Bz	5.97	Target Compound	06_F_B_SA_R09	6	Processed	T1	Unknown	104014	661931	5.97	0.00	C9H9NO3	M+H	180.066	180.066	.26111 (ppm)	0	0	N/A	Method	True	False	Pass	Confirmed	4.01
Glycine_1Bz	5.97	Target Compound	07_B_SA_R16	7	Processed	T1	Unknown	66968	447277	6.02	0.05	C9H9NO3	M+H	180.066	180.066	.34585 (ppm)	0	0	N/A	Manual	True	False	Pass	Confirmed	19.63
Glycine_1Bz	5.97	Target Compound	08_B_SA_R16	8	Processed	T1	Unknown	64153	397325	5.99	0.02	C9H9NO3	M+H	180.066	180.066	-.07785 (ppm)	0	0	N/A	Method	True	False	Pass	Confirmed	4.80
Glycine_1Bz	5.97	Target Compound	09_B_SA_R16	9	Processed	T1	Unknown	87253	542745	5.98	0.01	C9H9NO3	M+H	180.066	180.065	-.33207 (ppm)	0	0	N/A	Method	True	False	Pass	Confirmed	3.13
Glycine_1Bz	5.97	Target Compound	10_F_B_SA_R16	10	Processed	T1	Unknown	220718	1344703	6.01	0.04	C9H9NO3	M+H	180.066	180.065	-.33207 (ppm)	0	0	N/A	Manual	True	False	Pass	Confirmed	62.18
Glycine_1Bz	5.97	Target Compound	11_F_B_SA_R16	11	Processed	T1	Unknown	84156	554988	5.97	0.00	C9H9NO3	M+H	180.066	180.065	-1.00999 (ppm)	0	0	N/A	Method	True	False	Pass	Confirmed	3.16
Glycine_1Bz	5.97	Target Compound	12_F_B_SA_R16	12	Processed	T1	Unknown	238258	1507426	5.98	0.01	C9H9NO3	M+H	180.066	180.066	.43059 (ppm)	0	0	N/A	Method	True	False	Pass	Confirmed	8.86
Glycine_1Bz	5.97	Target Compound	13_B_SA_R147	13	Processed	T1	Unknown	305206	1929280	6	0.03	C9H9NO3	M+H	180.066	180.065	-.50155 (ppm)	0	0	N/A	Method	True	False	Pass	Confirmed	20.83
Glycine_1Bz	5.97	Target Compound	14_B_SA_R147	14	Processed	T1	Unknown	207864	1385145	5.99	0.02	C9H9NO3	M+H	180.066	180.066	.17637 (ppm)	0	0	N/A	Method	True	False	Pass	Confirmed	8.57
Glycine_1Bz	5.97	Target Compound	15_B_SA_R147	15	Processed	T1	Unknown	616065	3887073	5.98	0.01	C9H9NO3	M+H	180.066	180.066	.17637 (ppm)	0	0	N/A	Method	True	False	Pass	Confirmed	24.96
Glycine_1Bz	5.97	Target Compound	16_F_B_SA_R147	16	Processed	T1	Unknown	148880	1019693	6	0.03	C9H9NO3	M+H	180.066	180.066	.09163 (ppm)	0	0	N/A	Method	True	False	Pass	Confirmed	4.24
Glycine_1Bz	5.97	Target Compound	17_F_B_SA_R147	17	Processed	T1	Unknown	172101	1000345	5.98	0.01	C9H9NO3	M+H	180.066	180.066	-.07785 (ppm)	0	0	N/A	Method	True	False	Pass	Confirmed	6.53
Glycine_1Bz	5.97	Target Compound	18_F_B_SA_R147	18	Processed	T1	Unknown	189186	1161716	5.97	0.00	C9H9NO3	M+H	180.066	180.066	1.19325 (ppm)	0	0	N/A	Method	True	False	Pass	Confirmed	7.61
Glycine_1Bz	5.97	Target Compound	19_B_SA_R318	19	Processed	T1	Unknown	94553	613749	5.99	0.02	C9H9NO3	M+H	180.066	180.065	-.75577 (ppm)	0	0	N/A	Method	True	False	Pass	Confirmed	6.46
Glycine_1Bz	5.97	Target Compound	20_B_SA_R318	20	Processed	T1	Unknown	92156	548182	5.97	0.00	C9H9NO3	M+H	180.066	180.065	-1.17948 (ppm)	0	0	N/A	Method	True	False	Pass	Confirmed	3.48
Glycine_1Bz	5.97	Target Compound	21_B_SA_R318	21	Processed	T1	Unknown	77523	543098	5.97	0.00	C9H9NO3	M+H	180.066	180.065	-.58629 (ppm)	0	0	N/A	Method	True	False	Pass	Confirmed	3.56
Glycine_1Bz	5.97	Target Compound	22_F_B_SA_R318	22	Processed	T1	Unknown	137636	856262	6	0.03	C9H9NO3	M+H	180.066	180.065	-.24733 (ppm)	0	0	N/A	Manual	True	False	Pass	Confirmed	43.67
Glycine_1Bz	5.97	Target Compound	23_F_B_SA_R318	23	Processed	T1	Unknown	119485	736698	5.96	-0.01	C9H9NO3	M+H	180.066	180.065	-.41681 (ppm)	0	0	N/A	Method	True	False	Pass	Confirmed	4.55
Glycine_1Bz	5.97	Target Compound	24_Media_SA_Media	24	Processed	T1	Unknown	836487	5291648	6	0.03	C9H9NO3	M+H	180.066	180.066	-.07785 (ppm)	0	0	N/A	Method	True	False	Pass	Confirmed	24.58
Glycine_1Bz	5.97	Target Compound	25_F_B_SA_R318	25	Processed	T1	Unknown	173084	1148557	5.98	0.01	C9H9NO3	M+H	180.066	180.066	.51533 (ppm)	0	0	N/A	Method	True	False	Pass	Confirmed	7.04
Glycine_1Bz	5.97	Target Compound	26_B_SA_R327	26	Processed	T1	Unknown	372281	2316811	5.99	0.02	C9H9NO3	M+H	180.066	180.065	-.24733 (ppm)	0	0	N/A	Method	True	False	Pass	Confirmed	15.02
Glycine_1Bz	5.97	Target Compound	27_B_SA_R327	27	Processed	T1	Unknown	119843	829943	5.97	0.00	C9H9NO3	M+H	180.066	180.066	.26111 (ppm)	0	0	N/A	Method	True	False	Pass	Confirmed	4.83
Glycine_1Bz	5.97	Target Compound	28_B_SA_R327	28	Processed	T1	Unknown	429422	2753763	5.96	-0.01	C9H9NO3	M+H	180.066	180.066	.60007 (ppm)	0	0	N/A	Method	True	False	Pass	Confirmed	16.20
Glycine_1Bz	5.97	Target Compound	29_F_B_SA_R327	29	Processed	T1	Unknown	142294	947151	6	0.03	C9H9NO3	M+H	180.066	180.066	.00689 (ppm)	0	0	N/A	Method	True	False	Pass	Confirmed	4.17
Glycine_1Bz	5.97	Target Compound	30_F_B_SA_R327	30	Processed	T1	Unknown	141573	845525	5.98	0.01	C9H9NO3	M+H	180.066	180.065	-.84051 (ppm)	0	0	N/A	Method	True	False	Pass	Confirmed	5.22
Glycine_1Bz	5.97	Target Compound	31_F_B_SA_R327	31	Processed	T1	Unknown	135590	885415	5.97	0.00	C9H9NO3	M+H	180.066	180.066	.17637 (ppm)	0	0	N/A	Manual	True	False	Pass	Confirmed	78.78
Glycine_1Bz	5.97	Target Compound	32_B_SA_R420	32	Processed	T1	Unknown	2256021	13504463	6	0.03	C9H9NO3	M+H	180.066	180.066	.00689 (ppm)	0	0	N/A	Method	True	False	Pass	Confirmed	68.71
Glycine_1Bz	5.97	Target Compound	33_B_SA_R420	33	Processed	T1	Unknown	357830	2161426	5.98	0.01	C9H9NO3	M+H	180.066	180.065	-.33207 (ppm)	0	0	N/A	Method	True	False	Pass	Confirmed	13.26
Glycine_1Bz	5.97	Target Compound	34_B_SA_R420	34	Processed	T1	Unknown	447779	2740224	5.98	0.01	C9H9NO3	M+H	180.066	180.066	1.27799 (ppm)	0	0	N/A	Method	True	False	Pass	Confirmed	17.82
Glycine_1Bz	5.97	Target Compound	35_F_B_SA_R420	35	Processed	T1	Unknown	173573	1073326	6	0.03	C9H9NO3	M+H	180.066	180.065	-.67103 (ppm)	0	0	N/A	Method	True	False	Pass	Confirmed	5.56
Glycine_1Bz	5.97	Target Compound	36_F_B_SA_R420	36	Processed	T1	Unknown	177257	1305191	5.98	0.01	C9H9NO3	M+H	180.066	180.066	.26111 (ppm)	0	0	N/A	Method	True	False	Pass	Confirmed	6.66
Glycine_1Bz	5.97	Target Compound	37_F_B_SA_R420	37	Processed	T1	Unknown	143493	919673	5.98	0.01	C9H9NO3	M+H	180.066	180.066	.93903 (ppm)	0	0	N/A	Method	True	False	Pass	Confirmed	6.20
Glycine_1Bz	5.97	Target Compound	38_B_SA_R431	38	Processed	T1	Unknown	250154	1525131	6	0.03	C9H9NO3	M+H	180.066	180.065	-.92525 (ppm)	0	0	N/A	Method	True	False	Pass	Confirmed	7.59
Glycine_1Bz	5.97	Target Compound	39_B_SA_R431	39	Processed	T1	Unknown	352904	2197122	5.98	0.01	C9H9NO3	M+H	180.066	180.066	.34585 (ppm)	0	0	N/A	Method	True	False	Pass	Confirmed	15.15
Glycine_1Bz	5.97	Target Compound	40_B_SA_R431	40	Processed	T1	Unknown	375910	2302942	5.98	0.01	C9H9NO3	M+H	180.066	180.066	.60007 (ppm)	0	0	N/A	Method	True	False	Pass	Confirmed	16.48
Glycine_1Bz	5.97	Target Compound	41_F_B_SA_R431	41	Processed	T1	Unknown	310578	1833776	6	0.03	C9H9NO3	M+H	180.066	180.065	-.41681 (ppm)	0	0	N/A	Method	True	False	Pass	Confirmed	9.54
Glycine_1Bz	5.97	Target Compound	42_F_B_SA_R431	42	Processed	T1	Unknown	124249	754994	5.97	0.00	C9H9NO3	M+H	180.066	180.066	.17637 (ppm)	0	0	N/A	Method	True	False	Pass	Confirmed	4.96
Glycine_1Bz	5.97	Target Compound	43_F_B_SA_R431	43	Processed	T1	Unknown	213270	1487448	5.97	0.00	C9H9NO3	M+H	180.066	180.066	1.10851 (ppm)	0	0	N/A	Method	True	False	Pass	Confirmed	9.56
Glycine_1Bz	5.97	Target Compound	44_B_SA_R565	44	Processed	T1	Unknown	275414	1799558	6.01	0.04	C9H9NO3	M+H	180.066	180.066	.00689 (ppm)	0	0	N/A	Method	True	False	Pass	Confirmed	20.53
Glycine_1Bz	5.97	Target Compound	45_B_SA_R565	45	Processed	T1	Unknown	160362	983645	5.98	0.01	C9H9NO3	M+H	180.066	180.065	-.16259 (ppm)	0	0	N/A	Method	True	False	Pass	Confirmed	6.42
Glycine_1Bz	5.97	Target Compound	46_B_SA_R565	46	Processed	T1	Unknown	108208	677207	5.97	0.00	C9H9NO3	M+H	180.066	180.066	.34585 (ppm)	0	0	N/A	Method	True	False	Pass	Confirmed	4.45
Glycine_1Bz	5.97	Target Compound	47_Media_SA_Media	47	Processed	T1	Unknown	429372	2722593	5.99	0.02	C9H9NO3	M+H	180.066	180.066	-.07785 (ppm)	0	0	N/A	Method	True	False	Pass	Confirmed	13.15
Glycine_1Bz	5.97	Target Compound	48_Media_SA_Media	48	Processed	T1	Unknown	292442	2015128	5.97	0.00	C9H9NO3	M+H	180.066	180.066	.68481 (ppm)	0	0	N/A	Method	True	False	Pass	Confirmed	11.73
Glycine_1Bz	5.97	Target Compound	49_F_B_SA_R565	49	Processed	T1	Unknown	109717	704054	5.99	0.02	C9H9NO3	M+H	180.066	180.066	.00689 (ppm)	0	0	N/A	Method	True	False	Pass	Confirmed	3.75
Glycine_1Bz	5.97	Target Compound	50_F_B_SA_R565	50	Processed	T1	Unknown	143811	866775	5.98	0.01	C9H9NO3	M+H	180.066	180.065	-.24733 (ppm)	0	0	N/A	Method	True	False	Pass	Confirmed	5.67
Glycine_1Bz	5.97	Target Compound	51_F_B_SA_R565	51	Processed	T1	Unknown	119278	771048	5.97	0.00	C9H9NO3	M+H	180.066	180.066	.17637 (ppm)	0	0	N/A	Manual	True	False	Pass	Confirmed	76.95
Glycine_1Bz	5.97	Target Compound	52_B_SA_R568	52	Processed	T1	Unknown	144396	884248	5.99	0.02	C9H9NO3	M+H	180.066	180.065	-.67103 (ppm)	0	0	N/A	Method	True	False	Pass	Confirmed	4.65
Glycine_1Bz	5.97	Target Compound	53_B_SA_R568	53	Processed	T1	Unknown	201685	1210380	5.99	0.02	C9H9NO3	M+H	180.066	180.066	.17637 (ppm)	0	0	N/A	Method	True	False	Pass	Confirmed	7.87
Glycine_1Bz	5.97	Target Compound	54_B_SA_R568	54	Processed	T1	Unknown	448832	3035256	5.98	0.01	C9H9NO3	M+H	180.066	180.066	.26111 (ppm)	0	0	N/A	Method	True	False	Pass	Confirmed	18.94
Glycine_1Bz	5.97	Target Compound	55_F_B_SA_R568	55	Processed	T1	Unknown	565249	3523565	5.99	0.02	C9H9NO3	M+H	180.066	180.066	.09163 (ppm)	0	0	N/A	Method	True	False	Pass	Confirmed	16.98
Glycine_1Bz	5.97	Target Compound	56_F_B_SA_R568	56	Processed	T1	Unknown	228802	1354134	5.98	0.01	C9H9NO3	M+H	180.066	180.065	-.92525 (ppm)	0	0	N/A	Method	True	False	Pass	Confirmed	8.52
Glycine_1Bz	5.97	Target Compound	57_F_B_SA_R568	57	Processed	T1	Unknown	170870	1056967	5.97	0.00	C9H9NO3	M+H	180.066	180.066	.68481 (ppm)	0	0	N/A	Method	True	False	Pass	Confirmed	6.84
Glycine_1Bz	5.97	Target Compound	58_B_SA_R651	58	Processed	T1	Unknown	269483304	1812177429	5.99	0.02	C9H9NO3	M+H	180.066	180.065	-.41681 (ppm)	0	0	N/A	Method	True	False	Pass	Confirmed	2414.01
Glycine_1Bz	5.97	Target Compound	59_B_SA_R651	59	Processed	T1	Unknown	107286	724318	5.98	0.01	C9H9NO3	M+H	180.066	180.066	.09163 (ppm)	0	0	N/A	Method	True	False	Pass	Confirmed	4.12
Glycine_1Bz	5.97	Target Compound	60_B_SA_R651	60	Processed	T1	Unknown	94072	652257	5.99	0.02	C9H9NO3	M+H	180.066	180.066	.09163 (ppm)	0	0	N/A	Method	True	False	Pass	Confirmed	3.49
Glycine_1Bz	5.97	Target Compound	61_F_B_SA_R651	61	Processed	T1	Unknown	195428	1152549	6	0.03	C9H9NO3	M+H	180.066	180.066	.09163 (ppm)	0	0	N/A	Method	True	False	Pass	Confirmed	9.43
Glycine_1Bz	5.97	Target Compound	62_F_B_SA_R651	62	Processed	T1	Unknown	136836	807670	5.98	0.01	C9H9NO3	M+H	180.066	180.065	-.75577 (ppm)	0	0	N/A	Method	True	False	Pass	Confirmed	5.05
Glycine_1Bz	5.97	Target Compound	63_F_B_SA_R651	63	Processed	T1	Unknown	103944	711456	5.96	-0.01	C9H9NO3	M+H	180.066	180.066	2.71857 (ppm)	0	0	N/A	Method	True	False	Pass	Confirmed	5.50
Glycine_1Bz	5.97	Target Compound	64_B_SA_R695	64	Processed	T1	Unknown	1029602	6557126	5.99	0.02	C9H9NO3	M+H	180.066	180.066	.09163 (ppm)	0	0	N/A	Method	True	False	Pass	Confirmed	43.35
Glycine_1Bz	5.97	Target Compound	65_B_SA_R695	65	Processed	T1	Unknown	417577	2605227	5.99	0.02	C9H9NO3	M+H	180.066	180.065	-.24733 (ppm)	0	0	N/A	Method	True	False	Pass	Confirmed	15.62
Glycine_1Bz	5.97	Target Compound	66_B_SA_R695	66	Processed	T1	Unknown	331885	2144818	5.97	0.00	C9H9NO3	M+H	180.066	180.066	.68481 (ppm)	0	0	N/A	Method	True	False	Pass	Confirmed	13.22
Glycine_1Bz	5.97	Target Compound	67_F_B_SA_R695	67	Processed	T1	Unknown	137799	827047	6	0.03	C9H9NO3	M+H	180.066	180.066	.85429 (ppm)	0	0	N/A	Method	True	False	Pass	Confirmed	3.55
Glycine_1Bz	5.97	Target Compound	68_F_B_SA_R695	68	Processed	T1	Unknown	150672	951375	5.97	0.00	C9H9NO3	M+H	180.066	180.066	.17637 (ppm)	0	0	N/A	Method	True	False	Pass	Confirmed	5.62
Glycine_1Bz	5.97	Target Compound	69_F_B_SA_R695	69	Processed	T1	Unknown	83835	535500	5.98	0.01	C9H9NO3	M+H	180.066	180.065	-.24733 (ppm)	0	0	N/A	Method	True	False	Pass	Confirmed	4.01
Glycine_1Bz	5.97	Target Compound	70_F_SA_F16	70	Processed	T1	Unknown	161382	1041338	5.98	0.01	C9H9NO3	M+H	180.066	180.066	.09163 (ppm)	0	0	N/A	Method	True	False	Pass	Confirmed	4.57
Glycine_1Bz	5.97	Target Compound	71_Media_SA_Media	71	Processed	T1	Unknown	940299	5747304	5.99	0.02	C9H9NO3	M+H	180.066	180.065	-.16259 (ppm)	0	0	N/A	Method	True	False	Pass	Confirmed	26.46
Glycine_1Bz	5.97	Target Compound	72_Media_SA_Media	72	Processed	T1	Unknown	464919	2906255	5.97	0.00	C9H9NO3	M+H	180.066	180.066	.93903 (ppm)	0	0	N/A	Method	True	False	Pass	Confirmed	19.29
Glycine_1Bz	5.97	Target Compound	73_F_SA_F16	73	Processed	T1	Unknown	165443	1054365	5.99	0.02	C9H9NO3	M+H	180.066	180.066	.76955 (ppm)	0	0	N/A	Method	True	False	Pass	Confirmed	5.33
Glycine_1Bz	5.97	Target Compound	74_F_SA_F16	74	Processed	T1	Unknown	140482	908182	5.96	-0.01	C9H9NO3	M+H	180.066	180.066	.43059 (ppm)	0	0	N/A	Method	True	False	Pass	Confirmed	6.32
Glycine_1Bz	5.97	Target Compound	75_B_F_SA_F16	75	Processed	T1	Unknown	82567	640922	5.99	0.02	C9H9NO3	M+H	180.066	180.066	-.07785 (ppm)	0	0	N/A	Manual	True	False	Pass	Confirmed	30.99
Glycine_1Bz	5.97	Target Compound	76_B_F_SA_F16	76	Processed	T1	Unknown	111543	670927	5.98	0.01	C9H9NO3	M+H	180.066	180.066	.68481 (ppm)	0	0	N/A	Method	True	False	Pass	Confirmed	4.93
Glycine_1Bz	5.97	Target Compound	77_B_F_SA_F16	77	Processed	T1	Unknown	73075	461942	5.98	0.01	C9H9NO3	M+H	180.066	180.066	1.78643 (ppm)	0	0	N/A	Method	True	False	Pass	Confirmed	3.18
Glycine_1Bz	5.97	Target Compound	78_F_SA_F147	78	Processed	T1	Unknown	410646	2439830	5.99	0.02	C9H9NO3	M+H	180.066	180.065	-.33207 (ppm)	0	0	N/A	Method	True	False	Pass	Confirmed	12.14
Glycine_1Bz	5.97	Target Compound	79_F_SA_F147	79	Processed	T1	Unknown	247493	1621045	5.97	0.00	C9H9NO3	M+H	180.066	180.066	.09163 (ppm)	0	0	N/A	Method	True	False	Pass	Confirmed	9.61
Glycine_1Bz	5.97	Target Compound	80_F_SA_F147	80	Processed	T1	Unknown	387565	2604029	5.98	0.01	C9H9NO3	M+H	180.066	180.066	.85429 (ppm)	0	0	N/A	Method	True	False	Pass	Confirmed	17.35
Glycine_1Bz	5.97	Target Compound	81_B_F_SA_F147	81	Processed	T1	Unknown	96424	610271	5.99	0.02	C9H9NO3	M+H	180.066	180.065	-.50155 (ppm)	0	0	N/A	Manual	True	False	Pass	Confirmed	37.38
Glycine_1Bz	5.97	Target Compound	82_B_F_SA_F147	82	Processed	T1	Unknown	73894	511122	5.97	0.00	C9H9NO3	M+H	180.066	180.065	-.24733 (ppm)	0	0	N/A	Manual	True	False	Pass	Confirmed	37.70
Glycine_1Bz	5.97	Target Compound	83_B_F_SA_F147	83	Processed	T1	Unknown	80055	516606	5.97	0.00	C9H9NO3	M+H	180.066	180.066	-.07785 (ppm)	0	0	N/A	Method	True	False	Pass	Confirmed	3.71
Glycine_1Bz	5.97	Target Compound	84_F_SA_F212	84	Processed	T1	Unknown	254995	1609086	5.99	0.02	C9H9NO3	M+H	180.066	180.066	.00689 (ppm)	0	0	N/A	Method	True	False	Pass	Confirmed	8.74
Glycine_1Bz	5.97	Target Compound	85_F_SA_F212	85	Processed	T1	Unknown	177835	1040190	5.97	0.00	C9H9NO3	M+H	180.066	180.066	.00689 (ppm)	0	0	N/A	Method	True	False	Pass	Confirmed	7.47
Glycine_1Bz	5.97	Target Compound	86_F_SA_F212	86	Processed	T1	Unknown	171313	1115203	5.97	0.00	C9H9NO3	M+H	180.066	180.066	-.07785 (ppm)	0	0	N/A	Method	True	False	Pass	Confirmed	7.43
Glycine_1Bz	5.97	Target Compound	87_B_F_SA_F212	87	Processed	T1	Unknown	66490	499587	6	0.03	C9H9NO3	M+H	180.066	180.065	-.16259 (ppm)	0	0	N/A	Manual	True	False	Pass	Confirmed	26.50
Glycine_1Bz	5.97	Target Compound	88_B_F_SA_F212	88	Processed	T1	Unknown	79082	484437	5.97	0.00	C9H9NO3	M+H	180.066	180.065	-.50155 (ppm)	0	0	N/A	Method	True	False	Pass	Confirmed	3.43
Glycine_1Bz	5.97	Target Compound	89_B_F_SA_F212	89	Processed	T1	Unknown	93762	550505	5.97	0.00	C9H9NO3	M+H	180.066	180.066	1.87117 (ppm)	0	0	N/A	Method	True	False	Pass	Confirmed	4.34
Glycine_1Bz	5.97	Target Compound	90_F_SA_F253	90	Processed	T1	Unknown	920668	6043690	6	0.03	C9H9NO3	M+H	180.066	180.066	-.07785 (ppm)	0	0	N/A	Method	True	False	Pass	Confirmed	30.91
Glycine_1Bz	5.97	Target Compound	91_F_SA_F253	91	Processed	T1	Unknown	1321886	8493984	5.98	0.01	C9H9NO3	M+H	180.066	180.066	.76955 (ppm)	0	0	N/A	Method	True	False	Pass	Confirmed	53.34
Glycine_1Bz	5.97	Target Compound	93_B_F_SA_F253	92	Processed	T1	Unknown	72762	535780	5.99	0.02	C9H9NO3	M+H	180.066	180.066	.26111 (ppm)	0	0	N/A	Manual	True	False	Pass	Confirmed	29.32
Glycine_1Bz	5.97	Target Compound	94_B_F_SA_F253	93	Processed	T1	Unknown	203647	1260089	5.97	0.00	C9H9NO3	M+H	180.066	180.066	1.53221 (ppm)	0	0	N/A	Method	True	False	Pass	Confirmed	11.11
Glycine_1Bz	5.97	Target Compound	95_B_F_SA_F253	94	Processed	T1	Unknown	90327	623431	5.95	-0.02	C9H9NO3	M+H	180.066	180.066	.00689 (ppm)	0	0	N/A	Method	True	False	Pass	Confirmed	4.15
Glycine_1Bz	5.97	Target Compound	96_Media_SA_Media	95	Processed	T1	Unknown	1340731	8939547	5.98	0.01	C9H9NO3	M+H	180.066	180.066	-.07785 (ppm)	0	0	N/A	Method	True	False	Pass	Confirmed	50.08
Glycine_1Bz	5.97	Target Compound	97_Media_C_SA_Media_C	96	Processed	T1	Unknown	394535	2578942	5.99	0.02	C9H9NO3	M+H	180.066	180.065	-.75577 (ppm)	0	0	N/A	Method	True	False	Pass	Confirmed	14.62
Glycine_1Bz	5.97	Target Compound	98_Media_C_SA_Media_C	97	Processed	T1	Unknown	961351	5862895	5.97	0.00	C9H9NO3	M+H	180.066	180.066	1.10851 (ppm)	0	0	N/A	Method	True	False	Pass	Confirmed	43.85
Glycine_1Bz	5.97	Target Compound	99_Media_C_SA_Media_C	98	Processed	T1	Unknown	563419	3563120	5.97	0.00	C9H9NO3	M+H	180.066	180.066	1.36273 (ppm)	0	0	N/A	Method	True	False	Pass	Confirmed	26.48
Glycine_1Bz	5.97	Target Compound	100_Media_C_SA_Media_C	99	Processed	T1	Unknown	650340	3847453	5.98	0.01	C9H9NO3	M+H	180.066	180.066	.09163 (ppm)	0	0	N/A	Method	True	False	Pass	Confirmed	25.32
Glycine_1Bz	5.97	Target Compound	101_Media_C_SA_Media_C	100	Processed	T1	Unknown	551876	3461437	5.97	0.00	C9H9NO3	M+H	180.066	180.066	.34585 (ppm)	0	0	N/A	Method	True	False	Pass	Confirmed	22.99
Glycine_1Bz	5.97	Target Compound	102_Media_C_SA_Media_C	101	Processed	T1	Unknown	535766	3455489	5.97	0.00	C9H9NO3	M+H	180.066	180.066	.60007 (ppm)	0	0	N/A	Method	True	False	Pass	Confirmed	22.68
Glycine_1Bz	5.97	Target Compound	103_Media_C_SA_Media_C	102	Processed	T1	Unknown	620213	3809349	5.99	0.02	C9H9NO3	M+H	180.066	180.066	.34585 (ppm)	0	0	N/A	Method	True	False	Pass	Confirmed	24.23
Glycine_1Bz	5.97	Target Compound	104_Media_C_SA_Media_C	103	Processed	T1	Unknown	579268	3726099	5.97	0.00	C9H9NO3	M+H	180.066	180.066	.34585 (ppm)	0	0	N/A	Method	True	False	Pass	Confirmed	24.32
Glycine_1Bz	5.97	Target Compound	Pool_62h_00	104	Processed	T1	Unknown	2236156	15307070	6.02	0.05	C9H9NO3	M+H	180.066	180.065	-.16259 (ppm)	0	0	N/A	Method	True	False	Pass	Confirmed	143.07
Glycine_1Bz	5.97	Target Compound	Pool_62h_03	105	Processed	T1	Unknown	3556563	21952269	5.98	0.01	C9H9NO3	M+H	180.066	180.066	.00689 (ppm)	0	0	N/A	Method	True	False	Pass	Confirmed	259.05
Glycine_1Bz	5.97	Target Compound	Pool_62h_06	106	Processed	T1	Unknown	3529766	22304796	5.98	0.01	C9H9NO3	M+H	180.066	180.066	.51533 (ppm)	0	0	N/A	Method	True	False	Pass	Confirmed	147.37
Glycine_1Bz	5.97	Target Compound	Pool_62h_07	107	Processed	T1	Unknown	3479380	22058306	5.98	0.01	C9H9NO3	M+H	180.066	180.066	.26111 (ppm)	0	0	N/A	Method	True	False	Pass	Confirmed	153.21
Glycine_1Bz	5.97	Target Compound	Pool_62h_10	108	Processed	T1	Unknown	3111156	20427938	5.97	0.00	C9H9NO3	M+H	180.066	180.066	1.10851 (ppm)	0	0	N/A	Method	True	False	Pass	Confirmed	150.51
Glycine_1Bz	5.97	Target Compound	Pool_62h_11	109	Processed	T1	Unknown	2652458	19444535	5.96	-0.01	C9H9NO3	M+H	180.066	180.066	.85429 (ppm)	0	0	N/A	Method	True	False	Pass	Confirmed	124.91
Glycine_1Bz	5.97	Target Compound	Std_MixAA_250_01	110	Processed	T1	Unknown	228224	1512686	6.04	0.07	C9H9NO3	M+H	180.066	180.065	-.84051 (ppm)	0	0	N/A	Method	True	False	Pass	Confirmed	41.81
Glycine_1Bz	5.97	Target Compound	Std_MixAA_250_02	111	Processed	T1	Unknown	179167	1165883	5.99	0.02	C9H9NO3	M+H	180.066	180.066	.43059 (ppm)	0	0	N/A	Method	True	False	Pass	Confirmed	45.67
Histidine_1Bz	4.55	Target Compound	01_B_SA_R09	1	Processed	T1	Unknown	120571	709328	4.59	0.04	C13H13N3O3	M+H	260.103	260.103	1.15910 (ppm)	0	0	N/A	Method	True	False	Pass	Confirmed	INF
Histidine_1Bz	4.55	Target Compound	02_B_SA_R09	2	Processed	T1	Unknown	85666	473666	4.55	0.00	C13H13N3O3	M+H	260.103	260.103	.57245 (ppm)	0	0	N/A	Method	True	False	Pass	Confirmed	INF
Histidine_1Bz	4.55	Target Compound	03_B_SA_R09	3	Processed	T1	Unknown	145989	835977	4.55	0.00	C13H13N3O3	M+H	260.103	260.103	1.62841 (ppm)	0	0	N/A	Method	True	False	Pass	Confirmed	INF
Histidine_1Bz	4.55	Target Compound	04_F_B_SA_R09	4	Processed	T1	Unknown	155151	874184	4.57	0.02	C13H13N3O3	M+H	260.103	260.103	.92444 (ppm)	0	0	N/A	Method	True	False	Pass	Confirmed	INF
Histidine_1Bz	4.55	Target Compound	05_F_B_SA_R09	5	Processed	T1	Unknown	128701	702904	4.55	0.00	C13H13N3O3	M+H	260.103	260.103	1.51108 (ppm)	0	0	N/A	Method	True	False	Pass	Confirmed	INF
Histidine_1Bz	4.55	Target Compound	06_F_B_SA_R09	6	Processed	T1	Unknown	154015	864273	4.55	0.00	C13H13N3O3	M+H	260.103	260.103	1.74574 (ppm)	0	0	N/A	Method	True	False	Pass	Confirmed	INF
Histidine_1Bz	4.55	Target Compound	07_B_SA_R16	7	Processed	T1	Unknown	125033	702044	4.58	0.03	C13H13N3O3	M+H	260.103	260.103	.45512 (ppm)	0	0	N/A	Method	True	False	Pass	Confirmed	INF
Histidine_1Bz	4.55	Target Compound	08_B_SA_R16	8	Processed	T1	Unknown	113745	602979	4.56	0.01	C13H13N3O3	M+H	260.103	260.103	.68978 (ppm)	0	0	N/A	Method	True	False	Pass	Confirmed	INF
Histidine_1Bz	4.55	Target Compound	09_B_SA_R16	9	Processed	T1	Unknown	173871	1012238	4.56	0.01	C13H13N3O3	M+H	260.103	260.103	1.62841 (ppm)	0	0	N/A	Method	True	False	Pass	Confirmed	INF
Histidine_1Bz	4.55	Target Compound	10_F_B_SA_R16	10	Processed	T1	Unknown	882840	4888663	4.57	0.02	C13H13N3O3	M+H	260.103	260.103	.57245 (ppm)	0	0	N/A	Method	True	False	Pass	Confirmed	INF
Histidine_1Bz	4.55	Target Compound	11_F_B_SA_R16	11	Processed	T1	Unknown	178576	994382	4.55	0.00	C13H13N3O3	M+H	260.103	260.103	1.15910 (ppm)	0	0	N/A	Method	True	False	Pass	Confirmed	INF
Histidine_1Bz	4.55	Target Compound	12_F_B_SA_R16	12	Processed	T1	Unknown	922263	5218668	4.56	0.01	C13H13N3O3	M+H	260.103	260.103	1.62841 (ppm)	0	0	N/A	Method	True	False	Pass	Confirmed	INF
Histidine_1Bz	4.55	Target Compound	13_B_SA_R147	13	Processed	T1	Unknown	615727	3605211	4.56	0.01	C13H13N3O3	M+H	260.103	260.103	1.04177 (ppm)	0	0	N/A	Method	True	False	Pass	Confirmed	INF
Histidine_1Bz	4.55	Target Compound	14_B_SA_R147	14	Processed	T1	Unknown	483079	2771424	4.57	0.02	C13H13N3O3	M+H	260.103	260.103	.92444 (ppm)	0	0	N/A	Method	True	False	Pass	Confirmed	INF
Histidine_1Bz	4.55	Target Compound	15_B_SA_R147	15	Processed	T1	Unknown	438367	2535875	4.55	0.00	C13H13N3O3	M+H	260.103	260.103	1.51108 (ppm)	0	0	N/A	Method	True	False	Pass	Confirmed	INF
Histidine_1Bz	4.55	Target Compound	16_F_B_SA_R147	16	Processed	T1	Unknown	245294	1356816	4.57	0.02	C13H13N3O3	M+H	260.103	260.103	.45512 (ppm)	0	0	N/A	Method	True	False	Pass	Confirmed	INF
Histidine_1Bz	4.55	Target Compound	17_F_B_SA_R147	17	Processed	T1	Unknown	268426	1515289	4.55	0.00	C13H13N3O3	M+H	260.103	260.103	1.27643 (ppm)	0	0	N/A	Method	True	False	Pass	Confirmed	INF
Histidine_1Bz	4.55	Target Compound	18_F_B_SA_R147	18	Processed	T1	Unknown	350970	1992783	4.55	0.00	C13H13N3O3	M+H	260.103	260.103	1.62841 (ppm)	0	0	N/A	Method	True	False	Pass	Confirmed	INF
Histidine_1Bz	4.55	Target Compound	19_B_SA_R318	19	Processed	T1	Unknown	137215	763857	4.57	0.02	C13H13N3O3	M+H	260.103	260.103	.33779 (ppm)	0	0	N/A	Method	True	False	Pass	Confirmed	INF
Histidine_1Bz	4.55	Target Compound	20_B_SA_R318	20	Processed	T1	Unknown	185474	1019219	4.55	0.00	C13H13N3O3	M+H	260.103	260.103	.92444 (ppm)	0	0	N/A	Method	True	False	Pass	Confirmed	INF
Histidine_1Bz	4.55	Target Compound	21_B_SA_R318	21	Processed	T1	Unknown	132988	737475	4.55	0.00	C13H13N3O3	M+H	260.103	260.103	1.86307 (ppm)	0	0	N/A	Method	True	False	Pass	Confirmed	INF
Histidine_1Bz	4.55	Target Compound	22_F_B_SA_R318	22	Processed	T1	Unknown	303022	1668218	4.57	0.02	C13H13N3O3	M+H	260.103	260.103	.57245 (ppm)	0	0	N/A	Method	True	False	Pass	Confirmed	INF
Histidine_1Bz	4.55	Target Compound	23_F_B_SA_R318	23	Processed	T1	Unknown	269691	1524990	4.55	0.00	C13H13N3O3	M+H	260.103	260.103	.92444 (ppm)	0	0	N/A	Method	True	False	Pass	Confirmed	INF
Histidine_1Bz	4.55	Target Compound	24_Media_SA_Media	24	Processed	T1	Unknown	820246	4537044	4.56	0.01	C13H13N3O3	M+H	260.103	260.103	.57245 (ppm)	0	0	N/A	Method	True	False	Pass	Confirmed	INF
Histidine_1Bz	4.55	Target Compound	25_F_B_SA_R318	25	Processed	T1	Unknown	585628	3322831	4.56	0.01	C13H13N3O3	M+H	260.103	260.103	1.15910 (ppm)	0	0	N/A	Method	True	False	Pass	Confirmed	INF
Histidine_1Bz	4.55	Target Compound	26_B_SA_R327	26	Processed	T1	Unknown	197203	1178224	4.56	0.01	C13H13N3O3	M+H	260.103	260.103	.92444 (ppm)	0	0	N/A	Method	True	False	Pass	Confirmed	INF
Histidine_1Bz	4.55	Target Compound	27_B_SA_R327	27	Processed	T1	Unknown	370074	2141098	4.55	0.00	C13H13N3O3	M+H	260.103	260.103	1.04177 (ppm)	0	0	N/A	Method	True	False	Pass	Confirmed	INF
Histidine_1Bz	4.55	Target Compound	28_B_SA_R327	28	Processed	T1	Unknown	495233	2850330	4.56	0.01	C13H13N3O3	M+H	260.103	260.103	1.51108 (ppm)	0	0	N/A	Method	True	False	Pass	Confirmed	INF
Histidine_1Bz	4.55	Target Compound	29_F_B_SA_R327	29	Processed	T1	Unknown	345060	1951773	4.56	0.01	C13H13N3O3	M+H	260.103	260.103	1.39375 (ppm)	0	0	N/A	Method	True	False	Pass	Confirmed	INF
Histidine_1Bz	4.55	Target Compound	30_F_B_SA_R327	30	Processed	T1	Unknown	422206	2302613	4.55	0.00	C13H13N3O3	M+H	260.103	260.103	1.04177 (ppm)	0	0	N/A	Method	True	False	Pass	Confirmed	INF
Histidine_1Bz	4.55	Target Compound	31_F_B_SA_R327	31	Processed	T1	Unknown	387730	2212210	4.55	0.00	C13H13N3O3	M+H	260.103	260.103	1.27643 (ppm)	0	0	N/A	Method	True	False	Pass	Confirmed	INF
Histidine_1Bz	4.55	Target Compound	32_B_SA_R420	32	Processed	T1	Unknown	382443	2161823	4.57	0.02	C13H13N3O3	M+H	260.103	260.103	.68978 (ppm)	0	0	N/A	Method	True	False	Pass	Confirmed	INF
Histidine_1Bz	4.55	Target Compound	33_B_SA_R420	33	Processed	T1	Unknown	334312	1992092	4.55	0.00	C13H13N3O3	M+H	260.103	260.103	1.39375 (ppm)	0	0	N/A	Method	True	False	Pass	Confirmed	INF
Histidine_1Bz	4.55	Target Compound	34_B_SA_R420	34	Processed	T1	Unknown	376449	2016767	4.55	0.00	C13H13N3O3	M+H	260.103	260.103	1.74574 (ppm)	0	0	N/A	Method	True	False	Pass	Confirmed	INF
Histidine_1Bz	4.55	Target Compound	35_F_B_SA_R420	35	Processed	T1	Unknown	316863	1793245	4.56	0.01	C13H13N3O3	M+H	260.103	260.103	1.27643 (ppm)	0	0	N/A	Method	True	False	Pass	Confirmed	INF
Histidine_1Bz	4.55	Target Compound	36_F_B_SA_R420	36	Processed	T1	Unknown	410844	2406697	4.56	0.01	C13H13N3O3	M+H	260.103	260.103	1.15910 (ppm)	0	0	N/A	Method	True	False	Pass	Confirmed	INF
Histidine_1Bz	4.55	Target Compound	37_F_B_SA_R420	37	Processed	T1	Unknown	365894	2037333	4.58	0.03	C13H13N3O3	M+H	260.103	260.103	1.15910 (ppm)	0	0	N/A	Method	True	False	Pass	Confirmed	INF
Histidine_1Bz	4.55	Target Compound	38_B_SA_R431	38	Processed	T1	Unknown	409159	2269043	4.56	0.01	C13H13N3O3	M+H	260.103	260.103	1.62841 (ppm)	0	0	N/A	Method	True	False	Pass	Confirmed	INF
Histidine_1Bz	4.55	Target Compound	39_B_SA_R431	39	Processed	T1	Unknown	405473	2304478	4.55	0.00	C13H13N3O3	M+H	260.103	260.103	.92444 (ppm)	0	0	N/A	Method	True	False	Pass	Confirmed	INF
Histidine_1Bz	4.55	Target Compound	40_B_SA_R431	40	Processed	T1	Unknown	209719	1201128	4.56	0.01	C13H13N3O3	M+H	260.103	260.103	1.74574 (ppm)	0	0	N/A	Method	True	False	Pass	Confirmed	INF
Histidine_1Bz	4.55	Target Compound	41_F_B_SA_R431	41	Processed	T1	Unknown	252936	1419805	4.56	0.01	C13H13N3O3	M+H	260.103	260.103	.68978 (ppm)	0	0	N/A	Method	True	False	Pass	Confirmed	INF
Histidine_1Bz	4.55	Target Compound	42_F_B_SA_R431	42	Processed	T1	Unknown	322304	1777765	4.56	0.01	C13H13N3O3	M+H	260.103	260.103	.57245 (ppm)	0	0	N/A	Method	True	False	Pass	Confirmed	INF
Histidine_1Bz	4.55	Target Compound	43_F_B_SA_R431	43	Processed	T1	Unknown	391787	2260879	4.55	0.00	C13H13N3O3	M+H	260.103	260.103	1.62841 (ppm)	0	0	N/A	Method	True	False	Pass	Confirmed	INF
Histidine_1Bz	4.55	Target Compound	44_B_SA_R565	44	Processed	T1	Unknown	154603	880187	4.57	0.02	C13H13N3O3	M+H	260.103	260.103	1.15910 (ppm)	0	0	N/A	Method	True	False	Pass	Confirmed	INF
Histidine_1Bz	4.55	Target Compound	45_B_SA_R565	45	Processed	T1	Unknown	492239	2888064	4.56	0.01	C13H13N3O3	M+H	260.103	260.103	.92444 (ppm)	0	0	N/A	Method	True	False	Pass	Confirmed	INF
Histidine_1Bz	4.55	Target Compound	46_B_SA_R565	46	Processed	T1	Unknown	273002	1506210	4.55	0.00	C13H13N3O3	M+H	260.103	260.103	1.86307 (ppm)	0	0	N/A	Method	True	False	Pass	Confirmed	INF
Histidine_1Bz	4.55	Target Compound	47_Media_SA_Media	47	Processed	T1	Unknown	376736	2177259	4.56	0.01	C13H13N3O3	M+H	260.103	260.103	.68978 (ppm)	0	0	N/A	Method	True	False	Pass	Confirmed	INF
Histidine_1Bz	4.55	Target Compound	48_Media_SA_Media	48	Processed	T1	Unknown	677090	4072524	4.55	0.00	C13H13N3O3	M+H	260.103	260.103	1.51108 (ppm)	0	0	N/A	Method	True	False	Pass	Confirmed	INF
Histidine_1Bz	4.55	Target Compound	49_F_B_SA_R565	49	Processed	T1	Unknown	165188	965101	4.56	0.01	C13H13N3O3	M+H	260.103	260.103	.57245 (ppm)	0	0	N/A	Method	True	False	Pass	Confirmed	INF
Histidine_1Bz	4.55	Target Compound	50_F_B_SA_R565	50	Processed	T1	Unknown	249379	1479485	4.56	0.01	C13H13N3O3	M+H	260.103	260.103	1.15910 (ppm)	0	0	N/A	Method	True	False	Pass	Confirmed	INF
Histidine_1Bz	4.55	Target Compound	51_F_B_SA_R565	51	Processed	T1	Unknown	229853	1387758	4.56	0.01	C13H13N3O3	M+H	260.103	260.103	1.51108 (ppm)	0	0	N/A	Method	True	False	Pass	Confirmed	INF
Histidine_1Bz	4.55	Target Compound	52_B_SA_R568	52	Processed	T1	Unknown	212177	1184473	4.56	0.01	C13H13N3O3	M+H	260.103	260.103	1.04177 (ppm)	0	0	N/A	Method	True	False	Pass	Confirmed	INF
Histidine_1Bz	4.55	Target Compound	53_B_SA_R568	53	Processed	T1	Unknown	564781	3178178	4.55	0.00	C13H13N3O3	M+H	260.103	260.103	1.27643 (ppm)	0	0	N/A	Method	True	False	Pass	Confirmed	INF
Histidine_1Bz	4.55	Target Compound	54_B_SA_R568	54	Processed	T1	Unknown	464253	2672750	4.56	0.01	C13H13N3O3	M+H	260.103	260.104	2.44971 (ppm)	0	0	N/A	Method	True	False	Pass	Confirmed	INF
Histidine_1Bz	4.55	Target Compound	55_F_B_SA_R568	55	Processed	T1	Unknown	447420	2493949	4.56	0.01	C13H13N3O3	M+H	260.103	260.103	1.39375 (ppm)	0	0	N/A	Method	True	False	Pass	Confirmed	INF
Histidine_1Bz	4.55	Target Compound	56_F_B_SA_R568	56	Processed	T1	Unknown	411247	2398098	4.55	0.00	C13H13N3O3	M+H	260.103	260.103	.33779 (ppm)	0	0	N/A	Method	True	False	Pass	Confirmed	INF
Histidine_1Bz	4.55	Target Compound	57_F_B_SA_R568	57	Processed	T1	Unknown	363293	2050635	4.55	0.00	C13H13N3O3	M+H	260.103	260.103	1.51108 (ppm)	0	0	N/A	Method	True	False	Pass	Confirmed	INF
Histidine_1Bz	4.55	Target Compound	58_B_SA_R651	58	Processed	T1	Unknown	224776	1236399	4.55	0.00	C13H13N3O3	M+H	260.103	260.103	1.15910 (ppm)	0	0	N/A	Method	True	False	Pass	Confirmed	INF
Histidine_1Bz	4.55	Target Compound	59_B_SA_R651	59	Processed	T1	Unknown	251465	1499976	4.55	0.00	C13H13N3O3	M+H	260.103	260.103	1.74574 (ppm)	0	0	N/A	Method	True	False	Pass	Confirmed	INF
Histidine_1Bz	4.55	Target Compound	60_B_SA_R651	60	Processed	T1	Unknown	238188	1440218	4.56	0.01	C13H13N3O3	M+H	260.103	260.103	1.86307 (ppm)	0	0	N/A	Method	True	False	Pass	Confirmed	INF
Histidine_1Bz	4.55	Target Compound	61_F_B_SA_R651	61	Processed	T1	Unknown	425477	2346648	4.57	0.02	C13H13N3O3	M+H	260.103	260.103	1.74574 (ppm)	0	0	N/A	Method	True	False	Pass	Confirmed	INF
Histidine_1Bz	4.55	Target Compound	62_F_B_SA_R651	62	Processed	T1	Unknown	341456	1941309	4.55	0.00	C13H13N3O3	M+H	260.103	260.103	1.51108 (ppm)	0	0	N/A	Method	True	False	Pass	Confirmed	INF
Histidine_1Bz	4.55	Target Compound	63_F_B_SA_R651	63	Processed	T1	Unknown	312502	1759540	4.55	0.00	C13H13N3O3	M+H	260.103	260.103	1.62841 (ppm)	0	0	N/A	Method	True	False	Pass	Confirmed	INF
Histidine_1Bz	4.55	Target Compound	64_B_SA_R695	64	Processed	T1	Unknown	304132	1742385	4.56	0.01	C13H13N3O3	M+H	260.103	260.103	.45512 (ppm)	0	0	N/A	Method	True	False	Pass	Confirmed	INF
Histidine_1Bz	4.55	Target Compound	65_B_SA_R695	65	Processed	T1	Unknown	488968	2808936	4.55	0.00	C13H13N3O3	M+H	260.103	260.103	1.04177 (ppm)	0	0	N/A	Method	True	False	Pass	Confirmed	INF
Histidine_1Bz	4.55	Target Compound	66_B_SA_R695	66	Processed	T1	Unknown	332592	1871447	4.55	0.00	C13H13N3O3	M+H	260.103	260.103	1.74574 (ppm)	0	0	N/A	Method	True	False	Pass	Confirmed	INF
Histidine_1Bz	4.55	Target Compound	67_F_B_SA_R695	67	Processed	T1	Unknown	176714	1007942	4.55	0.00	C13H13N3O3	M+H	260.103	260.103	.68978 (ppm)	0	0	N/A	Method	True	False	Pass	Confirmed	INF
Histidine_1Bz	4.55	Target Compound	68_F_B_SA_R695	68	Processed	T1	Unknown	255627	1468610	4.56	0.01	C13H13N3O3	M+H	260.103	260.103	1.51108 (ppm)	0	0	N/A	Method	True	False	Pass	Confirmed	INF
Histidine_1Bz	4.55	Target Compound	69_F_B_SA_R695	69	Processed	T1	Unknown	143904	819556	4.56	0.01	C13H13N3O3	M+H	260.103	260.104	2.09773 (ppm)	0	0	N/A	Method	True	False	Pass	Confirmed	INF
Histidine_1Bz	4.55	Target Compound	70_F_SA_F16	70	Processed	T1	Unknown	364288	2072595	4.55	0.00	C13H13N3O3	M+H	260.103	260.103	1.04177 (ppm)	0	0	N/A	Method	True	False	Pass	Confirmed	INF
Histidine_1Bz	4.55	Target Compound	71_Media_SA_Media	71	Processed	T1	Unknown	437463	2448948	4.56	0.01	C13H13N3O3	M+H	260.103	260.103	1.27643 (ppm)	0	0	N/A	Method	True	False	Pass	Confirmed	INF
Histidine_1Bz	4.55	Target Compound	72_Media_SA_Media	72	Processed	T1	Unknown	549540	3121011	4.55	0.00	C13H13N3O3	M+H	260.103	260.104	2.21506 (ppm)	0	0	N/A	Method	True	False	Pass	Confirmed	INF
Histidine_1Bz	4.55	Target Compound	73_F_SA_F16	73	Processed	T1	Unknown	254167	1489426	4.55	0.00	C13H13N3O3	M+H	260.103	260.103	1.39375 (ppm)	0	0	N/A	Method	True	False	Pass	Confirmed	INF
Histidine_1Bz	4.55	Target Compound	74_F_SA_F16	74	Processed	T1	Unknown	230490	1404887	4.56	0.01	C13H13N3O3	M+H	260.103	260.104	2.21506 (ppm)	0	0	N/A	Method	True	False	Pass	Confirmed	INF
Histidine_1Bz	4.55	Target Compound	75_B_F_SA_F16	75	Processed	T1	Unknown	106864	578275	4.55	0.00	C13H13N3O3	M+H	260.103	260.103	1.27643 (ppm)	0	0	N/A	Method	True	False	Pass	Confirmed	INF
Histidine_1Bz	4.55	Target Compound	76_B_F_SA_F16	76	Processed	T1	Unknown	195765	1099975	4.56	0.01	C13H13N3O3	M+H	260.103	260.103	1.15910 (ppm)	0	0	N/A	Method	True	False	Pass	Confirmed	INF
Histidine_1Bz	4.55	Target Compound	77_B_F_SA_F16	77	Processed	T1	Unknown	196025	1102612	4.54	-0.01	C13H13N3O3	M+H	260.103	260.103	1.62841 (ppm)	0	0	N/A	Method	True	False	Pass	Confirmed	INF
Histidine_1Bz	4.55	Target Compound	78_F_SA_F147	78	Processed	T1	Unknown	198798	1133469	4.55	0.00	C13H13N3O3	M+H	260.103	260.103	.80711 (ppm)	0	0	N/A	Method	True	False	Pass	Confirmed	INF
Histidine_1Bz	4.55	Target Compound	79_F_SA_F147	79	Processed	T1	Unknown	248469	1538013	4.55	0.00	C13H13N3O3	M+H	260.103	260.103	1.04177 (ppm)	0	0	N/A	Method	True	False	Pass	Confirmed	INF
Histidine_1Bz	4.55	Target Compound	80_F_SA_F147	80	Processed	T1	Unknown	232991	1324184	4.56	0.01	C13H13N3O3	M+H	260.103	260.103	1.39375 (ppm)	0	0	N/A	Method	True	False	Pass	Confirmed	INF
Histidine_1Bz	4.55	Target Compound	81_B_F_SA_F147	81	Processed	T1	Unknown	128956	694206	4.55	0.00	C13H13N3O3	M+H	260.103	260.103	.45512 (ppm)	0	0	N/A	Method	True	False	Pass	Confirmed	INF
Histidine_1Bz	4.55	Target Compound	82_B_F_SA_F147	82	Processed	T1	Unknown	128634	752967	4.57	0.02	C13H13N3O3	M+H	260.103	260.103	.80711 (ppm)	0	0	N/A	Method	True	False	Pass	Confirmed	INF
Histidine_1Bz	4.55	Target Compound	83_B_F_SA_F147	83	Processed	T1	Unknown	212949	1157036	4.55	0.00	C13H13N3O3	M+H	260.103	260.103	1.74574 (ppm)	0	0	N/A	Method	True	False	Pass	Confirmed	INF
Histidine_1Bz	4.55	Target Compound	84_F_SA_F212	84	Processed	T1	Unknown	193804	1079436	4.55	0.00	C13H13N3O3	M+H	260.103	260.103	1.27643 (ppm)	0	0	N/A	Method	True	False	Pass	Confirmed	INF
Histidine_1Bz	4.55	Target Compound	85_F_SA_F212	85	Processed	T1	Unknown	395760	2276095	4.55	0.00	C13H13N3O3	M+H	260.103	260.103	1.39375 (ppm)	0	0	N/A	Method	True	False	Pass	Confirmed	INF
Histidine_1Bz	4.55	Target Compound	86_F_SA_F212	86	Processed	T1	Unknown	307762	1869989	4.54	-0.01	C13H13N3O3	M+H	260.103	260.103	1.74574 (ppm)	0	0	N/A	Method	True	False	Pass	Confirmed	INF
Histidine_1Bz	4.55	Target Compound	87_B_F_SA_F212	87	Processed	T1	Unknown	113164	625517	4.56	0.01	C13H13N3O3	M+H	260.103	260.103	1.27643 (ppm)	0	0	N/A	Method	True	False	Pass	Confirmed	INF
Histidine_1Bz	4.55	Target Compound	88_B_F_SA_F212	88	Processed	T1	Unknown	144493	823675	4.55	0.00	C13H13N3O3	M+H	260.103	260.103	1.27643 (ppm)	0	0	N/A	Method	True	False	Pass	Confirmed	INF
Histidine_1Bz	4.55	Target Compound	89_B_F_SA_F212	89	Processed	T1	Unknown	260303	1550608	4.56	0.01	C13H13N3O3	M+H	260.103	260.103	1.62841 (ppm)	0	0	N/A	Method	True	False	Pass	Confirmed	INF
Histidine_1Bz	4.55	Target Compound	90_F_SA_F253	90	Processed	T1	Unknown	255545	1495745	4.57	0.02	C13H13N3O3	M+H	260.103	260.103	.92444 (ppm)	0	0	N/A	Method	True	False	Pass	Confirmed	INF
Histidine_1Bz	4.55	Target Compound	91_F_SA_F253	91	Processed	T1	Unknown	462435	2609094	4.56	0.01	C13H13N3O3	M+H	260.103	260.103	1.27643 (ppm)	0	0	N/A	Method	True	False	Pass	Confirmed	INF
Histidine_1Bz	4.55	Target Compound	93_B_F_SA_F253	92	Processed	T1	Unknown	124522	712946	4.55	0.00	C13H13N3O3	M+H	260.103	260.103	.45512 (ppm)	0	0	N/A	Method	True	False	Pass	Confirmed	INF
Histidine_1Bz	4.55	Target Compound	94_B_F_SA_F253	93	Processed	T1	Unknown	705955	4031983	4.55	0.00	C13H13N3O3	M+H	260.103	260.103	1.62841 (ppm)	0	0	N/A	Method	True	False	Pass	Confirmed	INF
Histidine_1Bz	4.55	Target Compound	95_B_F_SA_F253	94	Processed	T1	Unknown	219612	1250745	4.55	0.00	C13H13N3O3	M+H	260.103	260.103	1.27643 (ppm)	0	0	N/A	Method	True	False	Pass	Confirmed	INF
Histidine_1Bz	4.55	Target Compound	96_Media_SA_Media	95	Processed	T1	Unknown	710910	3942883	4.56	0.01	C13H13N3O3	M+H	260.103	260.103	.45512 (ppm)	0	0	N/A	Method	True	False	Pass	Confirmed	INF
Histidine_1Bz	4.55	Target Compound	97_Media_C_SA_Media_C	96	Processed	T1	Unknown	709299	3895476	4.55	0.00	C13H13N3O3	M+H	260.103	260.103	1.04177 (ppm)	0	0	N/A	Method	True	False	Pass	Confirmed	INF
Histidine_1Bz	4.55	Target Compound	98_Media_C_SA_Media_C	97	Processed	T1	Unknown	1029347	5849744	4.55	0.00	C13H13N3O3	M+H	260.103	260.103	1.15910 (ppm)	0	0	N/A	Method	True	False	Pass	Confirmed	INF
Histidine_1Bz	4.55	Target Compound	99_Media_C_SA_Media_C	98	Processed	T1	Unknown	1346560	7270546	4.55	0.00	C13H13N3O3	M+H	260.103	260.103	1.98040 (ppm)	0	0	N/A	Method	True	False	Pass	Confirmed	INF
Histidine_1Bz	4.55	Target Compound	100_Media_C_SA_Media_C	99	Processed	T1	Unknown	1228803	6889844	4.55	0.00	C13H13N3O3	M+H	260.103	260.103	1.62841 (ppm)	0	0	N/A	Method	True	False	Pass	Confirmed	INF
Histidine_1Bz	4.55	Target Compound	101_Media_C_SA_Media_C	100	Processed	T1	Unknown	1095149	6161143	4.55	0.00	C13H13N3O3	M+H	260.103	260.103	1.62841 (ppm)	0	0	N/A	Method	True	False	Pass	Confirmed	INF
Histidine_1Bz	4.55	Target Compound	102_Media_C_SA_Media_C	101	Processed	T1	Unknown	1046156	5845745	4.55	0.00	C13H13N3O3	M+H	260.103	260.103	1.62841 (ppm)	0	0	N/A	Method	True	False	Pass	Confirmed	INF
Histidine_1Bz	4.55	Target Compound	103_Media_C_SA_Media_C	102	Processed	T1	Unknown	1453455	8066204	4.55	0.00	C13H13N3O3	M+H	260.103	260.103	.92444 (ppm)	0	0	N/A	Method	True	False	Pass	Confirmed	INF
Histidine_1Bz	4.55	Target Compound	104_Media_C_SA_Media_C	103	Processed	T1	Unknown	1292263	7053242	4.55	0.00	C13H13N3O3	M+H	260.103	260.103	1.15910 (ppm)	0	0	N/A	Method	True	False	Pass	Confirmed	INF
Histidine_1Bz	4.55	Target Compound	Pool_62h_00	104	Processed	T1	Unknown	357240	2068227	4.59	0.04	C13H13N3O3	M+H	260.103	260.103	.57245 (ppm)	0	0	N/A	Method	True	False	Pass	Confirmed	INF
Histidine_1Bz	4.55	Target Compound	Pool_62h_03	105	Processed	T1	Unknown	321581	1842347	4.55	0.00	C13H13N3O3	M+H	260.103	260.103	1.04177 (ppm)	0	0	N/A	Method	True	False	Pass	Confirmed	INF
Histidine_1Bz	4.55	Target Compound	Pool_62h_06	106	Processed	T1	Unknown	362485	2015149	4.55	0.00	C13H13N3O3	M+H	260.103	260.103	1.27643 (ppm)	0	0	N/A	Method	True	False	Pass	Confirmed	INF
Histidine_1Bz	4.55	Target Compound	Pool_62h_07	107	Processed	T1	Unknown	385659	2169855	4.55	0.00	C13H13N3O3	M+H	260.103	260.103	.92444 (ppm)	0	0	N/A	Method	True	False	Pass	Confirmed	INF
Histidine_1Bz	4.55	Target Compound	Pool_62h_10	108	Processed	T1	Unknown	389623	2178912	4.55	0.00	C13H13N3O3	M+H	260.103	260.103	1.51108 (ppm)	0	0	N/A	Method	True	False	Pass	Confirmed	INF
Histidine_1Bz	4.55	Target Compound	Pool_62h_11	109	Processed	T1	Unknown	396893	2363322	4.55	0.00	C13H13N3O3	M+H	260.103	260.103	1.74574 (ppm)	0	0	N/A	Method	True	False	Pass	Confirmed	INF
Histidine_1Bz	4.55	Target Compound	Std_MixAA_250_01	110	Processed	T1	Unknown	1727509	9850391	4.6	0.05	C13H13N3O3	M+H	260.103	260.103	.33779 (ppm)	0	0	N/A	Method	True	False	Pass	Confirmed	INF
Histidine_1Bz	4.55	Target Compound	Std_MixAA_250_02	111	Processed	T1	Unknown	1797261	10373421	4.56	0.01	C13H13N3O3	M+H	260.103	260.104	2.09773 (ppm)	0	0	N/A	Method	True	False	Pass	Confirmed	INF
Isoleucine_1Bz	9.85	Target Compound	01_B_SA_R09	1	Processed	T1	Unknown	148390	1100626	9.88	0.03	C13H17NO3	M+H	236.128	236.128	.35720 (ppm)	0	0	N/A	Method	True	False	Pass	Confirmed	19.57
Isoleucine_1Bz	9.85	Target Compound	02_B_SA_R09	2	Processed	T1	Unknown	152473	1042323	9.89	0.04	C13H17NO3	M+H	236.128	236.128	.55107 (ppm)	0	0	N/A	Method	True	False	Pass	Confirmed	INF
Isoleucine_1Bz	9.85	Target Compound	03_B_SA_R09	3	Processed	T1	Unknown	141481	1014539	9.88	0.03	C13H17NO3	M+H	236.128	236.128	1.13265 (ppm)	0	0	N/A	Method	True	False	Pass	Confirmed	INF
Isoleucine_1Bz	9.85	Target Compound	04_F_B_SA_R09	4	Processed	T1	Unknown	205602	1372324	9.89	0.04	C13H17NO3	M+H	236.128	236.128	.16334 (ppm)	0	0	N/A	Method	True	False	Pass	Confirmed	31.15
Isoleucine_1Bz	9.85	Target Compound	05_F_B_SA_R09	5	Processed	T1	Unknown	167117	1037018	9.89	0.04	C13H17NO3	M+H	236.128	236.128	.74493 (ppm)	0	0	N/A	Method	True	False	Pass	Confirmed	INF
Isoleucine_1Bz	9.85	Target Compound	06_F_B_SA_R09	6	Processed	T1	Unknown	159176	1093653	9.89	0.04	C13H17NO3	M+H	236.128	236.128	1.39114 (ppm)	0	0	N/A	Method	True	False	Pass	Confirmed	INF
Isoleucine_1Bz	9.85	Target Compound	07_B_SA_R16	7	Processed	T1	Unknown	150690	915167	9.89	0.04	C13H17NO3	M+H	236.128	236.128	-.74135 (ppm)	0	0	N/A	Method	True	False	Pass	Confirmed	17.85
Isoleucine_1Bz	9.85	Target Compound	08_B_SA_R16	8	Processed	T1	Unknown	122820	808058	9.88	0.03	C13H17NO3	M+H	236.128	236.128	.09872 (ppm)	0	0	N/A	Method	True	False	Pass	Confirmed	INF
Isoleucine_1Bz	9.85	Target Compound	09_B_SA_R16	9	Processed	T1	Unknown	143796	907160	9.88	0.03	C13H17NO3	M+H	236.128	236.128	1.00341 (ppm)	0	0	N/A	Method	True	False	Pass	Confirmed	INF
Isoleucine_1Bz	9.85	Target Compound	10_F_B_SA_R16	10	Processed	T1	Unknown	334481	2022922	9.9	0.05	C13H17NO3	M+H	236.128	236.128	.03410 (ppm)	0	0	N/A	Method	True	False	Pass	Confirmed	42.35
Isoleucine_1Bz	9.85	Target Compound	11_F_B_SA_R16	11	Processed	T1	Unknown	214586	1371269	9.88	0.03	C13H17NO3	M+H	236.128	236.128	.03410 (ppm)	0	0	N/A	Method	True	False	Pass	Confirmed	INF
Isoleucine_1Bz	9.85	Target Compound	12_F_B_SA_R16	12	Processed	T1	Unknown	306126	1779852	9.89	0.04	C13H17NO3	M+H	236.128	236.128	1.13265 (ppm)	0	0	N/A	Method	True	False	Pass	Confirmed	INF
Isoleucine_1Bz	9.85	Target Compound	13_B_SA_R147	13	Processed	T1	Unknown	1008663	6250921	9.89	0.04	C13H17NO3	M+H	236.128	236.128	-.09514 (ppm)	0	0	N/A	Method	True	False	Pass	Confirmed	134.90
Isoleucine_1Bz	9.85	Target Compound	14_B_SA_R147	14	Processed	T1	Unknown	328766	1927066	9.88	0.03	C13H17NO3	M+H	236.128	236.128	.03410 (ppm)	0	0	N/A	Method	True	False	Pass	Confirmed	INF
Isoleucine_1Bz	9.85	Target Compound	15_B_SA_R147	15	Processed	T1	Unknown	1497914	9485930	9.88	0.03	C13H17NO3	M+H	236.128	236.128	.87417 (ppm)	0	0	N/A	Method	True	False	Pass	Confirmed	INF
Isoleucine_1Bz	9.85	Target Compound	16_F_B_SA_R147	16	Processed	T1	Unknown	355042	2164502	9.88	0.03	C13H17NO3	M+H	236.128	236.128	.42182 (ppm)	0	0	N/A	Method	True	False	Pass	Confirmed	59.36
Isoleucine_1Bz	9.85	Target Compound	17_F_B_SA_R147	17	Processed	T1	Unknown	302514	1806978	9.88	0.03	C13H17NO3	M+H	236.128	236.128	.42182 (ppm)	0	0	N/A	Method	True	False	Pass	Confirmed	INF
Isoleucine_1Bz	9.85	Target Compound	18_F_B_SA_R147	18	Processed	T1	Unknown	307863	1931294	9.89	0.04	C13H17NO3	M+H	236.128	236.128	.61569 (ppm)	0	0	N/A	Method	True	False	Pass	Confirmed	INF
Isoleucine_1Bz	9.85	Target Compound	19_B_SA_R318	19	Processed	T1	Unknown	183405	1183819	9.9	0.05	C13H17NO3	M+H	236.128	236.128	-.22438 (ppm)	0	0	N/A	Method	True	False	Pass	Confirmed	56.98
Isoleucine_1Bz	9.85	Target Compound	20_B_SA_R318	20	Processed	T1	Unknown	201970	1219024	9.89	0.04	C13H17NO3	M+H	236.128	236.128	1.00341 (ppm)	0	0	N/A	Method	True	False	Pass	Confirmed	INF
Isoleucine_1Bz	9.85	Target Compound	21_B_SA_R318	21	Processed	T1	Unknown	174627	1019751	9.88	0.03	C13H17NO3	M+H	236.128	236.128	1.52038 (ppm)	0	0	N/A	Method	True	False	Pass	Confirmed	INF
Isoleucine_1Bz	9.85	Target Compound	22_F_B_SA_R318	22	Processed	T1	Unknown	390974	2333673	9.9	0.05	C13H17NO3	M+H	236.128	236.128	-.48287 (ppm)	0	0	N/A	Method	True	False	Pass	Confirmed	81.02
Isoleucine_1Bz	9.85	Target Compound	23_F_B_SA_R318	23	Processed	T1	Unknown	319326	1896244	9.89	0.04	C13H17NO3	M+H	236.128	236.128	.61569 (ppm)	0	0	N/A	Method	True	False	Pass	Confirmed	INF
Isoleucine_1Bz	9.85	Target Compound	24_Media_SA_Media	24	Processed	T1	Unknown	1196189	7002702	9.89	0.04	C13H17NO3	M+H	236.128	236.128	.16334 (ppm)	0	0	N/A	Method	True	False	Pass	Confirmed	96.35
Isoleucine_1Bz	9.85	Target Compound	25_F_B_SA_R318	25	Processed	T1	Unknown	342418	2077374	9.87	0.02	C13H17NO3	M+H	236.128	236.128	.93879 (ppm)	0	0	N/A	Method	True	False	Pass	Confirmed	INF
Isoleucine_1Bz	9.85	Target Compound	26_B_SA_R327	26	Processed	T1	Unknown	147815	1053177	9.9	0.05	C13H17NO3	M+H	236.128	236.128	.29258 (ppm)	0	0	N/A	Method	True	False	Pass	Confirmed	27.25
Isoleucine_1Bz	9.85	Target Compound	27_B_SA_R327	27	Processed	T1	Unknown	252095	1537726	9.88	0.03	C13H17NO3	M+H	236.128	236.128	1.06803 (ppm)	0	0	N/A	Method	True	False	Pass	Confirmed	INF
Isoleucine_1Bz	9.85	Target Compound	28_B_SA_R327	28	Processed	T1	Unknown	188839	1215846	9.89	0.04	C13H17NO3	M+H	236.128	236.128	1.00341 (ppm)	0	0	N/A	Method	True	False	Pass	Confirmed	INF
Isoleucine_1Bz	9.85	Target Compound	29_F_B_SA_R327	29	Processed	T1	Unknown	348029	2235261	9.89	0.04	C13H17NO3	M+H	236.128	236.128	-.22438 (ppm)	0	0	N/A	Method	True	False	Pass	Confirmed	103.68
Isoleucine_1Bz	9.85	Target Compound	30_F_B_SA_R327	30	Processed	T1	Unknown	387180	2492263	9.88	0.03	C13H17NO3	M+H	236.128	236.128	.55107 (ppm)	0	0	N/A	Method	True	False	Pass	Confirmed	INF
Isoleucine_1Bz	9.85	Target Compound	31_F_B_SA_R327	31	Processed	T1	Unknown	373590	2268581	9.88	0.03	C13H17NO3	M+H	236.128	236.128	.93879 (ppm)	0	0	N/A	Method	True	False	Pass	Confirmed	INF
Isoleucine_1Bz	9.85	Target Compound	32_B_SA_R420	32	Processed	T1	Unknown	390947	2595532	9.89	0.04	C13H17NO3	M+H	236.128	236.128	-.03052 (ppm)	0	0	N/A	Method	True	False	Pass	Confirmed	55.31
Isoleucine_1Bz	9.85	Target Compound	33_B_SA_R420	33	Processed	T1	Unknown	258938	1592417	9.87	0.02	C13H17NO3	M+H	236.128	236.128	.48644 (ppm)	0	0	N/A	Method	True	False	Pass	Confirmed	INF
Isoleucine_1Bz	9.85	Target Compound	34_B_SA_R420	34	Processed	T1	Unknown	249364	1503730	9.88	0.03	C13H17NO3	M+H	236.128	236.129	2.10196 (ppm)	0	0	N/A	Method	True	False	Pass	Confirmed	INF
Isoleucine_1Bz	9.85	Target Compound	35_F_B_SA_R420	35	Processed	T1	Unknown	237677	1521326	9.9	0.05	C13H17NO3	M+H	236.128	236.128	1.52038 (ppm)	0	0	N/A	Method	True	False	Pass	Confirmed	INF
Isoleucine_1Bz	9.85	Target Compound	36_F_B_SA_R420	36	Processed	T1	Unknown	309652	1932708	9.88	0.03	C13H17NO3	M+H	236.128	236.128	.42182 (ppm)	0	0	N/A	Method	True	False	Pass	Confirmed	73.57
Isoleucine_1Bz	9.85	Target Compound	37_F_B_SA_R420	37	Processed	T1	Unknown	244242	1526859	9.88	0.03	C13H17NO3	M+H	236.128	236.128	1.00341 (ppm)	0	0	N/A	Method	True	False	Pass	Confirmed	INF
Isoleucine_1Bz	9.85	Target Compound	38_B_SA_R431	38	Processed	T1	Unknown	334333	2135191	9.9	0.05	C13H17NO3	M+H	236.128	236.128	-.09514 (ppm)	0	0	N/A	Method	True	False	Pass	Confirmed	45.54
Isoleucine_1Bz	9.85	Target Compound	39_B_SA_R431	39	Processed	T1	Unknown	520588	3135985	9.89	0.04	C13H17NO3	M+H	236.128	236.128	1.45576 (ppm)	0	0	N/A	Method	True	False	Pass	Confirmed	INF
Isoleucine_1Bz	9.85	Target Compound	40_B_SA_R431	40	Processed	T1	Unknown	295367	1866353	9.88	0.03	C13H17NO3	M+H	236.128	236.128	1.32652 (ppm)	0	0	N/A	Method	True	False	Pass	Confirmed	INF
Isoleucine_1Bz	9.85	Target Compound	41_F_B_SA_R431	41	Processed	T1	Unknown	344692	2198800	9.9	0.05	C13H17NO3	M+H	236.128	236.128	-.35363 (ppm)	0	0	N/A	Method	True	False	Pass	Confirmed	77.61
Isoleucine_1Bz	9.85	Target Compound	42_F_B_SA_R431	42	Processed	T1	Unknown	264538	1616657	9.88	0.03	C13H17NO3	M+H	236.128	236.128	.42182 (ppm)	0	0	N/A	Method	True	False	Pass	Confirmed	INF
Isoleucine_1Bz	9.85	Target Compound	43_F_B_SA_R431	43	Processed	T1	Unknown	381463	2282147	9.89	0.04	C13H17NO3	M+H	236.128	236.128	1.00341 (ppm)	0	0	N/A	Method	True	False	Pass	Confirmed	INF
Isoleucine_1Bz	9.85	Target Compound	44_B_SA_R565	44	Processed	T1	Unknown	570598	3719180	9.9	0.05	C13H17NO3	M+H	236.128	236.128	.22796 (ppm)	0	0	N/A	Method	True	False	Pass	Confirmed	93.77
Isoleucine_1Bz	9.85	Target Compound	45_B_SA_R565	45	Processed	T1	Unknown	679039	4211894	9.87	0.02	C13H17NO3	M+H	236.128	236.128	.29258 (ppm)	0	0	N/A	Method	True	False	Pass	Confirmed	159.66
Isoleucine_1Bz	9.85	Target Compound	46_B_SA_R565	46	Processed	T1	Unknown	318526	2248659	9.88	0.03	C13H17NO3	M+H	236.128	236.128	1.52038 (ppm)	0	0	N/A	Method	True	False	Pass	Confirmed	INF
Isoleucine_1Bz	9.85	Target Compound	47_Media_SA_Media	47	Processed	T1	Unknown	820040	5179681	9.89	0.04	C13H17NO3	M+H	236.128	236.128	.22796 (ppm)	0	0	N/A	Method	True	False	Pass	Confirmed	171.95
Isoleucine_1Bz	9.85	Target Compound	48_Media_SA_Media	48	Processed	T1	Unknown	505115	3208710	9.88	0.03	C13H17NO3	M+H	236.128	236.128	.87417 (ppm)	0	0	N/A	Method	True	False	Pass	Confirmed	INF
Isoleucine_1Bz	9.85	Target Compound	49_F_B_SA_R565	49	Processed	T1	Unknown	477561	3117507	9.89	0.04	C13H17NO3	M+H	236.128	236.128	.68031 (ppm)	0	0	N/A	Method	True	False	Pass	Confirmed	93.94
Isoleucine_1Bz	9.85	Target Compound	50_F_B_SA_R565	50	Processed	T1	Unknown	449819	2804586	9.88	0.03	C13H17NO3	M+H	236.128	236.128	.87417 (ppm)	0	0	N/A	Method	True	False	Pass	Confirmed	INF
Isoleucine_1Bz	9.85	Target Compound	51_F_B_SA_R565	51	Processed	T1	Unknown	417466	2677828	9.88	0.03	C13H17NO3	M+H	236.128	236.128	1.06803 (ppm)	0	0	N/A	Method	True	False	Pass	Confirmed	INF
Isoleucine_1Bz	9.85	Target Compound	52_B_SA_R568	52	Processed	T1	Unknown	361959	2103762	9.89	0.04	C13H17NO3	M+H	236.128	236.128	.61569 (ppm)	0	0	N/A	Method	True	False	Pass	Confirmed	57.24
Isoleucine_1Bz	9.85	Target Compound	53_B_SA_R568	53	Processed	T1	Unknown	469235	2787212	9.89	0.04	C13H17NO3	M+H	236.128	236.128	1.13265 (ppm)	0	0	N/A	Method	True	False	Pass	Confirmed	INF
Isoleucine_1Bz	9.85	Target Compound	54_B_SA_R568	54	Processed	T1	Unknown	637382	4024380	9.88	0.03	C13H17NO3	M+H	236.128	236.128	1.32652 (ppm)	0	0	N/A	Method	True	False	Pass	Confirmed	INF
Isoleucine_1Bz	9.85	Target Compound	55_F_B_SA_R568	55	Processed	T1	Unknown	814432	5053167	9.9	0.05	C13H17NO3	M+H	236.128	236.128	.09872 (ppm)	0	0	N/A	Method	True	False	Pass	Confirmed	159.57
Isoleucine_1Bz	9.85	Target Compound	56_F_B_SA_R568	56	Processed	T1	Unknown	434814	2718169	9.88	0.03	C13H17NO3	M+H	236.128	236.128	.42182 (ppm)	0	0	N/A	Method	True	False	Pass	Confirmed	151.91
Isoleucine_1Bz	9.85	Target Compound	57_F_B_SA_R568	57	Processed	T1	Unknown	445972	2690433	9.88	0.03	C13H17NO3	M+H	236.128	236.129	1.71424 (ppm)	0	0	N/A	Method	True	False	Pass	Confirmed	INF
Isoleucine_1Bz	9.85	Target Compound	58_B_SA_R651	58	Processed	T1	Unknown	261913	1736043	9.88	0.03	C13H17NO3	M+H	236.128	236.128	1.13265 (ppm)	0	0	N/A	Method	True	False	Pass	Confirmed	57.91
Isoleucine_1Bz	9.85	Target Compound	59_B_SA_R651	59	Processed	T1	Unknown	239123	1447662	9.89	0.04	C13H17NO3	M+H	236.128	236.128	.74493 (ppm)	0	0	N/A	Method	True	False	Pass	Confirmed	54.92
Isoleucine_1Bz	9.85	Target Compound	60_B_SA_R651	60	Processed	T1	Unknown	289177	1833717	9.89	0.04	C13H17NO3	M+H	236.128	236.128	1.26189 (ppm)	0	0	N/A	Method	True	False	Pass	Confirmed	INF
Isoleucine_1Bz	9.85	Target Compound	61_F_B_SA_R651	61	Processed	T1	Unknown	402258	2498181	9.89	0.04	C13H17NO3	M+H	236.128	236.128	.35720 (ppm)	0	0	N/A	Method	True	False	Pass	Confirmed	102.80
Isoleucine_1Bz	9.85	Target Compound	62_F_B_SA_R651	62	Processed	T1	Unknown	401686	2539128	9.88	0.03	C13H17NO3	M+H	236.128	236.128	1.13265 (ppm)	0	0	N/A	Method	True	False	Pass	Confirmed	INF
Isoleucine_1Bz	9.85	Target Compound	63_F_B_SA_R651	63	Processed	T1	Unknown	319164	1996515	9.89	0.04	C13H17NO3	M+H	236.128	236.128	.87417 (ppm)	0	0	N/A	Method	True	False	Pass	Confirmed	122.54
Isoleucine_1Bz	9.85	Target Compound	64_B_SA_R695	64	Processed	T1	Unknown	406791	2486528	9.89	0.04	C13H17NO3	M+H	236.128	236.128	.29258 (ppm)	0	0	N/A	Method	True	False	Pass	Confirmed	118.56
Isoleucine_1Bz	9.85	Target Compound	65_B_SA_R695	65	Processed	T1	Unknown	329749	2047918	9.88	0.03	C13H17NO3	M+H	236.128	236.128	.80955 (ppm)	0	0	N/A	Method	True	False	Pass	Confirmed	INF
Isoleucine_1Bz	9.85	Target Compound	66_B_SA_R695	66	Processed	T1	Unknown	322316	1991341	9.88	0.03	C13H17NO3	M+H	236.128	236.128	1.13265 (ppm)	0	0	N/A	Method	True	False	Pass	Confirmed	134.71
Isoleucine_1Bz	9.85	Target Compound	67_F_B_SA_R695	67	Processed	T1	Unknown	374312	2213772	9.89	0.04	C13H17NO3	M+H	236.128	236.128	.29258 (ppm)	0	0	N/A	Method	True	False	Pass	Confirmed	INF
Isoleucine_1Bz	9.85	Target Compound	68_F_B_SA_R695	68	Processed	T1	Unknown	300774	1892789	9.88	0.03	C13H17NO3	M+H	236.128	236.128	1.32652 (ppm)	0	0	N/A	Method	True	False	Pass	Confirmed	INF
Isoleucine_1Bz	9.85	Target Compound	69_F_B_SA_R695	69	Processed	T1	Unknown	176965	1105477	9.87	0.02	C13H17NO3	M+H	236.128	236.129	1.84348 (ppm)	0	0	N/A	Method	True	False	Pass	Confirmed	INF
Isoleucine_1Bz	9.85	Target Compound	70_F_SA_F16	70	Processed	T1	Unknown	390813	2420225	9.88	0.03	C13H17NO3	M+H	236.128	236.128	.80955 (ppm)	0	0	N/A	Method	True	False	Pass	Confirmed	66.80
Isoleucine_1Bz	9.85	Target Compound	71_Media_SA_Media	71	Processed	T1	Unknown	645834	4078808	9.89	0.04	C13H17NO3	M+H	236.128	236.128	1.00341 (ppm)	0	0	N/A	Method	True	False	Pass	Confirmed	126.07
Isoleucine_1Bz	9.85	Target Compound	72_Media_SA_Media	72	Processed	T1	Unknown	1090613	6457946	9.88	0.03	C13H17NO3	M+H	236.128	236.129	1.90810 (ppm)	0	0	N/A	Method	True	False	Pass	Confirmed	INF
Isoleucine_1Bz	9.85	Target Compound	73_F_SA_F16	73	Processed	T1	Unknown	427585	2522344	9.89	0.04	C13H17NO3	M+H	236.128	236.128	.35720 (ppm)	0	0	N/A	Method	True	False	Pass	Confirmed	163.36
Isoleucine_1Bz	9.85	Target Compound	74_F_SA_F16	74	Processed	T1	Unknown	459856	2700724	9.88	0.03	C13H17NO3	M+H	236.128	236.128	1.32652 (ppm)	0	0	N/A	Method	True	False	Pass	Confirmed	INF
Isoleucine_1Bz	9.85	Target Compound	75_B_F_SA_F16	75	Processed	T1	Unknown	206772	1243759	9.89	0.04	C13H17NO3	M+H	236.128	236.128	.03410 (ppm)	0	0	N/A	Method	True	False	Pass	Confirmed	48.51
Isoleucine_1Bz	9.85	Target Compound	76_B_F_SA_F16	76	Processed	T1	Unknown	199319	1209265	9.89	0.04	C13H17NO3	M+H	236.128	236.128	.68031 (ppm)	0	0	N/A	Method	True	False	Pass	Confirmed	INF
Isoleucine_1Bz	9.85	Target Compound	77_B_F_SA_F16	77	Processed	T1	Unknown	337203	2099742	9.88	0.03	C13H17NO3	M+H	236.128	236.129	2.10196 (ppm)	0	0	N/A	Method	True	False	Pass	Confirmed	INF
Isoleucine_1Bz	9.85	Target Compound	78_F_SA_F147	78	Processed	T1	Unknown	493142	3115027	9.89	0.04	C13H17NO3	M+H	236.128	236.128	.87417 (ppm)	0	0	N/A	Method	True	False	Pass	Confirmed	123.09
Isoleucine_1Bz	9.85	Target Compound	79_F_SA_F147	79	Processed	T1	Unknown	475659	2848634	9.88	0.03	C13H17NO3	M+H	236.128	236.128	.29258 (ppm)	0	0	N/A	Method	True	False	Pass	Confirmed	124.79
Isoleucine_1Bz	9.85	Target Compound	80_F_SA_F147	80	Processed	T1	Unknown	621940	3855073	9.88	0.03	C13H17NO3	M+H	236.128	236.128	1.19727 (ppm)	0	0	N/A	Method	True	False	Pass	Confirmed	190.68
Isoleucine_1Bz	9.85	Target Compound	81_B_F_SA_F147	81	Processed	T1	Unknown	191213	1114321	9.88	0.03	C13H17NO3	M+H	236.128	236.128	-.09514 (ppm)	0	0	N/A	Method	True	False	Pass	Confirmed	INF
Isoleucine_1Bz	9.85	Target Compound	82_B_F_SA_F147	82	Processed	T1	Unknown	142139	882181	9.87	0.02	C13H17NO3	M+H	236.128	236.128	.87417 (ppm)	0	0	N/A	Method	True	False	Pass	Confirmed	INF
Isoleucine_1Bz	9.85	Target Compound	83_B_F_SA_F147	83	Processed	T1	Unknown	221800	1344374	9.89	0.04	C13H17NO3	M+H	236.128	236.128	1.26189 (ppm)	0	0	N/A	Method	True	False	Pass	Confirmed	INF
Isoleucine_1Bz	9.85	Target Compound	84_F_SA_F212	84	Processed	T1	Unknown	373711	2220181	9.89	0.04	C13H17NO3	M+H	236.128	236.128	.42182 (ppm)	0	0	N/A	Method	True	False	Pass	Confirmed	INF
Isoleucine_1Bz	9.85	Target Compound	85_F_SA_F212	85	Processed	T1	Unknown	392438	2410354	9.88	0.03	C13H17NO3	M+H	236.128	236.128	.22796 (ppm)	0	0	N/A	Method	True	False	Pass	Confirmed	INF
Isoleucine_1Bz	9.85	Target Compound	86_F_SA_F212	86	Processed	T1	Unknown	466581	2888199	9.87	0.02	C13H17NO3	M+H	236.128	236.128	.87417 (ppm)	0	0	N/A	Method	True	False	Pass	Confirmed	161.68
Isoleucine_1Bz	9.85	Target Compound	87_B_F_SA_F212	87	Processed	T1	Unknown	215166	1291557	9.88	0.03	C13H17NO3	M+H	236.128	236.128	.80955 (ppm)	0	0	N/A	Method	True	False	Pass	Confirmed	INF
Isoleucine_1Bz	9.85	Target Compound	88_B_F_SA_F212	88	Processed	T1	Unknown	239446	1386640	9.87	0.02	C13H17NO3	M+H	236.128	236.128	.80955 (ppm)	0	0	N/A	Method	True	False	Pass	Confirmed	INF
Isoleucine_1Bz	9.85	Target Compound	89_B_F_SA_F212	89	Processed	T1	Unknown	306923	1923375	9.88	0.03	C13H17NO3	M+H	236.128	236.128	1.39114 (ppm)	0	0	N/A	Method	True	False	Pass	Confirmed	INF
Isoleucine_1Bz	9.85	Target Compound	90_F_SA_F253	90	Processed	T1	Unknown	806156	4972216	9.88	0.03	C13H17NO3	M+H	236.128	236.128	.87417 (ppm)	0	0	N/A	Method	True	False	Pass	Confirmed	229.37
Isoleucine_1Bz	9.85	Target Compound	91_F_SA_F253	91	Processed	T1	Unknown	729877	4608434	9.9	0.05	C13H17NO3	M+H	236.128	236.128	1.13265 (ppm)	0	0	N/A	Method	True	False	Pass	Confirmed	INF
Isoleucine_1Bz	9.85	Target Compound	93_B_F_SA_F253	92	Processed	T1	Unknown	283456	1692330	9.88	0.03	C13H17NO3	M+H	236.128	236.128	-.48287 (ppm)	0	0	N/A	Method	True	False	Pass	Confirmed	INF
Isoleucine_1Bz	9.85	Target Compound	94_B_F_SA_F253	93	Processed	T1	Unknown	342611	2086403	9.88	0.03	C13H17NO3	M+H	236.128	236.128	1.13265 (ppm)	0	0	N/A	Method	True	False	Pass	Confirmed	INF
Isoleucine_1Bz	9.85	Target Compound	95_B_F_SA_F253	94	Processed	T1	Unknown	353002	2173434	9.88	0.03	C13H17NO3	M+H	236.128	236.128	.61569 (ppm)	0	0	N/A	Method	True	False	Pass	Confirmed	INF
Isoleucine_1Bz	9.85	Target Compound	96_Media_SA_Media	95	Processed	T1	Unknown	1163633	7180341	9.89	0.04	C13H17NO3	M+H	236.128	236.128	.55107 (ppm)	0	0	N/A	Method	True	False	Pass	Confirmed	274.78
Isoleucine_1Bz	9.85	Target Compound	97_Media_C_SA_Media_C	96	Processed	T1	Unknown	1158941	6995892	9.89	0.04	C13H17NO3	M+H	236.128	236.128	.93879 (ppm)	0	0	N/A	Method	True	False	Pass	Confirmed	121.02
Isoleucine_1Bz	9.85	Target Compound	98_Media_C_SA_Media_C	97	Processed	T1	Unknown	1632985	9524996	9.88	0.03	C13H17NO3	M+H	236.128	236.128	1.06803 (ppm)	0	0	N/A	Method	True	False	Pass	Confirmed	203.44
Isoleucine_1Bz	9.85	Target Compound	99_Media_C_SA_Media_C	98	Processed	T1	Unknown	2026592	12130044	9.87	0.02	C13H17NO3	M+H	236.128	236.129	1.84348 (ppm)	0	0	N/A	Method	True	False	Pass	Confirmed	307.51
Isoleucine_1Bz	9.85	Target Compound	100_Media_C_SA_Media_C	99	Processed	T1	Unknown	2015432	12141215	9.89	0.04	C13H17NO3	M+H	236.128	236.128	.55107 (ppm)	0	0	N/A	Method	True	False	Pass	Confirmed	196.01
Isoleucine_1Bz	9.85	Target Compound	101_Media_C_SA_Media_C	100	Processed	T1	Unknown	1622821	9474924	9.88	0.03	C13H17NO3	M+H	236.128	236.128	1.26189 (ppm)	0	0	N/A	Method	True	False	Pass	Confirmed	574.05
Isoleucine_1Bz	9.85	Target Compound	102_Media_C_SA_Media_C	101	Processed	T1	Unknown	1858650	11195122	9.88	0.03	C13H17NO3	M+H	236.128	236.128	1.52038 (ppm)	0	0	N/A	Method	True	False	Pass	Confirmed	240.51
Isoleucine_1Bz	9.85	Target Compound	103_Media_C_SA_Media_C	102	Processed	T1	Unknown	1856884	11030354	9.89	0.04	C13H17NO3	M+H	236.128	236.128	.80955 (ppm)	0	0	N/A	Method	True	False	Pass	Confirmed	304.51
Isoleucine_1Bz	9.85	Target Compound	104_Media_C_SA_Media_C	103	Processed	T1	Unknown	1654108	10136870	9.88	0.03	C13H17NO3	M+H	236.128	236.128	.68031 (ppm)	0	0	N/A	Method	True	False	Pass	Confirmed	258.40
Isoleucine_1Bz	9.85	Target Compound	Pool_62h_00	104	Processed	T1	Unknown	461651	2844762	9.91	0.06	C13H17NO3	M+H	236.128	236.128	.09872 (ppm)	0	0	N/A	Method	True	False	Pass	Confirmed	52.07
Isoleucine_1Bz	9.85	Target Compound	Pool_62h_03	105	Processed	T1	Unknown	521695	3227830	9.89	0.04	C13H17NO3	M+H	236.128	236.128	1.06803 (ppm)	0	0	N/A	Method	True	False	Pass	Confirmed	214.55
Isoleucine_1Bz	9.85	Target Compound	Pool_62h_06	106	Processed	T1	Unknown	414386	2544890	9.88	0.03	C13H17NO3	M+H	236.128	236.128	.74493 (ppm)	0	0	N/A	Method	True	False	Pass	Confirmed	INF
Isoleucine_1Bz	9.85	Target Compound	Pool_62h_07	107	Processed	T1	Unknown	441588	2749396	9.88	0.03	C13H17NO3	M+H	236.128	236.128	.55107 (ppm)	0	0	N/A	Method	True	False	Pass	Confirmed	INF
Isoleucine_1Bz	9.85	Target Compound	Pool_62h_10	108	Processed	T1	Unknown	469592	3078769	9.88	0.03	C13H17NO3	M+H	236.128	236.128	1.39114 (ppm)	0	0	N/A	Method	True	False	Pass	Confirmed	INF
Isoleucine_1Bz	9.85	Target Compound	Pool_62h_11	109	Processed	T1	Unknown	508203	3077355	9.88	0.03	C13H17NO3	M+H	236.128	236.128	1.52038 (ppm)	0	0	N/A	Method	True	False	Pass	Confirmed	INF
Isoleucine_1Bz	9.85	Target Compound	Std_MixAA_250_01	110	Processed	T1	Unknown	742330	4711654	9.91	0.06	C13H17NO3	M+H	236.128	236.128	-.15976 (ppm)	0	0	N/A	Method	True	False	Pass	Confirmed	122.78
Isoleucine_1Bz	9.85	Target Compound	Std_MixAA_250_02	111	Processed	T1	Unknown	973901	5836721	9.88	0.03	C13H17NO3	M+H	236.128	236.129	1.77886 (ppm)	0	0	N/A	Method	True	False	Pass	Confirmed	INF
Leucine_1Bz	10.05	Target Compound	01_B_SA_R09	1	Processed	T1	Unknown	342017	2261296	10.06	0.01	C13H17NO3	M+H	236.128	236.128	.03410 (ppm)	0	0	N/A	Method	True	False	Pass	Confirmed	44.98
Leucine_1Bz	10.05	Target Compound	02_B_SA_R09	2	Processed	T1	Unknown	377208	2386394	10.06	0.01	C13H17NO3	M+H	236.128	236.128	.87417 (ppm)	0	0	N/A	Method	True	False	Pass	Confirmed	INF
Leucine_1Bz	10.05	Target Compound	03_B_SA_R09	3	Processed	T1	Unknown	336187	2142590	10.05	0.00	C13H17NO3	M+H	236.128	236.128	1.39114 (ppm)	0	0	N/A	Method	True	False	Pass	Confirmed	INF
Leucine_1Bz	10.05	Target Compound	04_F_B_SA_R09	4	Processed	T1	Unknown	440052	2773109	10.07	0.02	C13H17NO3	M+H	236.128	236.128	.16334 (ppm)	0	0	N/A	Method	True	False	Pass	Confirmed	66.58
Leucine_1Bz	10.05	Target Compound	05_F_B_SA_R09	5	Processed	T1	Unknown	426949	2527310	10.06	0.01	C13H17NO3	M+H	236.128	236.128	.74493 (ppm)	0	0	N/A	Method	True	False	Pass	Confirmed	INF
Leucine_1Bz	10.05	Target Compound	06_F_B_SA_R09	6	Processed	T1	Unknown	372934	2327487	10.05	0.00	C13H17NO3	M+H	236.128	236.129	1.71424 (ppm)	0	0	N/A	Method	True	False	Pass	Confirmed	INF
Leucine_1Bz	10.05	Target Compound	07_B_SA_R16	7	Processed	T1	Unknown	334713	2097055	10.07	0.02	C13H17NO3	M+H	236.128	236.128	.22796 (ppm)	0	0	N/A	Method	True	False	Pass	Confirmed	40.80
Leucine_1Bz	10.05	Target Compound	08_B_SA_R16	8	Processed	T1	Unknown	296603	1842915	10.06	0.01	C13H17NO3	M+H	236.128	236.128	.93879 (ppm)	0	0	N/A	Method	True	False	Pass	Confirmed	INF
Leucine_1Bz	10.05	Target Compound	09_B_SA_R16	9	Processed	T1	Unknown	355086	2210538	10.05	0.00	C13H17NO3	M+H	236.128	236.128	1.32652 (ppm)	0	0	N/A	Method	True	False	Pass	Confirmed	INF
Leucine_1Bz	10.05	Target Compound	10_F_B_SA_R16	10	Processed	T1	Unknown	640443	4092540	10.06	0.01	C13H17NO3	M+H	236.128	236.128	.42182 (ppm)	0	0	N/A	Method	True	False	Pass	Confirmed	83.11
Leucine_1Bz	10.05	Target Compound	11_F_B_SA_R16	11	Processed	T1	Unknown	491444	3169368	10.06	0.01	C13H17NO3	M+H	236.128	236.128	.87417 (ppm)	0	0	N/A	Method	True	False	Pass	Confirmed	INF
Leucine_1Bz	10.05	Target Compound	12_F_B_SA_R16	12	Processed	T1	Unknown	602157	3726296	10.06	0.01	C13H17NO3	M+H	236.128	236.128	1.58500 (ppm)	0	0	N/A	Method	True	False	Pass	Confirmed	INF
Leucine_1Bz	10.05	Target Compound	13_B_SA_R147	13	Processed	T1	Unknown	2138207	13174918	10.07	0.02	C13H17NO3	M+H	236.128	236.128	.68031 (ppm)	0	0	N/A	Method	True	False	Pass	Confirmed	280.48
Leucine_1Bz	10.05	Target Compound	14_B_SA_R147	14	Processed	T1	Unknown	656836	4204506	10.05	0.00	C13H17NO3	M+H	236.128	236.128	.74493 (ppm)	0	0	N/A	Method	True	False	Pass	Confirmed	INF
Leucine_1Bz	10.05	Target Compound	15_B_SA_R147	15	Processed	T1	Unknown	2127485	13151576	10.05	0.00	C13H17NO3	M+H	236.128	236.128	.93879 (ppm)	0	0	N/A	Method	True	False	Pass	Confirmed	602.21
Leucine_1Bz	10.05	Target Compound	16_F_B_SA_R147	16	Processed	T1	Unknown	778080	4923860	10.07	0.02	C13H17NO3	M+H	236.128	236.128	.22796 (ppm)	0	0	N/A	Method	True	False	Pass	Confirmed	132.51
Leucine_1Bz	10.05	Target Compound	17_F_B_SA_R147	17	Processed	T1	Unknown	690200	4497235	10.05	0.00	C13H17NO3	M+H	236.128	236.128	.93879 (ppm)	0	0	N/A	Method	True	False	Pass	Confirmed	INF
Leucine_1Bz	10.05	Target Compound	18_F_B_SA_R147	18	Processed	T1	Unknown	725837	4506568	10.06	0.01	C13H17NO3	M+H	236.128	236.128	1.32652 (ppm)	0	0	N/A	Method	True	False	Pass	Confirmed	236.63
Leucine_1Bz	10.05	Target Compound	19_B_SA_R318	19	Processed	T1	Unknown	456734	2968909	10.06	0.01	C13H17NO3	M+H	236.128	236.128	.61569 (ppm)	0	0	N/A	Method	True	False	Pass	Confirmed	151.54
Leucine_1Bz	10.05	Target Compound	20_B_SA_R318	20	Processed	T1	Unknown	510439	3159074	10.06	0.01	C13H17NO3	M+H	236.128	236.128	.74493 (ppm)	0	0	N/A	Method	True	False	Pass	Confirmed	INF
Leucine_1Bz	10.05	Target Compound	21_B_SA_R318	21	Processed	T1	Unknown	434195	2676812	10.05	0.00	C13H17NO3	M+H	236.128	236.128	.93879 (ppm)	0	0	N/A	Method	True	False	Pass	Confirmed	INF
Leucine_1Bz	10.05	Target Compound	22_F_B_SA_R318	22	Processed	T1	Unknown	814647	5119291	10.07	0.02	C13H17NO3	M+H	236.128	236.128	.09872 (ppm)	0	0	N/A	Method	True	False	Pass	Confirmed	166.33
Leucine_1Bz	10.05	Target Compound	23_F_B_SA_R318	23	Processed	T1	Unknown	687428	4410509	10.06	0.01	C13H17NO3	M+H	236.128	236.128	1.45576 (ppm)	0	0	N/A	Method	True	False	Pass	Confirmed	INF
Leucine_1Bz	10.05	Target Compound	24_Media_SA_Media	24	Processed	T1	Unknown	2639995	16058973	10.06	0.01	C13H17NO3	M+H	236.128	236.128	.48644 (ppm)	0	0	N/A	Method	True	False	Pass	Confirmed	209.58
Leucine_1Bz	10.05	Target Compound	25_F_B_SA_R318	25	Processed	T1	Unknown	713810	4527334	10.06	0.01	C13H17NO3	M+H	236.128	236.128	1.00341 (ppm)	0	0	N/A	Method	True	False	Pass	Confirmed	INF
Leucine_1Bz	10.05	Target Compound	26_B_SA_R327	26	Processed	T1	Unknown	352650	2332391	10.06	0.01	C13H17NO3	M+H	236.128	236.128	-.22438 (ppm)	0	0	N/A	Method	True	False	Pass	Confirmed	65.33
Leucine_1Bz	10.05	Target Compound	27_B_SA_R327	27	Processed	T1	Unknown	604473	3823959	10.05	0.00	C13H17NO3	M+H	236.128	236.128	.93879 (ppm)	0	0	N/A	Method	True	False	Pass	Confirmed	INF
Leucine_1Bz	10.05	Target Compound	28_B_SA_R327	28	Processed	T1	Unknown	437092	2862962	10.05	0.00	C13H17NO3	M+H	236.128	236.128	.93879 (ppm)	0	0	N/A	Method	True	False	Pass	Confirmed	INF
Leucine_1Bz	10.05	Target Compound	29_F_B_SA_R327	29	Processed	T1	Unknown	715741	4634086	10.06	0.01	C13H17NO3	M+H	236.128	236.128	.29258 (ppm)	0	0	N/A	Method	True	False	Pass	Confirmed	213.72
Leucine_1Bz	10.05	Target Compound	30_F_B_SA_R327	30	Processed	T1	Unknown	898825	5417156	10.06	0.01	C13H17NO3	M+H	236.128	236.128	.55107 (ppm)	0	0	N/A	Method	True	False	Pass	Confirmed	INF
Leucine_1Bz	10.05	Target Compound	31_F_B_SA_R327	31	Processed	T1	Unknown	777306	4772866	10.06	0.01	C13H17NO3	M+H	236.128	236.129	1.90810 (ppm)	0	0	N/A	Method	True	False	Pass	Confirmed	INF
Leucine_1Bz	10.05	Target Compound	32_B_SA_R420	32	Processed	T1	Unknown	761614	4928839	10.06	0.01	C13H17NO3	M+H	236.128	236.128	-.15976 (ppm)	0	0	N/A	Method	True	False	Pass	Confirmed	128.32
Leucine_1Bz	10.05	Target Compound	33_B_SA_R420	33	Processed	T1	Unknown	520358	3391146	10.06	0.01	C13H17NO3	M+H	236.128	236.128	1.32652 (ppm)	0	0	N/A	Method	True	False	Pass	Confirmed	INF
Leucine_1Bz	10.05	Target Compound	34_B_SA_R420	34	Processed	T1	Unknown	497808	3268532	10.06	0.01	C13H17NO3	M+H	236.128	236.129	1.77886 (ppm)	0	0	N/A	Method	True	False	Pass	Confirmed	INF
Leucine_1Bz	10.05	Target Compound	35_F_B_SA_R420	35	Processed	T1	Unknown	525557	3251613	10.07	0.02	C13H17NO3	M+H	236.128	236.128	.93879 (ppm)	0	0	N/A	Method	True	False	Pass	Confirmed	INF
Leucine_1Bz	10.05	Target Compound	36_F_B_SA_R420	36	Processed	T1	Unknown	704732	4175239	10.06	0.01	C13H17NO3	M+H	236.128	236.128	.42182 (ppm)	0	0	N/A	Method	True	False	Pass	Confirmed	194.51
Leucine_1Bz	10.05	Target Compound	37_F_B_SA_R420	37	Processed	T1	Unknown	550905	3391672	10.04	-0.01	C13H17NO3	M+H	236.128	236.128	1.39114 (ppm)	0	0	N/A	Method	True	False	Pass	Confirmed	INF
Leucine_1Bz	10.05	Target Compound	38_B_SA_R431	38	Processed	T1	Unknown	698586	4428526	10.07	0.02	C13H17NO3	M+H	236.128	236.128	.80955 (ppm)	0	0	N/A	Method	True	False	Pass	Confirmed	100.64
Leucine_1Bz	10.05	Target Compound	39_B_SA_R431	39	Processed	T1	Unknown	857454	5124333	10.05	0.00	C13H17NO3	M+H	236.128	236.128	.61569 (ppm)	0	0	N/A	Method	True	False	Pass	Confirmed	INF
Leucine_1Bz	10.05	Target Compound	40_B_SA_R431	40	Processed	T1	Unknown	579892	3764542	10.05	0.00	C13H17NO3	M+H	236.128	236.129	2.10196 (ppm)	0	0	N/A	Method	True	False	Pass	Confirmed	INF
Leucine_1Bz	10.05	Target Compound	41_F_B_SA_R431	41	Processed	T1	Unknown	708209	4603161	10.07	0.02	C13H17NO3	M+H	236.128	236.128	-.09514 (ppm)	0	0	N/A	Method	True	False	Pass	Confirmed	198.72
Leucine_1Bz	10.05	Target Compound	42_F_B_SA_R431	42	Processed	T1	Unknown	550882	3253851	10.05	0.00	C13H17NO3	M+H	236.128	236.128	1.39114 (ppm)	0	0	N/A	Method	True	False	Pass	Confirmed	INF
Leucine_1Bz	10.05	Target Compound	43_F_B_SA_R431	43	Processed	T1	Unknown	694592	4542995	10.05	0.00	C13H17NO3	M+H	236.128	236.129	2.03734 (ppm)	0	0	N/A	Method	True	False	Pass	Confirmed	INF
Leucine_1Bz	10.05	Target Compound	44_B_SA_R565	44	Processed	T1	Unknown	1020851	6590616	10.07	0.02	C13H17NO3	M+H	236.128	236.128	.80955 (ppm)	0	0	N/A	Method	True	False	Pass	Confirmed	169.54
Leucine_1Bz	10.05	Target Compound	45_B_SA_R565	45	Processed	T1	Unknown	1163275	7507228	10.05	0.00	C13H17NO3	M+H	236.128	236.128	.68031 (ppm)	0	0	N/A	Method	True	False	Pass	Confirmed	301.80
Leucine_1Bz	10.05	Target Compound	46_B_SA_R565	46	Processed	T1	Unknown	677092	4351674	10.05	0.00	C13H17NO3	M+H	236.128	236.129	1.84348 (ppm)	0	0	N/A	Method	True	False	Pass	Confirmed	INF
Leucine_1Bz	10.05	Target Compound	47_Media_SA_Media	47	Processed	T1	Unknown	1217295	7937717	10.06	0.01	C13H17NO3	M+H	236.128	236.128	.93879 (ppm)	0	0	N/A	Method	True	False	Pass	Confirmed	244.77
Leucine_1Bz	10.05	Target Compound	48_Media_SA_Media	48	Processed	T1	Unknown	1007032	6249782	10.06	0.01	C13H17NO3	M+H	236.128	236.128	1.39114 (ppm)	0	0	N/A	Method	True	False	Pass	Confirmed	INF
Leucine_1Bz	10.05	Target Compound	49_F_B_SA_R565	49	Processed	T1	Unknown	946008	6089494	10.06	0.01	C13H17NO3	M+H	236.128	236.128	.42182 (ppm)	0	0	N/A	Method	True	False	Pass	Confirmed	185.93
Leucine_1Bz	10.05	Target Compound	50_F_B_SA_R565	50	Processed	T1	Unknown	868617	5668106	10.06	0.01	C13H17NO3	M+H	236.128	236.128	1.13265 (ppm)	0	0	N/A	Method	True	False	Pass	Confirmed	INF
Leucine_1Bz	10.05	Target Compound	51_F_B_SA_R565	51	Processed	T1	Unknown	811269	5271979	10.06	0.01	C13H17NO3	M+H	236.128	236.128	1.26189 (ppm)	0	0	N/A	Method	True	False	Pass	Confirmed	INF
Leucine_1Bz	10.05	Target Compound	52_B_SA_R568	52	Processed	T1	Unknown	823339	5255317	10.07	0.02	C13H17NO3	M+H	236.128	236.128	.93879 (ppm)	0	0	N/A	Method	True	False	Pass	Confirmed	137.71
Leucine_1Bz	10.05	Target Compound	53_B_SA_R568	53	Processed	T1	Unknown	998153	6087665	10.05	0.00	C13H17NO3	M+H	236.128	236.128	.87417 (ppm)	0	0	N/A	Method	True	False	Pass	Confirmed	INF
Leucine_1Bz	10.05	Target Compound	54_B_SA_R568	54	Processed	T1	Unknown	1490364	9231652	10.06	0.01	C13H17NO3	M+H	236.128	236.128	.93879 (ppm)	0	0	N/A	Method	True	False	Pass	Confirmed	INF
Leucine_1Bz	10.05	Target Compound	55_F_B_SA_R568	55	Processed	T1	Unknown	1797006	11492653	10.06	0.01	C13H17NO3	M+H	236.128	236.128	1.19727 (ppm)	0	0	N/A	Method	True	False	Pass	Confirmed	376.06
Leucine_1Bz	10.05	Target Compound	56_F_B_SA_R568	56	Processed	T1	Unknown	1116453	6816928	10.05	0.00	C13H17NO3	M+H	236.128	236.128	.68031 (ppm)	0	0	N/A	Method	True	False	Pass	Confirmed	INF
Leucine_1Bz	10.05	Target Compound	57_F_B_SA_R568	57	Processed	T1	Unknown	944227	5930170	10.05	0.00	C13H17NO3	M+H	236.128	236.128	1.26189 (ppm)	0	0	N/A	Method	True	False	Pass	Confirmed	INF
Leucine_1Bz	10.05	Target Compound	58_B_SA_R651	58	Processed	T1	Unknown	678422	4232827	10.06	0.01	C13H17NO3	M+H	236.128	236.128	-.03052 (ppm)	0	0	N/A	Method	True	False	Pass	Confirmed	156.09
Leucine_1Bz	10.05	Target Compound	59_B_SA_R651	59	Processed	T1	Unknown	666530	4245381	10.05	0.00	C13H17NO3	M+H	236.128	236.128	.93879 (ppm)	0	0	N/A	Method	True	False	Pass	Confirmed	161.93
Leucine_1Bz	10.05	Target Compound	60_B_SA_R651	60	Processed	T1	Unknown	805682	5028505	10.05	0.00	C13H17NO3	M+H	236.128	236.129	1.64962 (ppm)	0	0	N/A	Method	True	False	Pass	Confirmed	INF
Leucine_1Bz	10.05	Target Compound	61_F_B_SA_R651	61	Processed	T1	Unknown	784520	5019002	10.05	0.00	C13H17NO3	M+H	236.128	236.128	1.26189 (ppm)	0	0	N/A	Method	True	False	Pass	Confirmed	INF
Leucine_1Bz	10.05	Target Compound	62_F_B_SA_R651	62	Processed	T1	Unknown	938949	5819687	10.05	0.00	C13H17NO3	M+H	236.128	236.128	1.45576 (ppm)	0	0	N/A	Method	True	False	Pass	Confirmed	418.36
Leucine_1Bz	10.05	Target Compound	63_F_B_SA_R651	63	Processed	T1	Unknown	769720	4925445	10.05	0.00	C13H17NO3	M+H	236.128	236.128	1.19727 (ppm)	0	0	N/A	Method	True	False	Pass	Confirmed	328.03
Leucine_1Bz	10.05	Target Compound	64_B_SA_R695	64	Processed	T1	Unknown	1158190	7066379	10.06	0.01	C13H17NO3	M+H	236.128	236.128	.55107 (ppm)	0	0	N/A	Method	True	False	Pass	Confirmed	364.33
Leucine_1Bz	10.05	Target Compound	65_B_SA_R695	65	Processed	T1	Unknown	870399	5319251	10.06	0.01	C13H17NO3	M+H	236.128	236.128	.80955 (ppm)	0	0	N/A	Method	True	False	Pass	Confirmed	INF
Leucine_1Bz	10.05	Target Compound	66_B_SA_R695	66	Processed	T1	Unknown	895599	5480174	10.05	0.00	C13H17NO3	M+H	236.128	236.128	.93879 (ppm)	0	0	N/A	Method	True	False	Pass	Confirmed	355.62
Leucine_1Bz	10.05	Target Compound	67_F_B_SA_R695	67	Processed	T1	Unknown	974578	5964009	10.06	0.01	C13H17NO3	M+H	236.128	236.128	.93879 (ppm)	0	0	N/A	Method	True	False	Pass	Confirmed	INF
Leucine_1Bz	10.05	Target Compound	68_F_B_SA_R695	68	Processed	T1	Unknown	774317	4726459	10.06	0.01	C13H17NO3	M+H	236.128	236.129	1.71424 (ppm)	0	0	N/A	Method	True	False	Pass	Confirmed	INF
Leucine_1Bz	10.05	Target Compound	69_F_B_SA_R695	69	Processed	T1	Unknown	445844	2852782	10.05	0.00	C13H17NO3	M+H	236.128	236.128	1.39114 (ppm)	0	0	N/A	Method	True	False	Pass	Confirmed	INF
Leucine_1Bz	10.05	Target Compound	70_F_SA_F16	70	Processed	T1	Unknown	911616	5743039	10.06	0.01	C13H17NO3	M+H	236.128	236.128	.80955 (ppm)	0	0	N/A	Method	True	False	Pass	Confirmed	154.97
Leucine_1Bz	10.05	Target Compound	71_Media_SA_Media	71	Processed	T1	Unknown	1524233	9699285	10.05	0.00	C13H17NO3	M+H	236.128	236.128	1.00341 (ppm)	0	0	N/A	Method	True	False	Pass	Confirmed	310.41
Leucine_1Bz	10.05	Target Compound	72_Media_SA_Media	72	Processed	T1	Unknown	2562294	16098313	10.05	0.00	C13H17NO3	M+H	236.128	236.129	2.10196 (ppm)	0	0	N/A	Method	True	False	Pass	Confirmed	939.79
Leucine_1Bz	10.05	Target Compound	73_F_SA_F16	73	Processed	T1	Unknown	910367	5981087	10.06	0.01	C13H17NO3	M+H	236.128	236.128	.22796 (ppm)	0	0	N/A	Method	True	False	Pass	Confirmed	284.25
Leucine_1Bz	10.05	Target Compound	74_F_SA_F16	74	Processed	T1	Unknown	1082657	6742486	10.05	0.00	C13H17NO3	M+H	236.128	236.128	1.32652 (ppm)	0	0	N/A	Method	True	False	Pass	Confirmed	INF
Leucine_1Bz	10.05	Target Compound	75_B_F_SA_F16	75	Processed	T1	Unknown	351014	2229262	10.06	0.01	C13H17NO3	M+H	236.128	236.128	.68031 (ppm)	0	0	N/A	Method	True	False	Pass	Confirmed	109.41
Leucine_1Bz	10.05	Target Compound	76_B_F_SA_F16	76	Processed	T1	Unknown	318598	2059236	10.05	0.00	C13H17NO3	M+H	236.128	236.128	.61569 (ppm)	0	0	N/A	Method	True	False	Pass	Confirmed	INF
Leucine_1Bz	10.05	Target Compound	77_B_F_SA_F16	77	Processed	T1	Unknown	629726	3865622	10.05	0.00	C13H17NO3	M+H	236.128	236.128	1.32652 (ppm)	0	0	N/A	Method	True	False	Pass	Confirmed	INF
Leucine_1Bz	10.05	Target Compound	78_F_SA_F147	78	Processed	T1	Unknown	955797	5784615	10.06	0.01	C13H17NO3	M+H	236.128	236.128	1.00341 (ppm)	0	0	N/A	Method	True	False	Pass	Confirmed	237.54
Leucine_1Bz	10.05	Target Compound	79_F_SA_F147	79	Processed	T1	Unknown	994899	6099201	10.06	0.01	C13H17NO3	M+H	236.128	236.128	1.13265 (ppm)	0	0	N/A	Method	True	False	Pass	Confirmed	267.22
Leucine_1Bz	10.05	Target Compound	80_F_SA_F147	80	Processed	T1	Unknown	1291613	7975524	10.05	0.00	C13H17NO3	M+H	236.128	236.128	1.58500 (ppm)	0	0	N/A	Method	True	False	Pass	Confirmed	494.58
Leucine_1Bz	10.05	Target Compound	81_B_F_SA_F147	81	Processed	T1	Unknown	377061	2369923	10.05	0.00	C13H17NO3	M+H	236.128	236.128	.87417 (ppm)	0	0	N/A	Method	True	False	Pass	Confirmed	INF
Leucine_1Bz	10.05	Target Compound	82_B_F_SA_F147	82	Processed	T1	Unknown	294938	1889715	10.05	0.00	C13H17NO3	M+H	236.128	236.128	.68031 (ppm)	0	0	N/A	Method	True	False	Pass	Confirmed	INF
Leucine_1Bz	10.05	Target Compound	83_B_F_SA_F147	83	Processed	T1	Unknown	412604	2692194	10.05	0.00	C13H17NO3	M+H	236.128	236.128	1.45576 (ppm)	0	0	N/A	Method	True	False	Pass	Confirmed	INF
Leucine_1Bz	10.05	Target Compound	84_F_SA_F212	84	Processed	T1	Unknown	902402	5526567	10.06	0.01	C13H17NO3	M+H	236.128	236.128	.80955 (ppm)	0	0	N/A	Method	True	False	Pass	Confirmed	INF
Leucine_1Bz	10.05	Target Compound	85_F_SA_F212	85	Processed	T1	Unknown	1155639	7229754	10.04	-0.01	C13H17NO3	M+H	236.128	236.128	.48644 (ppm)	0	0	N/A	Method	True	False	Pass	Confirmed	INF
Leucine_1Bz	10.05	Target Compound	86_F_SA_F212	86	Processed	T1	Unknown	1266521	7705187	10.05	0.00	C13H17NO3	M+H	236.128	236.129	1.64962 (ppm)	0	0	N/A	Method	True	False	Pass	Confirmed	443.90
Leucine_1Bz	10.05	Target Compound	87_B_F_SA_F212	87	Processed	T1	Unknown	390163	2298459	10.05	0.00	C13H17NO3	M+H	236.128	236.128	.42182 (ppm)	0	0	N/A	Method	True	False	Pass	Confirmed	INF
Leucine_1Bz	10.05	Target Compound	88_B_F_SA_F212	88	Processed	T1	Unknown	421312	2484138	10.05	0.00	C13H17NO3	M+H	236.128	236.128	1.13265 (ppm)	0	0	N/A	Method	True	False	Pass	Confirmed	INF
Leucine_1Bz	10.05	Target Compound	89_B_F_SA_F212	89	Processed	T1	Unknown	623963	3973211	10.05	0.00	C13H17NO3	M+H	236.128	236.129	1.71424 (ppm)	0	0	N/A	Method	True	False	Pass	Confirmed	276.14
Leucine_1Bz	10.05	Target Compound	90_F_SA_F253	90	Processed	T1	Unknown	1857678	11379969	10.05	0.00	C13H17NO3	M+H	236.128	236.128	.29258 (ppm)	0	0	N/A	Method	True	False	Pass	Confirmed	558.14
Leucine_1Bz	10.05	Target Compound	91_F_SA_F253	91	Processed	T1	Unknown	1714767	10742340	10.06	0.01	C13H17NO3	M+H	236.128	236.128	1.32652 (ppm)	0	0	N/A	Method	True	False	Pass	Confirmed	INF
Leucine_1Bz	10.05	Target Compound	93_B_F_SA_F253	92	Processed	T1	Unknown	481956	2920721	10.06	0.01	C13H17NO3	M+H	236.128	236.128	.42182 (ppm)	0	0	N/A	Method	True	False	Pass	Confirmed	INF
Leucine_1Bz	10.05	Target Compound	94_B_F_SA_F253	93	Processed	T1	Unknown	534557	3439259	10.05	0.00	C13H17NO3	M+H	236.128	236.128	1.00341 (ppm)	0	0	N/A	Method	True	False	Pass	Confirmed	INF
Leucine_1Bz	10.05	Target Compound	95_B_F_SA_F253	94	Processed	T1	Unknown	615523	3800791	10.04	-0.01	C13H17NO3	M+H	236.128	236.128	1.19727 (ppm)	0	0	N/A	Method	True	False	Pass	Confirmed	INF
Leucine_1Bz	10.05	Target Compound	96_Media_SA_Media	95	Processed	T1	Unknown	2611428	16222942	10.06	0.01	C13H17NO3	M+H	236.128	236.128	.55107 (ppm)	0	0	N/A	Method	True	False	Pass	Confirmed	616.58
Leucine_1Bz	10.05	Target Compound	97_Media_C_SA_Media_C	96	Processed	T1	Unknown	2474079	15103622	10.05	0.00	C13H17NO3	M+H	236.128	236.128	.80955 (ppm)	0	0	N/A	Method	True	False	Pass	Confirmed	453.52
Leucine_1Bz	10.05	Target Compound	98_Media_C_SA_Media_C	97	Processed	T1	Unknown	3473272	21944135	10.06	0.01	C13H17NO3	M+H	236.128	236.128	1.58500 (ppm)	0	0	N/A	Method	True	False	Pass	Confirmed	437.19
Leucine_1Bz	10.05	Target Compound	99_Media_C_SA_Media_C	98	Processed	T1	Unknown	4586748	27682653	10.05	0.00	C13H17NO3	M+H	236.128	236.129	1.90810 (ppm)	0	0	N/A	Method	True	False	Pass	Confirmed	600.66
Leucine_1Bz	10.05	Target Compound	100_Media_C_SA_Media_C	99	Processed	T1	Unknown	4285019	26277016	10.06	0.01	C13H17NO3	M+H	236.128	236.128	.93879 (ppm)	0	0	N/A	Method	True	False	Pass	Confirmed	445.51
Leucine_1Bz	10.05	Target Compound	101_Media_C_SA_Media_C	100	Processed	T1	Unknown	3569651	21646447	10.05	0.00	C13H17NO3	M+H	236.128	236.128	1.39114 (ppm)	0	0	N/A	Method	True	False	Pass	Confirmed	1006.96
Leucine_1Bz	10.05	Target Compound	102_Media_C_SA_Media_C	101	Processed	T1	Unknown	4242252	25800285	10.05	0.00	C13H17NO3	M+H	236.128	236.129	1.90810 (ppm)	0	0	N/A	Method	True	False	Pass	Confirmed	644.64
Leucine_1Bz	10.05	Target Compound	103_Media_C_SA_Media_C	102	Processed	T1	Unknown	3878247	23249449	10.06	0.01	C13H17NO3	M+H	236.128	236.128	.87417 (ppm)	0	0	N/A	Method	True	False	Pass	Confirmed	636.28
Leucine_1Bz	10.05	Target Compound	104_Media_C_SA_Media_C	103	Processed	T1	Unknown	3666419	22368009	10.05	0.00	C13H17NO3	M+H	236.128	236.128	1.13265 (ppm)	0	0	N/A	Method	True	False	Pass	Confirmed	581.81
Leucine_1Bz	10.05	Target Compound	Pool_62h_00	104	Processed	T1	Unknown	931592	5900623	10.07	0.02	C13H17NO3	M+H	236.128	236.128	.09872 (ppm)	0	0	N/A	Method	True	False	Pass	Confirmed	110.62
Leucine_1Bz	10.05	Target Compound	Pool_62h_03	105	Processed	T1	Unknown	1107232	6865091	10.06	0.01	C13H17NO3	M+H	236.128	236.128	1.26189 (ppm)	0	0	N/A	Method	True	False	Pass	Confirmed	INF
Leucine_1Bz	10.05	Target Compound	Pool_62h_06	106	Processed	T1	Unknown	905038	5630546	10.05	0.00	C13H17NO3	M+H	236.128	236.128	1.00341 (ppm)	0	0	N/A	Method	True	False	Pass	Confirmed	INF
Leucine_1Bz	10.05	Target Compound	Pool_62h_07	107	Processed	T1	Unknown	942459	5739645	10.06	0.01	C13H17NO3	M+H	236.128	236.128	1.45576 (ppm)	0	0	N/A	Method	True	False	Pass	Confirmed	INF
Leucine_1Bz	10.05	Target Compound	Pool_62h_10	108	Processed	T1	Unknown	1111988	6749150	10.05	0.00	C13H17NO3	M+H	236.128	236.129	1.64962 (ppm)	0	0	N/A	Method	True	False	Pass	Confirmed	INF
Leucine_1Bz	10.05	Target Compound	Pool_62h_11	109	Processed	T1	Unknown	1072611	6707782	10.06	0.01	C13H17NO3	M+H	236.128	236.128	1.52038 (ppm)	0	0	N/A	Method	True	False	Pass	Confirmed	INF
Leucine_1Bz	10.05	Target Compound	Std_MixAA_250_01	110	Processed	T1	Unknown	1028747	6774887	10.08	0.03	C13H17NO3	M+H	236.128	236.128	.61569 (ppm)	0	0	N/A	Method	True	False	Pass	Confirmed	177.49
Leucine_1Bz	10.05	Target Compound	Std_MixAA_250_02	111	Processed	T1	Unknown	1342718	8399997	10.05	0.00	C13H17NO3	M+H	236.128	236.128	1.39114 (ppm)	0	0	N/A	Method	True	False	Pass	Confirmed	INF
Lysine_2Bz	9.51	Target Compound	01_B_SA_R09	1	Processed	T1	Unknown	385800	2374880	9.49	-0.02	C20H22N2O4	M+H	355.165	355.167	5.39122 (ppm)	0	0	N/A	Method	True	False	Pass	Confirmed	INF
Lysine_2Bz	9.51	Target Compound	02_B_SA_R09	2	Processed	T1	Unknown	353462	2411451	9.49	-0.02	C20H22N2O4	M+H	355.165	355.166	3.50087 (ppm)	0	0	N/A	Method	True	False	Pass	Confirmed	INF
Lysine_2Bz	9.51	Target Compound	03_B_SA_R09	3	Processed	T1	Unknown	361876	2340882	9.5	-0.01	C20H22N2O4	M+H	355.165	355.166	3.32902 (ppm)	0	0	N/A	Method	True	False	Pass	Confirmed	INF
Lysine_2Bz	9.51	Target Compound	04_F_B_SA_R09	4	Processed	T1	Unknown	454937	2770924	9.51	0.00	C20H22N2O4	M+H	355.165	355.166	.83720 (ppm)	0	0	N/A	Method	True	False	Pass	Confirmed	INF
Lysine_2Bz	9.51	Target Compound	05_F_B_SA_R09	5	Processed	T1	Unknown	563559	3473626	9.51	0.00	C20H22N2O4	M+H	355.165	355.165	-.45168 (ppm)	0	0	N/A	Method	True	False	Pass	Confirmed	INF
Lysine_2Bz	9.51	Target Compound	06_F_B_SA_R09	6	Processed	T1	Unknown	434558	2603887	9.5	-0.01	C20H22N2O4	M+H	355.165	355.165	.66535 (ppm)	0	0	N/A	Method	True	False	Pass	Confirmed	INF
Lysine_2Bz	9.51	Target Compound	07_B_SA_R16	7	Processed	T1	Unknown	502950	3464339	9.52	0.01	C20H22N2O4	M+H	355.165	355.165	-.19390 (ppm)	0	0	N/A	Method	True	False	Pass	Confirmed	INF
Lysine_2Bz	9.51	Target Compound	08_B_SA_R16	8	Processed	T1	Unknown	399055	2683560	9.51	0.00	C20H22N2O4	M+H	355.165	355.166	2.98532 (ppm)	0	0	N/A	Method	True	False	Pass	Confirmed	INF
Lysine_2Bz	9.51	Target Compound	09_B_SA_R16	9	Processed	T1	Unknown	546710	3418842	9.49	-0.02	C20H22N2O4	M+H	355.165	355.167	4.78975 (ppm)	0	0	N/A	Method	True	False	Pass	Confirmed	INF
Lysine_2Bz	9.51	Target Compound	10_F_B_SA_R16	10	Processed	T1	Unknown	1402351	8980665	9.52	0.01	C20H22N2O4	M+H	355.165	355.165	.23572 (ppm)	0	0	N/A	Method	True	False	Pass	Confirmed	INF
Lysine_2Bz	9.51	Target Compound	11_F_B_SA_R16	11	Processed	T1	Unknown	717040	4630193	9.51	0.00	C20H22N2O4	M+H	355.165	355.165	.57942 (ppm)	0	0	N/A	Method	True	False	Pass	Confirmed	INF
Lysine_2Bz	9.51	Target Compound	12_F_B_SA_R16	12	Processed	T1	Unknown	1179665	7237144	9.5	-0.01	C20H22N2O4	M+H	355.165	355.166	1.52460 (ppm)	0	0	N/A	Method	True	False	Pass	Confirmed	INF
Lysine_2Bz	9.51	Target Compound	13_B_SA_R147	13	Processed	T1	Unknown	904667	6100747	9.52	0.01	C20H22N2O4	M+H	355.165	355.165	.23572 (ppm)	0	0	N/A	Method	True	False	Pass	Confirmed	INF
Lysine_2Bz	9.51	Target Compound	14_B_SA_R147	14	Processed	T1	Unknown	703592	4538818	9.49	-0.02	C20H22N2O4	M+H	355.165	355.166	2.04015 (ppm)	0	0	N/A	Method	True	False	Pass	Confirmed	INF
Lysine_2Bz	9.51	Target Compound	15_B_SA_R147	15	Processed	T1	Unknown	1163636	7738214	9.51	0.00	C20H22N2O4	M+H	355.165	355.165	.32165 (ppm)	0	0	N/A	Method	True	False	Pass	Confirmed	INF
Lysine_2Bz	9.51	Target Compound	16_F_B_SA_R147	16	Processed	T1	Unknown	2546441	16078937	9.52	0.01	C20H22N2O4	M+H	355.165	355.166	.75127 (ppm)	0	0	N/A	Method	True	False	Pass	Confirmed	INF
Lysine_2Bz	9.51	Target Compound	17_F_B_SA_R147	17	Processed	T1	Unknown	659234	4059610	9.52	0.01	C20H22N2O4	M+H	355.165	355.165	.66535 (ppm)	0	0	N/A	Method	True	False	Pass	Confirmed	INF
Lysine_2Bz	9.51	Target Compound	18_F_B_SA_R147	18	Processed	T1	Unknown	736021	4391760	9.51	0.00	C20H22N2O4	M+H	355.165	355.166	1.43867 (ppm)	0	0	N/A	Method	True	False	Pass	Confirmed	INF
Lysine_2Bz	9.51	Target Compound	19_B_SA_R318	19	Processed	T1	Unknown	735262	4957674	9.51	0.00	C20H22N2O4	M+H	355.165	355.166	1.00905 (ppm)	0	0	N/A	Method	True	False	Pass	Confirmed	INF
Lysine_2Bz	9.51	Target Compound	20_B_SA_R318	20	Processed	T1	Unknown	1275360	7755793	9.51	0.00	C20H22N2O4	M+H	355.165	355.165	.32165 (ppm)	0	0	N/A	Method	True	False	Pass	Confirmed	INF
Lysine_2Bz	9.51	Target Compound	21_B_SA_R318	21	Processed	T1	Unknown	1130275	7382836	9.52	0.01	C20H22N2O4	M+H	355.165	355.165	-.36575 (ppm)	0	0	N/A	Method	True	False	Pass	Confirmed	INF
Lysine_2Bz	9.51	Target Compound	22_F_B_SA_R318	22	Processed	T1	Unknown	1354557	8935556	9.51	0.00	C20H22N2O4	M+H	355.165	355.165	.66535 (ppm)	0	0	N/A	Method	True	False	Pass	Confirmed	INF
Lysine_2Bz	9.51	Target Compound	23_F_B_SA_R318	23	Processed	T1	Unknown	1250609	7592185	9.51	0.00	C20H22N2O4	M+H	355.165	355.165	.66535 (ppm)	0	0	N/A	Method	True	False	Pass	Confirmed	INF
Lysine_2Bz	9.51	Target Compound	24_Media_SA_Media	24	Processed	T1	Unknown	700245	4565140	9.52	0.01	C20H22N2O4	M+H	355.165	355.165	.23572 (ppm)	0	0	N/A	Method	True	False	Pass	Confirmed	INF
Lysine_2Bz	9.51	Target Compound	25_F_B_SA_R318	25	Processed	T1	Unknown	1231139	7970015	9.51	0.00	C20H22N2O4	M+H	355.165	355.166	1.18090 (ppm)	0	0	N/A	Method	True	False	Pass	Confirmed	INF
Lysine_2Bz	9.51	Target Compound	26_B_SA_R327	26	Processed	T1	Unknown	484265	3267190	9.51	0.00	C20H22N2O4	M+H	355.165	355.167	3.75865 (ppm)	0	0	N/A	Method	True	False	Pass	Confirmed	INF
Lysine_2Bz	9.51	Target Compound	27_B_SA_R327	27	Processed	T1	Unknown	857475	5677100	9.5	-0.01	C20H22N2O4	M+H	355.165	355.165	.49350 (ppm)	0	0	N/A	Method	True	False	Pass	Confirmed	INF
Lysine_2Bz	9.51	Target Compound	28_B_SA_R327	28	Processed	T1	Unknown	988252	6293850	9.5	-0.01	C20H22N2O4	M+H	355.165	355.165	-.19390 (ppm)	0	0	N/A	Method	True	False	Pass	Confirmed	INF
Lysine_2Bz	9.51	Target Compound	29_F_B_SA_R327	29	Processed	T1	Unknown	1179402	7536123	9.5	-0.01	C20H22N2O4	M+H	355.165	355.165	-.53760 (ppm)	0	0	N/A	Method	True	False	Pass	Confirmed	INF
Lysine_2Bz	9.51	Target Compound	30_F_B_SA_R327	30	Processed	T1	Unknown	1222216	7829518	9.52	0.01	C20H22N2O4	M+H	355.165	355.165	.57942 (ppm)	0	0	N/A	Method	True	False	Pass	Confirmed	INF
Lysine_2Bz	9.51	Target Compound	31_F_B_SA_R327	31	Processed	T1	Unknown	1230830	7995806	9.51	0.00	C20H22N2O4	M+H	355.165	355.166	1.00905 (ppm)	0	0	N/A	Method	True	False	Pass	Confirmed	INF
Lysine_2Bz	9.51	Target Compound	32_B_SA_R420	32	Processed	T1	Unknown	760732	5143586	9.51	0.00	C20H22N2O4	M+H	355.165	355.165	-.10798 (ppm)	0	0	N/A	Method	True	False	Pass	Confirmed	INF
Lysine_2Bz	9.51	Target Compound	33_B_SA_R420	33	Processed	T1	Unknown	751857	4751051	9.51	0.00	C20H22N2O4	M+H	355.165	355.166	2.12607 (ppm)	0	0	N/A	Method	True	False	Pass	Confirmed	INF
Lysine_2Bz	9.51	Target Compound	34_B_SA_R420	34	Processed	T1	Unknown	755719	4987236	9.5	-0.01	C20H22N2O4	M+H	355.165	355.166	1.26682 (ppm)	0	0	N/A	Method	True	False	Pass	Confirmed	INF
Lysine_2Bz	9.51	Target Compound	35_F_B_SA_R420	35	Processed	T1	Unknown	819137	5427036	9.52	0.01	C20H22N2O4	M+H	355.165	355.165	.49350 (ppm)	0	0	N/A	Method	True	False	Pass	Confirmed	INF
Lysine_2Bz	9.51	Target Compound	36_F_B_SA_R420	36	Processed	T1	Unknown	1067603	6709874	9.52	0.01	C20H22N2O4	M+H	355.165	355.166	.83720 (ppm)	0	0	N/A	Method	True	False	Pass	Confirmed	INF
Lysine_2Bz	9.51	Target Compound	37_F_B_SA_R420	37	Processed	T1	Unknown	907026	5875170	9.49	-0.02	C20H22N2O4	M+H	355.165	355.166	1.69645 (ppm)	0	0	N/A	Method	True	False	Pass	Confirmed	INF
Lysine_2Bz	9.51	Target Compound	38_B_SA_R431	38	Processed	T1	Unknown	1575117	10513466	9.54	0.03	C20H22N2O4	M+H	355.165	355.165	.32165 (ppm)	0	0	N/A	Method	True	False	Pass	Confirmed	INF
Lysine_2Bz	9.51	Target Compound	39_B_SA_R431	39	Processed	T1	Unknown	1363797	8628615	9.51	0.00	C20H22N2O4	M+H	355.165	355.165	.49350 (ppm)	0	0	N/A	Method	True	False	Pass	Confirmed	INF
Lysine_2Bz	9.51	Target Compound	40_B_SA_R431	40	Processed	T1	Unknown	569604	3467768	9.49	-0.02	C20H22N2O4	M+H	355.165	355.167	4.01642 (ppm)	0	0	N/A	Method	True	False	Pass	Confirmed	INF
Lysine_2Bz	9.51	Target Compound	41_F_B_SA_R431	41	Processed	T1	Unknown	943273	5995862	9.51	0.00	C20H22N2O4	M+H	355.165	355.165	-.45168 (ppm)	0	0	N/A	Method	True	False	Pass	Confirmed	INF
Lysine_2Bz	9.51	Target Compound	42_F_B_SA_R431	42	Processed	T1	Unknown	1091705	6359510	9.51	0.00	C20H22N2O4	M+H	355.165	355.166	.75127 (ppm)	0	0	N/A	Method	True	False	Pass	Confirmed	INF
Lysine_2Bz	9.51	Target Compound	43_F_B_SA_R431	43	Processed	T1	Unknown	1154451	7723986	9.51	0.00	C20H22N2O4	M+H	355.165	355.166	2.38385 (ppm)	0	0	N/A	Manual	True	False	Pass	Confirmed	INF
Lysine_2Bz	9.51	Target Compound	44_B_SA_R565	44	Processed	T1	Unknown	1535444	9557808	9.53	0.02	C20H22N2O4	M+H	355.165	355.165	.40757 (ppm)	0	0	N/A	Method	True	False	Pass	Confirmed	INF
Lysine_2Bz	9.51	Target Compound	45_B_SA_R565	45	Processed	T1	Unknown	3004618	18327370	9.49	-0.02	C20H22N2O4	M+H	355.165	355.165	-.70945 (ppm)	0	0	N/A	Method	True	False	Pass	Confirmed	INF
Lysine_2Bz	9.51	Target Compound	46_B_SA_R565	46	Processed	T1	Unknown	795453	5079408	9.5	-0.01	C20H22N2O4	M+H	355.165	355.166	1.09497 (ppm)	0	0	N/A	Method	True	False	Pass	Confirmed	INF
Lysine_2Bz	9.51	Target Compound	47_Media_SA_Media	47	Processed	T1	Unknown	1518744	9339077	9.52	0.01	C20H22N2O4	M+H	355.165	355.165	.06387 (ppm)	0	0	N/A	Method	True	False	Pass	Confirmed	INF
Lysine_2Bz	9.51	Target Compound	48_Media_SA_Media	48	Processed	T1	Unknown	2313808	15123357	9.52	0.01	C20H22N2O4	M+H	355.165	355.166	.92312 (ppm)	0	0	N/A	Method	True	False	Pass	Confirmed	INF
Lysine_2Bz	9.51	Target Compound	49_F_B_SA_R565	49	Processed	T1	Unknown	766071	4708900	9.52	0.01	C20H22N2O4	M+H	355.165	355.165	.49350 (ppm)	0	0	N/A	Method	True	False	Pass	Confirmed	INF
Lysine_2Bz	9.51	Target Compound	50_F_B_SA_R565	50	Processed	T1	Unknown	707700	4267240	9.51	0.00	C20H22N2O4	M+H	355.165	355.166	1.09497 (ppm)	0	0	N/A	Method	True	False	Pass	Confirmed	INF
Lysine_2Bz	9.51	Target Compound	51_F_B_SA_R565	51	Processed	T1	Unknown	754468	4360384	9.51	0.00	C20H22N2O4	M+H	355.165	355.166	1.00905 (ppm)	0	0	N/A	Method	True	False	Pass	Confirmed	INF
Lysine_2Bz	9.51	Target Compound	52_B_SA_R568	52	Processed	T1	Unknown	756924	5134255	9.52	0.01	C20H22N2O4	M+H	355.165	355.166	.75127 (ppm)	0	0	N/A	Method	True	False	Pass	Confirmed	INF
Lysine_2Bz	9.51	Target Compound	53_B_SA_R568	53	Processed	T1	Unknown	772046	4959784	9.51	0.00	C20H22N2O4	M+H	355.165	355.166	1.00905 (ppm)	0	0	N/A	Method	True	False	Pass	Confirmed	INF
Lysine_2Bz	9.51	Target Compound	54_B_SA_R568	54	Processed	T1	Unknown	729762	4449002	9.5	-0.01	C20H22N2O4	M+H	355.165	355.166	1.35275 (ppm)	0	0	N/A	Method	True	False	Pass	Confirmed	INF
Lysine_2Bz	9.51	Target Compound	55_F_B_SA_R568	55	Processed	T1	Unknown	777959	4738373	9.51	0.00	C20H22N2O4	M+H	355.165	355.165	.14980 (ppm)	0	0	N/A	Method	True	False	Pass	Confirmed	INF
Lysine_2Bz	9.51	Target Compound	56_F_B_SA_R568	56	Processed	T1	Unknown	1084683	6416065	9.51	0.00	C20H22N2O4	M+H	355.165	355.165	.66535 (ppm)	0	0	N/A	Method	True	False	Pass	Confirmed	INF
Lysine_2Bz	9.51	Target Compound	57_F_B_SA_R568	57	Processed	T1	Unknown	1127097	6903547	9.5	-0.01	C20H22N2O4	M+H	355.165	355.166	.75127 (ppm)	0	0	N/A	Method	True	False	Pass	Confirmed	INF
Lysine_2Bz	9.51	Target Compound	58_B_SA_R651	58	Processed	T1	Unknown	942731	5829591	9.52	0.01	C20H22N2O4	M+H	355.165	355.166	1.52460 (ppm)	0	0	N/A	Method	True	False	Pass	Confirmed	INF
Lysine_2Bz	9.51	Target Compound	59_B_SA_R651	59	Processed	T1	Unknown	1231664	7401954	9.51	0.00	C20H22N2O4	M+H	355.165	355.165	.49350 (ppm)	0	0	N/A	Method	True	False	Pass	Confirmed	INF
Lysine_2Bz	9.51	Target Compound	60_B_SA_R651	60	Processed	T1	Unknown	1376714	8269142	9.51	0.00	C20H22N2O4	M+H	355.165	355.166	1.26682 (ppm)	0	0	N/A	Method	True	False	Pass	Confirmed	INF
Lysine_2Bz	9.51	Target Compound	61_F_B_SA_R651	61	Processed	T1	Unknown	1117719	6914454	9.51	0.00	C20H22N2O4	M+H	355.165	355.166	1.52460 (ppm)	0	0	N/A	Method	True	False	Pass	Confirmed	INF
Lysine_2Bz	9.51	Target Compound	62_F_B_SA_R651	62	Processed	T1	Unknown	1251119	7607079	9.52	0.01	C20H22N2O4	M+H	355.165	355.166	1.18090 (ppm)	0	0	N/A	Method	True	False	Pass	Confirmed	INF
Lysine_2Bz	9.51	Target Compound	63_F_B_SA_R651	63	Processed	T1	Unknown	942911	5901184	9.5	-0.01	C20H22N2O4	M+H	355.165	355.166	1.78237 (ppm)	0	0	N/A	Method	True	False	Pass	Confirmed	INF
Lysine_2Bz	9.51	Target Compound	64_B_SA_R695	64	Processed	T1	Unknown	839912	5241116	9.52	0.01	C20H22N2O4	M+H	355.165	355.166	1.61052 (ppm)	0	0	N/A	Method	True	False	Pass	Confirmed	INF
Lysine_2Bz	9.51	Target Compound	65_B_SA_R695	65	Processed	T1	Unknown	577199	3794394	9.52	0.01	C20H22N2O4	M+H	355.165	355.165	.06387 (ppm)	0	0	N/A	Method	True	False	Pass	Confirmed	INF
Lysine_2Bz	9.51	Target Compound	66_B_SA_R695	66	Processed	T1	Unknown	557670	3810525	9.51	0.00	C20H22N2O4	M+H	355.165	355.167	4.27420 (ppm)	0	0	N/A	Method	True	False	Pass	Confirmed	INF
Lysine_2Bz	9.51	Target Compound	67_F_B_SA_R695	67	Processed	T1	Unknown	627195	3890456	9.52	0.01	C20H22N2O4	M+H	355.165	355.166	1.09497 (ppm)	0	0	N/A	Method	True	False	Pass	Confirmed	INF
Lysine_2Bz	9.51	Target Compound	68_F_B_SA_R695	68	Processed	T1	Unknown	631450	3942145	9.5	-0.01	C20H22N2O4	M+H	355.165	355.166	1.43867 (ppm)	0	0	N/A	Method	True	False	Pass	Confirmed	INF
Lysine_2Bz	9.51	Target Compound	69_F_B_SA_R695	69	Processed	T1	Unknown	1196726	7619630	9.5	-0.01	C20H22N2O4	M+H	355.165	355.166	1.09497 (ppm)	0	0	N/A	Method	True	False	Pass	Confirmed	INF
Lysine_2Bz	9.51	Target Compound	70_F_SA_F16	70	Processed	T1	Unknown	862331	5438835	9.52	0.01	C20H22N2O4	M+H	355.165	355.166	.92312 (ppm)	0	0	N/A	Method	True	False	Pass	Confirmed	INF
Lysine_2Bz	9.51	Target Compound	71_Media_SA_Media	71	Processed	T1	Unknown	712832	4512809	9.51	0.00	C20H22N2O4	M+H	355.165	355.166	1.26682 (ppm)	0	0	N/A	Method	True	False	Pass	Confirmed	INF
Lysine_2Bz	9.51	Target Compound	72_Media_SA_Media	72	Processed	T1	Unknown	864735	5356499	9.5	-0.01	C20H22N2O4	M+H	355.165	355.166	2.21200 (ppm)	0	0	N/A	Method	True	False	Pass	Confirmed	INF
Lysine_2Bz	9.51	Target Compound	73_F_SA_F16	73	Processed	T1	Unknown	1009555	6155626	9.52	0.01	C20H22N2O4	M+H	355.165	355.165	.23572 (ppm)	0	0	N/A	Method	True	False	Pass	Confirmed	INF
Lysine_2Bz	9.51	Target Compound	74_F_SA_F16	74	Processed	T1	Unknown	921429	5601104	9.5	-0.01	C20H22N2O4	M+H	355.165	355.166	1.69645 (ppm)	0	0	N/A	Method	True	False	Pass	Confirmed	INF
Lysine_2Bz	9.51	Target Compound	75_B_F_SA_F16	75	Processed	T1	Unknown	535966	3401184	9.52	0.01	C20H22N2O4	M+H	355.165	355.165	.32165 (ppm)	0	0	N/A	Method	True	False	Pass	Confirmed	INF
Lysine_2Bz	9.51	Target Compound	76_B_F_SA_F16	76	Processed	T1	Unknown	610389	3664864	9.5	-0.01	C20H22N2O4	M+H	355.165	355.166	1.43867 (ppm)	0	0	N/A	Method	True	False	Pass	Confirmed	INF
Lysine_2Bz	9.51	Target Compound	77_B_F_SA_F16	77	Processed	T1	Unknown	1043131	7062940	9.49	-0.02	C20H22N2O4	M+H	355.165	355.166	1.61052 (ppm)	0	0	N/A	Method	True	False	Pass	Confirmed	INF
Lysine_2Bz	9.51	Target Compound	78_F_SA_F147	78	Processed	T1	Unknown	776127	4711809	9.51	0.00	C20H22N2O4	M+H	355.165	355.165	.66535 (ppm)	0	0	N/A	Method	True	False	Pass	Confirmed	INF
Lysine_2Bz	9.51	Target Compound	79_F_SA_F147	79	Processed	T1	Unknown	818344	5059518	9.51	0.00	C20H22N2O4	M+H	355.165	355.166	1.00905 (ppm)	0	0	N/A	Method	True	False	Pass	Confirmed	INF
Lysine_2Bz	9.51	Target Compound	80_F_SA_F147	80	Processed	T1	Unknown	853402	5428826	9.5	-0.01	C20H22N2O4	M+H	355.165	355.166	1.86830 (ppm)	0	0	N/A	Method	True	False	Pass	Confirmed	INF
Lysine_2Bz	9.51	Target Compound	81_B_F_SA_F147	81	Processed	T1	Unknown	652867	4146964	9.52	0.01	C20H22N2O4	M+H	355.165	355.166	1.43867 (ppm)	0	0	N/A	Method	True	False	Pass	Confirmed	INF
Lysine_2Bz	9.51	Target Compound	82_B_F_SA_F147	82	Processed	T1	Unknown	520987	3266838	9.51	0.00	C20H22N2O4	M+H	355.165	355.166	1.52460 (ppm)	0	0	N/A	Method	True	False	Pass	Confirmed	INF
Lysine_2Bz	9.51	Target Compound	83_B_F_SA_F147	83	Processed	T1	Unknown	721344	4411815	9.5	-0.01	C20H22N2O4	M+H	355.165	355.166	1.69645 (ppm)	0	0	N/A	Method	True	False	Pass	Confirmed	INF
Lysine_2Bz	9.51	Target Compound	84_F_SA_F212	84	Processed	T1	Unknown	729549	4446466	9.5	-0.01	C20H22N2O4	M+H	355.165	355.165	-.53760 (ppm)	0	0	N/A	Method	True	False	Pass	Confirmed	INF
Lysine_2Bz	9.51	Target Compound	85_F_SA_F212	85	Processed	T1	Unknown	1317676	9123238	9.5	-0.01	C20H22N2O4	M+H	355.165	355.165	.57942 (ppm)	0	0	N/A	Method	True	False	Pass	Confirmed	INF
Lysine_2Bz	9.51	Target Compound	86_F_SA_F212	86	Processed	T1	Unknown	1440965	8821760	9.5	-0.01	C20H22N2O4	M+H	355.165	355.166	1.18090 (ppm)	0	0	N/A	Method	True	False	Pass	Confirmed	INF
Lysine_2Bz	9.51	Target Compound	87_B_F_SA_F212	87	Processed	T1	Unknown	527072	3482861	9.51	0.00	C20H22N2O4	M+H	355.165	355.166	2.64162 (ppm)	0	0	N/A	Method	True	False	Pass	Confirmed	INF
Lysine_2Bz	9.51	Target Compound	88_B_F_SA_F212	88	Processed	T1	Unknown	712045	4550546	9.5	-0.01	C20H22N2O4	M+H	355.165	355.166	2.72755 (ppm)	0	0	N/A	Method	True	False	Pass	Confirmed	INF
Lysine_2Bz	9.51	Target Compound	89_B_F_SA_F212	89	Processed	T1	Unknown	1072117	6820022	9.51	0.00	C20H22N2O4	M+H	355.165	355.166	1.18090 (ppm)	0	0	N/A	Method	True	False	Pass	Confirmed	INF
Lysine_2Bz	9.51	Target Compound	90_F_SA_F253	90	Processed	T1	Unknown	700333	4505749	9.5	-0.01	C20H22N2O4	M+H	355.165	355.165	.49350 (ppm)	0	0	N/A	Method	True	False	Pass	Confirmed	INF
Lysine_2Bz	9.51	Target Compound	91_F_SA_F253	91	Processed	T1	Unknown	1820096	10784625	9.51	0.00	C20H22N2O4	M+H	355.165	355.166	.83720 (ppm)	0	0	N/A	Method	True	False	Pass	Confirmed	INF
Lysine_2Bz	9.51	Target Compound	93_B_F_SA_F253	92	Processed	T1	Unknown	815253	5271380	9.51	0.00	C20H22N2O4	M+H	355.165	355.166	.83720 (ppm)	0	0	N/A	Method	True	False	Pass	Confirmed	INF
Lysine_2Bz	9.51	Target Compound	94_B_F_SA_F253	93	Processed	T1	Unknown	999473	6378941	9.51	0.00	C20H22N2O4	M+H	355.165	355.166	1.09497 (ppm)	0	0	N/A	Method	True	False	Pass	Confirmed	INF
Lysine_2Bz	9.51	Target Compound	95_B_F_SA_F253	94	Processed	T1	Unknown	997029	6206966	9.51	0.00	C20H22N2O4	M+H	355.165	355.166	1.69645 (ppm)	0	0	N/A	Method	True	False	Pass	Confirmed	INF
Lysine_2Bz	9.51	Target Compound	96_Media_SA_Media	95	Processed	T1	Unknown	2860499	17713554	9.51	0.00	C20H22N2O4	M+H	355.165	355.165	.06387 (ppm)	0	0	N/A	Method	True	False	Pass	Confirmed	INF
Lysine_2Bz	9.51	Target Compound	97_Media_C_SA_Media_C	96	Processed	T1	Unknown	2161557	13283797	9.5	-0.01	C20H22N2O4	M+H	355.165	355.165	.57942 (ppm)	0	0	N/A	Method	True	False	Pass	Confirmed	INF
Lysine_2Bz	9.51	Target Compound	98_Media_C_SA_Media_C	97	Processed	T1	Unknown	3118569	18409821	9.51	0.00	C20H22N2O4	M+H	355.165	355.166	1.69645 (ppm)	0	0	N/A	Method	True	False	Pass	Confirmed	INF
Lysine_2Bz	9.51	Target Compound	99_Media_C_SA_Media_C	98	Processed	T1	Unknown	4052655	22220837	9.5	-0.01	C20H22N2O4	M+H	355.165	355.166	1.95422 (ppm)	0	0	N/A	Method	True	False	Pass	Confirmed	INF
Lysine_2Bz	9.51	Target Compound	100_Media_C_SA_Media_C	99	Processed	T1	Unknown	3741802	22482238	9.51	0.00	C20H22N2O4	M+H	355.165	355.166	.83720 (ppm)	0	0	N/A	Method	True	False	Pass	Confirmed	INF
Lysine_2Bz	9.51	Target Compound	101_Media_C_SA_Media_C	100	Processed	T1	Unknown	2871073	17529372	9.5	-0.01	C20H22N2O4	M+H	355.165	355.166	1.35275 (ppm)	0	0	N/A	Method	True	False	Pass	Confirmed	INF
Lysine_2Bz	9.51	Target Compound	102_Media_C_SA_Media_C	101	Processed	T1	Unknown	2892626	17344939	9.5	-0.01	C20H22N2O4	M+H	355.165	355.166	1.69645 (ppm)	0	0	N/A	Method	True	False	Pass	Confirmed	INF
Lysine_2Bz	9.51	Target Compound	103_Media_C_SA_Media_C	102	Processed	T1	Unknown	3552620	22243960	9.52	0.01	C20H22N2O4	M+H	355.165	355.166	1.09497 (ppm)	0	0	N/A	Method	True	False	Pass	Confirmed	INF
Lysine_2Bz	9.51	Target Compound	104_Media_C_SA_Media_C	103	Processed	T1	Unknown	3103029	19105748	9.5	-0.01	C20H22N2O4	M+H	355.165	355.166	1.26682 (ppm)	0	0	N/A	Method	True	False	Pass	Confirmed	INF
Lysine_2Bz	9.51	Target Compound	Pool_62h_00	104	Processed	T1	Unknown	856394	5624917	9.52	0.01	C20H22N2O4	M+H	355.165	355.165	-.19390 (ppm)	0	0	N/A	Method	True	False	Pass	Confirmed	INF
Lysine_2Bz	9.51	Target Compound	Pool_62h_03	105	Processed	T1	Unknown	1063447	6520257	9.52	0.01	C20H22N2O4	M+H	355.165	355.165	.40757 (ppm)	0	0	N/A	Method	True	False	Pass	Confirmed	INF
Lysine_2Bz	9.51	Target Compound	Pool_62h_06	106	Processed	T1	Unknown	977688	6002986	9.51	0.00	C20H22N2O4	M+H	355.165	355.165	.06387 (ppm)	0	0	N/A	Method	True	False	Pass	Confirmed	INF
Lysine_2Bz	9.51	Target Compound	Pool_62h_07	107	Processed	T1	Unknown	934983	5955821	9.51	0.00	C20H22N2O4	M+H	355.165	355.166	1.95422 (ppm)	0	0	N/A	Method	True	False	Pass	Confirmed	INF
Lysine_2Bz	9.51	Target Compound	Pool_62h_10	108	Processed	T1	Unknown	1111572	6729425	9.51	0.00	C20H22N2O4	M+H	355.165	355.165	.57942 (ppm)	0	0	N/A	Method	True	False	Pass	Confirmed	INF
Lysine_2Bz	9.51	Target Compound	Pool_62h_11	109	Processed	T1	Unknown	1049372	6718158	9.5	-0.01	C20H22N2O4	M+H	355.165	355.166	1.95422 (ppm)	0	0	N/A	Method	True	False	Pass	Confirmed	INF
Lysine_2Bz	9.51	Target Compound	Std_MixAA_250_01	110	Processed	T1	Unknown	3074106	19529089	9.52	0.01	C20H22N2O4	M+H	355.165	355.165	.49350 (ppm)	0	0	N/A	Method	True	False	Pass	Confirmed	INF
Lysine_2Bz	9.51	Target Compound	Std_MixAA_250_02	111	Processed	T1	Unknown	4047560	25458462	9.5	-0.01	C20H22N2O4	M+H	355.165	355.166	1.61052 (ppm)	0	0	N/A	Method	True	False	Pass	Confirmed	INF
N-acetylputrescine_1Bz	7.12	Target Compound	01_B_SA_R09	1	Processed	T1	Unknown	120972	767686	7.1	-0.02	C13H18N2O2	M+H	235.144	235.144	-.11275 (ppm)	0	0	N/A	Method	True	False	Pass	Confirmed	INF
N-acetylputrescine_1Bz	7.12	Target Compound	02_B_SA_R09	2	Processed	T1	Unknown	120435	713994	7.11	-0.01	C13H18N2O2	M+H	235.144	235.144	.60105 (ppm)	0	0	N/A	Method	True	False	Pass	Confirmed	INF
N-acetylputrescine_1Bz	7.12	Target Compound	03_B_SA_R09	3	Processed	T1	Unknown	114919	767958	7.12	0.00	C13H18N2O2	M+H	235.144	235.144	1.05529 (ppm)	0	0	N/A	Method	True	False	Pass	Confirmed	INF
N-acetylputrescine_1Bz	7.12	Target Compound	04_F_B_SA_R09	4	Processed	T1	Unknown	66981	426731	7.13	0.01	C13H18N2O2	M+H	235.144	235.144	-1.79993 (ppm)	0	0	N/A	Method	True	False	Pass	Confirmed	INF
N-acetylputrescine_1Bz	7.12	Target Compound	05_F_B_SA_R09	5	Processed	T1	Unknown	66689	490307	7.11	-0.01	C13H18N2O2	M+H	235.144	235.144	-.04786 (ppm)	0	0	N/A	Method	True	False	Pass	Confirmed	INF
N-acetylputrescine_1Bz	7.12	Target Compound	06_F_B_SA_R09	6	Processed	T1	Unknown	68970	503823	7.12	0.00	C13H18N2O2	M+H	235.144	235.144	.53616 (ppm)	0	0	N/A	Method	True	False	Pass	Confirmed	INF
N-acetylputrescine_1Bz	7.12	Target Compound	07_B_SA_R16	7	Processed	T1	Unknown	325835	2013602	7.12	0.00	C13H18N2O2	M+H	235.144	235.144	-.04786 (ppm)	0	0	N/A	Method	True	False	Pass	Confirmed	INF
N-acetylputrescine_1Bz	7.12	Target Compound	08_B_SA_R16	8	Processed	T1	Unknown	290394	1838248	7.12	0.00	C13H18N2O2	M+H	235.144	235.144	1.31485 (ppm)	0	0	N/A	Method	True	False	Pass	Confirmed	INF
N-acetylputrescine_1Bz	7.12	Target Compound	09_B_SA_R16	9	Processed	T1	Unknown	283445	1861355	7.11	-0.01	C13H18N2O2	M+H	235.144	235.144	1.18507 (ppm)	0	0	N/A	Method	True	False	Pass	Confirmed	INF
N-acetylputrescine_1Bz	7.12	Target Compound	10_F_B_SA_R16	10	Processed	T1	Unknown	145179	996856	7.13	0.01	C13H18N2O2	M+H	235.144	235.144	.08192 (ppm)	0	0	N/A	Method	True	False	Pass	Confirmed	INF
N-acetylputrescine_1Bz	7.12	Target Compound	11_F_B_SA_R16	11	Processed	T1	Unknown	124467	886989	7.1	-0.02	C13H18N2O2	M+H	235.144	235.144	.01703 (ppm)	0	0	N/A	Method	True	False	Pass	Confirmed	INF
N-acetylputrescine_1Bz	7.12	Target Compound	12_F_B_SA_R16	12	Processed	T1	Unknown	112517	769813	7.13	0.01	C13H18N2O2	M+H	235.144	235.144	1.50953 (ppm)	0	0	N/A	Method	True	False	Pass	Confirmed	INF
N-acetylputrescine_1Bz	7.12	Target Compound	13_B_SA_R147	13	Processed	T1	Unknown	218960	1464770	7.11	-0.01	C13H18N2O2	M+H	235.144	235.144	-.17765 (ppm)	0	0	N/A	Method	True	False	Pass	Confirmed	INF
N-acetylputrescine_1Bz	7.12	Target Compound	14_B_SA_R147	14	Processed	T1	Unknown	250127	1571649	7.11	-0.01	C13H18N2O2	M+H	235.144	235.144	.73083 (ppm)	0	0	N/A	Method	True	False	Pass	Confirmed	INF
N-acetylputrescine_1Bz	7.12	Target Compound	15_B_SA_R147	15	Processed	T1	Unknown	267115	1753678	7.1	-0.02	C13H18N2O2	M+H	235.144	235.144	1.31485 (ppm)	0	0	N/A	Method	True	False	Pass	Confirmed	INF
N-acetylputrescine_1Bz	7.12	Target Compound	16_F_B_SA_R147	16	Processed	T1	Unknown	133044	968221	7.12	0.00	C13H18N2O2	M+H	235.144	235.144	.34148 (ppm)	0	0	N/A	Method	True	False	Pass	Confirmed	INF
N-acetylputrescine_1Bz	7.12	Target Compound	17_F_B_SA_R147	17	Processed	T1	Unknown	129169	942149	7.13	0.01	C13H18N2O2	M+H	235.144	235.144	-.04786 (ppm)	0	0	N/A	Method	True	False	Pass	Confirmed	INF
N-acetylputrescine_1Bz	7.12	Target Compound	18_F_B_SA_R147	18	Processed	T1	Unknown	122665	881044	7.12	0.00	C13H18N2O2	M+H	235.144	235.145	1.89887 (ppm)	0	0	N/A	Method	True	False	Pass	Confirmed	INF
N-acetylputrescine_1Bz	7.12	Target Compound	19_B_SA_R318	19	Processed	T1	Unknown	295944	1919399	7.11	-0.01	C13H18N2O2	M+H	235.144	235.144	.14681 (ppm)	0	0	N/A	Method	True	False	Pass	Confirmed	INF
N-acetylputrescine_1Bz	7.12	Target Compound	20_B_SA_R318	20	Processed	T1	Unknown	249980	1631251	7.1	-0.02	C13H18N2O2	M+H	235.144	235.144	1.57442 (ppm)	0	0	N/A	Method	True	False	Pass	Confirmed	INF
N-acetylputrescine_1Bz	7.12	Target Compound	21_B_SA_R318	21	Processed	T1	Unknown	240248	1547849	7.11	-0.01	C13H18N2O2	M+H	235.144	235.144	1.31485 (ppm)	0	0	N/A	Method	True	False	Pass	Confirmed	INF
N-acetylputrescine_1Bz	7.12	Target Compound	22_F_B_SA_R318	22	Processed	T1	Unknown	174646	1259359	7.12	0.00	C13H18N2O2	M+H	235.144	235.144	.01703 (ppm)	0	0	N/A	Method	True	False	Pass	Confirmed	INF
N-acetylputrescine_1Bz	7.12	Target Compound	23_F_B_SA_R318	23	Processed	T1	Unknown	168437	1136546	7.11	-0.01	C13H18N2O2	M+H	235.144	235.144	.73083 (ppm)	0	0	N/A	Method	True	False	Pass	Confirmed	INF
N-acetylputrescine_1Bz	7.12	Target Compound	24_Media_SA_Media	24	Processed	T1	Unknown	199506	1355324	7.12	0.00	C13H18N2O2	M+H	235.144	235.144	.21170 (ppm)	0	0	N/A	Method	True	False	Pass	Confirmed	INF
N-acetylputrescine_1Bz	7.12	Target Compound	25_F_B_SA_R318	25	Processed	T1	Unknown	129795	864870	7.13	0.01	C13H18N2O2	M+H	235.144	235.144	1.50953 (ppm)	0	0	N/A	Method	True	False	Pass	Confirmed	INF
N-acetylputrescine_1Bz	7.12	Target Compound	26_B_SA_R327	26	Processed	T1	Unknown	59517	367289	7.11	-0.01	C13H18N2O2	M+H	235.144	235.144	-.11275 (ppm)	0	0	N/A	Method	True	False	Pass	Confirmed	INF
N-acetylputrescine_1Bz	7.12	Target Compound	27_B_SA_R327	27	Processed	T1	Unknown	31014	173497	7.11	-0.01	C13H18N2O2	M+H	235.144	235.145	3.13181 (ppm)	0	0	N/A	Method	True	False	Pass	Confirmed	INF
N-acetylputrescine_1Bz	7.12	Target Compound	28_B_SA_R327	28	Processed	T1	Unknown	37451	231655	7.11	-0.01	C13H18N2O2	M+H	235.144	235.145	2.48289 (ppm)	0	0	N/A	Method	True	False	Pass	Confirmed	INF
N-acetylputrescine_1Bz	7.12	Target Compound	29_F_B_SA_R327	29	Processed	T1	Unknown	28496	177442	7.11	-0.01	C13H18N2O2	M+H	235.144	235.144	.92550 (ppm)	0	0	N/A	Method	True	False	Pass	Confirmed	INF
N-acetylputrescine_1Bz	7.12	Target Compound	30_F_B_SA_R327	30	Processed	T1	Unknown	22435	133737	7.1	-0.02	C13H18N2O2	M+H	235.144	235.145	2.28822 (ppm)	0	0	N/A	Method	True	False	Pass	Confirmed	INF
N-acetylputrescine_1Bz	7.12	Target Compound	31_F_B_SA_R327	31	Processed	T1	Unknown	34944	242519	7.13	0.01	C13H18N2O2	M+H	235.144	235.144	1.50953 (ppm)	0	0	N/A	Method	True	False	Pass	Confirmed	INF
N-acetylputrescine_1Bz	7.12	Target Compound	32_B_SA_R420	32	Processed	T1	Unknown	235094	1504074	7.12	0.00	C13H18N2O2	M+H	235.144	235.144	.34148 (ppm)	0	0	N/A	Method	True	False	Pass	Confirmed	INF
N-acetylputrescine_1Bz	7.12	Target Compound	33_B_SA_R420	33	Processed	T1	Unknown	236094	1578819	7.11	-0.01	C13H18N2O2	M+H	235.144	235.144	.47127 (ppm)	0	0	N/A	Method	True	False	Pass	Confirmed	INF
N-acetylputrescine_1Bz	7.12	Target Compound	34_B_SA_R420	34	Processed	T1	Unknown	204425	1371917	7.12	0.00	C13H18N2O2	M+H	235.144	235.144	1.57442 (ppm)	0	0	N/A	Method	True	False	Pass	Confirmed	INF
N-acetylputrescine_1Bz	7.12	Target Compound	35_F_B_SA_R420	35	Processed	T1	Unknown	129332	843151	7.13	0.01	C13H18N2O2	M+H	235.144	235.144	.66594 (ppm)	0	0	N/A	Method	True	False	Pass	Confirmed	INF
N-acetylputrescine_1Bz	7.12	Target Compound	36_F_B_SA_R420	36	Processed	T1	Unknown	116004	815209	7.13	0.01	C13H18N2O2	M+H	235.144	235.144	1.63931 (ppm)	0	0	N/A	Method	True	False	Pass	Confirmed	INF
N-acetylputrescine_1Bz	7.12	Target Compound	37_F_B_SA_R420	37	Processed	T1	Unknown	98894	682730	7.15	0.03	C13H18N2O2	M+H	235.144	235.145	2.48289 (ppm)	0	0	N/A	Manual	True	False	Pass	Confirmed	INF
N-acetylputrescine_1Bz	7.12	Target Compound	38_B_SA_R431	38	Processed	T1	Unknown	270761	1842977	7.11	-0.01	C13H18N2O2	M+H	235.144	235.144	.40637 (ppm)	0	0	N/A	Method	True	False	Pass	Confirmed	INF
N-acetylputrescine_1Bz	7.12	Target Compound	39_B_SA_R431	39	Processed	T1	Unknown	234750	1595985	7.11	-0.01	C13H18N2O2	M+H	235.144	235.144	.47127 (ppm)	0	0	N/A	Method	True	False	Pass	Confirmed	INF
N-acetylputrescine_1Bz	7.12	Target Compound	40_B_SA_R431	40	Processed	T1	Unknown	239106	1645125	7.12	0.00	C13H18N2O2	M+H	235.144	235.144	.92550 (ppm)	0	0	N/A	Method	True	False	Pass	Confirmed	INF
N-acetylputrescine_1Bz	7.12	Target Compound	41_F_B_SA_R431	41	Processed	T1	Unknown	145392	894141	7.14	0.02	C13H18N2O2	M+H	235.144	235.144	-.04786 (ppm)	0	0	N/A	Method	True	False	Pass	Confirmed	INF
N-acetylputrescine_1Bz	7.12	Target Compound	42_F_B_SA_R431	42	Processed	T1	Unknown	122425	909500	7.13	0.01	C13H18N2O2	M+H	235.144	235.144	.73083 (ppm)	0	0	N/A	Method	True	False	Pass	Confirmed	INF
N-acetylputrescine_1Bz	7.12	Target Compound	43_F_B_SA_R431	43	Processed	T1	Unknown	111444	783705	7.11	-0.01	C13H18N2O2	M+H	235.144	235.144	1.57442 (ppm)	0	0	N/A	Method	True	False	Pass	Confirmed	INF
N-acetylputrescine_1Bz	7.12	Target Compound	44_B_SA_R565	44	Processed	T1	Unknown	584361	3536595	7.11	-0.01	C13H18N2O2	M+H	235.144	235.144	.79572 (ppm)	0	0	N/A	Method	True	False	Pass	Confirmed	INF
N-acetylputrescine_1Bz	7.12	Target Compound	45_B_SA_R565	45	Processed	T1	Unknown	487265	3083455	7.1	-0.02	C13H18N2O2	M+H	235.144	235.144	.92550 (ppm)	0	0	N/A	Method	True	False	Pass	Confirmed	INF
N-acetylputrescine_1Bz	7.12	Target Compound	46_B_SA_R565	46	Processed	T1	Unknown	604663	3691279	7.1	-0.02	C13H18N2O2	M+H	235.144	235.144	1.63931 (ppm)	0	0	N/A	Method	True	False	Pass	Confirmed	INF
N-acetylputrescine_1Bz	7.12	Target Compound	47_Media_SA_Media	47	Processed	T1	Unknown	257191	1767383	7.12	0.00	C13H18N2O2	M+H	235.144	235.144	.27659 (ppm)	0	0	N/A	Method	True	False	Pass	Confirmed	INF
N-acetylputrescine_1Bz	7.12	Target Compound	48_Media_SA_Media	48	Processed	T1	Unknown	285541	1800439	7.11	-0.01	C13H18N2O2	M+H	235.144	235.144	1.70420 (ppm)	0	0	N/A	Method	True	False	Pass	Confirmed	INF
N-acetylputrescine_1Bz	7.12	Target Compound	49_F_B_SA_R565	49	Processed	T1	Unknown	357184	2334352	7.12	0.00	C13H18N2O2	M+H	235.144	235.144	-.24254 (ppm)	0	0	N/A	Method	True	False	Pass	Confirmed	INF
N-acetylputrescine_1Bz	7.12	Target Compound	50_F_B_SA_R565	50	Processed	T1	Unknown	329924	2021355	7.12	0.00	C13H18N2O2	M+H	235.144	235.144	1.05529 (ppm)	0	0	N/A	Method	True	False	Pass	Confirmed	INF
N-acetylputrescine_1Bz	7.12	Target Compound	51_F_B_SA_R565	51	Processed	T1	Unknown	272792	1829380	7.11	-0.01	C13H18N2O2	M+H	235.144	235.144	1.31485 (ppm)	0	0	N/A	Method	True	False	Pass	Confirmed	INF
N-acetylputrescine_1Bz	7.12	Target Compound	52_B_SA_R568	52	Processed	T1	Unknown	251478	1755064	7.11	-0.01	C13H18N2O2	M+H	235.144	235.144	1.18507 (ppm)	0	0	N/A	Method	True	False	Pass	Confirmed	INF
N-acetylputrescine_1Bz	7.12	Target Compound	53_B_SA_R568	53	Processed	T1	Unknown	222491	1530652	7.11	-0.01	C13H18N2O2	M+H	235.144	235.144	.73083 (ppm)	0	0	N/A	Method	True	False	Pass	Confirmed	INF
N-acetylputrescine_1Bz	7.12	Target Compound	54_B_SA_R568	54	Processed	T1	Unknown	133203	915166	7.13	0.01	C13H18N2O2	M+H	235.144	235.144	.99040 (ppm)	0	0	N/A	Method	True	False	Pass	Confirmed	INF
N-acetylputrescine_1Bz	7.12	Target Compound	55_F_B_SA_R568	55	Processed	T1	Unknown	146168	1089433	7.12	0.00	C13H18N2O2	M+H	235.144	235.144	.60105 (ppm)	0	0	N/A	Method	True	False	Pass	Confirmed	INF
N-acetylputrescine_1Bz	7.12	Target Compound	56_F_B_SA_R568	56	Processed	T1	Unknown	114568	795481	7.14	0.02	C13H18N2O2	M+H	235.144	235.144	-.37232 (ppm)	0	0	N/A	Method	True	False	Pass	Confirmed	INF
N-acetylputrescine_1Bz	7.12	Target Compound	57_F_B_SA_R568	57	Processed	T1	Unknown	114336	842477	7.11	-0.01	C13H18N2O2	M+H	235.144	235.144	.86061 (ppm)	0	0	N/A	Manual	True	False	Pass	Confirmed	INF
N-acetylputrescine_1Bz	7.12	Target Compound	58_B_SA_R651	58	Processed	T1	Unknown	578904	3540476	7.1	-0.02	C13H18N2O2	M+H	235.144	235.144	.79572 (ppm)	0	0	N/A	Method	True	False	Pass	Confirmed	INF
N-acetylputrescine_1Bz	7.12	Target Compound	59_B_SA_R651	59	Processed	T1	Unknown	545479	3327271	7.11	-0.01	C13H18N2O2	M+H	235.144	235.144	.99040 (ppm)	0	0	N/A	Method	True	False	Pass	Confirmed	INF
N-acetylputrescine_1Bz	7.12	Target Compound	60_B_SA_R651	60	Processed	T1	Unknown	515240	3239013	7.11	-0.01	C13H18N2O2	M+H	235.144	235.144	.92550 (ppm)	0	0	N/A	Method	True	False	Pass	Confirmed	INF
N-acetylputrescine_1Bz	7.12	Target Compound	61_F_B_SA_R651	61	Processed	T1	Unknown	218345	1489813	7.11	-0.01	C13H18N2O2	M+H	235.144	235.144	.86061 (ppm)	0	0	N/A	Method	True	False	Pass	Confirmed	INF
N-acetylputrescine_1Bz	7.12	Target Compound	62_F_B_SA_R651	62	Processed	T1	Unknown	157760	1096644	7.11	-0.01	C13H18N2O2	M+H	235.144	235.144	1.12018 (ppm)	0	0	N/A	Method	True	False	Pass	Confirmed	INF
N-acetylputrescine_1Bz	7.12	Target Compound	63_F_B_SA_R651	63	Processed	T1	Unknown	271744	1750139	7.12	0.00	C13H18N2O2	M+H	235.144	235.145	2.22333 (ppm)	0	0	N/A	Method	True	False	Pass	Confirmed	INF
N-acetylputrescine_1Bz	7.12	Target Compound	64_B_SA_R695	64	Processed	T1	Unknown	69214	518309	7.14	0.02	C13H18N2O2	M+H	235.144	235.144	.40637 (ppm)	0	0	N/A	Method	True	False	Pass	Confirmed	INF
N-acetylputrescine_1Bz	7.12	Target Compound	65_B_SA_R695	65	Processed	T1	Unknown	61194	378483	7.11	-0.01	C13H18N2O2	M+H	235.144	235.144	.47127 (ppm)	0	0	N/A	Method	True	False	Pass	Confirmed	INF
N-acetylputrescine_1Bz	7.12	Target Compound	66_B_SA_R695	66	Processed	T1	Unknown	53590	371880	7.12	0.00	C13H18N2O2	M+H	235.144	235.145	2.35311 (ppm)	0	0	N/A	Method	True	False	Pass	Confirmed	INF
N-acetylputrescine_1Bz	7.12	Target Compound	67_F_B_SA_R695	67	Processed	T1	Unknown	68376	465586	7.15	0.03	C13H18N2O2	M+H	235.144	235.144	1.24996 (ppm)	0	0	N/A	Method	True	False	Pass	Confirmed	INF
N-acetylputrescine_1Bz	7.12	Target Compound	68_F_B_SA_R695	68	Processed	T1	Unknown	59805	415028	7.13	0.01	C13H18N2O2	M+H	235.144	235.144	.86061 (ppm)	0	0	N/A	Method	True	False	Pass	Confirmed	INF
N-acetylputrescine_1Bz	7.12	Target Compound	69_F_B_SA_R695	69	Processed	T1	Unknown	247016	1614560	7.11	-0.01	C13H18N2O2	M+H	235.144	235.145	1.89887 (ppm)	0	0	N/A	Method	True	False	Pass	Confirmed	INF
N-acetylputrescine_1Bz	7.12	Target Compound	70_F_SA_F16	70	Processed	T1	Unknown	210953	1463215	7.11	-0.01	C13H18N2O2	M+H	235.144	235.144	.14681 (ppm)	0	0	N/A	Method	True	False	Pass	Confirmed	INF
N-acetylputrescine_1Bz	7.12	Target Compound	71_Media_SA_Media	71	Processed	T1	Unknown	210859	1510290	7.13	0.01	C13H18N2O2	M+H	235.144	235.144	.34148 (ppm)	0	0	N/A	Method	True	False	Pass	Confirmed	INF
N-acetylputrescine_1Bz	7.12	Target Compound	72_Media_SA_Media	72	Processed	T1	Unknown	202127	1298996	7.12	0.00	C13H18N2O2	M+H	235.144	235.144	.73083 (ppm)	0	0	N/A	Method	True	False	Pass	Confirmed	INF
N-acetylputrescine_1Bz	7.12	Target Compound	73_F_SA_F16	73	Processed	T1	Unknown	223697	1483583	7.11	-0.01	C13H18N2O2	M+H	235.144	235.144	-.37232 (ppm)	0	0	N/A	Method	True	False	Pass	Confirmed	INF
N-acetylputrescine_1Bz	7.12	Target Compound	74_F_SA_F16	74	Processed	T1	Unknown	201633	1350392	7.12	0.00	C13H18N2O2	M+H	235.144	235.144	.86061 (ppm)	0	0	N/A	Method	True	False	Pass	Confirmed	INF
N-acetylputrescine_1Bz	7.12	Target Compound	75_B_F_SA_F16	75	Processed	T1	Unknown	140628	918883	7.11	-0.01	C13H18N2O2	M+H	235.144	235.144	.08192 (ppm)	0	0	N/A	Method	True	False	Pass	Confirmed	INF
N-acetylputrescine_1Bz	7.12	Target Compound	76_B_F_SA_F16	76	Processed	T1	Unknown	91266	579722	7.11	-0.01	C13H18N2O2	M+H	235.144	235.144	1.05529 (ppm)	0	0	N/A	Method	True	False	Pass	Confirmed	INF
N-acetylputrescine_1Bz	7.12	Target Compound	77_B_F_SA_F16	77	Processed	T1	Unknown	100535	661590	7.1	-0.02	C13H18N2O2	M+H	235.144	235.144	1.44463 (ppm)	0	0	N/A	Method	True	False	Pass	Confirmed	INF
N-acetylputrescine_1Bz	7.12	Target Compound	78_F_SA_F147	78	Processed	T1	Unknown	101679	721784	7.15	0.03	C13H18N2O2	M+H	235.144	235.144	1.50953 (ppm)	0	0	N/A	Method	True	False	Pass	Confirmed	INF
N-acetylputrescine_1Bz	7.12	Target Compound	79_F_SA_F147	79	Processed	T1	Unknown	150716	1078402	7.14	0.02	C13H18N2O2	M+H	235.144	235.144	.99040 (ppm)	0	0	N/A	Method	True	False	Pass	Confirmed	INF
N-acetylputrescine_1Bz	7.12	Target Compound	80_F_SA_F147	80	Processed	T1	Unknown	127004	944585	7.11	-0.01	C13H18N2O2	M+H	235.144	235.144	1.63931 (ppm)	0	0	N/A	Method	True	False	Pass	Confirmed	INF
N-acetylputrescine_1Bz	7.12	Target Compound	81_B_F_SA_F147	81	Processed	T1	Unknown	86323	565808	7.11	-0.01	C13H18N2O2	M+H	235.144	235.144	.40637 (ppm)	0	0	N/A	Method	True	False	Pass	Confirmed	INF
N-acetylputrescine_1Bz	7.12	Target Compound	82_B_F_SA_F147	82	Processed	T1	Unknown	94088	599529	7.11	-0.01	C13H18N2O2	M+H	235.144	235.144	.34148 (ppm)	0	0	N/A	Method	True	False	Pass	Confirmed	INF
N-acetylputrescine_1Bz	7.12	Target Compound	83_B_F_SA_F147	83	Processed	T1	Unknown	50747	367546	7.11	-0.01	C13H18N2O2	M+H	235.144	235.144	1.12018 (ppm)	0	0	N/A	Method	True	False	Pass	Confirmed	INF
N-acetylputrescine_1Bz	7.12	Target Compound	84_F_SA_F212	84	Processed	T1	Unknown	145478	1010503	7.11	-0.01	C13H18N2O2	M+H	235.144	235.144	.86061 (ppm)	0	0	N/A	Method	True	False	Pass	Confirmed	INF
N-acetylputrescine_1Bz	7.12	Target Compound	85_F_SA_F212	85	Processed	T1	Unknown	155610	1098687	7.11	-0.01	C13H18N2O2	M+H	235.144	235.144	.86061 (ppm)	0	0	N/A	Method	True	False	Pass	Confirmed	INF
N-acetylputrescine_1Bz	7.12	Target Compound	86_F_SA_F212	86	Processed	T1	Unknown	135257	990950	7.11	-0.01	C13H18N2O2	M+H	235.144	235.144	1.05529 (ppm)	0	0	N/A	Manual	True	False	Pass	Confirmed	INF
N-acetylputrescine_1Bz	7.12	Target Compound	87_B_F_SA_F212	87	Processed	T1	Unknown	80497	503121	7.11	-0.01	C13H18N2O2	M+H	235.144	235.144	.01703 (ppm)	0	0	N/A	Method	True	False	Pass	Confirmed	INF
N-acetylputrescine_1Bz	7.12	Target Compound	88_B_F_SA_F212	88	Processed	T1	Unknown	78793	530036	7.12	0.00	C13H18N2O2	M+H	235.144	235.145	1.89887 (ppm)	0	0	N/A	Method	True	False	Pass	Confirmed	INF
N-acetylputrescine_1Bz	7.12	Target Compound	89_B_F_SA_F212	89	Processed	T1	Unknown	108044	678202	7.11	-0.01	C13H18N2O2	M+H	235.144	235.144	1.63931 (ppm)	0	0	N/A	Method	True	False	Pass	Confirmed	INF
N-acetylputrescine_1Bz	7.12	Target Compound	90_F_SA_F253	90	Processed	T1	Unknown	192227	1262644	7.11	-0.01	C13H18N2O2	M+H	235.144	235.144	-.17765 (ppm)	0	0	N/A	Method	True	False	Pass	Confirmed	INF
N-acetylputrescine_1Bz	7.12	Target Compound	91_F_SA_F253	91	Processed	T1	Unknown	199967	1376885	7.12	0.00	C13H18N2O2	M+H	235.144	235.144	1.44463 (ppm)	0	0	N/A	Method	True	False	Pass	Confirmed	INF
N-acetylputrescine_1Bz	7.12	Target Compound	93_B_F_SA_F253	92	Processed	T1	Unknown	127020	843023	7.1	-0.02	C13H18N2O2	M+H	235.144	235.144	1.37974 (ppm)	0	0	N/A	Method	True	False	Pass	Confirmed	INF
N-acetylputrescine_1Bz	7.12	Target Compound	94_B_F_SA_F253	93	Processed	T1	Unknown	120874	795497	7.11	-0.01	C13H18N2O2	M+H	235.144	235.145	2.15844 (ppm)	0	0	N/A	Method	True	False	Pass	Confirmed	INF
N-acetylputrescine_1Bz	7.12	Target Compound	95_B_F_SA_F253	94	Processed	T1	Unknown	154986	1007699	7.1	-0.02	C13H18N2O2	M+H	235.144	235.144	1.50953 (ppm)	0	0	N/A	Method	True	False	Pass	Confirmed	INF
N-acetylputrescine_1Bz	7.12	Target Compound	96_Media_SA_Media	95	Processed	T1	Unknown	215077	1349425	7.11	-0.01	C13H18N2O2	M+H	235.144	235.144	1.24996 (ppm)	0	0	N/A	Method	True	False	Pass	Confirmed	INF
N-acetylputrescine_1Bz	7.12	Target Compound	97_Media_C_SA_Media_C	96	Processed	T1	Unknown	172671	1116808	7.1	-0.02	C13H18N2O2	M+H	235.144	235.144	1.05529 (ppm)	0	0	N/A	Method	True	False	Pass	Confirmed	INF
N-acetylputrescine_1Bz	7.12	Target Compound	98_Media_C_SA_Media_C	97	Processed	T1	Unknown	182232	1296004	7.1	-0.02	C13H18N2O2	M+H	235.144	235.144	1.05529 (ppm)	0	0	N/A	Manual	True	False	Pass	Confirmed	INF
N-acetylputrescine_1Bz	7.12	Target Compound	99_Media_C_SA_Media_C	98	Processed	T1	Unknown	199133	1321571	7.12	0.00	C13H18N2O2	M+H	235.144	235.144	1.70420 (ppm)	0	0	N/A	Method	True	False	Pass	Confirmed	INF
N-acetylputrescine_1Bz	7.12	Target Compound	100_Media_C_SA_Media_C	99	Processed	T1	Unknown	182005	1269008	7.12	0.00	C13H18N2O2	M+H	235.144	235.144	1.05529 (ppm)	0	0	N/A	Method	True	False	Pass	Confirmed	INF
N-acetylputrescine_1Bz	7.12	Target Compound	101_Media_C_SA_Media_C	100	Processed	T1	Unknown	204566	1379811	7.12	0.00	C13H18N2O2	M+H	235.144	235.144	1.24996 (ppm)	0	0	N/A	Method	True	False	Pass	Confirmed	INF
N-acetylputrescine_1Bz	7.12	Target Compound	102_Media_C_SA_Media_C	101	Processed	T1	Unknown	185265	1331693	7.12	0.00	C13H18N2O2	M+H	235.144	235.144	1.50953 (ppm)	0	0	N/A	Method	True	False	Pass	Confirmed	INF
N-acetylputrescine_1Bz	7.12	Target Compound	103_Media_C_SA_Media_C	102	Processed	T1	Unknown	167349	1191267	7.11	-0.01	C13H18N2O2	M+H	235.144	235.144	.66594 (ppm)	0	0	N/A	Method	True	False	Pass	Confirmed	INF
N-acetylputrescine_1Bz	7.12	Target Compound	104_Media_C_SA_Media_C	103	Processed	T1	Unknown	194735	1303954	7.12	0.00	C13H18N2O2	M+H	235.144	235.144	1.05529 (ppm)	0	0	N/A	Method	True	False	Pass	Confirmed	INF
N-acetylputrescine_1Bz	7.12	Target Compound	Pool_62h_00	104	Processed	T1	Unknown	184164	1160025	7.12	0.00	C13H18N2O2	M+H	235.144	235.144	-.24254 (ppm)	0	0	N/A	Method	True	False	Pass	Confirmed	INF
N-acetylputrescine_1Bz	7.12	Target Compound	Pool_62h_03	105	Processed	T1	Unknown	175996	1206369	7.12	0.00	C13H18N2O2	M+H	235.144	235.144	1.18507 (ppm)	0	0	N/A	Method	True	False	Pass	Confirmed	INF
N-acetylputrescine_1Bz	7.12	Target Compound	Pool_62h_06	106	Processed	T1	Unknown	164900	1062766	7.1	-0.02	C13H18N2O2	M+H	235.144	235.144	.79572 (ppm)	0	0	N/A	Method	True	False	Pass	Confirmed	INF
N-acetylputrescine_1Bz	7.12	Target Compound	Pool_62h_07	107	Processed	T1	Unknown	165816	1146322	7.11	-0.01	C13H18N2O2	M+H	235.144	235.144	.73083 (ppm)	0	0	N/A	Method	True	False	Pass	Confirmed	INF
N-acetylputrescine_1Bz	7.12	Target Compound	Pool_62h_10	108	Processed	T1	Unknown	161016	1129223	7.12	0.00	C13H18N2O2	M+H	235.144	235.145	2.22333 (ppm)	0	0	N/A	Method	True	False	Pass	Confirmed	INF
N-acetylputrescine_1Bz	7.12	Target Compound	Pool_62h_11	109	Processed	T1	Unknown	177234	1194255	7.11	-0.01	C13H18N2O2	M+H	235.144	235.145	1.76909 (ppm)	0	0	N/A	Method	True	False	Pass	Confirmed	INF
N-acetylputrescine_1Bz	7.12	Target Compound	Std_MixAA_250_01	110	Processed	T1	Unknown	11372563	71856984	7.13	0.01	C13H18N2O2	M+H	235.144	235.144	.21170 (ppm)	0	0	N/A	Method	True	False	Pass	Confirmed	INF
N-acetylputrescine_1Bz	7.12	Target Compound	Std_MixAA_250_02	111	Processed	T1	Unknown	11169072	72753193	7.1	-0.02	C13H18N2O2	M+H	235.144	235.144	1.37974 (ppm)	0	0	N/A	Method	True	False	Pass	Confirmed	INF
Ornithine_2Bz	9.2	Target Compound	01_B_SA_R09	1	Processed	T1	Unknown	244709	1474585	9.16	-0.04	C19H20N2O4	M+H	341.15	341.15	.67651 (ppm)	0	0	N/A	Method	True	False	Pass	Confirmed	INF
Ornithine_2Bz	9.2	Target Compound	02_B_SA_R09	2	Processed	T1	Unknown	71637	451574	9.15	-0.05	C19H20N2O4	M+H	341.15	341.149	-.39695 (ppm)	0	0	N/A	Method	True	False	Pass	Confirmed	INF
Ornithine_2Bz	9.2	Target Compound	03_B_SA_R09	3	Processed	T1	Unknown	169044	1036806	9.16	-0.04	C19H20N2O4	M+H	341.15	341.15	1.39215 (ppm)	0	0	N/A	Method	True	False	Pass	Confirmed	INF
Ornithine_2Bz	9.2	Target Compound	04_F_B_SA_R09	4	Processed	T1	Unknown	197859	1174444	9.17	-0.03	C19H20N2O4	M+H	341.15	341.15	.40814 (ppm)	0	0	N/A	Method	True	False	Pass	Confirmed	INF
Ornithine_2Bz	9.2	Target Compound	05_F_B_SA_R09	5	Processed	T1	Unknown	63409	400839	9.15	-0.05	C19H20N2O4	M+H	341.15	341.15	.67651 (ppm)	0	0	N/A	Method	True	False	Pass	Confirmed	INF
Ornithine_2Bz	9.2	Target Compound	06_F_B_SA_R09	6	Processed	T1	Unknown	127605	815336	9.16	-0.04	C19H20N2O4	M+H	341.15	341.15	1.12379 (ppm)	0	0	N/A	Method	True	False	Pass	Confirmed	INF
Ornithine_2Bz	9.2	Target Compound	07_B_SA_R16	7	Processed	T1	Unknown	132242	853042	9.18	-0.02	C19H20N2O4	M+H	341.15	341.15	.94488 (ppm)	0	0	N/A	Method	True	False	Pass	Confirmed	INF
Ornithine_2Bz	9.2	Target Compound	08_B_SA_R16	8	Processed	T1	Unknown	100290	599763	9.15	-0.05	C19H20N2O4	M+H	341.15	341.15	1.48161 (ppm)	0	0	N/A	Method	True	False	Pass	Confirmed	INF
Ornithine_2Bz	9.2	Target Compound	09_B_SA_R16	9	Processed	T1	Unknown	167741	952674	9.15	-0.05	C19H20N2O4	M+H	341.15	341.15	1.21324 (ppm)	0	0	N/A	Method	True	False	Pass	Confirmed	INF
Ornithine_2Bz	9.2	Target Compound	10_F_B_SA_R16	10	Processed	T1	Unknown	1461578	8688362	9.17	-0.03	C19H20N2O4	M+H	341.15	341.15	.40814 (ppm)	0	0	N/A	Method	True	False	Pass	Confirmed	INF
Ornithine_2Bz	9.2	Target Compound	11_F_B_SA_R16	11	Processed	T1	Unknown	116237	711330	9.17	-0.03	C19H20N2O4	M+H	341.15	341.15	1.57106 (ppm)	0	0	N/A	Method	True	False	Pass	Confirmed	INF
Ornithine_2Bz	9.2	Target Compound	12_F_B_SA_R16	12	Processed	T1	Unknown	520513	3117616	9.16	-0.04	C19H20N2O4	M+H	341.15	341.15	1.39215 (ppm)	0	0	N/A	Method	True	False	Pass	Confirmed	INF
Ornithine_2Bz	9.2	Target Compound	13_B_SA_R147	13	Processed	T1	Unknown	1481711	8907148	9.17	-0.03	C19H20N2O4	M+H	341.15	341.15	.76596 (ppm)	0	0	N/A	Method	True	False	Pass	Confirmed	INF
Ornithine_2Bz	9.2	Target Compound	14_B_SA_R147	14	Processed	T1	Unknown	1118238	6464486	9.16	-0.04	C19H20N2O4	M+H	341.15	341.15	.85542 (ppm)	0	0	N/A	Method	True	False	Pass	Confirmed	INF
Ornithine_2Bz	9.2	Target Compound	15_B_SA_R147	15	Processed	T1	Unknown	1601196	9691050	9.15	-0.05	C19H20N2O4	M+H	341.15	341.15	.76596 (ppm)	0	0	N/A	Method	True	False	Pass	Confirmed	INF
Ornithine_2Bz	9.2	Target Compound	16_F_B_SA_R147	16	Processed	T1	Unknown	336140	1957030	9.17	-0.03	C19H20N2O4	M+H	341.15	341.15	.31869 (ppm)	0	0	N/A	Method	True	False	Pass	Confirmed	INF
Ornithine_2Bz	9.2	Target Compound	17_F_B_SA_R147	17	Processed	T1	Unknown	330039	1947325	9.16	-0.04	C19H20N2O4	M+H	341.15	341.15	.67651 (ppm)	0	0	N/A	Method	True	False	Pass	Confirmed	INF
Ornithine_2Bz	9.2	Target Compound	18_F_B_SA_R147	18	Processed	T1	Unknown	522553	3307145	9.15	-0.05	C19H20N2O4	M+H	341.15	341.15	1.48161 (ppm)	0	0	N/A	Method	True	False	Pass	Confirmed	INF
Ornithine_2Bz	9.2	Target Compound	19_B_SA_R318	19	Processed	T1	Unknown	1106118	5743529	9.15	-0.05	C19H20N2O4	M+H	341.15	341.15	.22923 (ppm)	0	0	N/A	Method	True	False	Pass	Confirmed	INF
Ornithine_2Bz	9.2	Target Compound	20_B_SA_R318	20	Processed	T1	Unknown	973884	5603509	9.16	-0.04	C19H20N2O4	M+H	341.15	341.15	1.30270 (ppm)	0	0	N/A	Method	True	False	Pass	Confirmed	INF
Ornithine_2Bz	9.2	Target Compound	21_B_SA_R318	21	Processed	T1	Unknown	509322	3133356	9.16	-0.04	C19H20N2O4	M+H	341.15	341.15	1.30270 (ppm)	0	0	N/A	Method	True	False	Pass	Confirmed	INF
Ornithine_2Bz	9.2	Target Compound	22_F_B_SA_R318	22	Processed	T1	Unknown	404336	2545793	9.17	-0.03	C19H20N2O4	M+H	341.15	341.15	-.03913 (ppm)	0	0	N/A	Method	True	False	Pass	Confirmed	INF
Ornithine_2Bz	9.2	Target Compound	23_F_B_SA_R318	23	Processed	T1	Unknown	239073	1526209	9.15	-0.05	C19H20N2O4	M+H	341.15	341.15	.67651 (ppm)	0	0	N/A	Method	True	False	Pass	Confirmed	INF
Ornithine_2Bz	9.2	Target Compound	24_Media_SA_Media	24	Processed	T1	Unknown	2212628	13345998	9.17	-0.03	C19H20N2O4	M+H	341.15	341.15	.67651 (ppm)	0	0	N/A	Method	True	False	Pass	Confirmed	INF
Ornithine_2Bz	9.2	Target Compound	25_F_B_SA_R318	25	Processed	T1	Unknown	597717	3498912	9.16	-0.04	C19H20N2O4	M+H	341.15	341.15	1.39215 (ppm)	0	0	N/A	Method	True	False	Pass	Confirmed	INF
Ornithine_2Bz	9.2	Target Compound	26_B_SA_R327	26	Processed	T1	Unknown	519633	3153529	9.17	-0.03	C19H20N2O4	M+H	341.15	341.15	.85542 (ppm)	0	0	N/A	Method	True	False	Pass	Confirmed	INF
Ornithine_2Bz	9.2	Target Compound	27_B_SA_R327	27	Processed	T1	Unknown	560728	3446068	9.16	-0.04	C19H20N2O4	M+H	341.15	341.15	1.66052 (ppm)	0	0	N/A	Method	True	False	Pass	Confirmed	INF
Ornithine_2Bz	9.2	Target Compound	28_B_SA_R327	28	Processed	T1	Unknown	385649	2226496	9.16	-0.04	C19H20N2O4	M+H	341.15	341.15	1.83943 (ppm)	0	0	N/A	Method	True	False	Pass	Confirmed	INF
Ornithine_2Bz	9.2	Target Compound	29_F_B_SA_R327	29	Processed	T1	Unknown	458957	2892260	9.17	-0.03	C19H20N2O4	M+H	341.15	341.149	-.30750 (ppm)	0	0	N/A	Method	True	False	Pass	Confirmed	INF
Ornithine_2Bz	9.2	Target Compound	30_F_B_SA_R327	30	Processed	T1	Unknown	311632	1805482	9.16	-0.04	C19H20N2O4	M+H	341.15	341.15	1.30270 (ppm)	0	0	N/A	Method	True	False	Pass	Confirmed	INF
Ornithine_2Bz	9.2	Target Compound	31_F_B_SA_R327	31	Processed	T1	Unknown	326605	2040066	9.16	-0.04	C19H20N2O4	M+H	341.15	341.15	1.74997 (ppm)	0	0	N/A	Method	True	False	Pass	Confirmed	INF
Ornithine_2Bz	9.2	Target Compound	32_B_SA_R420	32	Processed	T1	Unknown	433434	2749827	9.17	-0.03	C19H20N2O4	M+H	341.15	341.15	.13978 (ppm)	0	0	N/A	Method	True	False	Pass	Confirmed	INF
Ornithine_2Bz	9.2	Target Compound	33_B_SA_R420	33	Processed	T1	Unknown	362655	2074779	9.15	-0.05	C19H20N2O4	M+H	341.15	341.15	1.21324 (ppm)	0	0	N/A	Method	True	False	Pass	Confirmed	INF
Ornithine_2Bz	9.2	Target Compound	34_B_SA_R420	34	Processed	T1	Unknown	337453	1926676	9.15	-0.05	C19H20N2O4	M+H	341.15	341.15	1.74997 (ppm)	0	0	N/A	Method	True	False	Pass	Confirmed	INF
Ornithine_2Bz	9.2	Target Compound	35_F_B_SA_R420	35	Processed	T1	Unknown	432674	2740353	9.17	-0.03	C19H20N2O4	M+H	341.15	341.15	.58705 (ppm)	0	0	N/A	Method	True	False	Pass	Confirmed	INF
Ornithine_2Bz	9.2	Target Compound	36_F_B_SA_R420	36	Processed	T1	Unknown	496344	2945635	9.16	-0.04	C19H20N2O4	M+H	341.15	341.15	.76596 (ppm)	0	0	N/A	Method	True	False	Pass	Confirmed	INF
Ornithine_2Bz	9.2	Target Compound	37_F_B_SA_R420	37	Processed	T1	Unknown	191529	1152109	9.15	-0.05	C19H20N2O4	M+H	341.15	341.15	.94488 (ppm)	0	0	N/A	Method	True	False	Pass	Confirmed	INF
Ornithine_2Bz	9.2	Target Compound	38_B_SA_R431	38	Processed	T1	Unknown	775849	4665700	9.17	-0.03	C19H20N2O4	M+H	341.15	341.15	.94488 (ppm)	0	0	N/A	Method	True	False	Pass	Confirmed	INF
Ornithine_2Bz	9.2	Target Compound	39_B_SA_R431	39	Processed	T1	Unknown	1120237	6758795	9.15	-0.05	C19H20N2O4	M+H	341.15	341.15	.49760 (ppm)	0	0	N/A	Method	True	False	Pass	Confirmed	INF
Ornithine_2Bz	9.2	Target Compound	40_B_SA_R431	40	Processed	T1	Unknown	427513	2639885	9.15	-0.05	C19H20N2O4	M+H	341.15	341.15	1.92888 (ppm)	0	0	N/A	Method	True	False	Pass	Confirmed	INF
Ornithine_2Bz	9.2	Target Compound	41_F_B_SA_R431	41	Processed	T1	Unknown	299522	1783546	9.17	-0.03	C19H20N2O4	M+H	341.15	341.15	1.21324 (ppm)	0	0	N/A	Method	True	False	Pass	Confirmed	INF
Ornithine_2Bz	9.2	Target Compound	42_F_B_SA_R431	42	Processed	T1	Unknown	223653	1349297	9.16	-0.04	C19H20N2O4	M+H	341.15	341.15	.40814 (ppm)	0	0	N/A	Method	True	False	Pass	Confirmed	INF
Ornithine_2Bz	9.2	Target Compound	43_F_B_SA_R431	43	Processed	T1	Unknown	464483	2866306	9.15	-0.05	C19H20N2O4	M+H	341.15	341.15	1.12379 (ppm)	0	0	N/A	Method	True	False	Pass	Confirmed	INF
Ornithine_2Bz	9.2	Target Compound	44_B_SA_R565	44	Processed	T1	Unknown	1651289	10074682	9.17	-0.03	C19H20N2O4	M+H	341.15	341.15	1.12379 (ppm)	0	0	N/A	Method	True	False	Pass	Confirmed	INF
Ornithine_2Bz	9.2	Target Compound	45_B_SA_R565	45	Processed	T1	Unknown	1233201	7615485	9.15	-0.05	C19H20N2O4	M+H	341.15	341.15	1.21324 (ppm)	0	0	N/A	Method	True	False	Pass	Confirmed	INF
Ornithine_2Bz	9.2	Target Compound	46_B_SA_R565	46	Processed	T1	Unknown	1432929	8524157	9.15	-0.05	C19H20N2O4	M+H	341.15	341.15	1.66052 (ppm)	0	0	N/A	Method	True	False	Pass	Confirmed	INF
Ornithine_2Bz	9.2	Target Compound	47_Media_SA_Media	47	Processed	T1	Unknown	1446863	9012456	9.17	-0.03	C19H20N2O4	M+H	341.15	341.15	.49760 (ppm)	0	0	N/A	Method	True	False	Pass	Confirmed	INF
Ornithine_2Bz	9.2	Target Compound	48_Media_SA_Media	48	Processed	T1	Unknown	1407232	8457700	9.15	-0.05	C19H20N2O4	M+H	341.15	341.15	1.12379 (ppm)	0	0	N/A	Method	True	False	Pass	Confirmed	INF
Ornithine_2Bz	9.2	Target Compound	49_F_B_SA_R565	49	Processed	T1	Unknown	373225	2204190	9.17	-0.03	C19H20N2O4	M+H	341.15	341.15	-.12859 (ppm)	0	0	N/A	Method	True	False	Pass	Confirmed	INF
Ornithine_2Bz	9.2	Target Compound	50_F_B_SA_R565	50	Processed	T1	Unknown	449483	2685391	9.15	-0.05	C19H20N2O4	M+H	341.15	341.15	.85542 (ppm)	0	0	N/A	Method	True	False	Pass	Confirmed	INF
Ornithine_2Bz	9.2	Target Compound	51_F_B_SA_R565	51	Processed	T1	Unknown	317730	1954175	9.15	-0.05	C19H20N2O4	M+H	341.15	341.15	1.83943 (ppm)	0	0	N/A	Method	True	False	Pass	Confirmed	INF
Ornithine_2Bz	9.2	Target Compound	52_B_SA_R568	52	Processed	T1	Unknown	306085	1927100	9.17	-0.03	C19H20N2O4	M+H	341.15	341.15	1.39215 (ppm)	0	0	N/A	Method	True	False	Pass	Confirmed	INF
Ornithine_2Bz	9.2	Target Compound	53_B_SA_R568	53	Processed	T1	Unknown	415416	2579871	9.15	-0.05	C19H20N2O4	M+H	341.15	341.15	1.12379 (ppm)	0	0	N/A	Method	True	False	Pass	Confirmed	INF
Ornithine_2Bz	9.2	Target Compound	54_B_SA_R568	54	Processed	T1	Unknown	869896	5043049	9.15	-0.05	C19H20N2O4	M+H	341.15	341.15	2.01834 (ppm)	0	0	N/A	Method	True	False	Pass	Confirmed	INF
Ornithine_2Bz	9.2	Target Compound	55_F_B_SA_R568	55	Processed	T1	Unknown	1103345	6685091	9.16	-0.04	C19H20N2O4	M+H	341.15	341.15	.58705 (ppm)	0	0	N/A	Method	True	False	Pass	Confirmed	INF
Ornithine_2Bz	9.2	Target Compound	56_F_B_SA_R568	56	Processed	T1	Unknown	724158	4260233	9.16	-0.04	C19H20N2O4	M+H	341.15	341.15	1.30270 (ppm)	0	0	N/A	Method	True	False	Pass	Confirmed	INF
Ornithine_2Bz	9.2	Target Compound	57_F_B_SA_R568	57	Processed	T1	Unknown	403240	2308251	9.15	-0.05	C19H20N2O4	M+H	341.15	341.15	1.57106 (ppm)	0	0	N/A	Method	True	False	Pass	Confirmed	INF
Ornithine_2Bz	9.2	Target Compound	58_B_SA_R651	58	Processed	T1	Unknown	470995	2927367	9.16	-0.04	C19H20N2O4	M+H	341.15	341.15	.85542 (ppm)	0	0	N/A	Method	True	False	Pass	Confirmed	INF
Ornithine_2Bz	9.2	Target Compound	59_B_SA_R651	59	Processed	T1	Unknown	306353	1926063	9.17	-0.03	C19H20N2O4	M+H	341.15	341.15	1.03433 (ppm)	0	0	N/A	Method	True	False	Pass	Confirmed	INF
Ornithine_2Bz	9.2	Target Compound	60_B_SA_R651	60	Processed	T1	Unknown	237138	1345028	9.16	-0.04	C19H20N2O4	M+H	341.15	341.15	1.03433 (ppm)	0	0	N/A	Method	True	False	Pass	Confirmed	INF
Ornithine_2Bz	9.2	Target Compound	61_F_B_SA_R651	61	Processed	T1	Unknown	917596	5428273	9.16	-0.04	C19H20N2O4	M+H	341.15	341.15	1.66052 (ppm)	0	0	N/A	Method	True	False	Pass	Confirmed	INF
Ornithine_2Bz	9.2	Target Compound	62_F_B_SA_R651	62	Processed	T1	Unknown	243285	1523109	9.15	-0.05	C19H20N2O4	M+H	341.15	341.15	1.03433 (ppm)	0	0	N/A	Method	True	False	Pass	Confirmed	INF
Ornithine_2Bz	9.2	Target Compound	63_F_B_SA_R651	63	Processed	T1	Unknown	519855	3096912	9.14	-0.06	C19H20N2O4	M+H	341.15	341.15	2.19725 (ppm)	0	0	N/A	Method	True	False	Pass	Confirmed	INF
Ornithine_2Bz	9.2	Target Compound	64_B_SA_R695	64	Processed	T1	Unknown	445563	2715518	9.16	-0.04	C19H20N2O4	M+H	341.15	341.15	1.03433 (ppm)	0	0	N/A	Method	True	False	Pass	Confirmed	INF
Ornithine_2Bz	9.2	Target Compound	65_B_SA_R695	65	Processed	T1	Unknown	932617	5687422	9.16	-0.04	C19H20N2O4	M+H	341.15	341.15	.94488 (ppm)	0	0	N/A	Method	True	False	Pass	Confirmed	INF
Ornithine_2Bz	9.2	Target Compound	66_B_SA_R695	66	Processed	T1	Unknown	514393	3133777	9.16	-0.04	C19H20N2O4	M+H	341.15	341.15	1.21324 (ppm)	0	0	N/A	Method	True	False	Pass	Confirmed	INF
Ornithine_2Bz	9.2	Target Compound	67_F_B_SA_R695	67	Processed	T1	Unknown	150879	904514	9.17	-0.03	C19H20N2O4	M+H	341.15	341.15	1.12379 (ppm)	0	0	N/A	Method	True	False	Pass	Confirmed	INF
Ornithine_2Bz	9.2	Target Compound	68_F_B_SA_R695	68	Processed	T1	Unknown	282032	1673265	9.16	-0.04	C19H20N2O4	M+H	341.15	341.15	1.83943 (ppm)	0	0	N/A	Method	True	False	Pass	Confirmed	INF
Ornithine_2Bz	9.2	Target Compound	69_F_B_SA_R695	69	Processed	T1	Unknown	604155	3608711	9.14	-0.06	C19H20N2O4	M+H	341.15	341.15	1.30270 (ppm)	0	0	N/A	Method	True	False	Pass	Confirmed	INF
Ornithine_2Bz	9.2	Target Compound	70_F_SA_F16	70	Processed	T1	Unknown	589410	3618835	9.16	-0.04	C19H20N2O4	M+H	341.15	341.15	.31869 (ppm)	0	0	N/A	Method	True	False	Pass	Confirmed	INF
Ornithine_2Bz	9.2	Target Compound	71_Media_SA_Media	71	Processed	T1	Unknown	1737205	10257634	9.16	-0.04	C19H20N2O4	M+H	341.15	341.15	1.12379 (ppm)	0	0	N/A	Method	True	False	Pass	Confirmed	INF
Ornithine_2Bz	9.2	Target Compound	72_Media_SA_Media	72	Processed	T1	Unknown	1137859	6888931	9.15	-0.05	C19H20N2O4	M+H	341.15	341.15	1.57106 (ppm)	0	0	N/A	Method	True	False	Pass	Confirmed	INF
Ornithine_2Bz	9.2	Target Compound	73_F_SA_F16	73	Processed	T1	Unknown	254789	1553533	9.16	-0.04	C19H20N2O4	M+H	341.15	341.15	1.30270 (ppm)	0	0	N/A	Method	True	False	Pass	Confirmed	INF
Ornithine_2Bz	9.2	Target Compound	74_F_SA_F16	74	Processed	T1	Unknown	157019	981123	9.16	-0.04	C19H20N2O4	M+H	341.15	341.15	1.03433 (ppm)	0	0	N/A	Method	True	False	Pass	Confirmed	INF
Ornithine_2Bz	9.2	Target Compound	75_B_F_SA_F16	75	Processed	T1	Unknown	84003	491511	9.16	-0.04	C19H20N2O4	M+H	341.15	341.15	1.03433 (ppm)	0	0	N/A	Method	True	False	Pass	Confirmed	INF
Ornithine_2Bz	9.2	Target Compound	76_B_F_SA_F16	76	Processed	T1	Unknown	364227	2124402	9.15	-0.05	C19H20N2O4	M+H	341.15	341.15	1.30270 (ppm)	0	0	N/A	Method	True	False	Pass	Confirmed	INF
Ornithine_2Bz	9.2	Target Compound	77_B_F_SA_F16	77	Processed	T1	Unknown	73782	470659	9.15	-0.05	C19H20N2O4	M+H	341.15	341.15	.76596 (ppm)	0	0	N/A	Method	True	False	Pass	Confirmed	INF
Ornithine_2Bz	9.2	Target Compound	78_F_SA_F147	78	Processed	T1	Unknown	314505	1889204	9.17	-0.03	C19H20N2O4	M+H	341.15	341.15	.67651 (ppm)	0	0	N/A	Method	True	False	Pass	Confirmed	INF
Ornithine_2Bz	9.2	Target Compound	79_F_SA_F147	79	Processed	T1	Unknown	525955	3345314	9.17	-0.03	C19H20N2O4	M+H	341.15	341.15	.94488 (ppm)	0	0	N/A	Method	True	False	Pass	Confirmed	INF
Ornithine_2Bz	9.2	Target Compound	80_F_SA_F147	80	Processed	T1	Unknown	613246	3498230	9.15	-0.05	C19H20N2O4	M+H	341.15	341.15	2.10779 (ppm)	0	0	N/A	Method	True	False	Pass	Confirmed	INF
Ornithine_2Bz	9.2	Target Compound	81_B_F_SA_F147	81	Processed	T1	Unknown	94246	541180	9.16	-0.04	C19H20N2O4	M+H	341.15	341.15	.58705 (ppm)	0	0	N/A	Method	True	False	Pass	Confirmed	INF
Ornithine_2Bz	9.2	Target Compound	82_B_F_SA_F147	82	Processed	T1	Unknown	110455	658957	9.15	-0.05	C19H20N2O4	M+H	341.15	341.15	1.83943 (ppm)	0	0	N/A	Method	True	False	Pass	Confirmed	INF
Ornithine_2Bz	9.2	Target Compound	83_B_F_SA_F147	83	Processed	T1	Unknown	81176	506596	9.16	-0.04	C19H20N2O4	M+H	341.15	341.15	2.10779 (ppm)	0	0	N/A	Method	True	False	Pass	Confirmed	INF
Ornithine_2Bz	9.2	Target Compound	84_F_SA_F212	84	Processed	T1	Unknown	177748	1046711	9.15	-0.05	C19H20N2O4	M+H	341.15	341.15	.94488 (ppm)	0	0	N/A	Method	True	False	Pass	Confirmed	INF
Ornithine_2Bz	9.2	Target Compound	85_F_SA_F212	85	Processed	T1	Unknown	114462	707060	9.16	-0.04	C19H20N2O4	M+H	341.15	341.15	.76596 (ppm)	0	0	N/A	Method	True	False	Pass	Confirmed	INF
Ornithine_2Bz	9.2	Target Compound	86_F_SA_F212	86	Processed	T1	Unknown	156245	984085	9.14	-0.06	C19H20N2O4	M+H	341.15	341.15	.67651 (ppm)	0	0	N/A	Method	True	False	Pass	Confirmed	INF
Ornithine_2Bz	9.2	Target Compound	87_B_F_SA_F212	87	Processed	T1	Unknown	60392	336536	9.16	-0.04	C19H20N2O4	M+H	341.15	341.149	-.75477 (ppm)	0	0	N/A	Method	True	False	Pass	Confirmed	INF
Ornithine_2Bz	9.2	Target Compound	88_B_F_SA_F212	88	Processed	T1	Unknown	75472	439076	9.16	-0.04	C19H20N2O4	M+H	341.15	341.15	1.03433 (ppm)	0	0	N/A	Method	True	False	Pass	Confirmed	INF
Ornithine_2Bz	9.2	Target Compound	89_B_F_SA_F212	89	Processed	T1	Unknown	171205	1011316	9.14	-0.06	C19H20N2O4	M+H	341.15	341.15	2.46561 (ppm)	0	0	N/A	Method	True	False	Pass	Confirmed	INF
Ornithine_2Bz	9.2	Target Compound	90_F_SA_F253	90	Processed	T1	Unknown	883990	5434807	9.15	-0.05	C19H20N2O4	M+H	341.15	341.15	.94488 (ppm)	0	0	N/A	Method	True	False	Pass	Confirmed	INF
Ornithine_2Bz	9.2	Target Compound	91_F_SA_F253	91	Processed	T1	Unknown	202871	1242057	9.17	-0.03	C19H20N2O4	M+H	341.15	341.15	1.03433 (ppm)	0	0	N/A	Method	True	False	Pass	Confirmed	INF
Ornithine_2Bz	9.2	Target Compound	93_B_F_SA_F253	92	Processed	T1	Unknown	55976	295661	9.16	-0.04	C19H20N2O4	M+H	341.15	341.15	-.12859 (ppm)	0	0	N/A	Method	True	False	Pass	Confirmed	INF
Ornithine_2Bz	9.2	Target Compound	94_B_F_SA_F253	93	Processed	T1	Unknown	1059192	6080741	9.15	-0.05	C19H20N2O4	M+H	341.15	341.15	1.21324 (ppm)	0	0	N/A	Method	True	False	Pass	Confirmed	INF
Ornithine_2Bz	9.2	Target Compound	95_B_F_SA_F253	94	Processed	T1	Unknown	125775	791354	9.14	-0.06	C19H20N2O4	M+H	341.15	341.15	1.39215 (ppm)	0	0	N/A	Method	True	False	Pass	Confirmed	INF
Ornithine_2Bz	9.2	Target Compound	96_Media_SA_Media	95	Processed	T1	Unknown	254028	1543332	9.16	-0.04	C19H20N2O4	M+H	341.15	341.149	-.84423 (ppm)	0	0	N/A	Method	True	False	Pass	Confirmed	INF
Ornithine_2Bz	9.2	Target Compound	97_Media_C_SA_Media_C	96	Processed	T1	Unknown	1280023	7919772	9.16	-0.04	C19H20N2O4	M+H	341.15	341.15	.94488 (ppm)	0	0	N/A	Method	True	False	Pass	Confirmed	INF
Ornithine_2Bz	9.2	Target Compound	98_Media_C_SA_Media_C	97	Processed	T1	Unknown	2111027	13375445	9.16	-0.04	C19H20N2O4	M+H	341.15	341.15	1.03433 (ppm)	0	0	N/A	Method	True	False	Pass	Confirmed	INF
Ornithine_2Bz	9.2	Target Compound	99_Media_C_SA_Media_C	98	Processed	T1	Unknown	2224167	14238381	9.14	-0.06	C19H20N2O4	M+H	341.15	341.15	1.66052 (ppm)	0	0	N/A	Method	True	False	Pass	Confirmed	INF
Ornithine_2Bz	9.2	Target Compound	100_Media_C_SA_Media_C	99	Processed	T1	Unknown	2222637	13457286	9.16	-0.04	C19H20N2O4	M+H	341.15	341.15	1.03433 (ppm)	0	0	N/A	Method	True	False	Pass	Confirmed	INF
Ornithine_2Bz	9.2	Target Compound	101_Media_C_SA_Media_C	100	Processed	T1	Unknown	1817695	11002686	9.16	-0.04	C19H20N2O4	M+H	341.15	341.15	1.39215 (ppm)	0	0	N/A	Method	True	False	Pass	Confirmed	INF
Ornithine_2Bz	9.2	Target Compound	102_Media_C_SA_Media_C	101	Processed	T1	Unknown	1643200	10241086	9.14	-0.06	C19H20N2O4	M+H	341.15	341.15	1.74997 (ppm)	0	0	N/A	Method	True	False	Pass	Confirmed	INF
Ornithine_2Bz	9.2	Target Compound	103_Media_C_SA_Media_C	102	Processed	T1	Unknown	4022233	23821364	9.16	-0.04	C19H20N2O4	M+H	341.15	341.15	1.12379 (ppm)	0	0	N/A	Method	True	False	Pass	Confirmed	INF
Ornithine_2Bz	9.2	Target Compound	104_Media_C_SA_Media_C	103	Processed	T1	Unknown	2693825	15500332	9.15	-0.05	C19H20N2O4	M+H	341.15	341.15	1.39215 (ppm)	0	0	N/A	Method	True	False	Pass	Confirmed	INF
Ornithine_2Bz	9.2	Target Compound	Pool_62h_00	104	Processed	T1	Unknown	540890	3396973	9.17	-0.03	C19H20N2O4	M+H	341.15	341.15	.13978 (ppm)	0	0	N/A	Method	True	False	Pass	Confirmed	INF
Ornithine_2Bz	9.2	Target Compound	Pool_62h_03	105	Processed	T1	Unknown	685732	3892084	9.16	-0.04	C19H20N2O4	M+H	341.15	341.15	1.21324 (ppm)	0	0	N/A	Method	True	False	Pass	Confirmed	INF
Ornithine_2Bz	9.2	Target Compound	Pool_62h_06	106	Processed	T1	Unknown	575607	3344065	9.16	-0.04	C19H20N2O4	M+H	341.15	341.15	1.30270 (ppm)	0	0	N/A	Method	True	False	Pass	Confirmed	INF
Ornithine_2Bz	9.2	Target Compound	Pool_62h_07	107	Processed	T1	Unknown	558589	3395820	9.16	-0.04	C19H20N2O4	M+H	341.15	341.15	1.30270 (ppm)	0	0	N/A	Method	True	False	Pass	Confirmed	INF
Ornithine_2Bz	9.2	Target Compound	Pool_62h_10	108	Processed	T1	Unknown	579128	3676803	9.15	-0.05	C19H20N2O4	M+H	341.15	341.15	1.66052 (ppm)	0	0	N/A	Method	True	False	Pass	Confirmed	INF
Ornithine_2Bz	9.2	Target Compound	Pool_62h_11	109	Processed	T1	Unknown	628471	3846475	9.15	-0.05	C19H20N2O4	M+H	341.15	341.15	1.30270 (ppm)	0	0	N/A	Method	True	False	Pass	Confirmed	INF
Ornithine_2Bz	9.2	Target Compound	Std_MixAA_250_01	110	Processed	T1	Unknown	2070501	13338268	9.19	-0.01	C19H20N2O4	M+H	341.15	341.15	.13978 (ppm)	0	0	N/A	Method	True	False	Pass	Confirmed	INF
Ornithine_2Bz	9.2	Target Compound	Std_MixAA_250_02	111	Processed	T1	Unknown	2470260	14784699	9.15	-0.05	C19H20N2O4	M+H	341.15	341.15	1.39215 (ppm)	0	0	N/A	Method	True	False	Pass	Confirmed	INF
Phenylalanine_1Bz	10.14	Target Compound	01_B_SA_R09	1	Processed	T1	Unknown	261688	1481100	10.17	0.03	C16H15NO3	M+H	270.112	270.112	-.16009 (ppm)	0	0	N/A	Method	True	False	Pass	Confirmed	INF
Phenylalanine_1Bz	10.14	Target Compound	02_B_SA_R09	2	Processed	T1	Unknown	274237	1594004	10.17	0.03	C16H15NO3	M+H	270.112	270.113	.17885 (ppm)	0	0	N/A	Method	True	False	Pass	Confirmed	INF
Phenylalanine_1Bz	10.14	Target Compound	03_B_SA_R09	3	Processed	T1	Unknown	234413	1398827	10.15	0.01	C16H15NO3	M+H	270.112	270.113	2.43847 (ppm)	0	0	N/A	Method	True	False	Pass	Confirmed	INF
Phenylalanine_1Bz	10.14	Target Compound	04_F_B_SA_R09	4	Processed	T1	Unknown	307112	1864190	10.19	0.05	C16H15NO3	M+H	270.112	270.112	-.04711 (ppm)	0	0	N/A	Method	True	False	Pass	Confirmed	INF
Phenylalanine_1Bz	10.14	Target Compound	05_F_B_SA_R09	5	Processed	T1	Unknown	319377	1810047	10.18	0.04	C16H15NO3	M+H	270.112	270.113	1.30866 (ppm)	0	0	N/A	Method	True	False	Pass	Confirmed	INF
Phenylalanine_1Bz	10.14	Target Compound	06_F_B_SA_R09	6	Processed	T1	Unknown	286212	1627169	10.16	0.02	C16H15NO3	M+H	270.112	270.113	1.08270 (ppm)	0	0	N/A	Method	True	False	Pass	Confirmed	INF
Phenylalanine_1Bz	10.14	Target Compound	07_B_SA_R16	7	Processed	T1	Unknown	218481	1204485	10.19	0.05	C16H15NO3	M+H	270.112	270.112	.06587 (ppm)	0	0	N/A	Method	True	False	Pass	Confirmed	INF
Phenylalanine_1Bz	10.14	Target Compound	08_B_SA_R16	8	Processed	T1	Unknown	181120	979964	10.18	0.04	C16H15NO3	M+H	270.112	270.113	1.19568 (ppm)	0	0	N/A	Method	True	False	Pass	Confirmed	INF
Phenylalanine_1Bz	10.14	Target Compound	09_B_SA_R16	9	Processed	T1	Unknown	212869	1252283	10.15	0.01	C16H15NO3	M+H	270.112	270.113	1.42164 (ppm)	0	0	N/A	Method	True	False	Pass	Confirmed	INF
Phenylalanine_1Bz	10.14	Target Compound	10_F_B_SA_R16	10	Processed	T1	Unknown	445336	2858318	10.2	0.06	C16H15NO3	M+H	270.112	270.113	.51780 (ppm)	0	0	N/A	Method	True	False	Pass	Confirmed	INF
Phenylalanine_1Bz	10.14	Target Compound	11_F_B_SA_R16	11	Processed	T1	Unknown	337693	2011468	10.17	0.03	C16H15NO3	M+H	270.112	270.113	1.30866 (ppm)	0	0	N/A	Method	True	False	Pass	Confirmed	INF
Phenylalanine_1Bz	10.14	Target Compound	12_F_B_SA_R16	12	Processed	T1	Unknown	438906	2542505	10.17	0.03	C16H15NO3	M+H	270.112	270.113	1.42164 (ppm)	0	0	N/A	Method	True	False	Pass	Confirmed	INF
Phenylalanine_1Bz	10.14	Target Compound	13_B_SA_R147	13	Processed	T1	Unknown	1442787	8697060	10.17	0.03	C16H15NO3	M+H	270.112	270.113	.63078 (ppm)	0	0	N/A	Method	True	False	Pass	Confirmed	INF
Phenylalanine_1Bz	10.14	Target Compound	14_B_SA_R147	14	Processed	T1	Unknown	575679	3324264	10.17	0.03	C16H15NO3	M+H	270.112	270.113	1.19568 (ppm)	0	0	N/A	Method	True	False	Pass	Confirmed	INF
Phenylalanine_1Bz	10.14	Target Compound	15_B_SA_R147	15	Processed	T1	Unknown	660990	3753714	10.17	0.03	C16H15NO3	M+H	270.112	270.113	1.42164 (ppm)	0	0	N/A	Method	True	False	Pass	Confirmed	INF
Phenylalanine_1Bz	10.14	Target Compound	16_F_B_SA_R147	16	Processed	T1	Unknown	629921	3763449	10.18	0.04	C16H15NO3	M+H	270.112	270.113	.74376 (ppm)	0	0	N/A	Method	True	False	Pass	Confirmed	INF
Phenylalanine_1Bz	10.14	Target Compound	17_F_B_SA_R147	17	Processed	T1	Unknown	507580	2927813	10.18	0.04	C16H15NO3	M+H	270.112	270.113	1.19568 (ppm)	0	0	N/A	Method	True	False	Pass	Confirmed	INF
Phenylalanine_1Bz	10.14	Target Compound	18_F_B_SA_R147	18	Processed	T1	Unknown	508058	2966681	10.16	0.02	C16H15NO3	M+H	270.112	270.113	.85674 (ppm)	0	0	N/A	Method	True	False	Pass	Confirmed	INF
Phenylalanine_1Bz	10.14	Target Compound	19_B_SA_R318	19	Processed	T1	Unknown	320618	1807541	10.17	0.03	C16H15NO3	M+H	270.112	270.113	1.08270 (ppm)	0	0	N/A	Method	True	False	Pass	Confirmed	INF
Phenylalanine_1Bz	10.14	Target Compound	20_B_SA_R318	20	Processed	T1	Unknown	376058	2183116	10.19	0.05	C16H15NO3	M+H	270.112	270.113	1.53463 (ppm)	0	0	N/A	Method	True	False	Pass	Confirmed	INF
Phenylalanine_1Bz	10.14	Target Compound	21_B_SA_R318	21	Processed	T1	Unknown	307871	1725758	10.17	0.03	C16H15NO3	M+H	270.112	270.113	.74376 (ppm)	0	0	N/A	Method	True	False	Pass	Confirmed	INF
Phenylalanine_1Bz	10.14	Target Compound	22_F_B_SA_R318	22	Processed	T1	Unknown	576399	3213922	10.18	0.04	C16H15NO3	M+H	270.112	270.113	.63078 (ppm)	0	0	N/A	Method	True	False	Pass	Confirmed	INF
Phenylalanine_1Bz	10.14	Target Compound	23_F_B_SA_R318	23	Processed	T1	Unknown	480977	2751585	10.17	0.03	C16H15NO3	M+H	270.112	270.113	1.42164 (ppm)	0	0	N/A	Method	True	False	Pass	Confirmed	INF
Phenylalanine_1Bz	10.14	Target Compound	24_Media_SA_Media	24	Processed	T1	Unknown	1712418	10053489	10.18	0.04	C16H15NO3	M+H	270.112	270.113	.74376 (ppm)	0	0	N/A	Method	True	False	Pass	Confirmed	INF
Phenylalanine_1Bz	10.14	Target Compound	25_F_B_SA_R318	25	Processed	T1	Unknown	541998	3069530	10.18	0.04	C16H15NO3	M+H	270.112	270.113	2.43847 (ppm)	0	0	N/A	Method	True	False	Pass	Confirmed	INF
Phenylalanine_1Bz	10.14	Target Compound	26_B_SA_R327	26	Processed	T1	Unknown	279471	1629578	10.18	0.04	C16H15NO3	M+H	270.112	270.113	.85674 (ppm)	0	0	N/A	Method	True	False	Pass	Confirmed	INF
Phenylalanine_1Bz	10.14	Target Compound	27_B_SA_R327	27	Processed	T1	Unknown	469174	2539152	10.17	0.03	C16H15NO3	M+H	270.112	270.113	1.76059 (ppm)	0	0	N/A	Method	True	False	Pass	Confirmed	INF
Phenylalanine_1Bz	10.14	Target Compound	28_B_SA_R327	28	Processed	T1	Unknown	340079	1886925	10.17	0.03	C16H15NO3	M+H	270.112	270.113	1.42164 (ppm)	0	0	N/A	Method	True	False	Pass	Confirmed	INF
Phenylalanine_1Bz	10.14	Target Compound	29_F_B_SA_R327	29	Processed	T1	Unknown	570888	3352462	10.18	0.04	C16H15NO3	M+H	270.112	270.113	.63078 (ppm)	0	0	N/A	Method	True	False	Pass	Confirmed	INF
Phenylalanine_1Bz	10.14	Target Compound	30_F_B_SA_R327	30	Processed	T1	Unknown	632138	3510931	10.17	0.03	C16H15NO3	M+H	270.112	270.113	.85674 (ppm)	0	0	N/A	Method	True	False	Pass	Confirmed	INF
Phenylalanine_1Bz	10.14	Target Compound	31_F_B_SA_R327	31	Processed	T1	Unknown	569608	3353329	10.17	0.03	C16H15NO3	M+H	270.112	270.113	2.32549 (ppm)	0	0	N/A	Method	True	False	Pass	Confirmed	INF
Phenylalanine_1Bz	10.14	Target Compound	32_B_SA_R420	32	Processed	T1	Unknown	507277	2783235	10.17	0.03	C16H15NO3	M+H	270.112	270.113	.74376 (ppm)	0	0	N/A	Method	True	False	Pass	Confirmed	INF
Phenylalanine_1Bz	10.14	Target Compound	33_B_SA_R420	33	Processed	T1	Unknown	359963	2033906	10.16	0.02	C16H15NO3	M+H	270.112	270.113	1.19568 (ppm)	0	0	N/A	Method	True	False	Pass	Confirmed	INF
Phenylalanine_1Bz	10.14	Target Compound	34_B_SA_R420	34	Processed	T1	Unknown	421453	2545519	10.17	0.03	C16H15NO3	M+H	270.112	270.113	1.87357 (ppm)	0	0	N/A	Method	True	False	Pass	Confirmed	INF
Phenylalanine_1Bz	10.14	Target Compound	35_F_B_SA_R420	35	Processed	T1	Unknown	444806	2657886	10.19	0.05	C16H15NO3	M+H	270.112	270.113	.29183 (ppm)	0	0	N/A	Method	True	False	Pass	Confirmed	INF
Phenylalanine_1Bz	10.14	Target Compound	36_F_B_SA_R420	36	Processed	T1	Unknown	590310	3154115	10.18	0.04	C16H15NO3	M+H	270.112	270.113	.74376 (ppm)	0	0	N/A	Method	True	False	Pass	Confirmed	INF
Phenylalanine_1Bz	10.14	Target Compound	37_F_B_SA_R420	37	Processed	T1	Unknown	524169	2870899	10.15	0.01	C16H15NO3	M+H	270.112	270.113	1.64761 (ppm)	0	0	N/A	Method	True	False	Pass	Confirmed	INF
Phenylalanine_1Bz	10.14	Target Compound	38_B_SA_R431	38	Processed	T1	Unknown	530055	3208855	10.17	0.03	C16H15NO3	M+H	270.112	270.113	.51780 (ppm)	0	0	N/A	Method	True	False	Pass	Confirmed	INF
Phenylalanine_1Bz	10.14	Target Compound	39_B_SA_R431	39	Processed	T1	Unknown	429478	2610451	10.18	0.04	C16H15NO3	M+H	270.112	270.113	1.19568 (ppm)	0	0	N/A	Method	True	False	Pass	Confirmed	INF
Phenylalanine_1Bz	10.14	Target Compound	40_B_SA_R431	40	Processed	T1	Unknown	322859	1775456	10.16	0.02	C16H15NO3	M+H	270.112	270.113	1.19568 (ppm)	0	0	N/A	Method	True	False	Pass	Confirmed	INF
Phenylalanine_1Bz	10.14	Target Compound	41_F_B_SA_R431	41	Processed	T1	Unknown	579112	3351525	10.18	0.04	C16H15NO3	M+H	270.112	270.113	.85674 (ppm)	0	0	N/A	Method	True	False	Pass	Confirmed	INF
Phenylalanine_1Bz	10.14	Target Compound	42_F_B_SA_R431	42	Processed	T1	Unknown	442354	2552512	10.17	0.03	C16H15NO3	M+H	270.112	270.113	.96972 (ppm)	0	0	N/A	Method	True	False	Pass	Confirmed	INF
Phenylalanine_1Bz	10.14	Target Compound	43_F_B_SA_R431	43	Processed	T1	Unknown	487490	2746411	10.16	0.02	C16H15NO3	M+H	270.112	270.113	1.08270 (ppm)	0	0	N/A	Method	True	False	Pass	Confirmed	INF
Phenylalanine_1Bz	10.14	Target Compound	44_B_SA_R565	44	Processed	T1	Unknown	709849	3969362	10.18	0.04	C16H15NO3	M+H	270.112	270.113	.96972 (ppm)	0	0	N/A	Method	True	False	Pass	Confirmed	INF
Phenylalanine_1Bz	10.14	Target Compound	45_B_SA_R565	45	Processed	T1	Unknown	822732	4670871	10.16	0.02	C16H15NO3	M+H	270.112	270.113	.63078 (ppm)	0	0	N/A	Method	True	False	Pass	Confirmed	INF
Phenylalanine_1Bz	10.14	Target Compound	46_B_SA_R565	46	Processed	T1	Unknown	458029	2664894	10.17	0.03	C16H15NO3	M+H	270.112	270.113	1.53463 (ppm)	0	0	N/A	Method	True	False	Pass	Confirmed	INF
Phenylalanine_1Bz	10.14	Target Compound	47_Media_SA_Media	47	Processed	T1	Unknown	663231	3815423	10.17	0.03	C16H15NO3	M+H	270.112	270.113	.29183 (ppm)	0	0	N/A	Method	True	False	Pass	Confirmed	INF
Phenylalanine_1Bz	10.14	Target Compound	48_Media_SA_Media	48	Processed	T1	Unknown	787052	4447545	10.17	0.03	C16H15NO3	M+H	270.112	270.113	1.19568 (ppm)	0	0	N/A	Method	True	False	Pass	Confirmed	INF
Phenylalanine_1Bz	10.14	Target Compound	49_F_B_SA_R565	49	Processed	T1	Unknown	610689	3658354	10.19	0.05	C16H15NO3	M+H	270.112	270.113	.74376 (ppm)	0	0	N/A	Method	True	False	Pass	Confirmed	INF
Phenylalanine_1Bz	10.14	Target Compound	50_F_B_SA_R565	50	Processed	T1	Unknown	638426	3575091	10.17	0.03	C16H15NO3	M+H	270.112	270.113	1.08270 (ppm)	0	0	N/A	Method	True	False	Pass	Confirmed	INF
Phenylalanine_1Bz	10.14	Target Compound	51_F_B_SA_R565	51	Processed	T1	Unknown	562429	3191072	10.17	0.03	C16H15NO3	M+H	270.112	270.113	1.87357 (ppm)	0	0	N/A	Method	True	False	Pass	Confirmed	INF
Phenylalanine_1Bz	10.14	Target Compound	52_B_SA_R568	52	Processed	T1	Unknown	606216	3406664	10.19	0.05	C16H15NO3	M+H	270.112	270.113	1.19568 (ppm)	0	0	N/A	Method	True	False	Pass	Confirmed	INF
Phenylalanine_1Bz	10.14	Target Compound	53_B_SA_R568	53	Processed	T1	Unknown	724210	4043335	10.16	0.02	C16H15NO3	M+H	270.112	270.113	.74376 (ppm)	0	0	N/A	Method	True	False	Pass	Confirmed	INF
Phenylalanine_1Bz	10.14	Target Compound	54_B_SA_R568	54	Processed	T1	Unknown	704962	3952655	10.16	0.02	C16H15NO3	M+H	270.112	270.113	1.19568 (ppm)	0	0	N/A	Method	True	False	Pass	Confirmed	INF
Phenylalanine_1Bz	10.14	Target Compound	55_F_B_SA_R568	55	Processed	T1	Unknown	819074	4735681	10.18	0.04	C16H15NO3	M+H	270.112	270.113	.85674 (ppm)	0	0	N/A	Method	True	False	Pass	Confirmed	INF
Phenylalanine_1Bz	10.14	Target Compound	56_F_B_SA_R568	56	Processed	T1	Unknown	819241	4699383	10.18	0.04	C16H15NO3	M+H	270.112	270.113	.85674 (ppm)	0	0	N/A	Method	True	False	Pass	Confirmed	INF
Phenylalanine_1Bz	10.14	Target Compound	57_F_B_SA_R568	57	Processed	T1	Unknown	654917	3855295	10.18	0.04	C16H15NO3	M+H	270.112	270.113	1.53463 (ppm)	0	0	N/A	Method	True	False	Pass	Confirmed	INF
Phenylalanine_1Bz	10.14	Target Compound	58_B_SA_R651	58	Processed	T1	Unknown	572719	3065152	10.16	0.02	C16H15NO3	M+H	270.112	270.113	.40482 (ppm)	0	0	N/A	Method	True	False	Pass	Confirmed	INF
Phenylalanine_1Bz	10.14	Target Compound	59_B_SA_R651	59	Processed	T1	Unknown	472289	2810558	10.17	0.03	C16H15NO3	M+H	270.112	270.113	1.08270 (ppm)	0	0	N/A	Method	True	False	Pass	Confirmed	INF
Phenylalanine_1Bz	10.14	Target Compound	60_B_SA_R651	60	Processed	T1	Unknown	623482	3606765	10.17	0.03	C16H15NO3	M+H	270.112	270.113	1.42164 (ppm)	0	0	N/A	Method	True	False	Pass	Confirmed	INF
Phenylalanine_1Bz	10.14	Target Compound	61_F_B_SA_R651	61	Processed	T1	Unknown	620046	3549927	10.18	0.04	C16H15NO3	M+H	270.112	270.113	1.42164 (ppm)	0	0	N/A	Method	True	False	Pass	Confirmed	INF
Phenylalanine_1Bz	10.14	Target Compound	62_F_B_SA_R651	62	Processed	T1	Unknown	689972	3963916	10.17	0.03	C16H15NO3	M+H	270.112	270.113	.85674 (ppm)	0	0	N/A	Method	True	False	Pass	Confirmed	INF
Phenylalanine_1Bz	10.14	Target Compound	63_F_B_SA_R651	63	Processed	T1	Unknown	572719	3460067	10.16	0.02	C16H15NO3	M+H	270.112	270.113	1.42164 (ppm)	0	0	N/A	Method	True	False	Pass	Confirmed	INF
Phenylalanine_1Bz	10.14	Target Compound	64_B_SA_R695	64	Processed	T1	Unknown	675650	3873306	10.19	0.05	C16H15NO3	M+H	270.112	270.113	.85674 (ppm)	0	0	N/A	Method	True	False	Pass	Confirmed	INF
Phenylalanine_1Bz	10.14	Target Compound	65_B_SA_R695	65	Processed	T1	Unknown	848564	4466269	10.17	0.03	C16H15NO3	M+H	270.112	270.113	.85674 (ppm)	0	0	N/A	Method	True	False	Pass	Confirmed	INF
Phenylalanine_1Bz	10.14	Target Compound	66_B_SA_R695	66	Processed	T1	Unknown	956835	5807902	10.17	0.03	C16H15NO3	M+H	270.112	270.113	1.76059 (ppm)	0	0	N/A	Method	True	False	Pass	Confirmed	INF
Phenylalanine_1Bz	10.14	Target Compound	67_F_B_SA_R695	67	Processed	T1	Unknown	770076	4082536	10.18	0.04	C16H15NO3	M+H	270.112	270.113	1.64761 (ppm)	0	0	N/A	Method	True	False	Pass	Confirmed	INF
Phenylalanine_1Bz	10.14	Target Compound	68_F_B_SA_R695	68	Processed	T1	Unknown	594518	3380061	10.16	0.02	C16H15NO3	M+H	270.112	270.113	1.08270 (ppm)	0	0	N/A	Method	True	False	Pass	Confirmed	INF
Phenylalanine_1Bz	10.14	Target Compound	69_F_B_SA_R695	69	Processed	T1	Unknown	321055	1816364	10.16	0.02	C16H15NO3	M+H	270.112	270.113	1.30866 (ppm)	0	0	N/A	Method	True	False	Pass	Confirmed	INF
Phenylalanine_1Bz	10.14	Target Compound	70_F_SA_F16	70	Processed	T1	Unknown	710165	4026573	10.17	0.03	C16H15NO3	M+H	270.112	270.113	.85674 (ppm)	0	0	N/A	Method	True	False	Pass	Confirmed	INF
Phenylalanine_1Bz	10.14	Target Compound	71_Media_SA_Media	71	Processed	T1	Unknown	792883	4542650	10.17	0.03	C16H15NO3	M+H	270.112	270.113	.85674 (ppm)	0	0	N/A	Method	True	False	Pass	Confirmed	INF
Phenylalanine_1Bz	10.14	Target Compound	72_Media_SA_Media	72	Processed	T1	Unknown	2187826	13109289	10.17	0.03	C16H15NO3	M+H	270.112	270.113	2.21251 (ppm)	0	0	N/A	Method	True	False	Pass	Confirmed	INF
Phenylalanine_1Bz	10.14	Target Compound	73_F_SA_F16	73	Processed	T1	Unknown	708984	4121451	10.19	0.05	C16H15NO3	M+H	270.112	270.113	.74376 (ppm)	0	0	N/A	Method	True	False	Pass	Confirmed	INF
Phenylalanine_1Bz	10.14	Target Compound	74_F_SA_F16	74	Processed	T1	Unknown	735510	4427874	10.18	0.04	C16H15NO3	M+H	270.112	270.113	1.87357 (ppm)	0	0	N/A	Method	True	False	Pass	Confirmed	INF
Phenylalanine_1Bz	10.14	Target Compound	75_B_F_SA_F16	75	Processed	T1	Unknown	262338	1490224	10.19	0.05	C16H15NO3	M+H	270.112	270.113	.74376 (ppm)	0	0	N/A	Method	True	False	Pass	Confirmed	INF
Phenylalanine_1Bz	10.14	Target Compound	76_B_F_SA_F16	76	Processed	T1	Unknown	271226	1504860	10.17	0.03	C16H15NO3	M+H	270.112	270.113	1.76059 (ppm)	0	0	N/A	Method	True	False	Pass	Confirmed	INF
Phenylalanine_1Bz	10.14	Target Compound	77_B_F_SA_F16	77	Processed	T1	Unknown	408779	2496322	10.17	0.03	C16H15NO3	M+H	270.112	270.113	1.76059 (ppm)	0	0	N/A	Method	True	False	Pass	Confirmed	INF
Phenylalanine_1Bz	10.14	Target Compound	78_F_SA_F147	78	Processed	T1	Unknown	518328	2928391	10.17	0.03	C16H15NO3	M+H	270.112	270.113	1.53463 (ppm)	0	0	N/A	Method	True	False	Pass	Confirmed	INF
Phenylalanine_1Bz	10.14	Target Compound	79_F_SA_F147	79	Processed	T1	Unknown	671803	3640787	10.17	0.03	C16H15NO3	M+H	270.112	270.113	1.19568 (ppm)	0	0	N/A	Method	True	False	Pass	Confirmed	INF
Phenylalanine_1Bz	10.14	Target Compound	80_F_SA_F147	80	Processed	T1	Unknown	644638	3593249	10.17	0.03	C16H15NO3	M+H	270.112	270.113	1.87357 (ppm)	0	0	N/A	Method	True	False	Pass	Confirmed	INF
Phenylalanine_1Bz	10.14	Target Compound	81_B_F_SA_F147	81	Processed	T1	Unknown	337436	1703370	10.18	0.04	C16H15NO3	M+H	270.112	270.113	.17885 (ppm)	0	0	N/A	Method	True	False	Pass	Confirmed	INF
Phenylalanine_1Bz	10.14	Target Compound	82_B_F_SA_F147	82	Processed	T1	Unknown	234305	1310957	10.15	0.01	C16H15NO3	M+H	270.112	270.113	1.08270 (ppm)	0	0	N/A	Method	True	False	Pass	Confirmed	INF
Phenylalanine_1Bz	10.14	Target Compound	83_B_F_SA_F147	83	Processed	T1	Unknown	298911	1758097	10.17	0.03	C16H15NO3	M+H	270.112	270.113	1.64761 (ppm)	0	0	N/A	Method	True	False	Pass	Confirmed	INF
Phenylalanine_1Bz	10.14	Target Compound	84_F_SA_F212	84	Processed	T1	Unknown	595739	3365379	10.18	0.04	C16H15NO3	M+H	270.112	270.113	.74376 (ppm)	0	0	N/A	Method	True	False	Pass	Confirmed	INF
Phenylalanine_1Bz	10.14	Target Compound	85_F_SA_F212	85	Processed	T1	Unknown	751009	4275131	10.16	0.02	C16H15NO3	M+H	270.112	270.113	.96972 (ppm)	0	0	N/A	Method	True	False	Pass	Confirmed	INF
Phenylalanine_1Bz	10.14	Target Compound	86_F_SA_F212	86	Processed	T1	Unknown	835122	4855459	10.15	0.01	C16H15NO3	M+H	270.112	270.113	1.64761 (ppm)	0	0	N/A	Method	True	False	Pass	Confirmed	INF
Phenylalanine_1Bz	10.14	Target Compound	87_B_F_SA_F212	87	Processed	T1	Unknown	337144	1793403	10.17	0.03	C16H15NO3	M+H	270.112	270.113	1.30866 (ppm)	0	0	N/A	Method	True	False	Pass	Confirmed	INF
Phenylalanine_1Bz	10.14	Target Compound	88_B_F_SA_F212	88	Processed	T1	Unknown	318782	1852635	10.18	0.04	C16H15NO3	M+H	270.112	270.113	1.76059 (ppm)	0	0	N/A	Method	True	False	Pass	Confirmed	INF
Phenylalanine_1Bz	10.14	Target Compound	89_B_F_SA_F212	89	Processed	T1	Unknown	456406	2698166	10.16	0.02	C16H15NO3	M+H	270.112	270.113	1.87357 (ppm)	0	0	N/A	Method	True	False	Pass	Confirmed	INF
Phenylalanine_1Bz	10.14	Target Compound	90_F_SA_F253	90	Processed	T1	Unknown	650038	3508399	10.16	0.02	C16H15NO3	M+H	270.112	270.113	.96972 (ppm)	0	0	N/A	Method	True	False	Pass	Confirmed	INF
Phenylalanine_1Bz	10.14	Target Compound	91_F_SA_F253	91	Processed	T1	Unknown	804898	4761166	10.17	0.03	C16H15NO3	M+H	270.112	270.113	1.98655 (ppm)	0	0	N/A	Method	True	False	Pass	Confirmed	INF
Phenylalanine_1Bz	10.14	Target Compound	93_B_F_SA_F253	92	Processed	T1	Unknown	346442	2013072	10.17	0.03	C16H15NO3	M+H	270.112	270.113	.63078 (ppm)	0	0	N/A	Method	True	False	Pass	Confirmed	INF
Phenylalanine_1Bz	10.14	Target Compound	94_B_F_SA_F253	93	Processed	T1	Unknown	409757	2374890	10.18	0.04	C16H15NO3	M+H	270.112	270.113	1.19568 (ppm)	0	0	N/A	Method	True	False	Pass	Confirmed	INF
Phenylalanine_1Bz	10.14	Target Compound	95_B_F_SA_F253	94	Processed	T1	Unknown	437779	2572215	10.16	0.02	C16H15NO3	M+H	270.112	270.113	1.53463 (ppm)	0	0	N/A	Method	True	False	Pass	Confirmed	INF
Phenylalanine_1Bz	10.14	Target Compound	96_Media_SA_Media	95	Processed	T1	Unknown	1244759	7254318	10.18	0.04	C16H15NO3	M+H	270.112	270.113	.96972 (ppm)	0	0	N/A	Method	True	False	Pass	Confirmed	INF
Phenylalanine_1Bz	10.14	Target Compound	97_Media_C_SA_Media_C	96	Processed	T1	Unknown	1709856	9819196	10.17	0.03	C16H15NO3	M+H	270.112	270.113	1.19568 (ppm)	0	0	N/A	Method	True	False	Pass	Confirmed	INF
Phenylalanine_1Bz	10.14	Target Compound	98_Media_C_SA_Media_C	97	Processed	T1	Unknown	2584920	14795443	10.17	0.03	C16H15NO3	M+H	270.112	270.113	1.64761 (ppm)	0	0	N/A	Method	True	False	Pass	Confirmed	INF
Phenylalanine_1Bz	10.14	Target Compound	99_Media_C_SA_Media_C	98	Processed	T1	Unknown	3087510	17600607	10.16	0.02	C16H15NO3	M+H	270.112	270.113	2.09953 (ppm)	0	0	N/A	Method	True	False	Pass	Confirmed	INF
Phenylalanine_1Bz	10.14	Target Compound	100_Media_C_SA_Media_C	99	Processed	T1	Unknown	3296497	17406510	10.18	0.04	C16H15NO3	M+H	270.112	270.113	.74376 (ppm)	0	0	N/A	Method	True	False	Pass	Confirmed	INF
Phenylalanine_1Bz	10.14	Target Compound	101_Media_C_SA_Media_C	100	Processed	T1	Unknown	2453377	14388803	10.18	0.04	C16H15NO3	M+H	270.112	270.113	1.19568 (ppm)	0	0	N/A	Method	True	False	Pass	Confirmed	INF
Phenylalanine_1Bz	10.14	Target Compound	102_Media_C_SA_Media_C	101	Processed	T1	Unknown	3050209	17336214	10.16	0.02	C16H15NO3	M+H	270.112	270.113	1.87357 (ppm)	0	0	N/A	Method	True	False	Pass	Confirmed	INF
Phenylalanine_1Bz	10.14	Target Compound	103_Media_C_SA_Media_C	102	Processed	T1	Unknown	2804984	15569884	10.17	0.03	C16H15NO3	M+H	270.112	270.113	1.19568 (ppm)	0	0	N/A	Method	True	False	Pass	Confirmed	INF
Phenylalanine_1Bz	10.14	Target Compound	104_Media_C_SA_Media_C	103	Processed	T1	Unknown	2556357	14826124	10.16	0.02	C16H15NO3	M+H	270.112	270.113	1.42164 (ppm)	0	0	N/A	Method	True	False	Pass	Confirmed	INF
Phenylalanine_1Bz	10.14	Target Compound	Pool_62h_00	104	Processed	T1	Unknown	586842	3684628	10.2	0.06	C16H15NO3	M+H	270.112	270.113	.29183 (ppm)	0	0	N/A	Method	True	False	Pass	Confirmed	INF
Phenylalanine_1Bz	10.14	Target Compound	Pool_62h_03	105	Processed	T1	Unknown	798013	4483546	10.18	0.04	C16H15NO3	M+H	270.112	270.113	1.42164 (ppm)	0	0	N/A	Method	True	False	Pass	Confirmed	INF
Phenylalanine_1Bz	10.14	Target Compound	Pool_62h_06	106	Processed	T1	Unknown	626731	3622039	10.16	0.02	C16H15NO3	M+H	270.112	270.113	1.30866 (ppm)	0	0	N/A	Method	True	False	Pass	Confirmed	INF
Phenylalanine_1Bz	10.14	Target Compound	Pool_62h_07	107	Processed	T1	Unknown	668654	3876917	10.16	0.02	C16H15NO3	M+H	270.112	270.113	1.30866 (ppm)	0	0	N/A	Method	True	False	Pass	Confirmed	INF
Phenylalanine_1Bz	10.14	Target Compound	Pool_62h_10	108	Processed	T1	Unknown	725693	4243191	10.18	0.04	C16H15NO3	M+H	270.112	270.113	1.98655 (ppm)	0	0	N/A	Method	True	False	Pass	Confirmed	INF
Phenylalanine_1Bz	10.14	Target Compound	Pool_62h_11	109	Processed	T1	Unknown	804902	4445577	10.16	0.02	C16H15NO3	M+H	270.112	270.113	1.64761 (ppm)	0	0	N/A	Method	True	False	Pass	Confirmed	INF
Phenylalanine_1Bz	10.14	Target Compound	Std_MixAA_250_01	110	Processed	T1	Unknown	876211	5506279	10.21	0.07	C16H15NO3	M+H	270.112	270.113	.17885 (ppm)	0	0	N/A	Method	True	False	Pass	Confirmed	INF
Phenylalanine_1Bz	10.14	Target Compound	Std_MixAA_250_02	111	Processed	T1	Unknown	1083136	6378548	10.15	0.01	C16H15NO3	M+H	270.112	270.113	1.42164 (ppm)	0	0	N/A	Method	True	False	Pass	Confirmed	INF
Proline_1Bz	7.7	Target Compound	01_B_SA_R09	1	Processed	T1	Unknown	216861	1564923	7.67	-0.03	C12H13NO3	M+H	220.097	220.097	-.15221 (ppm)	0	0	N/A	Method	True	False	Pass	Confirmed	15.75
Proline_1Bz	7.7	Target Compound	02_B_SA_R09	2	Processed	T1	Unknown	111309	829148	7.67	-0.03	C12H13NO3	M+H	220.097	220.097	-.15221 (ppm)	0	0	N/A	Method	True	False	Pass	Confirmed	8.72
Proline_1Bz	7.7	Target Compound	03_B_SA_R09	3	Processed	T1	Unknown	122663	950010	7.67	-0.03	C12H13NO3	M+H	220.097	220.097	.40241 (ppm)	0	0	N/A	Method	True	False	Pass	Confirmed	9.95
Proline_1Bz	7.7	Target Compound	04_F_B_SA_R09	4	Processed	T1	Unknown	167810	1254250	7.68	-0.02	C12H13NO3	M+H	220.097	220.097	-.15221 (ppm)	0	0	N/A	Method	True	False	Pass	Confirmed	13.49
Proline_1Bz	7.7	Target Compound	05_F_B_SA_R09	5	Processed	T1	Unknown	194051	1401474	7.68	-0.02	C12H13NO3	M+H	220.097	220.097	1.58098 (ppm)	0	0	N/A	Method	True	False	Pass	Confirmed	21.60
Proline_1Bz	7.7	Target Compound	06_F_B_SA_R09	6	Processed	T1	Unknown	158267	1065248	7.67	-0.03	C12H13NO3	M+H	220.097	220.097	.61039 (ppm)	0	0	N/A	Method	True	False	Pass	Confirmed	12.32
Proline_1Bz	7.7	Target Compound	07_B_SA_R16	7	Processed	T1	Unknown	316246	2443802	7.68	-0.02	C12H13NO3	M+H	220.097	220.097	.33308 (ppm)	0	0	N/A	Method	True	False	Pass	Confirmed	26.68
Proline_1Bz	7.7	Target Compound	08_B_SA_R16	8	Processed	T1	Unknown	259017	1960246	7.67	-0.03	C12H13NO3	M+H	220.097	220.097	-.98414 (ppm)	0	0	N/A	Method	True	False	Pass	Confirmed	23.84
Proline_1Bz	7.7	Target Compound	09_B_SA_R16	9	Processed	T1	Unknown	344401	2565596	7.66	-0.04	C12H13NO3	M+H	220.097	220.097	1.44233 (ppm)	0	0	N/A	Method	True	False	Pass	Confirmed	10.61
Proline_1Bz	7.7	Target Compound	10_F_B_SA_R16	10	Processed	T1	Unknown	601411	4488910	7.67	-0.03	C12H13NO3	M+H	220.097	220.097	-.36019 (ppm)	0	0	N/A	Method	True	False	Pass	Confirmed	41.36
Proline_1Bz	7.7	Target Compound	11_F_B_SA_R16	11	Processed	T1	Unknown	270681	2070658	7.68	-0.02	C12H13NO3	M+H	220.097	220.097	-.29087 (ppm)	0	0	N/A	Method	True	False	Pass	Confirmed	22.26
Proline_1Bz	7.7	Target Compound	12_F_B_SA_R16	12	Processed	T1	Unknown	374504	3032158	7.66	-0.04	C12H13NO3	M+H	220.097	220.097	.95703 (ppm)	0	0	N/A	Method	True	False	Pass	Confirmed	34.99
Proline_1Bz	7.7	Target Compound	13_B_SA_R147	13	Processed	T1	Unknown	3023338	22933708	7.68	-0.02	C12H13NO3	M+H	220.097	220.097	-.08288 (ppm)	0	0	N/A	Method	True	False	Pass	Confirmed	149.25
Proline_1Bz	7.7	Target Compound	14_B_SA_R147	14	Processed	T1	Unknown	1521713	11149213	7.67	-0.03	C12H13NO3	M+H	220.097	220.097	.54107 (ppm)	0	0	N/A	Method	True	False	Pass	Confirmed	158.54
Proline_1Bz	7.7	Target Compound	15_B_SA_R147	15	Processed	T1	Unknown	2591881	18870283	7.67	-0.03	C12H13NO3	M+H	220.097	220.097	.81838 (ppm)	0	0	N/A	Method	True	False	Pass	Confirmed	183.29
Proline_1Bz	7.7	Target Compound	16_F_B_SA_R147	16	Processed	T1	Unknown	575336	4449365	7.68	-0.02	C12H13NO3	M+H	220.097	220.097	-.01355 (ppm)	0	0	N/A	Method	True	False	Pass	Confirmed	52.63
Proline_1Bz	7.7	Target Compound	17_F_B_SA_R147	17	Processed	T1	Unknown	493111	3623907	7.67	-0.03	C12H13NO3	M+H	220.097	220.097	.40241 (ppm)	0	0	N/A	Method	True	False	Pass	Confirmed	45.60
Proline_1Bz	7.7	Target Compound	18_F_B_SA_R147	18	Processed	T1	Unknown	567426	4255106	7.68	-0.02	C12H13NO3	M+H	220.097	220.097	1.02636 (ppm)	0	0	N/A	Method	True	False	Pass	Confirmed	47.28
Proline_1Bz	7.7	Target Compound	19_B_SA_R318	19	Processed	T1	Unknown	596508	4530543	7.67	-0.03	C12H13NO3	M+H	220.097	220.097	.33308 (ppm)	0	0	N/A	Method	True	False	Pass	Confirmed	23.92
Proline_1Bz	7.7	Target Compound	20_B_SA_R318	20	Processed	T1	Unknown	359808	2853883	7.67	-0.03	C12H13NO3	M+H	220.097	220.097	.81838 (ppm)	0	0	N/A	Method	True	False	Pass	Confirmed	29.45
Proline_1Bz	7.7	Target Compound	21_B_SA_R318	21	Processed	T1	Unknown	289408	2192096	7.67	-0.03	C12H13NO3	M+H	220.097	220.097	1.51165 (ppm)	0	0	N/A	Method	True	False	Pass	Confirmed	21.83
Proline_1Bz	7.7	Target Compound	22_F_B_SA_R318	22	Processed	T1	Unknown	680594	5167890	7.68	-0.02	C12H13NO3	M+H	220.097	220.097	-.15221 (ppm)	0	0	N/A	Method	True	False	Pass	Confirmed	24.86
Proline_1Bz	7.7	Target Compound	23_F_B_SA_R318	23	Processed	T1	Unknown	335370	2490163	7.66	-0.04	C12H13NO3	M+H	220.097	220.097	1.09569 (ppm)	0	0	N/A	Method	True	False	Pass	Confirmed	15.24
Proline_1Bz	7.7	Target Compound	24_Media_SA_Media	24	Processed	T1	Unknown	4303819	32037697	7.69	-0.01	C12H13NO3	M+H	220.097	220.097	.12510 (ppm)	0	0	N/A	Method	True	False	Pass	Confirmed	157.88
Proline_1Bz	7.7	Target Compound	25_F_B_SA_R318	25	Processed	T1	Unknown	467858	3582642	7.67	-0.03	C12H13NO3	M+H	220.097	220.097	.67972 (ppm)	0	0	N/A	Method	True	False	Pass	Confirmed	40.68
Proline_1Bz	7.7	Target Compound	26_B_SA_R327	26	Processed	T1	Unknown	297903	2261194	7.68	-0.02	C12H13NO3	M+H	220.097	220.097	.67972 (ppm)	0	0	N/A	Method	True	False	Pass	Confirmed	8.85
Proline_1Bz	7.7	Target Compound	27_B_SA_R327	27	Processed	T1	Unknown	218435	1685828	7.67	-0.03	C12H13NO3	M+H	220.097	220.097	.74905 (ppm)	0	0	N/A	Method	True	False	Pass	Confirmed	21.48
Proline_1Bz	7.7	Target Compound	28_B_SA_R327	28	Processed	T1	Unknown	302603	2322817	7.67	-0.03	C12H13NO3	M+H	220.097	220.097	.67972 (ppm)	0	0	N/A	Method	True	False	Pass	Confirmed	18.35
Proline_1Bz	7.7	Target Compound	29_F_B_SA_R327	29	Processed	T1	Unknown	395076	3017221	7.67	-0.03	C12H13NO3	M+H	220.097	220.097	.40241 (ppm)	0	0	N/A	Method	True	False	Pass	Confirmed	22.47
Proline_1Bz	7.7	Target Compound	30_F_B_SA_R327	30	Processed	T1	Unknown	247211	1743414	7.67	-0.03	C12H13NO3	M+H	220.097	220.097	.47174 (ppm)	0	0	N/A	Method	True	False	Pass	Confirmed	22.41
Proline_1Bz	7.7	Target Compound	31_F_B_SA_R327	31	Processed	T1	Unknown	232176	1741725	7.68	-0.02	C12H13NO3	M+H	220.097	220.097	.95703 (ppm)	0	0	N/A	Method	True	False	Pass	Confirmed	29.23
Proline_1Bz	7.7	Target Compound	32_B_SA_R420	32	Processed	T1	Unknown	4256298	33759609	7.68	-0.02	C12H13NO3	M+H	220.097	220.097	.12510 (ppm)	0	0	N/A	Method	True	False	Pass	Confirmed	294.66
Proline_1Bz	7.7	Target Compound	33_B_SA_R420	33	Processed	T1	Unknown	3516272	25366348	7.66	-0.04	C12H13NO3	M+H	220.097	220.097	.54107 (ppm)	0	0	N/A	Method	True	False	Pass	Confirmed	164.29
Proline_1Bz	7.7	Target Compound	34_B_SA_R420	34	Processed	T1	Unknown	2620624	19675062	7.67	-0.03	C12H13NO3	M+H	220.097	220.097	1.65031 (ppm)	0	0	N/A	Method	True	False	Pass	Confirmed	86.64
Proline_1Bz	7.7	Target Compound	35_F_B_SA_R420	35	Processed	T1	Unknown	1018027	7613954	7.68	-0.02	C12H13NO3	M+H	220.097	220.097	.33308 (ppm)	0	0	N/A	Method	True	False	Pass	Confirmed	97.23
Proline_1Bz	7.7	Target Compound	36_F_B_SA_R420	36	Processed	T1	Unknown	541307	3928515	7.67	-0.03	C12H13NO3	M+H	220.097	220.097	.26376 (ppm)	0	0	N/A	Method	True	False	Pass	Confirmed	41.02
Proline_1Bz	7.7	Target Compound	37_F_B_SA_R420	37	Processed	T1	Unknown	521893	4263491	7.68	-0.02	C12H13NO3	M+H	220.097	220.097	1.09569 (ppm)	0	0	N/A	Method	True	False	Pass	Confirmed	38.32
Proline_1Bz	7.7	Target Compound	38_B_SA_R431	38	Processed	T1	Unknown	8208189	62065889	7.68	-0.02	C12H13NO3	M+H	220.097	220.097	-.08288 (ppm)	0	0	N/A	Method	True	False	Pass	Confirmed	1264.59
Proline_1Bz	7.7	Target Compound	39_B_SA_R431	39	Processed	T1	Unknown	3679039	27623520	7.67	-0.03	C12H13NO3	M+H	220.097	220.097	.88770 (ppm)	0	0	N/A	Method	True	False	Pass	Confirmed	274.98
Proline_1Bz	7.7	Target Compound	40_B_SA_R431	40	Processed	T1	Unknown	3405195	25026069	7.66	-0.04	C12H13NO3	M+H	220.097	220.097	1.02636 (ppm)	0	0	N/A	Method	True	False	Pass	Confirmed	291.08
Proline_1Bz	7.7	Target Compound	41_F_B_SA_R431	41	Processed	T1	Unknown	1036229	7565249	7.67	-0.03	C12H13NO3	M+H	220.097	220.097	-.29087 (ppm)	0	0	N/A	Method	True	False	Pass	Confirmed	58.12
Proline_1Bz	7.7	Target Compound	42_F_B_SA_R431	42	Processed	T1	Unknown	598276	4475299	7.66	-0.04	C12H13NO3	M+H	220.097	220.097	.81838 (ppm)	0	0	N/A	Method	True	False	Pass	Confirmed	56.30
Proline_1Bz	7.7	Target Compound	43_F_B_SA_R431	43	Processed	T1	Unknown	1530234	11206153	7.66	-0.04	C12H13NO3	M+H	220.097	220.097	1.30367 (ppm)	0	0	N/A	Method	True	False	Pass	Confirmed	88.63
Proline_1Bz	7.7	Target Compound	44_B_SA_R565	44	Processed	T1	Unknown	325179	2567347	7.68	-0.02	C12H13NO3	M+H	220.097	220.097	.12510 (ppm)	0	0	N/A	Method	True	False	Pass	Confirmed	11.98
Proline_1Bz	7.7	Target Compound	45_B_SA_R565	45	Processed	T1	Unknown	347443	2671824	7.66	-0.04	C12H13NO3	M+H	220.097	220.097	.88770 (ppm)	0	0	N/A	Method	True	False	Pass	Confirmed	11.81
Proline_1Bz	7.7	Target Compound	46_B_SA_R565	46	Processed	T1	Unknown	347621	2560178	7.66	-0.04	C12H13NO3	M+H	220.097	220.097	.67972 (ppm)	0	0	N/A	Method	True	False	Pass	Confirmed	12.59
Proline_1Bz	7.7	Target Compound	47_Media_SA_Media	47	Processed	T1	Unknown	3843889	30731028	7.68	-0.02	C12H13NO3	M+H	220.097	220.097	.26376 (ppm)	0	0	N/A	Method	True	False	Pass	Confirmed	241.66
Proline_1Bz	7.7	Target Compound	48_Media_SA_Media	48	Processed	T1	Unknown	5049072	37010104	7.67	-0.03	C12H13NO3	M+H	220.097	220.097	1.71964 (ppm)	0	0	N/A	Method	True	False	Pass	Confirmed	223.68
Proline_1Bz	7.7	Target Compound	49_F_B_SA_R565	49	Processed	T1	Unknown	318710	2399021	7.68	-0.02	C12H13NO3	M+H	220.097	220.097	-.22154 (ppm)	0	0	N/A	Method	True	False	Pass	Confirmed	31.45
Proline_1Bz	7.7	Target Compound	50_F_B_SA_R565	50	Processed	T1	Unknown	374356	2764486	7.67	-0.03	C12H13NO3	M+H	220.097	220.097	-.15221 (ppm)	0	0	N/A	Method	True	False	Pass	Confirmed	16.34
Proline_1Bz	7.7	Target Compound	51_F_B_SA_R565	51	Processed	T1	Unknown	375443	2785595	7.67	-0.03	C12H13NO3	M+H	220.097	220.097	.74905 (ppm)	0	0	N/A	Method	True	False	Pass	Confirmed	16.03
Proline_1Bz	7.7	Target Compound	52_B_SA_R568	52	Processed	T1	Unknown	874743	7040894	7.67	-0.03	C12H13NO3	M+H	220.097	220.097	.40241 (ppm)	0	0	N/A	Method	True	False	Pass	Confirmed	37.00
Proline_1Bz	7.7	Target Compound	53_B_SA_R568	53	Processed	T1	Unknown	631172	4910492	7.68	-0.02	C12H13NO3	M+H	220.097	220.097	.67972 (ppm)	0	0	N/A	Method	True	False	Pass	Confirmed	51.08
Proline_1Bz	7.7	Target Compound	54_B_SA_R568	54	Processed	T1	Unknown	1202656	9450801	7.67	-0.03	C12H13NO3	M+H	220.097	220.097	.74905 (ppm)	0	0	N/A	Method	True	False	Pass	Confirmed	100.18
Proline_1Bz	7.7	Target Compound	55_F_B_SA_R568	55	Processed	T1	Unknown	2648956	19599116	7.68	-0.02	C12H13NO3	M+H	220.097	220.097	.47174 (ppm)	0	0	N/A	Method	True	False	Pass	Confirmed	102.06
Proline_1Bz	7.7	Target Compound	56_F_B_SA_R568	56	Processed	T1	Unknown	510683	4053553	7.68	-0.02	C12H13NO3	M+H	220.097	220.097	.33308 (ppm)	0	0	N/A	Method	True	False	Pass	Confirmed	36.56
Proline_1Bz	7.7	Target Compound	57_F_B_SA_R568	57	Processed	T1	Unknown	428991	3261732	7.66	-0.04	C12H13NO3	M+H	220.097	220.097	1.09569 (ppm)	0	0	N/A	Method	True	False	Pass	Confirmed	39.04
Proline_1Bz	7.7	Target Compound	58_B_SA_R651	58	Processed	T1	Unknown	311808	3501053	7.68	-0.02	C12H13NO3	M+H	220.097	220.097	.33308 (ppm)	0	0	N/A	Method	True	False	Pass	Confirmed	14.15
Proline_1Bz	7.7	Target Compound	59_B_SA_R651	59	Processed	T1	Unknown	208081	2427931	7.66	-0.04	C12H13NO3	M+H	220.097	220.097	.12510 (ppm)	0	0	N/A	Method	True	False	Pass	Confirmed	13.44
Proline_1Bz	7.7	Target Compound	60_B_SA_R651	60	Processed	T1	Unknown	169915	1260763	7.68	-0.02	C12H13NO3	M+H	220.097	220.097	1.44233 (ppm)	0	0	N/A	Method	True	False	Pass	Confirmed	10.96
Proline_1Bz	7.7	Target Compound	61_F_B_SA_R651	61	Processed	T1	Unknown	330768	2509601	7.66	-0.04	C12H13NO3	M+H	220.097	220.097	1.02636 (ppm)	0	0	N/A	Method	True	False	Pass	Confirmed	22.89
Proline_1Bz	7.7	Target Compound	62_F_B_SA_R651	62	Processed	T1	Unknown	248856	1758433	7.67	-0.03	C12H13NO3	M+H	220.097	220.097	.26376 (ppm)	0	0	N/A	Method	True	False	Pass	Confirmed	15.47
Proline_1Bz	7.7	Target Compound	63_F_B_SA_R651	63	Processed	T1	Unknown	243761	1775608	7.67	-0.03	C12H13NO3	M+H	220.097	220.097	1.78896 (ppm)	0	0	N/A	Method	True	False	Pass	Confirmed	14.53
Proline_1Bz	7.7	Target Compound	64_B_SA_R695	64	Processed	T1	Unknown	3220175	25087286	7.68	-0.02	C12H13NO3	M+H	220.097	220.097	-.01355 (ppm)	0	0	N/A	Method	True	False	Pass	Confirmed	155.52
Proline_1Bz	7.7	Target Compound	65_B_SA_R695	65	Processed	T1	Unknown	1692724	12482133	7.67	-0.03	C12H13NO3	M+H	220.097	220.097	.67972 (ppm)	0	0	N/A	Method	True	False	Pass	Confirmed	90.99
Proline_1Bz	7.7	Target Compound	66_B_SA_R695	66	Processed	T1	Unknown	1582752	12318337	7.67	-0.03	C12H13NO3	M+H	220.097	220.097	.61039 (ppm)	0	0	N/A	Method	True	False	Pass	Confirmed	86.68
Proline_1Bz	7.7	Target Compound	67_F_B_SA_R695	67	Processed	T1	Unknown	251443	1945713	7.68	-0.02	C12H13NO3	M+H	220.097	220.097	.33308 (ppm)	0	0	N/A	Method	True	False	Pass	Confirmed	12.15
Proline_1Bz	7.7	Target Compound	68_F_B_SA_R695	68	Processed	T1	Unknown	286248	2314458	7.66	-0.04	C12H13NO3	M+H	220.097	220.097	1.58098 (ppm)	0	0	N/A	Method	True	False	Pass	Confirmed	11.67
Proline_1Bz	7.7	Target Compound	69_F_B_SA_R695	69	Processed	T1	Unknown	314227	2360649	7.67	-0.03	C12H13NO3	M+H	220.097	220.097	1.16501 (ppm)	0	0	N/A	Method	True	False	Pass	Confirmed	12.79
Proline_1Bz	7.7	Target Compound	70_F_SA_F16	70	Processed	T1	Unknown	1784102	13107201	7.67	-0.03	C12H13NO3	M+H	220.097	220.097	.19443 (ppm)	0	0	N/A	Method	True	False	Pass	Confirmed	84.01
Proline_1Bz	7.7	Target Compound	71_Media_SA_Media	71	Processed	T1	Unknown	2165180	18829563	7.67	-0.03	C12H13NO3	M+H	220.097	220.097	.54107 (ppm)	0	0	N/A	Method	True	False	Pass	Confirmed	115.62
Proline_1Bz	7.7	Target Compound	72_Media_SA_Media	72	Processed	T1	Unknown	2093281	15500660	7.67	-0.03	C12H13NO3	M+H	220.097	220.097	1.37300 (ppm)	0	0	N/A	Method	True	False	Pass	Confirmed	131.85
Proline_1Bz	7.7	Target Compound	73_F_SA_F16	73	Processed	T1	Unknown	1294801	9555275	7.68	-0.02	C12H13NO3	M+H	220.097	220.097	.05577 (ppm)	0	0	N/A	Method	True	False	Pass	Confirmed	78.97
Proline_1Bz	7.7	Target Compound	74_F_SA_F16	74	Processed	T1	Unknown	1188209	9024657	7.67	-0.03	C12H13NO3	M+H	220.097	220.097	1.09569 (ppm)	0	0	N/A	Method	True	False	Pass	Confirmed	96.52
Proline_1Bz	7.7	Target Compound	75_B_F_SA_F16	75	Processed	T1	Unknown	173982	1316413	7.68	-0.02	C12H13NO3	M+H	220.097	220.097	.26376 (ppm)	0	0	N/A	Method	True	False	Pass	Confirmed	13.65
Proline_1Bz	7.7	Target Compound	76_B_F_SA_F16	76	Processed	T1	Unknown	226326	1865430	7.68	-0.02	C12H13NO3	M+H	220.097	220.097	1.44233 (ppm)	0	0	N/A	Method	True	False	Pass	Confirmed	10.98
Proline_1Bz	7.7	Target Compound	77_B_F_SA_F16	77	Processed	T1	Unknown	268363	2133826	7.66	-0.04	C12H13NO3	M+H	220.097	220.097	1.37300 (ppm)	0	0	N/A	Method	True	False	Pass	Confirmed	16.78
Proline_1Bz	7.7	Target Compound	78_F_SA_F147	78	Processed	T1	Unknown	1377471	10217027	7.67	-0.03	C12H13NO3	M+H	220.097	220.097	.26376 (ppm)	0	0	N/A	Method	True	False	Pass	Confirmed	93.47
Proline_1Bz	7.7	Target Compound	79_F_SA_F147	79	Processed	T1	Unknown	1263832	9290360	7.67	-0.03	C12H13NO3	M+H	220.097	220.097	.95703 (ppm)	0	0	N/A	Method	True	False	Pass	Confirmed	100.38
Proline_1Bz	7.7	Target Compound	80_F_SA_F147	80	Processed	T1	Unknown	1445607	10913596	7.66	-0.04	C12H13NO3	M+H	220.097	220.097	.67972 (ppm)	0	0	N/A	Method	True	False	Pass	Confirmed	121.55
Proline_1Bz	7.7	Target Compound	81_B_F_SA_F147	81	Processed	T1	Unknown	175518	1224982	7.68	-0.02	C12H13NO3	M+H	220.097	220.097	1.02636 (ppm)	0	0	N/A	Method	True	False	Pass	Confirmed	12.15
Proline_1Bz	7.7	Target Compound	82_B_F_SA_F147	82	Processed	T1	Unknown	98632	760201	7.67	-0.03	C12H13NO3	M+H	220.097	220.097	.67972 (ppm)	0	0	N/A	Method	True	False	Pass	Confirmed	7.53
Proline_1Bz	7.7	Target Compound	83_B_F_SA_F147	83	Processed	T1	Unknown	131920	1015301	7.67	-0.03	C12H13NO3	M+H	220.097	220.097	.88770 (ppm)	0	0	N/A	Method	True	False	Pass	Confirmed	12.04
Proline_1Bz	7.7	Target Compound	84_F_SA_F212	84	Processed	T1	Unknown	542642	3709982	7.65	-0.05	C12H13NO3	M+H	220.097	220.097	.54107 (ppm)	0	0	N/A	Method	True	False	Pass	Confirmed	40.73
Proline_1Bz	7.7	Target Compound	85_F_SA_F212	85	Processed	T1	Unknown	537964	4073558	7.66	-0.04	C12H13NO3	M+H	220.097	220.097	.74905 (ppm)	0	0	N/A	Method	True	False	Pass	Confirmed	43.28
Proline_1Bz	7.7	Target Compound	86_F_SA_F212	86	Processed	T1	Unknown	439683	3404609	7.66	-0.04	C12H13NO3	M+H	220.097	220.097	1.09569 (ppm)	0	0	N/A	Method	True	False	Pass	Confirmed	41.94
Proline_1Bz	7.7	Target Compound	87_B_F_SA_F212	87	Processed	T1	Unknown	206889	2561566	7.68	-0.02	C12H13NO3	M+H	220.097	220.097	.19443 (ppm)	0	0	N/A	Method	True	False	Pass	Confirmed	16.27
Proline_1Bz	7.7	Target Compound	88_B_F_SA_F212	88	Processed	T1	Unknown	139860	1079789	7.69	-0.01	C12H13NO3	M+H	220.097	220.097	.88770 (ppm)	0	0	N/A	Method	True	False	Pass	Confirmed	11.44
Proline_1Bz	7.7	Target Compound	89_B_F_SA_F212	89	Processed	T1	Unknown	175426	1275727	7.66	-0.04	C12H13NO3	M+H	220.097	220.097	.74905 (ppm)	0	0	N/A	Method	True	False	Pass	Confirmed	10.15
Proline_1Bz	7.7	Target Compound	90_F_SA_F253	90	Processed	T1	Unknown	1871970	15149865	7.67	-0.03	C12H13NO3	M+H	220.097	220.097	.40241 (ppm)	0	0	N/A	Method	True	False	Pass	Confirmed	156.65
Proline_1Bz	7.7	Target Compound	91_F_SA_F253	91	Processed	T1	Unknown	1335602	10276266	7.69	-0.01	C12H13NO3	M+H	220.097	220.097	1.02636 (ppm)	0	0	N/A	Method	True	False	Pass	Confirmed	83.61
Proline_1Bz	7.7	Target Compound	93_B_F_SA_F253	92	Processed	T1	Unknown	105910	805040	7.66	-0.04	C12H13NO3	M+H	220.097	220.097	.05577 (ppm)	0	0	N/A	Method	True	False	Pass	Confirmed	7.30
Proline_1Bz	7.7	Target Compound	94_B_F_SA_F253	93	Processed	T1	Unknown	339634	2519271	7.66	-0.04	C12H13NO3	M+H	220.097	220.097	.74905 (ppm)	0	0	N/A	Method	True	False	Pass	Confirmed	30.38
Proline_1Bz	7.7	Target Compound	95_B_F_SA_F253	94	Processed	T1	Unknown	199352	1427128	7.67	-0.03	C12H13NO3	M+H	220.097	220.097	.26376 (ppm)	0	0	N/A	Method	True	False	Pass	Confirmed	9.96
Proline_1Bz	7.7	Target Compound	96_Media_SA_Media	95	Processed	T1	Unknown	4240487	31294113	7.66	-0.04	C12H13NO3	M+H	220.097	220.097	.40241 (ppm)	0	0	N/A	Method	True	False	Pass	Confirmed	254.53
Proline_1Bz	7.7	Target Compound	97_Media_C_SA_Media_C	96	Processed	T1	Unknown	2114076	16798013	7.68	-0.02	C12H13NO3	M+H	220.097	220.097	.33308 (ppm)	0	0	N/A	Method	True	False	Pass	Confirmed	206.38
Proline_1Bz	7.7	Target Compound	98_Media_C_SA_Media_C	97	Processed	T1	Unknown	2340540	17835922	7.67	-0.03	C12H13NO3	M+H	220.097	220.097	1.09569 (ppm)	0	0	N/A	Method	True	False	Pass	Confirmed	93.34
Proline_1Bz	7.7	Target Compound	99_Media_C_SA_Media_C	98	Processed	T1	Unknown	2817312	20772480	7.65	-0.05	C12H13NO3	M+H	220.097	220.097	1.92762 (ppm)	0	0	N/A	Method	True	False	Pass	Confirmed	421.44
Proline_1Bz	7.7	Target Compound	100_Media_C_SA_Media_C	99	Processed	T1	Unknown	3989101	31581061	7.67	-0.03	C12H13NO3	M+H	220.097	220.097	1.02636 (ppm)	0	0	N/A	Method	True	False	Pass	Confirmed	169.06
Proline_1Bz	7.7	Target Compound	101_Media_C_SA_Media_C	100	Processed	T1	Unknown	2569204	18422203	7.67	-0.03	C12H13NO3	M+H	220.097	220.097	.88770 (ppm)	0	0	N/A	Method	True	False	Pass	Confirmed	276.65
Proline_1Bz	7.7	Target Compound	102_Media_C_SA_Media_C	101	Processed	T1	Unknown	2649981	20080314	7.67	-0.03	C12H13NO3	M+H	220.097	220.097	1.37300 (ppm)	0	0	N/A	Method	True	False	Pass	Confirmed	240.82
Proline_1Bz	7.7	Target Compound	103_Media_C_SA_Media_C	102	Processed	T1	Unknown	2707262	19928792	7.67	-0.03	C12H13NO3	M+H	220.097	220.097	.74905 (ppm)	0	0	N/A	Method	True	False	Pass	Confirmed	242.21
Proline_1Bz	7.7	Target Compound	104_Media_C_SA_Media_C	103	Processed	T1	Unknown	2665287	19310472	7.67	-0.03	C12H13NO3	M+H	220.097	220.097	.95703 (ppm)	0	0	N/A	Method	True	False	Pass	Confirmed	165.40
Proline_1Bz	7.7	Target Compound	Pool_62h_00	104	Processed	T1	Unknown	1050795	7813375	7.69	-0.01	C12H13NO3	M+H	220.097	220.097	.12510 (ppm)	0	0	N/A	Method	True	False	Pass	Confirmed	50.57
Proline_1Bz	7.7	Target Compound	Pool_62h_03	105	Processed	T1	Unknown	950700	6741768	7.68	-0.02	C12H13NO3	M+H	220.097	220.097	.74905 (ppm)	0	0	N/A	Method	True	False	Pass	Confirmed	57.07
Proline_1Bz	7.7	Target Compound	Pool_62h_06	106	Processed	T1	Unknown	874578	6764871	7.68	-0.02	C12H13NO3	M+H	220.097	220.097	.61039 (ppm)	0	0	N/A	Method	True	False	Pass	Confirmed	67.44
Proline_1Bz	7.7	Target Compound	Pool_62h_07	107	Processed	T1	Unknown	888047	6682158	7.67	-0.03	C12H13NO3	M+H	220.097	220.097	.74905 (ppm)	0	0	N/A	Method	True	False	Pass	Confirmed	81.21
Proline_1Bz	7.7	Target Compound	Pool_62h_10	108	Processed	T1	Unknown	954481	7154222	7.67	-0.03	C12H13NO3	M+H	220.097	220.097	1.16501 (ppm)	0	0	N/A	Method	True	False	Pass	Confirmed	72.49
Proline_1Bz	7.7	Target Compound	Pool_62h_11	109	Processed	T1	Unknown	979715	7797500	7.67	-0.03	C12H13NO3	M+H	220.097	220.097	1.51165 (ppm)	0	0	N/A	Method	True	False	Pass	Confirmed	123.86
Proline_1Bz	7.7	Target Compound	Std_MixAA_250_01	110	Processed	T1	Unknown	4332733	34504127	7.7	0.00	C12H13NO3	M+H	220.097	220.097	.19443 (ppm)	0	0	N/A	Method	True	False	Pass	Confirmed	400.15
Proline_1Bz	7.7	Target Compound	Std_MixAA_250_02	111	Processed	T1	Unknown	4320054	34862611	7.66	-0.04	C12H13NO3	M+H	220.097	220.097	1.71964 (ppm)	0	0	N/A	Method	True	False	Pass	Confirmed	INF
Serine_1Bz	5.4	Target Compound	01_B_SA_R09	1	Processed	T1	Unknown	337935	2202241	5.44	0.04	C10H11NO4	M+H	210.076	210.076	.14680 (ppm)	0	0	N/A	Method	True	False	Pass	Confirmed	22.43
Serine_1Bz	5.4	Target Compound	02_B_SA_R09	2	Processed	T1	Unknown	224803	1578943	5.42	0.02	C10H11NO4	M+H	210.076	210.076	1.16369 (ppm)	0	0	N/A	Method	True	False	Pass	Confirmed	11.21
Serine_1Bz	5.4	Target Compound	03_B_SA_R09	3	Processed	T1	Unknown	229411	1772599	5.41	0.01	C10H11NO4	M+H	210.076	210.076	.29207 (ppm)	0	0	N/A	Method	True	False	Pass	Confirmed	11.62
Serine_1Bz	5.4	Target Compound	04_F_B_SA_R09	4	Processed	T1	Unknown	277944	1860738	5.42	0.02	C10H11NO4	M+H	210.076	210.076	.50998 (ppm)	0	0	N/A	Method	True	False	Pass	Confirmed	19.21
Serine_1Bz	5.4	Target Compound	05_F_B_SA_R09	5	Processed	T1	Unknown	204750	1360183	5.41	0.01	C10H11NO4	M+H	210.076	210.076	1.74476 (ppm)	0	0	N/A	Method	True	False	Pass	Confirmed	10.65
Serine_1Bz	5.4	Target Compound	06_F_B_SA_R09	6	Processed	T1	Unknown	278175	1853368	5.39	-0.01	C10H11NO4	M+H	210.076	210.076	.36471 (ppm)	0	0	N/A	Method	True	False	Pass	Confirmed	15.19
Serine_1Bz	5.4	Target Compound	07_B_SA_R16	7	Processed	T1	Unknown	170702	1055676	5.45	0.05	C10H11NO4	M+H	210.076	210.076	.94578 (ppm)	0	0	N/A	Method	True	False	Pass	Confirmed	12.56
Serine_1Bz	5.4	Target Compound	08_B_SA_R16	8	Processed	T1	Unknown	177050	1053743	5.42	0.02	C10H11NO4	M+H	210.076	210.076	.58261 (ppm)	0	0	N/A	Method	True	False	Pass	Confirmed	8.33
Serine_1Bz	5.4	Target Compound	09_B_SA_R16	9	Processed	T1	Unknown	221437	1543278	5.39	-0.01	C10H11NO4	M+H	210.076	210.076	.65525 (ppm)	0	0	N/A	Method	True	False	Pass	Confirmed	11.42
Serine_1Bz	5.4	Target Compound	10_F_B_SA_R16	10	Processed	T1	Unknown	872723	5149444	5.43	0.03	C10H11NO4	M+H	210.076	210.076	-.28900 (ppm)	0	0	N/A	Method	True	False	Pass	Confirmed	63.08
Serine_1Bz	5.4	Target Compound	11_F_B_SA_R16	11	Processed	T1	Unknown	223558	1551493	5.4	0.00	C10H11NO4	M+H	210.076	210.076	.72788 (ppm)	0	0	N/A	Method	True	False	Pass	Confirmed	12.16
Serine_1Bz	5.4	Target Compound	12_F_B_SA_R16	12	Processed	T1	Unknown	575729	3651470	5.4	0.00	C10H11NO4	M+H	210.076	210.076	.50998 (ppm)	0	0	N/A	Method	True	False	Pass	Confirmed	35.62
Serine_1Bz	5.4	Target Compound	13_B_SA_R147	13	Processed	T1	Unknown	840557	5496986	5.44	0.04	C10H11NO4	M+H	210.076	210.076	-.65218 (ppm)	0	0	N/A	Method	True	False	Pass	Confirmed	72.06
Serine_1Bz	5.4	Target Compound	14_B_SA_R147	14	Processed	T1	Unknown	731917	4760008	5.42	0.02	C10H11NO4	M+H	210.076	210.076	.07417 (ppm)	0	0	N/A	Method	True	False	Pass	Confirmed	40.94
Serine_1Bz	5.4	Target Compound	15_B_SA_R147	15	Processed	T1	Unknown	1550376	9645543	5.39	-0.01	C10H11NO4	M+H	210.076	210.076	-.36164 (ppm)	0	0	N/A	Method	True	False	Pass	Confirmed	77.45
Serine_1Bz	5.4	Target Compound	16_F_B_SA_R147	16	Processed	T1	Unknown	434118	2741115	5.43	0.03	C10H11NO4	M+H	210.076	210.076	-.14374 (ppm)	0	0	N/A	Method	True	False	Pass	Confirmed	28.47
Serine_1Bz	5.4	Target Compound	17_F_B_SA_R147	17	Processed	T1	Unknown	447860	2948674	5.39	-0.01	C10H11NO4	M+H	210.076	210.076	.65525 (ppm)	0	0	N/A	Method	True	False	Pass	Confirmed	21.47
Serine_1Bz	5.4	Target Compound	18_F_B_SA_R147	18	Processed	T1	Unknown	505711	3334549	5.4	0.00	C10H11NO4	M+H	210.076	210.076	.80051 (ppm)	0	0	N/A	Method	True	False	Pass	Confirmed	25.96
Serine_1Bz	5.4	Target Compound	19_B_SA_R318	19	Processed	T1	Unknown	239958	1506348	5.44	0.04	C10H11NO4	M+H	210.076	210.076	.00153 (ppm)	0	0	N/A	Method	True	False	Pass	Confirmed	13.74
Serine_1Bz	5.4	Target Compound	20_B_SA_R318	20	Processed	T1	Unknown	344731	1924223	5.39	-0.01	C10H11NO4	M+H	210.076	210.076	.21944 (ppm)	0	0	N/A	Method	True	False	Pass	Confirmed	17.15
Serine_1Bz	5.4	Target Compound	21_B_SA_R318	21	Processed	T1	Unknown	245788	1405539	5.39	-0.01	C10H11NO4	M+H	210.076	210.076	1.38159 (ppm)	0	0	N/A	Method	True	False	Pass	Confirmed	14.07
Serine_1Bz	5.4	Target Compound	22_F_B_SA_R318	22	Processed	T1	Unknown	494745	2909450	5.43	0.03	C10H11NO4	M+H	210.076	210.076	-.65218 (ppm)	0	0	N/A	Method	True	False	Pass	Confirmed	32.67
Serine_1Bz	5.4	Target Compound	23_F_B_SA_R318	23	Processed	T1	Unknown	434317	2410414	5.4	0.00	C10H11NO4	M+H	210.076	210.076	1.52686 (ppm)	0	0	N/A	Method	True	False	Pass	Confirmed	21.62
Serine_1Bz	5.4	Target Compound	24_Media_SA_Media	24	Processed	T1	Unknown	1807133	11264920	5.44	0.04	C10H11NO4	M+H	210.076	210.076	-.36164 (ppm)	0	0	N/A	Method	True	False	Pass	Confirmed	101.13
Serine_1Bz	5.4	Target Compound	25_F_B_SA_R318	25	Processed	T1	Unknown	858424	5095127	5.39	-0.01	C10H11NO4	M+H	210.076	210.076	.21944 (ppm)	0	0	N/A	Method	True	False	Pass	Confirmed	46.48
Serine_1Bz	5.4	Target Compound	26_B_SA_R327	26	Processed	T1	Unknown	345028	2210847	5.42	0.02	C10H11NO4	M+H	210.076	210.076	.14680 (ppm)	0	0	N/A	Method	True	False	Pass	Confirmed	25.45
Serine_1Bz	5.4	Target Compound	27_B_SA_R327	27	Processed	T1	Unknown	514296	3207011	5.4	0.00	C10H11NO4	M+H	210.076	210.076	.07417 (ppm)	0	0	N/A	Method	True	False	Pass	Confirmed	31.46
Serine_1Bz	5.4	Target Compound	28_B_SA_R327	28	Processed	T1	Unknown	615743	3887107	5.4	0.00	C10H11NO4	M+H	210.076	210.076	1.38159 (ppm)	0	0	N/A	Method	True	False	Pass	Confirmed	34.88
Serine_1Bz	5.4	Target Compound	29_F_B_SA_R327	29	Processed	T1	Unknown	465364	3086026	5.44	0.04	C10H11NO4	M+H	210.076	210.076	.29207 (ppm)	0	0	N/A	Method	True	False	Pass	Confirmed	31.81
Serine_1Bz	5.4	Target Compound	30_F_B_SA_R327	30	Processed	T1	Unknown	526058	3179117	5.4	0.00	C10H11NO4	M+H	210.076	210.076	.21944 (ppm)	0	0	N/A	Method	True	False	Pass	Confirmed	28.47
Serine_1Bz	5.4	Target Compound	31_F_B_SA_R327	31	Processed	T1	Unknown	412568	2821084	5.39	-0.01	C10H11NO4	M+H	210.076	210.076	1.45423 (ppm)	0	0	N/A	Method	True	False	Pass	Confirmed	22.67
Serine_1Bz	5.4	Target Compound	32_B_SA_R420	32	Processed	T1	Unknown	750493	4564575	5.43	0.03	C10H11NO4	M+H	210.076	210.076	-1.08798 (ppm)	0	0	N/A	Method	True	False	Pass	Confirmed	44.85
Serine_1Bz	5.4	Target Compound	33_B_SA_R420	33	Processed	T1	Unknown	549130	3722318	5.41	0.01	C10H11NO4	M+H	210.076	210.076	.36471 (ppm)	0	0	N/A	Method	True	False	Pass	Confirmed	26.39
Serine_1Bz	5.4	Target Compound	34_B_SA_R420	34	Processed	T1	Unknown	1198746	7196703	5.41	0.01	C10H11NO4	M+H	210.076	210.076	.29207 (ppm)	0	0	N/A	Method	True	False	Pass	Confirmed	55.19
Serine_1Bz	5.4	Target Compound	35_F_B_SA_R420	35	Processed	T1	Unknown	462024	2838681	5.42	0.02	C10H11NO4	M+H	210.076	210.076	-.72481 (ppm)	0	0	N/A	Method	True	False	Pass	Confirmed	16.30
Serine_1Bz	5.4	Target Compound	36_F_B_SA_R420	36	Processed	T1	Unknown	519213	3262782	5.4	0.00	C10H11NO4	M+H	210.076	210.076	-.14374 (ppm)	0	0	N/A	Method	True	False	Pass	Confirmed	24.43
Serine_1Bz	5.4	Target Compound	37_F_B_SA_R420	37	Processed	T1	Unknown	380879	2474361	5.4	0.00	C10H11NO4	M+H	210.076	210.076	.94578 (ppm)	0	0	N/A	Method	True	False	Pass	Confirmed	17.73
Serine_1Bz	5.4	Target Compound	38_B_SA_R431	38	Processed	T1	Unknown	569716	3624489	5.43	0.03	C10H11NO4	M+H	210.076	210.076	.14680 (ppm)	0	0	N/A	Method	True	False	Pass	Confirmed	42.29
Serine_1Bz	5.4	Target Compound	39_B_SA_R431	39	Processed	T1	Unknown	612103	4045162	5.41	0.01	C10H11NO4	M+H	210.076	210.076	.29207 (ppm)	0	0	N/A	Method	True	False	Pass	Confirmed	32.23
Serine_1Bz	5.4	Target Compound	40_B_SA_R431	40	Processed	T1	Unknown	598963	3809690	5.39	-0.01	C10H11NO4	M+H	210.076	210.076	1.01842 (ppm)	0	0	N/A	Method	True	False	Pass	Confirmed	31.65
Serine_1Bz	5.4	Target Compound	41_F_B_SA_R431	41	Processed	T1	Unknown	414758	2725452	5.43	0.03	C10H11NO4	M+H	210.076	210.076	.21944 (ppm)	0	0	N/A	Method	True	False	Pass	Confirmed	25.68
Serine_1Bz	5.4	Target Compound	42_F_B_SA_R431	42	Processed	T1	Unknown	371644	2447929	5.39	-0.01	C10H11NO4	M+H	210.076	210.076	.21944 (ppm)	0	0	N/A	Method	True	False	Pass	Confirmed	19.13
Serine_1Bz	5.4	Target Compound	43_F_B_SA_R431	43	Processed	T1	Unknown	678651	4351928	5.38	-0.02	C10H11NO4	M+H	210.076	210.076	.72788 (ppm)	0	0	N/A	Method	True	False	Pass	Confirmed	36.55
Serine_1Bz	5.4	Target Compound	44_B_SA_R565	44	Processed	T1	Unknown	240560	1756301	5.43	0.03	C10H11NO4	M+H	210.076	210.076	.94578 (ppm)	0	0	N/A	Method	True	False	Pass	Confirmed	10.69
Serine_1Bz	5.4	Target Compound	45_B_SA_R565	45	Processed	T1	Unknown	511297	3252768	5.41	0.01	C10H11NO4	M+H	210.076	210.076	-.43427 (ppm)	0	0	N/A	Method	True	False	Pass	Confirmed	24.36
Serine_1Bz	5.4	Target Compound	46_B_SA_R565	46	Processed	T1	Unknown	373455	2476863	5.4	0.00	C10H11NO4	M+H	210.076	210.076	1.16369 (ppm)	0	0	N/A	Method	True	False	Pass	Confirmed	19.39
Serine_1Bz	5.4	Target Compound	47_Media_SA_Media	47	Processed	T1	Unknown	809111	5122868	5.43	0.03	C10H11NO4	M+H	210.076	210.076	-.14374 (ppm)	0	0	N/A	Method	True	False	Pass	Confirmed	31.19
Serine_1Bz	5.4	Target Compound	48_Media_SA_Media	48	Processed	T1	Unknown	703896	4615383	5.4	0.00	C10H11NO4	M+H	210.076	210.076	.65525 (ppm)	0	0	N/A	Method	True	False	Pass	Confirmed	35.14
Serine_1Bz	5.4	Target Compound	49_F_B_SA_R565	49	Processed	T1	Unknown	337834	2300193	5.42	0.02	C10H11NO4	M+H	210.076	210.076	-.07110 (ppm)	0	0	N/A	Method	True	False	Pass	Confirmed	13.36
Serine_1Bz	5.4	Target Compound	50_F_B_SA_R565	50	Processed	T1	Unknown	426868	2776429	5.4	0.00	C10H11NO4	M+H	210.076	210.076	-.50691 (ppm)	0	0	N/A	Method	True	False	Pass	Confirmed	25.29
Serine_1Bz	5.4	Target Compound	51_F_B_SA_R565	51	Processed	T1	Unknown	415153	2570534	5.38	-0.02	C10H11NO4	M+H	210.076	210.076	1.23632 (ppm)	0	0	N/A	Method	True	False	Pass	Confirmed	21.49
Serine_1Bz	5.4	Target Compound	52_B_SA_R568	52	Processed	T1	Unknown	479041	2788487	5.42	0.02	C10H11NO4	M+H	210.076	210.076	.00153 (ppm)	0	0	N/A	Method	True	False	Pass	Confirmed	20.20
Serine_1Bz	5.4	Target Compound	53_B_SA_R568	53	Processed	T1	Unknown	658361	4032369	5.4	0.00	C10H11NO4	M+H	210.076	210.076	.07417 (ppm)	0	0	N/A	Method	True	False	Pass	Confirmed	29.08
Serine_1Bz	5.4	Target Compound	54_B_SA_R568	54	Processed	T1	Unknown	999180	6209894	5.4	0.00	C10H11NO4	M+H	210.076	210.076	.00153 (ppm)	0	0	N/A	Method	True	False	Pass	Confirmed	49.38
Serine_1Bz	5.4	Target Compound	55_F_B_SA_R568	55	Processed	T1	Unknown	1154506	6964801	5.42	0.02	C10H11NO4	M+H	210.076	210.076	-.43427 (ppm)	0	0	N/A	Method	True	False	Pass	Confirmed	47.09
Serine_1Bz	5.4	Target Compound	56_F_B_SA_R568	56	Processed	T1	Unknown	681133	4493171	5.4	0.00	C10H11NO4	M+H	210.076	210.076	.43734 (ppm)	0	0	N/A	Method	True	False	Pass	Confirmed	32.93
Serine_1Bz	5.4	Target Compound	57_F_B_SA_R568	57	Processed	T1	Unknown	574577	3620126	5.39	-0.01	C10H11NO4	M+H	210.076	210.076	.43734 (ppm)	0	0	N/A	Method	True	False	Pass	Confirmed	29.34
Serine_1Bz	5.4	Target Compound	58_B_SA_R651	58	Processed	T1	Unknown	369032	2456666	5.4	0.00	C10H11NO4	M+H	210.076	210.076	.43734 (ppm)	0	0	N/A	Method	True	False	Pass	Confirmed	16.39
Serine_1Bz	5.4	Target Compound	59_B_SA_R651	59	Processed	T1	Unknown	400014	2648926	5.39	-0.01	C10H11NO4	M+H	210.076	210.076	1.52686 (ppm)	0	0	N/A	Method	True	False	Pass	Confirmed	20.32
Serine_1Bz	5.4	Target Compound	60_B_SA_R651	60	Processed	T1	Unknown	345817	2362609	5.4	0.00	C10H11NO4	M+H	210.076	210.076	.87315 (ppm)	0	0	N/A	Method	True	False	Pass	Confirmed	18.76
Serine_1Bz	5.4	Target Compound	61_F_B_SA_R651	61	Processed	T1	Unknown	615298	3888617	5.42	0.02	C10H11NO4	M+H	210.076	210.076	.80051 (ppm)	0	0	N/A	Method	True	False	Pass	Confirmed	28.04
Serine_1Bz	5.4	Target Compound	62_F_B_SA_R651	62	Processed	T1	Unknown	452678	3002734	5.4	0.00	C10H11NO4	M+H	210.076	210.076	1.59949 (ppm)	0	0	N/A	Method	True	False	Pass	Confirmed	23.41
Serine_1Bz	5.4	Target Compound	63_F_B_SA_R651	63	Processed	T1	Unknown	446519	2905390	5.38	-0.02	C10H11NO4	M+H	210.076	210.076	.36471 (ppm)	0	0	N/A	Method	True	False	Pass	Confirmed	25.42
Serine_1Bz	5.4	Target Compound	64_B_SA_R695	64	Processed	T1	Unknown	1306593	8130430	5.42	0.02	C10H11NO4	M+H	210.076	210.076	-.21637 (ppm)	0	0	N/A	Method	True	False	Pass	Confirmed	58.16
Serine_1Bz	5.4	Target Compound	65_B_SA_R695	65	Processed	T1	Unknown	1345868	8028965	5.41	0.01	C10H11NO4	M+H	210.076	210.076	.00153 (ppm)	0	0	N/A	Method	True	False	Pass	Confirmed	65.62
Serine_1Bz	5.4	Target Compound	66_B_SA_R695	66	Processed	T1	Unknown	1058560	6911494	5.38	-0.02	C10H11NO4	M+H	210.076	210.076	-.36164 (ppm)	0	0	N/A	Method	True	False	Pass	Confirmed	55.05
Serine_1Bz	5.4	Target Compound	67_F_B_SA_R695	67	Processed	T1	Unknown	394477	2418084	5.41	0.01	C10H11NO4	M+H	210.076	210.076	.43734 (ppm)	0	0	N/A	Method	True	False	Pass	Confirmed	18.23
Serine_1Bz	5.4	Target Compound	68_F_B_SA_R695	68	Processed	T1	Unknown	448108	2759089	5.4	0.00	C10H11NO4	M+H	210.076	210.076	1.45423 (ppm)	0	0	N/A	Method	True	False	Pass	Confirmed	23.46
Serine_1Bz	5.4	Target Compound	69_F_B_SA_R695	69	Processed	T1	Unknown	269794	1520574	5.4	0.00	C10H11NO4	M+H	210.076	210.076	.80051 (ppm)	0	0	N/A	Method	True	False	Pass	Confirmed	16.86
Serine_1Bz	5.4	Target Compound	70_F_SA_F16	70	Processed	T1	Unknown	517075	3623636	5.4	0.00	C10H11NO4	M+H	210.076	210.076	.50998 (ppm)	0	0	N/A	Method	True	False	Pass	Confirmed	21.37
Serine_1Bz	5.4	Target Compound	71_Media_SA_Media	71	Processed	T1	Unknown	1942085	11479073	5.42	0.02	C10H11NO4	M+H	210.076	210.076	.07417 (ppm)	0	0	N/A	Method	True	False	Pass	Confirmed	91.11
Serine_1Bz	5.4	Target Compound	72_Media_SA_Media	72	Processed	T1	Unknown	1546632	9686695	5.39	-0.01	C10H11NO4	M+H	210.076	210.076	.00153 (ppm)	0	0	N/A	Method	True	False	Pass	Confirmed	73.64
Serine_1Bz	5.4	Target Compound	73_F_SA_F16	73	Processed	T1	Unknown	538926	3415657	5.41	0.01	C10H11NO4	M+H	210.076	210.076	.65525 (ppm)	0	0	N/A	Method	True	False	Pass	Confirmed	26.58
Serine_1Bz	5.4	Target Compound	74_F_SA_F16	74	Processed	T1	Unknown	442380	2973245	5.39	-0.01	C10H11NO4	M+H	210.076	210.076	1.30896 (ppm)	0	0	N/A	Method	True	False	Pass	Confirmed	23.66
Serine_1Bz	5.4	Target Compound	75_B_F_SA_F16	75	Processed	T1	Unknown	202986	1292915	5.39	-0.01	C10H11NO4	M+H	210.076	210.076	1.89003 (ppm)	0	0	N/A	Method	True	False	Pass	Confirmed	10.08
Serine_1Bz	5.4	Target Compound	76_B_F_SA_F16	76	Processed	T1	Unknown	329822	1937684	5.41	0.01	C10H11NO4	M+H	210.076	210.076	.72788 (ppm)	0	0	N/A	Method	True	False	Pass	Confirmed	19.88
Serine_1Bz	5.4	Target Compound	77_B_F_SA_F16	77	Processed	T1	Unknown	251121	1544680	5.38	-0.02	C10H11NO4	M+H	210.076	210.077	2.54374 (ppm)	0	0	N/A	Method	True	False	Pass	Confirmed	14.56
Serine_1Bz	5.4	Target Compound	78_F_SA_F147	78	Processed	T1	Unknown	624742	3879809	5.4	0.00	C10H11NO4	M+H	210.076	210.076	.43734 (ppm)	0	0	N/A	Method	True	False	Pass	Confirmed	31.79
Serine_1Bz	5.4	Target Compound	79_F_SA_F147	79	Processed	T1	Unknown	610505	3921036	5.4	0.00	C10H11NO4	M+H	210.076	210.076	.36471 (ppm)	0	0	N/A	Method	True	False	Pass	Confirmed	30.66
Serine_1Bz	5.4	Target Compound	80_F_SA_F147	80	Processed	T1	Unknown	892276	5392770	5.39	-0.01	C10H11NO4	M+H	210.076	210.076	.29207 (ppm)	0	0	N/A	Method	True	False	Pass	Confirmed	50.24
Serine_1Bz	5.4	Target Compound	81_B_F_SA_F147	81	Processed	T1	Unknown	210472	1253678	5.4	0.00	C10H11NO4	M+H	210.076	210.076	1.89003 (ppm)	0	0	N/A	Method	True	False	Pass	Confirmed	11.33
Serine_1Bz	5.4	Target Compound	82_B_F_SA_F147	82	Processed	T1	Unknown	207155	1309096	5.4	0.00	C10H11NO4	M+H	210.076	210.076	1.81740 (ppm)	0	0	N/A	Method	True	False	Pass	Confirmed	10.78
Serine_1Bz	5.4	Target Compound	83_B_F_SA_F147	83	Processed	T1	Unknown	262397	1586275	5.4	0.00	C10H11NO4	M+H	210.076	210.076	1.16369 (ppm)	0	0	N/A	Method	True	False	Pass	Confirmed	15.31
Serine_1Bz	5.4	Target Compound	84_F_SA_F212	84	Processed	T1	Unknown	461333	2975273	5.41	0.01	C10H11NO4	M+H	210.076	210.076	.29207 (ppm)	0	0	N/A	Method	True	False	Pass	Confirmed	21.82
Serine_1Bz	5.4	Target Compound	85_F_SA_F212	85	Processed	T1	Unknown	551790	3724504	5.39	-0.01	C10H11NO4	M+H	210.076	210.076	1.45423 (ppm)	0	0	N/A	Method	True	False	Pass	Confirmed	29.66
Serine_1Bz	5.4	Target Compound	86_F_SA_F212	86	Processed	T1	Unknown	574840	3692477	5.38	-0.02	C10H11NO4	M+H	210.076	210.076	-.43427 (ppm)	0	0	N/A	Method	True	False	Pass	Confirmed	33.03
Serine_1Bz	5.4	Target Compound	87_B_F_SA_F212	87	Processed	T1	Unknown	181873	1111324	5.39	-0.01	C10H11NO4	M+H	210.076	210.077	2.18057 (ppm)	0	0	N/A	Method	True	False	Pass	Confirmed	10.44
Serine_1Bz	5.4	Target Compound	88_B_F_SA_F212	88	Processed	T1	Unknown	240371	1554508	5.39	-0.01	C10H11NO4	M+H	210.076	210.076	1.45423 (ppm)	0	0	N/A	Method	True	False	Pass	Confirmed	12.94
Serine_1Bz	5.4	Target Compound	89_B_F_SA_F212	89	Processed	T1	Unknown	374582	2316047	5.41	0.01	C10H11NO4	M+H	210.076	210.076	1.23632 (ppm)	0	0	N/A	Method	True	False	Pass	Confirmed	22.09
Serine_1Bz	5.4	Target Compound	90_F_SA_F253	90	Processed	T1	Unknown	1769249	10605640	5.43	0.03	C10H11NO4	M+H	210.076	210.076	-.57954 (ppm)	0	0	N/A	Method	True	False	Pass	Confirmed	84.12
Serine_1Bz	5.4	Target Compound	91_F_SA_F253	91	Processed	T1	Unknown	1129200	7290942	5.4	0.00	C10H11NO4	M+H	210.076	210.076	-.14374 (ppm)	0	0	N/A	Method	True	False	Pass	Confirmed	61.36
Serine_1Bz	5.4	Target Compound	93_B_F_SA_F253	92	Processed	T1	Unknown	215607	1308125	5.4	0.00	C10H11NO4	M+H	210.076	210.076	-.28900 (ppm)	0	0	N/A	Method	True	False	Pass	Confirmed	13.76
Serine_1Bz	5.4	Target Compound	94_B_F_SA_F253	93	Processed	T1	Unknown	744598	4629732	5.4	0.00	C10H11NO4	M+H	210.076	210.076	.36471 (ppm)	0	0	N/A	Method	True	False	Pass	Confirmed	53.02
Serine_1Bz	5.4	Target Compound	95_B_F_SA_F253	94	Processed	T1	Unknown	313027	2003253	5.4	0.00	C10H11NO4	M+H	210.076	210.076	1.96267 (ppm)	0	0	N/A	Method	True	False	Pass	Confirmed	18.09
Serine_1Bz	5.4	Target Compound	96_Media_SA_Media	95	Processed	T1	Unknown	1170177	7314703	5.41	0.01	C10H11NO4	M+H	210.076	210.076	-.79745 (ppm)	0	0	N/A	Method	True	False	Pass	Confirmed	61.84
Serine_1Bz	5.4	Target Compound	97_Media_C_SA_Media_C	96	Processed	T1	Unknown	1474286	8272003	5.41	0.01	C10H11NO4	M+H	210.076	210.076	-.87008 (ppm)	0	0	N/A	Method	True	False	Pass	Confirmed	93.88
Serine_1Bz	5.4	Target Compound	98_Media_C_SA_Media_C	97	Processed	T1	Unknown	1844799	11035219	5.4	0.00	C10H11NO4	M+H	210.076	210.076	.36471 (ppm)	0	0	N/A	Method	True	False	Pass	Confirmed	108.71
Serine_1Bz	5.4	Target Compound	99_Media_C_SA_Media_C	98	Processed	T1	Unknown	1820209	12000640	5.38	-0.02	C10H11NO4	M+H	210.076	210.076	.07417 (ppm)	0	0	N/A	Method	True	False	Pass	Confirmed	106.10
Serine_1Bz	5.4	Target Compound	100_Media_C_SA_Media_C	99	Processed	T1	Unknown	2106464	12560061	5.41	0.01	C10H11NO4	M+H	210.076	210.076	-.28900 (ppm)	0	0	N/A	Method	True	False	Pass	Confirmed	110.18
Serine_1Bz	5.4	Target Compound	101_Media_C_SA_Media_C	100	Processed	T1	Unknown	1597289	10587255	5.4	0.00	C10H11NO4	M+H	210.076	210.076	.43734 (ppm)	0	0	N/A	Method	True	False	Pass	Confirmed	102.60
Serine_1Bz	5.4	Target Compound	102_Media_C_SA_Media_C	101	Processed	T1	Unknown	1769923	10976724	5.39	-0.01	C10H11NO4	M+H	210.076	210.076	-.21637 (ppm)	0	0	N/A	Method	True	False	Pass	Confirmed	82.72
Serine_1Bz	5.4	Target Compound	103_Media_C_SA_Media_C	102	Processed	T1	Unknown	2275317	14198346	5.41	0.01	C10H11NO4	M+H	210.076	210.076	-.43427 (ppm)	0	0	N/A	Method	True	False	Pass	Confirmed	123.46
Serine_1Bz	5.4	Target Compound	104_Media_C_SA_Media_C	103	Processed	T1	Unknown	2012227	12324334	5.4	0.00	C10H11NO4	M+H	210.076	210.076	.07417 (ppm)	0	0	N/A	Method	True	False	Pass	Confirmed	107.40
Serine_1Bz	5.4	Target Compound	Pool_62h_00	104	Processed	T1	Unknown	597961	3658079	5.45	0.05	C10H11NO4	M+H	210.076	210.076	-.72481 (ppm)	0	0	N/A	Method	True	False	Pass	Confirmed	38.25
Serine_1Bz	5.4	Target Compound	Pool_62h_03	105	Processed	T1	Unknown	660762	3715356	5.4	0.00	C10H11NO4	M+H	210.076	210.076	-.21637 (ppm)	0	0	N/A	Method	True	False	Pass	Confirmed	31.42
Serine_1Bz	5.4	Target Compound	Pool_62h_06	106	Processed	T1	Unknown	566953	3706862	5.41	0.01	C10H11NO4	M+H	210.076	210.076	.58261 (ppm)	0	0	N/A	Method	True	False	Pass	Confirmed	31.80
Serine_1Bz	5.4	Target Compound	Pool_62h_07	107	Processed	T1	Unknown	632465	3999472	5.4	0.00	C10H11NO4	M+H	210.076	210.076	.43734 (ppm)	0	0	N/A	Method	True	False	Pass	Confirmed	36.13
Serine_1Bz	5.4	Target Compound	Pool_62h_10	108	Processed	T1	Unknown	625094	3896107	5.39	-0.01	C10H11NO4	M+H	210.076	210.076	.43734 (ppm)	0	0	N/A	Method	True	False	Pass	Confirmed	38.99
Serine_1Bz	5.4	Target Compound	Pool_62h_11	109	Processed	T1	Unknown	619546	4201450	5.38	-0.02	C10H11NO4	M+H	210.076	210.076	.87315 (ppm)	0	0	N/A	Method	True	False	Pass	Confirmed	34.54
Serine_1Bz	5.4	Target Compound	Std_MixAA_250_01	110	Processed	T1	Unknown	584464	3638042	5.46	0.06	C10H11NO4	M+H	210.076	210.076	.21944 (ppm)	0	0	N/A	Method	True	False	Pass	Confirmed	50.47
Serine_1Bz	5.4	Target Compound	Std_MixAA_250_02	111	Processed	T1	Unknown	602093	3583608	5.4	0.00	C10H11NO4	M+H	210.076	210.076	.80051 (ppm)	0	0	N/A	Method	True	False	Pass	Confirmed	INF
Threonine_1Bz	6.38	Target Compound	01_B_SA_R09	1	Processed	T1	Unknown	210121	1304055	6.39	0.01	C11H13NO4	M+H	224.092	224.092	-.11012 (ppm)	0	0	N/A	Method	True	False	Pass	Confirmed	17.13
[truncated: 332 more rows]
