# Supplementary material for: MetaFlowTrain: a highly parallelized and modular fluidic system for studying exometabolite-mediated inter-organismal interactions
Source: Nat Commun. 2025 Apr 10;16:3310. doi: 10.1038/s41467-025-58530-x (PMC11985495; doi:10.1038/s41467-025-58530-x)
Supplement: Supplementary file 11 — Supplementary Data 6 [file 41467_2025_58530_MOESM11_ESM.xlsx]

## Sheet: All Samples
Compound	RT	Type	Filename	Batch Order	Status	Peak Label	Group	Sample Type	Level	Sample ID	Sample Name	Comments	Height	Area	Actual RT	RT Delta	Formula	Adduct	m/z (Expected)	m/z (Apex)	m/z (Delta)	Response Ratio	ISTD Amt	ISTD Response	Integration Mode	Active	PK	Confirm
2-phosphoglyceric acid (2PG) and (3PG)	10.43	Target Compound	01_2_F_B_Peat1	1	Processed	T1		Unknown					68096	563214	10.42	-0.01	C3H7O7P	M-H	184.986	184.986	.2298 (ppm)	0	0	N/A	Method	True	Pass	Confirmed
2-phosphoglyceric acid (2PG) and (3PG)	10.43	Target Compound	01_F_B_Peat1	2	Processed	T1		Unknown					133701	1155055	10.39	-0.04	C3H7O7P	M-H	184.986	184.986	-.4301 (ppm)	0	0	N/A	Method	True	Pass	Confirmed
2-phosphoglyceric acid (2PG) and (3PG)	10.43	Target Compound	02_2_F_B_Peat1	3	Processed	T1		Unknown					41699	313963	10.36	-0.07	C3H7O7P	M-H	184.986	184.986	.3123 (ppm)	0	0	N/A	Method	True	Pass	Confirmed
2-phosphoglyceric acid (2PG) and (3PG)	10.43	Target Compound	02_F_B_Peat1	4	Processed	T1		Unknown					114759	1018517	10.38	-0.05	C3H7O7P	M-H	184.986	184.986	1.0547 (ppm)	0	0	N/A	Method	True	Pass	Confirmed
2-phosphoglyceric acid (2PG) and (3PG)	10.43	Target Compound	03_2_B_F_Peat1	5	Processed	T1		Unknown					48397	394156	10.41	-0.02	C3H7O7P	M-H	184.986	184.986	-.1001 (ppm)	0	0	N/A	Method	True	Pass	Confirmed
2-phosphoglyceric acid (2PG) and (3PG)	10.43	Target Compound	03_B_F_Peat1	6	Processed	T1		Unknown					128601	1225505	10.42	-0.01	C3H7O7P	M-H	184.986	184.986	1.3021 (ppm)	0	0	N/A	Method	True	Pass	Confirmed
2-phosphoglyceric acid (2PG) and (3PG)	10.43	Target Compound	04_2_B_F_Peat1	7	Processed	T1		Unknown					36418	325828	10.39	-0.04	C3H7O7P	M-H	184.986	184.986	-.4301 (ppm)	0	0	N/A	Method	True	Pass	Confirmed
2-phosphoglyceric acid (2PG) and (3PG)	10.43	Target Compound	04_B_F_Peat1	8	Processed	T1		Unknown					76336	672259	10.4	-0.03	C3H7O7P	M-H	184.986	184.986	2.2095 (ppm)	0	0	N/A	Method	True	Pass	Confirmed
2-phosphoglyceric acid (2PG) and (3PG)	10.43	Target Compound	06_2_X_B_Peat1	9	Processed	T1		Unknown					53297	500395	10.4	-0.03	C3H7O7P	M-H	184.986	184.986	.3123 (ppm)	0	0	N/A	Method	True	Pass	Confirmed
2-phosphoglyceric acid (2PG) and (3PG)	10.43	Target Compound	06_X_B_Peat1	10	Processed	T1		Unknown					82632	774803	10.39	-0.04	C3H7O7P	M-H	184.986	184.986	1.7971 (ppm)	0	0	N/A	Method	True	Pass	Confirmed
2-phosphoglyceric acid (2PG) and (3PG)	10.43	Target Compound	07_2_X_F_Peat1	11	Processed	T1		Unknown					84345	727593	10.42	-0.01	C3H7O7P	M-H	184.986	184.986	.9722 (ppm)	0	0	N/A	Method	True	Pass	Confirmed
2-phosphoglyceric acid (2PG) and (3PG)	10.43	Target Compound	07_X_F_Peat1	12	Processed	T1		Unknown					93206	928434	10.4	-0.03	C3H7O7P	M-H	184.986	184.986	2.2095 (ppm)	0	0	N/A	Method	True	Pass	Confirmed
2-phosphoglyceric acid (2PG) and (3PG)	10.43	Target Compound	08_2_X_F_Peat1	13	Processed	T1		Unknown					73954	678583	10.4	-0.03	C3H7O7P	M-H	184.986	184.986	.8072 (ppm)	0	0	N/A	Method	True	Pass	Confirmed
2-phosphoglyceric acid (2PG) and (3PG)	10.43	Target Compound	08_X_F_Peat1	14	Processed	T1		Unknown					88951	746320	10.4	-0.03	C3H7O7P	M-H	184.986	184.986	2.2095 (ppm)	0	0	N/A	Method	True	Pass	Confirmed
2-phosphoglyceric acid (2PG) and (3PG)	10.43	Target Compound	09_2_X_BF_Peat1	15	Processed	T1		Unknown					41170	349991	10.43	0.00	C3H7O7P	M-H	184.986	184.985	-2.2448 (ppm)	0	0	N/A	Method	True	Pass	Confirmed
2-phosphoglyceric acid (2PG) and (3PG)	10.43	Target Compound	09_X_BF_Peat1	16	Processed	T1		Unknown					154564	1386793	10.41	-0.02	C3H7O7P	M-H	184.986	184.986	-.7600 (ppm)	0	0	N/A	Method	True	Pass	Confirmed
2-phosphoglyceric acid (2PG) and (3PG)	10.43	Target Compound	10_2_X_BF_Peat1	17	Processed	T1		Unknown					44883	367922	10.37	-0.06	C3H7O7P	M-H	184.986	184.986	.1473 (ppm)	0	0	N/A	Method	True	Pass	Confirmed
2-phosphoglyceric acid (2PG) and (3PG)	10.43	Target Compound	10_X_BF_Peat1	18	Processed	T1		Unknown					85821	757914	10.38	-0.05	C3H7O7P	M-H	184.986	184.986	1.3021 (ppm)	0	0	N/A	Method	True	Pass	Confirmed
2-phosphoglyceric acid (2PG) and (3PG)	10.43	Target Compound	11_2_X_X_Peat1	19	Processed	T1		Unknown					180274	1763501	10.41	-0.02	C3H7O7P	M-H	184.986	184.986	.6423 (ppm)	0	0	N/A	Method	True	Pass	Confirmed
2-phosphoglyceric acid (2PG) and (3PG)	10.43	Target Compound	11_X_X_Peat1	20	Processed	T1		Unknown					101109	951324	10.4	-0.03	C3H7O7P	M-H	184.986	184.986	1.4671 (ppm)	0	0	N/A	Method	True	Pass	Confirmed
2-phosphoglyceric acid (2PG) and (3PG)	10.43	Target Compound	12_2_X_X_Peat1	21	Processed	T1		Unknown					63458	636142	10.42	-0.01	C3H7O7P	M-H	184.986	184.986	-.5950 (ppm)	0	0	N/A	Method	True	Pass	Confirmed
2-phosphoglyceric acid (2PG) and (3PG)	10.43	Target Compound	12_X_X_Peat1	22	Processed	T1		Unknown					78550	719353	10.37	-0.06	C3H7O7P	M-H	184.986	184.986	.7247 (ppm)	0	0	N/A	Method	True	Pass	Confirmed
2-phosphoglyceric acid (2PG) and (3PG)	10.43	Target Compound	13_2_F_B_Peat2	23	Processed	T1		Unknown					42948	367019	10.41	-0.02	C3H7O7P	M-H	184.986	184.986	-.5126 (ppm)	0	0	N/A	Method	True	Pass	Confirmed
2-phosphoglyceric acid (2PG) and (3PG)	10.43	Target Compound	13_F_B_Peat2	24	Processed	T1		Unknown					56863	642909	10.38	-0.05	C3H7O7P	M-H	184.986	184.986	-.6775 (ppm)	0	0	N/A	Method	True	Pass	Confirmed
2-phosphoglyceric acid (2PG) and (3PG)	10.43	Target Compound	14_2_F_B_Peat2	25	Processed	T1		Unknown					40675	370933	10.41	-0.02	C3H7O7P	M-H	184.986	184.986	1.3021 (ppm)	0	0	N/A	Method	True	Pass	Confirmed
2-phosphoglyceric acid (2PG) and (3PG)	10.43	Target Compound	14_F_B_Peat2	26	Processed	T1		Unknown					87784	765818	10.4	-0.03	C3H7O7P	M-H	184.986	184.986	.8897 (ppm)	0	0	N/A	Method	True	Pass	Confirmed
2-phosphoglyceric acid (2PG) and (3PG)	10.43	Target Compound	15_2_B_F_Peat2	27	Processed	T1		Unknown					42871	362305	10.4	-0.03	C3H7O7P	M-H	184.986	184.986	2.1270 (ppm)	0	0	N/A	Method	True	Pass	Confirmed
2-phosphoglyceric acid (2PG) and (3PG)	10.43	Target Compound	15_B_F_Peat2	28	Processed	T1		Unknown					67951	686534	10.39	-0.04	C3H7O7P	M-H	184.986	184.986	1.2197 (ppm)	0	0	N/A	Method	True	Pass	Confirmed
2-phosphoglyceric acid (2PG) and (3PG)	10.43	Target Compound	16_2_B_F_Peat2	29	Processed	T1		Unknown					42832	399944	10.42	-0.01	C3H7O7P	M-H	184.986	184.986	1.2197 (ppm)	0	0	N/A	Method	True	Pass	Confirmed
2-phosphoglyceric acid (2PG) and (3PG)	10.43	Target Compound	16_B_F_Peat2	30	Processed	T1		Unknown					91485	781939	10.38	-0.05	C3H7O7P	M-H	184.986	184.986	.3123 (ppm)	0	0	N/A	Method	True	Pass	Confirmed
2-phosphoglyceric acid (2PG) and (3PG)	10.43	Target Compound	17_2_X_B_Peat2	31	Processed	T1		Unknown					42161	291500	10.41	-0.02	C3H7O7P	M-H	184.986	184.986	-.0176 (ppm)	0	0	N/A	Method	True	Pass	Confirmed
2-phosphoglyceric acid (2PG) and (3PG)	10.43	Target Compound	17_X_B_Peat2	32	Processed	T1		Unknown					71653	621076	10.42	-0.01	C3H7O7P	M-H	184.986	184.986	.4773 (ppm)	0	0	N/A	Method	True	Pass	Confirmed
2-phosphoglyceric acid (2PG) and (3PG)	10.43	Target Compound	18_2_X_B_Peat2	33	Processed	T1		Unknown					46782	426554	10.42	-0.01	C3H7O7P	M-H	184.986	184.986	1.7146 (ppm)	0	0	N/A	Method	True	Pass	Confirmed
2-phosphoglyceric acid (2PG) and (3PG)	10.43	Target Compound	18_X_B_Peat2	34	Processed	T1		Unknown					63928	605432	10.38	-0.05	C3H7O7P	M-H	184.986	184.986	.9722 (ppm)	0	0	N/A	Method	True	Pass	Confirmed
2-phosphoglyceric acid (2PG) and (3PG)	10.43	Target Compound	19_2_X_F_Peat2	35	Processed	T1		Unknown					82543	717526	10.4	-0.03	C3H7O7P	M-H	184.986	184.986	1.7146 (ppm)	0	0	N/A	Method	True	Pass	Confirmed
2-phosphoglyceric acid (2PG) and (3PG)	10.43	Target Compound	19_X_F_Peat2	36	Processed	T1		Unknown					120911	1138279	10.42	-0.01	C3H7O7P	M-H	184.986	184.986	.4773 (ppm)	0	0	N/A	Method	True	Pass	Confirmed
2-phosphoglyceric acid (2PG) and (3PG)	10.43	Target Compound	20_2_X_F_Peat2	37	Processed	T1		Unknown					71062	615164	10.37	-0.06	C3H7O7P	M-H	184.986	184.986	.9722 (ppm)	0	0	N/A	Method	True	Pass	Confirmed
2-phosphoglyceric acid (2PG) and (3PG)	10.43	Target Compound	20_X_F_Peat2	38	Processed	T1		Unknown					85030	736661	10.37	-0.06	C3H7O7P	M-H	184.986	184.986	1.1372 (ppm)	0	0	N/A	Method	True	Pass	Confirmed
2-phosphoglyceric acid (2PG) and (3PG)	10.43	Target Compound	21_2_X_BF_Peat2	39	Processed	T1		Unknown					54555	411712	10.42	-0.01	C3H7O7P	M-H	184.986	184.986	.0649 (ppm)	0	0	N/A	Method	True	Pass	Confirmed
2-phosphoglyceric acid (2PG) and (3PG)	10.43	Target Compound	21_X_BF_Peat2	40	Processed	T1		Unknown					92484	836004	10.41	-0.02	C3H7O7P	M-H	184.986	184.986	1.2197 (ppm)	0	0	N/A	Method	True	Pass	Confirmed
2-phosphoglyceric acid (2PG) and (3PG)	10.43	Target Compound	22_2_X_BF_Peat2	41	Processed	T1		Unknown					54045	482803	10.38	-0.05	C3H7O7P	M-H	184.986	184.986	.7247 (ppm)	0	0	N/A	Method	True	Pass	Confirmed
2-phosphoglyceric acid (2PG) and (3PG)	10.43	Target Compound	22_X_BF_Peat2	42	Processed	T1		Unknown					81487	747536	10.38	-0.05	C3H7O7P	M-H	184.986	184.986	1.5496 (ppm)	0	0	N/A	Method	True	Pass	Confirmed
2-phosphoglyceric acid (2PG) and (3PG)	10.43	Target Compound	23_2_X_X_Peat2	43	Processed	T1		Unknown					66393	568265	10.43	0.00	C3H7O7P	M-H	184.986	184.986	1.3846 (ppm)	0	0	N/A	Method	True	Pass	Confirmed
2-phosphoglyceric acid (2PG) and (3PG)	10.43	Target Compound	23_X_X_Peat2	44	Processed	T1		Unknown					84558	763555	10.39	-0.04	C3H7O7P	M-H	184.986	184.986	.8072 (ppm)	0	0	N/A	Method	True	Pass	Confirmed
2-phosphoglyceric acid (2PG) and (3PG)	10.43	Target Compound	24_2_X_X_Peat2	45	Processed	T1		Unknown					75404	609417	10.4	-0.03	C3H7O7P	M-H	184.986	184.986	1.3846 (ppm)	0	0	N/A	Method	True	Pass	Confirmed
2-phosphoglyceric acid (2PG) and (3PG)	10.43	Target Compound	24_X_X_Peat2	46	Processed	T1		Unknown					92721	795709	10.37	-0.06	C3H7O7P	M-H	184.986	184.986	.8072 (ppm)	0	0	N/A	Method	True	Pass	Confirmed
2-phosphoglyceric acid (2PG) and (3PG)	10.43	Target Compound	25_2_F_B_Peat3	47	Processed	T1		Unknown					52338	474765	10.41	-0.02	C3H7O7P	M-H	184.986	184.986	1.2197 (ppm)	0	0	N/A	Method	True	Pass	Confirmed
2-phosphoglyceric acid (2PG) and (3PG)	10.43	Target Compound	25_F_B_Peat3	48	Processed	T1		Unknown					117490	1072200	10.41	-0.02	C3H7O7P	M-H	184.986	184.986	1.1372 (ppm)	0	0	N/A	Method	True	Pass	Confirmed
2-phosphoglyceric acid (2PG) and (3PG)	10.43	Target Compound	26_2_F_B_Peat3	49	Processed	T1		Unknown					34068	312140	10.34	-0.09	C3H7O7P	M-H	184.986	184.985	-2.1623 (ppm)	0	0	N/A	Manual	True	Pass	Confirmed
2-phosphoglyceric acid (2PG) and (3PG)	10.43	Target Compound	26_F_B_Peat3	50	Processed	T1		Unknown					66277	528500	10.37	-0.06	C3H7O7P	M-H	184.986	184.986	1.5496 (ppm)	0	0	N/A	Method	True	Pass	Confirmed
2-phosphoglyceric acid (2PG) and (3PG)	10.43	Target Compound	27_2_B_F_Peat3	51	Processed	T1		Unknown					40898	388476	10.41	-0.02	C3H7O7P	M-H	184.986	184.986	1.3846 (ppm)	0	0	N/A	Method	True	Pass	Confirmed
2-phosphoglyceric acid (2PG) and (3PG)	10.43	Target Compound	27_B_F_Peat3	52	Processed	T1		Unknown					86644	706945	10.41	-0.02	C3H7O7P	M-H	184.986	184.986	.7247 (ppm)	0	0	N/A	Method	True	Pass	Confirmed
2-phosphoglyceric acid (2PG) and (3PG)	10.43	Target Compound	28_2_B_F_Peat3	53	Processed	T1		Unknown					38718	349757	10.38	-0.05	C3H7O7P	M-H	184.986	184.986	3.2818 (ppm)	0	0	N/A	Method	True	Pass	Confirmed
2-phosphoglyceric acid (2PG) and (3PG)	10.43	Target Compound	28_B_F_Peat3	54	Processed	T1		Unknown					70218	625264	10.39	-0.04	C3H7O7P	M-H	184.986	184.986	-.2651 (ppm)	0	0	N/A	Method	True	Pass	Confirmed
2-phosphoglyceric acid (2PG) and (3PG)	10.43	Target Compound	30_2_X_B_Peat3	55	Processed	T1		Unknown					40858	382258	10.45	0.02	C3H7O7P	M-H	184.986	184.986	.1473 (ppm)	0	0	N/A	Method	True	Pass	Confirmed
2-phosphoglyceric acid (2PG) and (3PG)	10.43	Target Compound	30_X_B_Peat3	56	Processed	T1		Unknown					100743	828151	10.4	-0.03	C3H7O7P	M-H	184.986	184.986	.6423 (ppm)	0	0	N/A	Method	True	Pass	Confirmed
2-phosphoglyceric acid (2PG) and (3PG)	10.43	Target Compound	31_2_X_F_Peat3	57	Processed	T1		Unknown					140504	1369804	10.39	-0.04	C3H7O7P	M-H	184.986	184.986	1.7971 (ppm)	0	0	N/A	Manual	True	Pass	Confirmed
2-phosphoglyceric acid (2PG) and (3PG)	10.43	Target Compound	31_X_F_Peat3	58	Processed	T1		Unknown					82197	797081	10.39	-0.04	C3H7O7P	M-H	184.986	184.986	.6423 (ppm)	0	0	N/A	Method	True	Pass	Confirmed
2-phosphoglyceric acid (2PG) and (3PG)	10.43	Target Compound	32_2_X_F_Peat3	59	Processed	T1		Unknown					144609	1448901	10.4	-0.03	C3H7O7P	M-H	184.986	184.986	.7247 (ppm)	0	0	N/A	Method	True	Pass	Confirmed
2-phosphoglyceric acid (2PG) and (3PG)	10.43	Target Compound	32_X_F_Peat3	60	Processed	T1		Unknown					108246	867169	10.4	-0.03	C3H7O7P	M-H	184.986	184.986	.5598 (ppm)	0	0	N/A	Method	True	Pass	Confirmed
2-phosphoglyceric acid (2PG) and (3PG)	10.43	Target Compound	33_2_X_BF_Peat3	61	Processed	T1		Unknown					52912	483400	10.38	-0.05	C3H7O7P	M-H	184.986	184.986	2.2920 (ppm)	0	0	N/A	Method	True	Pass	Confirmed
2-phosphoglyceric acid (2PG) and (3PG)	10.43	Target Compound	33_X_BF_Peat3	62	Processed	T1		Unknown					71573	604576	10.39	-0.04	C3H7O7P	M-H	184.986	184.986	.7247 (ppm)	0	0	N/A	Method	True	Pass	Confirmed
2-phosphoglyceric acid (2PG) and (3PG)	10.43	Target Compound	34_2_X_BF_Peat3	63	Processed	T1		Unknown					45306	418631	10.43	0.00	C3H7O7P	M-H	184.986	184.986	.8897 (ppm)	0	0	N/A	Method	True	Pass	Confirmed
2-phosphoglyceric acid (2PG) and (3PG)	10.43	Target Compound	34_X_BF_Peat3	64	Processed	T1		Unknown					43777	437176	10.41	-0.02	C3H7O7P	M-H	184.986	184.986	1.1372 (ppm)	0	0	N/A	Method	True	Pass	Confirmed
2-phosphoglyceric acid (2PG) and (3PG)	10.43	Target Compound	35_2_X_X_Peat3	65	Processed	T1		Unknown					165751	1449002	10.38	-0.05	C3H7O7P	M-H	184.986	184.986	.5598 (ppm)	0	0	N/A	Method	True	Pass	Confirmed
2-phosphoglyceric acid (2PG) and (3PG)	10.43	Target Compound	35_X_X_Peat3	66	Processed	T1		Unknown					90095	809056	10.39	-0.04	C3H7O7P	M-H	184.986	184.986	.8072 (ppm)	0	0	N/A	Method	True	Pass	Confirmed
2-phosphoglyceric acid (2PG) and (3PG)	10.43	Target Compound	36_2_X_X_Peat3	67	Processed	T1		Unknown					141863	1278913	10.4	-0.03	C3H7O7P	M-H	184.986	184.986	1.7146 (ppm)	0	0	N/A	Method	True	Pass	Confirmed
2-phosphoglyceric acid (2PG) and (3PG)	10.43	Target Compound	36_X_X_Peat3	68	Processed	T1		Unknown					61784	554308	10.4	-0.03	C3H7O7P	M-H	184.986	184.986	1.3846 (ppm)	0	0	N/A	Method	True	Pass	Confirmed
2-phosphoglyceric acid (2PG) and (3PG)	10.43	Target Compound	37_2_F_B_Peat4	69	Processed	T1		Unknown					33744	302203	10.35	-0.08	C3H7O7P	M-H	184.986	184.986	2.3745 (ppm)	0	0	N/A	Method	True	Pass	Confirmed
2-phosphoglyceric acid (2PG) and (3PG)	10.43	Target Compound	37_F_B_Peat4	70	Processed	T1		Unknown					68360	619072	10.38	-0.05	C3H7O7P	M-H	184.986	184.986	1.6321 (ppm)	0	0	N/A	Method	True	Pass	Confirmed
2-phosphoglyceric acid (2PG) and (3PG)	10.43	Target Compound	39_2_B_F_Peat4	71	Processed	T1		Unknown					48883	459413	10.42	-0.01	C3H7O7P	M-H	184.986	184.986	.9722 (ppm)	0	0	N/A	Method	True	Pass	Confirmed
2-phosphoglyceric acid (2PG) and (3PG)	10.43	Target Compound	39_B_F_Peat4	72	Processed	T1		Unknown					209340	1889937	10.4	-0.03	C3H7O7P	M-H	184.986	184.986	.7247 (ppm)	0	0	N/A	Method	True	Pass	Confirmed
2-phosphoglyceric acid (2PG) and (3PG)	10.43	Target Compound	40_2_F_B_Peat4	73	Processed	T1		Unknown					40339	390251	10.4	-0.03	C3H7O7P	M-H	184.986	184.986	1.8796 (ppm)	0	0	N/A	Method	True	Pass	Confirmed
2-phosphoglyceric acid (2PG) and (3PG)	10.43	Target Compound	40_B_F_Peat4	74	Processed	T1		Unknown					88258	808382	10.38	-0.05	C3H7O7P	M-H	184.986	184.986	1.4671 (ppm)	0	0	N/A	Method	True	Pass	Confirmed
2-phosphoglyceric acid (2PG) and (3PG)	10.43	Target Compound	41_2_X_B_Peat4	75	Processed	T1		Unknown					43524	364308	10.41	-0.02	C3H7O7P	M-H	184.986	184.986	.7247 (ppm)	0	0	N/A	Method	True	Pass	Confirmed
2-phosphoglyceric acid (2PG) and (3PG)	10.43	Target Compound	41_X_B_Peat4	76	Processed	T1		Unknown					64873	657652	10.42	-0.01	C3H7O7P	M-H	184.986	184.986	1.3846 (ppm)	0	0	N/A	Method	True	Pass	Confirmed
2-phosphoglyceric acid (2PG) and (3PG)	10.43	Target Compound	42_2_X_B_Peat4	77	Processed	T1		Unknown					58720	473691	10.38	-0.05	C3H7O7P	M-H	184.986	184.986	1.3021 (ppm)	0	0	N/A	Method	True	Pass	Confirmed
2-phosphoglyceric acid (2PG) and (3PG)	10.43	Target Compound	42_X_B_Peat4	78	Processed	T1		Unknown					50649	449575	10.41	-0.02	C3H7O7P	M-H	184.986	184.986	.6423 (ppm)	0	0	N/A	Method	True	Pass	Confirmed
2-phosphoglyceric acid (2PG) and (3PG)	10.43	Target Compound	43_2_X_F_Peat4	79	Processed	T1		Unknown					106846	878972	10.39	-0.04	C3H7O7P	M-H	184.986	184.986	-.1001 (ppm)	0	0	N/A	Method	True	Pass	Confirmed
2-phosphoglyceric acid (2PG) and (3PG)	10.43	Target Compound	43_X_F_Peat4	80	Processed	T1		Unknown					61681	538864	10.4	-0.03	C3H7O7P	M-H	184.986	184.986	2.0445 (ppm)	0	0	N/A	Method	True	Pass	Confirmed
2-phosphoglyceric acid (2PG) and (3PG)	10.43	Target Compound	44_2_X_F_Peat4	81	Processed	T1		Unknown					119135	997666	10.38	-0.05	C3H7O7P	M-H	184.986	184.986	1.0547 (ppm)	0	0	N/A	Method	True	Pass	Confirmed
2-phosphoglyceric acid (2PG) and (3PG)	10.43	Target Compound	44_X_F_Peat4	82	Processed	T1		Unknown					88080	720536	10.38	-0.05	C3H7O7P	M-H	184.986	184.986	.4773 (ppm)	0	0	N/A	Method	True	Pass	Confirmed
2-phosphoglyceric acid (2PG) and (3PG)	10.43	Target Compound	45_2_X_BF_Peat4	83	Processed	T1		Unknown					37002	395561	10.39	-0.04	C3H7O7P	M-H	184.986	184.986	3.4468 (ppm)	0	0	N/A	Method	True	Pass	Confirmed
2-phosphoglyceric acid (2PG) and (3PG)	10.43	Target Compound	45_X_BF_Peat4	84	Processed	T1		Unknown					51534	568342	10.42	-0.01	C3H7O7P	M-H	184.986	184.986	-.1001 (ppm)	0	0	N/A	Method	True	Pass	Confirmed
2-phosphoglyceric acid (2PG) and (3PG)	10.43	Target Compound	46_2_X_BF_Peat4	85	Processed	T1		Unknown					41959	360384	10.4	-0.03	C3H7O7P	M-H	184.986	184.986	1.2197 (ppm)	0	0	N/A	Method	True	Pass	Confirmed
2-phosphoglyceric acid (2PG) and (3PG)	10.43	Target Compound	46_X_BF_Peat4	86	Processed	T1		Unknown					56032	482739	10.38	-0.05	C3H7O7P	M-H	184.986	184.986	1.5496 (ppm)	0	0	N/A	Method	True	Pass	Confirmed
2-phosphoglyceric acid (2PG) and (3PG)	10.43	Target Compound	47_2_X_X_Peat4	87	Processed	T1		Unknown					101529	967505	10.38	-0.05	C3H7O7P	M-H	184.986	184.986	1.3846 (ppm)	0	0	N/A	Method	True	Pass	Confirmed
2-phosphoglyceric acid (2PG) and (3PG)	10.43	Target Compound	47_X_X_Peat4	88	Processed	T1		Unknown					37885	329853	10.38	-0.05	C3H7O7P	M-H	184.986	184.986	.3948 (ppm)	0	0	N/A	Method	True	Pass	Confirmed
2-phosphoglyceric acid (2PG) and (3PG)	10.43	Target Compound	48_2_X_X_Peat4	89	Processed	T1		Unknown					79014	748002	10.39	-0.04	C3H7O7P	M-H	184.986	184.986	.6423 (ppm)	0	0	N/A	Method	True	Pass	Confirmed
2-phosphoglyceric acid (2PG) and (3PG)	10.43	Target Compound	48_X_X_Peat4	90	Processed	T1		Unknown					45901	398821	10.38	-0.05	C3H7O7P	M-H	184.986	184.986	-.3476 (ppm)	0	0	N/A	Method	True	Pass	Confirmed
2-phosphoglyceric acid (2PG) and (3PG)	10.43	Target Compound	49_2_F_B_Peat_Plant1	91	Processed	T1		Unknown					41851	413326	10.39	-0.04	C3H7O7P	M-H	184.986	184.986	2.0445 (ppm)	0	0	N/A	Method	True	Pass	Confirmed
2-phosphoglyceric acid (2PG) and (3PG)	10.43	Target Compound	49_F_B_Peat_Plant1	92	Processed	T1		Unknown					61594	608518	10.43	0.00	C3H7O7P	M-H	184.986	184.986	.5598 (ppm)	0	0	N/A	Method	True	Pass	Confirmed
2-phosphoglyceric acid (2PG) and (3PG)	10.43	Target Compound	50_2_F_B_Peat_Plant1	93	Processed	T1		Unknown					65560	617272	10.41	-0.02	C3H7O7P	M-H	184.986	184.986	1.3846 (ppm)	0	0	N/A	Method	True	Pass	Confirmed
2-phosphoglyceric acid (2PG) and (3PG)	10.43	Target Compound	50_F_B_Peat_Plant1	94	Processed	T1		Unknown					67369	617298	10.36	-0.07	C3H7O7P	M-H	184.986	184.986	1.4671 (ppm)	0	0	N/A	Method	True	Pass	Confirmed
2-phosphoglyceric acid (2PG) and (3PG)	10.43	Target Compound	51_2_B_F_Peat_Plant1	95	Processed	T1		Unknown					101875	872834	10.36	-0.07	C3H7O7P	M-H	184.986	184.986	.8897 (ppm)	0	0	N/A	Method	True	Pass	Confirmed
2-phosphoglyceric acid (2PG) and (3PG)	10.43	Target Compound	51_B_F_Peat_Plant1	96	Processed	T1		Unknown					88632	757333	10.38	-0.05	C3H7O7P	M-H	184.986	184.986	.3948 (ppm)	0	0	N/A	Method	True	Pass	Confirmed
2-phosphoglyceric acid (2PG) and (3PG)	10.43	Target Compound	52_2_B_F_Peat_Plant1	97	Processed	T1		Unknown					38606	310558	10.4	-0.03	C3H7O7P	M-H	184.986	184.986	1.9620 (ppm)	0	0	N/A	Method	True	Pass	Confirmed
2-phosphoglyceric acid (2PG) and (3PG)	10.43	Target Compound	52_B_F_Peat_Plant1	98	Processed	T1		Unknown					48116	456320	10.36	-0.07	C3H7O7P	M-H	184.986	184.986	.6423 (ppm)	0	0	N/A	Method	True	Pass	Confirmed
2-phosphoglyceric acid (2PG) and (3PG)	10.43	Target Compound	53_2_X_B_Peat_Plant1	99	Processed	T1		Unknown					36782	342923	10.38	-0.05	C3H7O7P	M-H	184.986	184.986	4.0242 (ppm)	0	0	N/A	Method	True	Pass	Confirmed
2-phosphoglyceric acid (2PG) and (3PG)	10.43	Target Compound	53_X_B_Peat_Plant1	100	Processed	T1		Unknown					27098	266275	10.4	-0.03	C3H7O7P	M-H	184.986	184.986	-.0176 (ppm)	0	0	N/A	Method	True	Pass	Confirmed
2-phosphoglyceric acid (2PG) and (3PG)	10.43	Target Compound	54_2_X_B_Peat_Plant1	101	Processed	T1		Unknown					28168	264283	10.4	-0.03	C3H7O7P	M-H	184.986	184.986	-.1001 (ppm)	0	0	N/A	Method	True	Pass	Confirmed
2-phosphoglyceric acid (2PG) and (3PG)	10.43	Target Compound	54_X_B_Peat_Plant1	102	Processed	T1		Unknown					36128	337450	10.38	-0.05	C3H7O7P	M-H	184.986	184.986	-.3476 (ppm)	0	0	N/A	Method	True	Pass	Confirmed
2-phosphoglyceric acid (2PG) and (3PG)	10.43	Target Compound	55_2_X_F_Peat_Plant1	103	Processed	T1		Unknown					37737	331606	10.38	-0.05	C3H7O7P	M-H	184.986	184.986	1.7971 (ppm)	0	0	N/A	Method	True	Pass	Confirmed
2-phosphoglyceric acid (2PG) and (3PG)	10.43	Target Compound	55_X_F_Peat_Plant1	104	Processed	T1		Unknown					37300	252440	10.41	-0.02	C3H7O7P	M-H	184.986	184.986	1.1372 (ppm)	0	0	N/A	Method	True	Pass	Confirmed
2-phosphoglyceric acid (2PG) and (3PG)	10.43	Target Compound	56_2_X_F_Peat_Plant1	105	Processed	T1		Unknown					35730	288444	10.41	-0.02	C3H7O7P	M-H	184.986	184.986	1.2197 (ppm)	0	0	N/A	Method	True	Pass	Confirmed
2-phosphoglyceric acid (2PG) and (3PG)	10.43	Target Compound	56_X_F_Peat_Plant1	106	Processed	T1		Unknown					49980	484902	10.38	-0.05	C3H7O7P	M-H	184.986	184.985	-1.2549 (ppm)	0	0	N/A	Method	True	Pass	Confirmed
2-phosphoglyceric acid (2PG) and (3PG)	10.43	Target Compound	58_2_X_BF_Peat_Plant1	107	Processed	T1		Unknown					29193	240943	10.35	-0.08	C3H7O7P	M-H	184.986	184.985	-2.0798 (ppm)	0	0	N/A	Method	True	Pass	Confirmed
2-phosphoglyceric acid (2PG) and (3PG)	10.43	Target Compound	58_X_BF_Peat_Plant1	108	Processed	T1		Unknown					33535	300693	10.39	-0.04	C3H7O7P	M-H	184.986	184.986	2.1270 (ppm)	0	0	N/A	Method	True	Pass	Confirmed
2-phosphoglyceric acid (2PG) and (3PG)	10.43	Target Compound	59_2_X_X_Peat_Plant1	109	Processed	T1		Unknown					67669	550292	10.41	-0.02	C3H7O7P	M-H	184.986	184.986	1.3021 (ppm)	0	0	N/A	Method	True	Pass	Confirmed
2-phosphoglyceric acid (2PG) and (3PG)	10.43	Target Compound	59_X_X_Peat_Plant1	110	Processed	T1		Unknown					53071	490828	10.37	-0.06	C3H7O7P	M-H	184.986	184.986	1.1372 (ppm)	0	0	N/A	Method	True	Pass	Confirmed
2-phosphoglyceric acid (2PG) and (3PG)	10.43	Target Compound	60_2_X_X_Peat_Plant1	111	Processed	T1		Unknown					80754	598405	10.35	-0.08	C3H7O7P	M-H	184.986	184.986	.1473 (ppm)	0	0	N/A	Method	True	Pass	Confirmed
2-phosphoglyceric acid (2PG) and (3PG)	10.43	Target Compound	60_X_X_Peat_Plant1	112	Processed	T1		Unknown					41113	364065	10.41	-0.02	C3H7O7P	M-H	184.986	184.986	1.8796 (ppm)	0	0	N/A	Method	True	Pass	Confirmed
2-phosphoglyceric acid (2PG) and (3PG)	10.43	Target Compound	61_2_F_B_Peat_Plant2	113	Processed	T1		Unknown					35737	272207	10.39	-0.04	C3H7O7P	M-H	184.986	184.986	1.2197 (ppm)	0	0	N/A	Method	True	Pass	Confirmed
2-phosphoglyceric acid (2PG) and (3PG)	10.43	Target Compound	61_F_B_Peat_Plant2	114	Processed	T1		Unknown					65467	552676	10.38	-0.05	C3H7O7P	M-H	184.986	184.986	1.2197 (ppm)	0	0	N/A	Method	True	Pass	Confirmed
2-phosphoglyceric acid (2PG) and (3PG)	10.43	Target Compound	62_2_F_B_Peat_Plant2	115	Processed	T1		Unknown					34783	260523	10.34	-0.09	C3H7O7P	M-H	184.986	184.986	.3123 (ppm)	0	0	N/A	Manual	True	Pass	Confirmed
2-phosphoglyceric acid (2PG) and (3PG)	10.43	Target Compound	62_F_B_Peat_Plant2	116	Processed	T1		Unknown					53871	518427	10.4	-0.03	C3H7O7P	M-H	184.986	184.986	.6423 (ppm)	0	0	N/A	Method	True	Pass	Confirmed
2-phosphoglyceric acid (2PG) and (3PG)	10.43	Target Compound	63_2_B_F_Peat_Plant2	117	Processed	T1		Unknown					37250	278686	10.38	-0.05	C3H7O7P	M-H	184.986	184.986	1.1372 (ppm)	0	0	N/A	Method	True	Pass	Confirmed
2-phosphoglyceric acid (2PG) and (3PG)	10.43	Target Compound	63_B_F_Peat_Plant2	118	Processed	T1		Unknown					52691	501220	10.36	-0.07	C3H7O7P	M-H	184.986	184.986	1.0547 (ppm)	0	0	N/A	Method	True	Pass	Confirmed
2-phosphoglyceric acid (2PG) and (3PG)	10.43	Target Compound	64_2_B_F_Peat_Plant2	119	Processed	T1		Unknown					29948	336805	10.37	-0.06	C3H7O7P	M-H	184.986	184.986	1.3846 (ppm)	0	0	N/A	Method	True	Pass	Confirmed
2-phosphoglyceric acid (2PG) and (3PG)	10.43	Target Compound	64_B_F_Peat_Plant2	120	Processed	T1		Unknown					78511	695226	10.37	-0.06	C3H7O7P	M-H	184.986	184.986	1.7146 (ppm)	0	0	N/A	Method	True	Pass	Confirmed
2-phosphoglyceric acid (2PG) and (3PG)	10.43	Target Compound	65_2_X_B_Peat_Plant2	121	Processed	T1		Unknown					24148	221616	10.35	-0.08	C3H7O7P	M-H	184.986	184.986	.3948 (ppm)	0	0	N/A	Method	True	Pass	Confirmed
2-phosphoglyceric acid (2PG) and (3PG)	10.43	Target Compound	65_X_B_Peat_Plant2	122	Processed	T1		Unknown					45019	440566	10.36	-0.07	C3H7O7P	M-H	184.986	184.986	-.5126 (ppm)	0	0	N/A	Method	True	Pass	Confirmed
2-phosphoglyceric acid (2PG) and (3PG)	10.43	Target Compound	66_2_X_B_Peat_Plant2	123	Processed	T1		Unknown					47480	414221	10.34	-0.09	C3H7O7P	M-H	184.986	184.986	.6423 (ppm)	0	0	N/A	Manual	True	Pass	Confirmed
2-phosphoglyceric acid (2PG) and (3PG)	10.43	Target Compound	66_X_B_Peat_Plant2	124	Processed	T1		Unknown					41502	300875	10.41	-0.02	C3H7O7P	M-H	184.986	184.986	2.1270 (ppm)	0	0	N/A	Method	True	Pass	Confirmed
2-phosphoglyceric acid (2PG) and (3PG)	10.43	Target Compound	67_2_X_F_Peat_Plant2	125	Processed	T1		Unknown					65138	594691	10.38	-0.05	C3H7O7P	M-H	184.986	184.986	.8072 (ppm)	0	0	N/A	Method	True	Pass	Confirmed
2-phosphoglyceric acid (2PG) and (3PG)	10.43	Target Compound	67_X_F_Peat_Plant2	126	Processed	T1		Unknown					92963	849899	10.39	-0.04	C3H7O7P	M-H	184.986	184.986	1.9620 (ppm)	0	0	N/A	Method	True	Pass	Confirmed
2-phosphoglyceric acid (2PG) and (3PG)	10.43	Target Compound	68_2_X_F_Peat_Plant2	127	Processed	T1		Unknown					84305	749787	10.38	-0.05	C3H7O7P	M-H	184.986	184.986	1.3846 (ppm)	0	0	N/A	Method	True	Pass	Confirmed
2-phosphoglyceric acid (2PG) and (3PG)	10.43	Target Compound	68_X_F_Peat_Plant2	128	Processed	T1		Unknown					81281	723171	10.4	-0.03	C3H7O7P	M-H	184.986	184.986	-.1001 (ppm)	0	0	N/A	Method	True	Pass	Confirmed
2-phosphoglyceric acid (2PG) and (3PG)	10.43	Target Compound	69_2_X_BF_Peat_Plant2	129	Processed	T1		Unknown					31382	264873	10.39	-0.04	C3H7O7P	M-H	184.986	184.986	.5598 (ppm)	0	0	N/A	Method	True	Pass	Confirmed
2-phosphoglyceric acid (2PG) and (3PG)	10.43	Target Compound	69_X_BF_Peat_Plant2	130	Processed	T1		Unknown					64568	542354	10.36	-0.07	C3H7O7P	M-H	184.986	184.986	.7247 (ppm)	0	0	N/A	Method	True	Pass	Confirmed
2-phosphoglyceric acid (2PG) and (3PG)	10.43	Target Compound	70_2_X_BF_Peat_Plant2	131	Processed	T1		Unknown					39016	312816	10.36	-0.07	C3H7O7P	M-H	184.986	184.986	1.0547 (ppm)	0	0	N/A	Method	True	Pass	Confirmed
2-phosphoglyceric acid (2PG) and (3PG)	10.43	Target Compound	70_X_BF_Peat_Plant2	132	Processed	T1		Unknown					33129	318205	10.37	-0.06	C3H7O7P	M-H	184.986	184.987	4.6841 (ppm)	0	0	N/A	Method	True	Pass	Confirmed
2-phosphoglyceric acid (2PG) and (3PG)	10.43	Target Compound	71_2_X_X_Peat_Plant2	133	Processed	T1		Unknown					78094	604151	10.4	-0.03	C3H7O7P	M-H	184.986	184.986	1.2197 (ppm)	0	0	N/A	Method	True	Pass	Confirmed
2-phosphoglyceric acid (2PG) and (3PG)	10.43	Target Compound	71_X_X_Peat_Plant2	134	Processed	T1		Unknown					68378	589966	10.4	-0.03	C3H7O7P	M-H	184.986	184.986	2.4570 (ppm)	0	0	N/A	Method	True	Pass	Confirmed
2-phosphoglyceric acid (2PG) and (3PG)	10.43	Target Compound	72_2_X_X_Peat_Plant2	135	Processed	T1		Unknown					72435	673905	10.35	-0.08	C3H7O7P	M-H	184.986	184.986	1.2197 (ppm)	0	0	N/A	Method	True	Pass	Confirmed
2-phosphoglyceric acid (2PG) and (3PG)	10.43	Target Compound	72_X_X_Peat_Plant2	136	Processed	T1		Unknown					102817	906974	10.39	-0.04	C3H7O7P	M-H	184.986	184.986	1.6321 (ppm)	0	0	N/A	Method	True	Pass	Confirmed
2-phosphoglyceric acid (2PG) and (3PG)	10.43	Target Compound	73_F_B_Peat_Plant2	137	Processed	T1		Unknown					41678	370374	10.35	-0.08	C3H7O7P	M-H	184.986	184.986	1.6321 (ppm)	0	0	N/A	Manual	True	Pass	Confirmed
2-phosphoglyceric acid (2PG) and (3PG)	10.43	Target Compound	74_2_F_B_Peat_Plant3	138	Processed	T1		Unknown					29853	252201	10.37	-0.06	C3H7O7P	M-H	184.986	184.986	-.9250 (ppm)	0	0	N/A	Method	True	Pass	Confirmed
2-phosphoglyceric acid (2PG) and (3PG)	10.43	Target Compound	74_F_B_Peat_Plant3	139	Processed	T1		Unknown					47803	425780	10.37	-0.06	C3H7O7P	M-H	184.986	184.986	1.3846 (ppm)	0	0	N/A	Method	True	Pass	Confirmed
2-phosphoglyceric acid (2PG) and (3PG)	10.43	Target Compound	75_2_F_B_Peat_Plant3	140	Processed	T1		Unknown					32720	294173	10.38	-0.05	C3H7O7P	M-H	184.986	184.986	.5598 (ppm)	0	0	N/A	Method	True	Pass	Confirmed
2-phosphoglyceric acid (2PG) and (3PG)	10.43	Target Compound	75_B_F_Peat_Plant3	141	Processed	T1		Unknown					79789	714505	10.39	-0.04	C3H7O7P	M-H	184.986	184.986	.8072 (ppm)	0	0	N/A	Method	True	Pass	Confirmed
2-phosphoglyceric acid (2PG) and (3PG)	10.43	Target Compound	76_2_B_F_Peat_Plant3	142	Processed	T1		Unknown					42874	390812	10.36	-0.07	C3H7O7P	M-H	184.986	184.986	.6423 (ppm)	0	0	N/A	Method	True	Pass	Confirmed
2-phosphoglyceric acid (2PG) and (3PG)	10.43	Target Compound	76_B_F_Peat_Plant3	143	Processed	T1		Unknown					54811	517293	10.4	-0.03	C3H7O7P	M-H	184.986	184.986	1.5496 (ppm)	0	0	N/A	Method	True	Pass	Confirmed
2-phosphoglyceric acid (2PG) and (3PG)	10.43	Target Compound	77_2_B_F_Peat_Plant3	144	Processed	T1		Unknown					36673	353808	10.39	-0.04	C3H7O7P	M-H	184.986	184.986	.7247 (ppm)	0	0	N/A	Method	True	Pass	Confirmed
2-phosphoglyceric acid (2PG) and (3PG)	10.43	Target Compound	77_X_B_Peat_Plant3	145	Processed	T1		Unknown					60771	487395	10.37	-0.06	C3H7O7P	M-H	184.986	184.986	.8072 (ppm)	0	0	N/A	Method	True	Pass	Confirmed
2-phosphoglyceric acid (2PG) and (3PG)	10.43	Target Compound	78_2_X_B_Peat_Plant3	146	Processed	T1		Unknown					63059	585583	10.39	-0.04	C3H7O7P	M-H	184.986	184.986	2.9519 (ppm)	0	0	N/A	Method	True	Pass	Confirmed
2-phosphoglyceric acid (2PG) and (3PG)	10.43	Target Compound	78_X_B_Peat_Plant3	147	Processed	T1		Unknown					69872	633117	10.38	-0.05	C3H7O7P	M-H	184.986	184.986	1.7971 (ppm)	0	0	N/A	Method	True	Pass	Confirmed
2-phosphoglyceric acid (2PG) and (3PG)	10.43	Target Compound	79_2_X_B_Peat_Plant3	148	Processed	T1		Unknown					48044	428186	10.41	-0.02	C3H7O7P	M-H	184.986	184.986	.9722 (ppm)	0	0	N/A	Method	True	Pass	Confirmed
2-phosphoglyceric acid (2PG) and (3PG)	10.43	Target Compound	79_X_F_Peat_Plant3	149	Processed	T1		Unknown					76504	668371	10.36	-0.07	C3H7O7P	M-H	184.986	184.986	-.1001 (ppm)	0	0	N/A	Method	True	Pass	Confirmed
2-phosphoglyceric acid (2PG) and (3PG)	10.43	Target Compound	80_X_F_Peat_Plant3	150	Processed	T1		Unknown					67363	533469	10.39	-0.04	C3H7O7P	M-H	184.986	184.986	.0649 (ppm)	0	0	N/A	Method	True	Pass	Confirmed
2-phosphoglyceric acid (2PG) and (3PG)	10.43	Target Compound	81_2_X_F_Peat_Plant3	151	Processed	T1		Unknown					93148	884422	10.38	-0.05	C3H7O7P	M-H	184.986	184.986	1.3846 (ppm)	0	0	N/A	Method	True	Pass	Confirmed
2-phosphoglyceric acid (2PG) and (3PG)	10.43	Target Compound	81_X_BF_Peat_Plant3	152	Processed	T1		Unknown					84341	714785	10.35	-0.08	C3H7O7P	M-H	184.986	184.986	.0649 (ppm)	0	0	N/A	Method	True	Pass	Confirmed
2-phosphoglyceric acid (2PG) and (3PG)	10.43	Target Compound	82_2_X_BF_Peat_Plant3	153	Processed	T1		Unknown					37331	333327	10.37	-0.06	C3H7O7P	M-H	184.986	184.986	2.4570 (ppm)	0	0	N/A	Method	True	Pass	Confirmed
2-phosphoglyceric acid (2PG) and (3PG)	10.43	Target Compound	82_X_BF_Peat_Plant3	154	Processed	T1		Unknown					41196	425696	10.37	-0.06	C3H7O7P	M-H	184.986	184.986	-.6775 (ppm)	0	0	N/A	Method	True	Pass	Confirmed
2-phosphoglyceric acid (2PG) and (3PG)	10.43	Target Compound	83_2_X_BF_Peat_Plant3	155	Processed	T1		Unknown					30452	260045	10.4	-0.03	C3H7O7P	M-H	184.986	184.986	.4773 (ppm)	0	0	N/A	Method	True	Pass	Confirmed
2-phosphoglyceric acid (2PG) and (3PG)	10.43	Target Compound	83_X_X_Peat_Plant3	156	Processed	T1		Unknown					73341	700077	10.34	-0.09	C3H7O7P	M-H	184.986	184.986	1.7146 (ppm)	0	0	N/A	Manual	True	Pass	Confirmed
2-phosphoglyceric acid (2PG) and (3PG)	10.43	Target Compound	84_2_X_X_Peat_Plant3	157	Processed	T1		Unknown					87285	706441	10.39	-0.04	C3H7O7P	M-H	184.986	184.986	1.8796 (ppm)	0	0	N/A	Method	True	Pass	Confirmed
2-phosphoglyceric acid (2PG) and (3PG)	10.43	Target Compound	84_X_X_Peat_Plant3	158	Processed	T1		Unknown					61384	527165	10.4	-0.03	C3H7O7P	M-H	184.986	184.986	.8897 (ppm)	0	0	N/A	Method	True	Pass	Confirmed
2-phosphoglyceric acid (2PG) and (3PG)	10.43	Target Compound	85_2_X_X_Peat_Plant3	159	Processed	T1		Unknown					82944	664632	10.4	-0.03	C3H7O7P	M-H	184.986	184.986	1.0547 (ppm)	0	0	N/A	Method	True	Pass	Confirmed
2-phosphoglyceric acid (2PG) and (3PG)	10.43	Target Compound	85_F_B_Peat_Plant3	160	Processed	T1		Unknown					60324	589814	10.37	-0.06	C3H7O7P	M-H	184.986	184.986	1.6321 (ppm)	0	0	N/A	Method	True	Pass	Confirmed
2-phosphoglyceric acid (2PG) and (3PG)	10.43	Target Compound	86_2_F_B_Peat_Plant4	161	Processed	T1		Unknown					59685	583543	10.37	-0.06	C3H7O7P	M-H	184.986	184.986	.8897 (ppm)	0	0	N/A	Method	True	Pass	Confirmed
2-phosphoglyceric acid (2PG) and (3PG)	10.43	Target Compound	86_F_B_Peat_Plant4	162	Processed	T1		Unknown					62815	569743	10.39	-0.04	C3H7O7P	M-H	184.986	184.985	-1.3374 (ppm)	0	0	N/A	Method	True	Pass	Confirmed
2-phosphoglyceric acid (2PG) and (3PG)	10.43	Target Compound	87_2_F_B_Peat_Plant4	163	Processed	T1		Unknown					47612	424969	10.43	0.00	C3H7O7P	M-H	184.986	184.986	.3948 (ppm)	0	0	N/A	Method	True	Pass	Confirmed
2-phosphoglyceric acid (2PG) and (3PG)	10.43	Target Compound	87_B_F_Peat_Plant4	164	Processed	T1		Unknown					90592	745114	10.39	-0.04	C3H7O7P	M-H	184.986	184.986	1.5496 (ppm)	0	0	N/A	Method	True	Pass	Confirmed
2-phosphoglyceric acid (2PG) and (3PG)	10.43	Target Compound	88_2_B_F_Peat_Plant4	165	Processed	T1		Unknown					40482	352281	10.42	-0.01	C3H7O7P	M-H	184.986	184.986	.3948 (ppm)	0	0	N/A	Method	True	Pass	Confirmed
2-phosphoglyceric acid (2PG) and (3PG)	10.43	Target Compound	88_B_F_Peat_Plant4	166	Processed	T1		Unknown					76687	631047	10.38	-0.05	C3H7O7P	M-H	184.986	184.986	1.3021 (ppm)	0	0	N/A	Method	True	Pass	Confirmed
2-phosphoglyceric acid (2PG) and (3PG)	10.43	Target Compound	89_2_B_F_Peat_Plant4	167	Processed	T1		Unknown					39839	362269	10.4	-0.03	C3H7O7P	M-H	184.986	184.986	.5598 (ppm)	0	0	N/A	Method	True	Pass	Confirmed
2-phosphoglyceric acid (2PG) and (3PG)	10.43	Target Compound	89_X_B_Peat_Plant4	168	Processed	T1		Unknown					45875	408006	10.39	-0.04	C3H7O7P	M-H	184.986	184.986	.0649 (ppm)	0	0	N/A	Method	True	Pass	Confirmed
2-phosphoglyceric acid (2PG) and (3PG)	10.43	Target Compound	90_2_X_B_Peat_Plant4	169	Processed	T1		Unknown					49002	458052	10.37	-0.06	C3H7O7P	M-H	184.986	184.986	.9722 (ppm)	0	0	N/A	Method	True	Pass	Confirmed
2-phosphoglyceric acid (2PG) and (3PG)	10.43	Target Compound	90_X_B_Peat_Plant4	170	Processed	T1		Unknown					49314	412863	10.39	-0.04	C3H7O7P	M-H	184.986	184.986	.5598 (ppm)	0	0	N/A	Method	True	Pass	Confirmed
2-phosphoglyceric acid (2PG) and (3PG)	10.43	Target Compound	91_2_X_B_Peat_Plant4	171	Processed	T1		Unknown					52316	442996	10.39	-0.04	C3H7O7P	M-H	184.986	184.986	1.9620 (ppm)	0	0	N/A	Method	True	Pass	Confirmed
2-phosphoglyceric acid (2PG) and (3PG)	10.43	Target Compound	91_X_F_Peat_Plant4	172	Processed	T1		Unknown					79800	716335	10.38	-0.05	C3H7O7P	M-H	184.986	184.986	2.2920 (ppm)	0	0	N/A	Method	True	Pass	Confirmed
2-phosphoglyceric acid (2PG) and (3PG)	10.43	Target Compound	92_2_X_F_Peat_Plant4	173	Processed	T1		Unknown					174828	1560593	10.38	-0.05	C3H7O7P	M-H	184.986	184.986	.8897 (ppm)	0	0	N/A	Method	True	Pass	Confirmed
2-phosphoglyceric acid (2PG) and (3PG)	10.43	Target Compound	92_X_F_Peat_Plant4	174	Processed	T1		Unknown					58712	578617	10.43	0.00	C3H7O7P	M-H	184.986	184.986	1.7971 (ppm)	0	0	N/A	Method	True	Pass	Confirmed
2-phosphoglyceric acid (2PG) and (3PG)	10.43	Target Compound	93_2_X_F_Peat_Plant4	175	Processed	T1		Unknown					166217	1583997	10.39	-0.04	C3H7O7P	M-H	184.986	184.986	1.3846 (ppm)	0	0	N/A	Method	True	Pass	Confirmed
2-phosphoglyceric acid (2PG) and (3PG)	10.43	Target Compound	93_X_BF_Peat_Plant4	176	Processed	T1		Unknown					46768	484937	10.37	-0.06	C3H7O7P	M-H	184.986	184.986	.7247 (ppm)	0	0	N/A	Method	True	Pass	Confirmed
2-phosphoglyceric acid (2PG) and (3PG)	10.43	Target Compound	94_2_X_BF_Peat_Plant4	177	Processed	T1		Unknown					37036	300273	10.37	-0.06	C3H7O7P	M-H	184.986	184.986	2.1270 (ppm)	0	0	N/A	Method	True	Pass	Confirmed
2-phosphoglyceric acid (2PG) and (3PG)	10.43	Target Compound	94_X_BF_Peat_Plant4	178	Processed	T1		Unknown					57937	463902	10.39	-0.04	C3H7O7P	M-H	184.986	184.986	-.2651 (ppm)	0	0	N/A	Method	True	Pass	Confirmed
2-phosphoglyceric acid (2PG) and (3PG)	10.43	Target Compound	95_2_X_BF_peat_Plant4	179	Processed	T1		Unknown					37171	300101	10.41	-0.02	C3H7O7P	M-H	184.986	184.986	2.1270 (ppm)	0	0	N/A	Method	True	Pass	Confirmed
2-phosphoglyceric acid (2PG) and (3PG)	10.43	Target Compound	96_2_X_X_Peat_Plant4	180	Processed	T1		Unknown					141911	1365841	10.41	-0.02	C3H7O7P	M-H	184.986	184.986	1.1372 (ppm)	0	0	N/A	Method	True	Pass	Confirmed
2-phosphoglyceric acid (2PG) and (3PG)	10.43	Target Compound	96_X_X_Peat_Plant4	181	Processed	T1		Unknown					72666	658302	10.38	-0.05	C3H7O7P	M-H	184.986	184.986	1.0547 (ppm)	0	0	N/A	Method	True	Pass	Confirmed
2-phosphoglyceric acid (2PG) and (3PG)	10.43	Target Compound	Pool_24h_01	182	Processed	T1		Unknown					127544	1146061	10.41	-0.02	C3H7O7P	M-H	184.986	184.986	1.3846 (ppm)	0	0	N/A	Method	True	Pass	Confirmed
2-phosphoglyceric acid (2PG) and (3PG)	10.43	Target Compound	Pool_24h_02	183	Processed	T1		Unknown					99231	930797	10.39	-0.04	C3H7O7P	M-H	184.986	184.986	.2298 (ppm)	0	0	N/A	Method	True	Pass	Confirmed
2-phosphoglyceric acid (2PG) and (3PG)	10.43	Target Compound	Pool_24h_03	184	Processed	T1		Unknown					82900	582438	10.4	-0.03	C3H7O7P	M-H	184.986	184.986	.7247 (ppm)	0	0	N/A	Method	True	Pass	Confirmed
2-phosphoglyceric acid (2PG) and (3PG)	10.43	Target Compound	Pool_24h_04	185	Processed	T1		Unknown					81585	702719	10.37	-0.06	C3H7O7P	M-H	184.986	184.986	.9722 (ppm)	0	0	N/A	Method	True	Pass	Confirmed
2-phosphoglyceric acid (2PG) and (3PG)	10.43	Target Compound	Pool_24h_05	186	Processed	T1		Unknown					96903	873907	10.39	-0.04	C3H7O7P	M-H	184.986	184.986	.6423 (ppm)	0	0	N/A	Method	True	Pass	Confirmed
2-phosphoglyceric acid (2PG) and (3PG)	10.43	Target Compound	Pool_62h_01	187	Processed	T1		Unknown					65851	522952	10.43	0.00	C3H7O7P	M-H	184.986	184.986	.6423 (ppm)	0	0	N/A	Method	True	Pass	Confirmed
2-phosphoglyceric acid (2PG) and (3PG)	10.43	Target Compound	Pool_62h_02	188	Processed	T1		Unknown					64773	523131	10.39	-0.04	C3H7O7P	M-H	184.986	184.986	1.7146 (ppm)	0	0	N/A	Method	True	Pass	Confirmed
2-phosphoglyceric acid (2PG) and (3PG)	10.43	Target Compound	Pool_62h_03	189	Processed	T1		Unknown					61575	533477	10.37	-0.06	C3H7O7P	M-H	184.986	184.986	1.2197 (ppm)	0	0	N/A	Method	True	Pass	Confirmed
2-phosphoglyceric acid (2PG) and (3PG)	10.43	Target Compound	Pool_62h_04	190	Processed	T1		Unknown					50884	414958	10.36	-0.07	C3H7O7P	M-H	184.986	184.986	.8897 (ppm)	0	0	N/A	Method	True	Pass	Confirmed
2-phosphoglyceric acid (2PG) and (3PG)	10.43	Target Compound	Pool_62h_05	191	Processed	T1		Unknown					70312	771640	10.36	-0.07	C3H7O7P	M-H	184.986	184.986	.5598 (ppm)	0	0	N/A	Method	True	Pass	Confirmed
2-phosphoglyceric acid (2PG) and (3PG)	10.43	Target Compound	Std_Mix40_250_01	192	Processed	T1		Unknown					2877588	27213068	10.41	-0.02	C3H7O7P	M-H	184.986	184.985	-2.5747 (ppm)	0	0	N/A	Method	True	Pass	Confirmed
2-phosphoglyceric acid (2PG) and (3PG)	10.43	Target Compound	Std_Mix40_250_01_b	193	Processed	T1		Unknown					3464727	32052450	10.41	-0.02	C3H7O7P	M-H	184.986	184.986	1.9620 (ppm)	0	0	N/A	Method	True	Pass	Confirmed
2-phosphoglyceric acid (2PG) and (3PG)	10.43	Target Compound	Std_Mix40_250_02	194	Processed	T1		Unknown					3347588	33722855	10.4	-0.03	C3H7O7P	M-H	184.986	184.986	.8072 (ppm)	0	0	N/A	Method	True	Pass	Confirmed
2-phosphoglyceric acid (2PG) and (3PG)	10.43	Target Compound	Std_Mix40_250_03	195	Processed	T1		Unknown					2638182	27521660	10.38	-0.05	C3H7O7P	M-H	184.986	184.986	.6423 (ppm)	0	0	N/A	Method	True	Pass	Confirmed
cis-aconitic acid	11.37	Target Compound	01_2_F_B_Peat1	1	Processed	T1		Unknown					794673	11060560	11.23	-0.14	C6H6O6	M-H	173.009	173.009	-.2037 (ppm)	0	0	N/A	Manual	True	Pass	Confirmed
cis-aconitic acid	11.37	Target Compound	01_F_B_Peat1	2	Processed	T1		Unknown					702064	11125055	11.35	-0.02	C6H6O6	M-H	173.009	173.009	-1.5267 (ppm)	0	0	N/A	Manual	True	Pass	Confirmed
cis-aconitic acid	11.37	Target Compound	02_2_F_B_Peat1	3	Processed	T1		Unknown					352611	5298106	11.22	-0.15	C6H6O6	M-H	173.009	173.009	.5019 (ppm)	0	0	N/A	Manual	True	Pass	Confirmed
cis-aconitic acid	11.37	Target Compound	02_F_B_Peat1	4	Processed	T1		Unknown					367601	5294715	11.22	-0.15	C6H6O6	M-H	173.009	173.009	-.1155 (ppm)	0	0	N/A	Manual	True	Pass	Confirmed
cis-aconitic acid	11.37	Target Compound	03_2_B_F_Peat1	5	Processed	T1		Unknown					648997	8990263	11.23	-0.14	C6H6O6	M-H	173.009	173.009	-.9975 (ppm)	0	0	N/A	Manual	True	Pass	Confirmed
cis-aconitic acid	11.37	Target Compound	03_B_F_Peat1	6	Processed	T1		Unknown					719383	10696365	11.24	-0.13	C6H6O6	M-H	173.009	173.009	-.4683 (ppm)	0	0	N/A	Manual	True	Pass	Confirmed
cis-aconitic acid	11.37	Target Compound	04_2_B_F_Peat1	7	Processed	T1		Unknown					310214	3866059	11.34	-0.03	C6H6O6	M-H	173.009	173.009	.0609 (ppm)	0	0	N/A	Method	True	Pass	Confirmed
cis-aconitic acid	11.37	Target Compound	04_B_F_Peat1	8	Processed	T1		Unknown					318978	3861140	11.35	-0.02	C6H6O6	M-H	173.009	173.009	-.1155 (ppm)	0	0	N/A	Method	True	Pass	Confirmed
cis-aconitic acid	11.37	Target Compound	06_2_X_B_Peat1	9	Processed	T1		Unknown					579159	7492185	11.36	-0.01	C6H6O6	M-H	173.009	173.009	-.4683 (ppm)	0	0	N/A	Manual	True	Pass	Confirmed
cis-aconitic acid	11.37	Target Compound	06_X_B_Peat1	10	Processed	T1		Unknown					569558	8798914	11.35	-0.02	C6H6O6	M-H	173.009	173.009	-.9093 (ppm)	0	0	N/A	Manual	True	Pass	Confirmed
cis-aconitic acid	11.37	Target Compound	07_2_X_F_Peat1	11	Processed	T1		Unknown					526760	7698594	11.34	-0.03	C6H6O6	M-H	173.009	173.009	-.2919 (ppm)	0	0	N/A	Manual	True	Pass	Confirmed
cis-aconitic acid	11.37	Target Compound	07_X_F_Peat1	12	Processed	T1		Unknown					520825	7099696	11.34	-0.03	C6H6O6	M-H	173.009	173.009	-1.2621 (ppm)	0	0	N/A	Method	True	Pass	Confirmed
cis-aconitic acid	11.37	Target Compound	08_2_X_F_Peat1	13	Processed	T1		Unknown					299279	3478729	11.35	-0.02	C6H6O6	M-H	173.009	173.009	.0609 (ppm)	0	0	N/A	Method	True	Pass	Confirmed
cis-aconitic acid	11.37	Target Compound	08_X_F_Peat1	14	Processed	T1		Unknown					291139	3727409	11.34	-0.03	C6H6O6	M-H	173.009	173.009	.5019 (ppm)	0	0	N/A	Method	True	Pass	Confirmed
cis-aconitic acid	11.37	Target Compound	09_2_X_BF_Peat1	15	Processed	T1		Unknown					574809	8500037	11.23	-0.14	C6H6O6	M-H	173.009	173.009	.1491 (ppm)	0	0	N/A	Manual	True	Pass	Confirmed
cis-aconitic acid	11.37	Target Compound	09_X_BF_Peat1	16	Processed	T1		Unknown					569044	9598056	11.24	-0.13	C6H6O6	M-H	173.009	173.009	-2.0558 (ppm)	0	0	N/A	Manual	True	Pass	Confirmed
cis-aconitic acid	11.37	Target Compound	10_2_X_BF_Peat1	17	Processed	T1		Unknown					304513	3851068	11.34	-0.03	C6H6O6	M-H	173.009	173.009	.4137 (ppm)	0	0	N/A	Manual	True	Pass	Confirmed
cis-aconitic acid	11.37	Target Compound	10_X_BF_Peat1	18	Processed	T1		Unknown					293302	3908096	11.35	-0.02	C6H6O6	M-H	173.009	173.009	.3255 (ppm)	0	0	N/A	Method	True	Pass	Confirmed
cis-aconitic acid	11.37	Target Compound	11_2_X_X_Peat1	19	Processed	T1		Unknown					544679	7186946	11.25	-0.12	C6H6O6	M-H	173.009	173.009	-.2037 (ppm)	0	0	N/A	Manual	True	Pass	Confirmed
cis-aconitic acid	11.37	Target Compound	11_X_X_Peat1	20	Processed	T1		Unknown					541979	8562423	11.23	-0.14	C6H6O6	M-H	173.009	173.009	-.8211 (ppm)	0	0	N/A	Manual	True	Pass	Confirmed
cis-aconitic acid	11.37	Target Compound	12_2_X_X_Peat1	21	Processed	T1		Unknown					265042	3449400	11.33	-0.04	C6H6O6	M-H	173.009	173.009	-.2919 (ppm)	0	0	N/A	Method	True	Pass	Confirmed
cis-aconitic acid	11.37	Target Compound	12_X_X_Peat1	22	Processed	T1		Unknown					284647	3490949	11.34	-0.03	C6H6O6	M-H	173.009	173.009	-.2919 (ppm)	0	0	N/A	Method	True	Pass	Confirmed
cis-aconitic acid	11.37	Target Compound	13_2_F_B_Peat2	23	Processed	T1		Unknown					392800	4957437	11.35	-0.02	C6H6O6	M-H	173.009	173.009	-.9093 (ppm)	0	0	N/A	Method	True	Pass	Confirmed
cis-aconitic acid	11.37	Target Compound	13_F_B_Peat2	24	Processed	T1		Unknown					384453	5189545	11.35	-0.02	C6H6O6	M-H	173.009	173.009	-1.0857 (ppm)	0	0	N/A	Method	True	Pass	Confirmed
cis-aconitic acid	11.37	Target Compound	14_2_F_B_Peat2	25	Processed	T1		Unknown					280280	3512618	11.36	-0.01	C6H6O6	M-H	173.009	173.009	.4137 (ppm)	0	0	N/A	Method	True	Pass	Confirmed
cis-aconitic acid	11.37	Target Compound	14_F_B_Peat2	26	Processed	T1		Unknown					285732	3770502	11.34	-0.03	C6H6O6	M-H	173.009	173.009	.3255 (ppm)	0	0	N/A	Method	True	Pass	Confirmed
cis-aconitic acid	11.37	Target Compound	15_2_B_F_Peat2	27	Processed	T1		Unknown					397292	4536663	11.35	-0.02	C6H6O6	M-H	173.009	173.009	-.2919 (ppm)	0	0	N/A	Method	True	Pass	Confirmed
cis-aconitic acid	11.37	Target Compound	15_B_F_Peat2	28	Processed	T1		Unknown					421582	6646628	11.36	-0.01	C6H6O6	M-H	173.009	173.009	-.6447 (ppm)	0	0	N/A	Manual	True	Pass	Confirmed
cis-aconitic acid	11.37	Target Compound	16_2_B_F_Peat2	29	Processed	T1		Unknown					279261	3465224	11.34	-0.03	C6H6O6	M-H	173.009	173.009	-.2037 (ppm)	0	0	N/A	Method	True	Pass	Confirmed
cis-aconitic acid	11.37	Target Compound	16_B_F_Peat2	30	Processed	T1		Unknown					274095	3531479	11.33	-0.04	C6H6O6	M-H	173.009	173.009	-.5565 (ppm)	0	0	N/A	Method	True	Pass	Confirmed
cis-aconitic acid	11.37	Target Compound	17_2_X_B_Peat2	31	Processed	T1		Unknown					393927	5421675	11.36	-0.01	C6H6O6	M-H	173.009	173.009	-.6447 (ppm)	0	0	N/A	Manual	True	Pass	Confirmed
cis-aconitic acid	11.37	Target Compound	17_X_B_Peat2	32	Processed	T1		Unknown					397251	6246303	11.35	-0.02	C6H6O6	M-H	173.009	173.009	-.8211 (ppm)	0	0	N/A	Manual	True	Pass	Confirmed
cis-aconitic acid	11.37	Target Compound	18_2_X_B_Peat2	33	Processed	T1		Unknown					332338	4871721	11.36	-0.01	C6H6O6	M-H	173.009	173.009	-.7329 (ppm)	0	0	N/A	Manual	True	Pass	Confirmed
cis-aconitic acid	11.37	Target Compound	18_X_B_Peat2	34	Processed	T1		Unknown					346108	4751714	11.35	-0.02	C6H6O6	M-H	173.009	173.009	-.6447 (ppm)	0	0	N/A	Manual	True	Pass	Confirmed
cis-aconitic acid	11.37	Target Compound	19_2_X_F_Peat2	35	Processed	T1		Unknown					369166	4256666	11.33	-0.04	C6H6O6	M-H	173.009	173.009	-.6447 (ppm)	0	0	N/A	Method	True	Pass	Confirmed
cis-aconitic acid	11.37	Target Compound	19_X_F_Peat2	36	Processed	T1		Unknown					409289	5965251	11.24	-0.13	C6H6O6	M-H	173.009	173.009	-.5565 (ppm)	0	0	N/A	Manual	True	Pass	Confirmed
cis-aconitic acid	11.37	Target Compound	20_2_X_F_Peat2	37	Processed	T1		Unknown					305614	3696536	11.34	-0.03	C6H6O6	M-H	173.009	173.009	.2373 (ppm)	0	0	N/A	Method	True	Pass	Confirmed
cis-aconitic acid	11.37	Target Compound	20_X_F_Peat2	38	Processed	T1		Unknown					309935	4159340	11.33	-0.04	C6H6O6	M-H	173.009	173.009	.5901 (ppm)	0	0	N/A	Method	True	Pass	Confirmed
cis-aconitic acid	11.37	Target Compound	21_2_X_BF_Peat2	39	Processed	T1		Unknown					340461	4398402	11.33	-0.04	C6H6O6	M-H	173.009	173.009	-.1155 (ppm)	0	0	N/A	Method	True	Pass	Confirmed
cis-aconitic acid	11.37	Target Compound	21_X_BF_Peat2	40	Processed	T1		Unknown					344633	4234793	11.34	-0.03	C6H6O6	M-H	173.009	173.009	-.2919 (ppm)	0	0	N/A	Method	True	Pass	Confirmed
cis-aconitic acid	11.37	Target Compound	22_2_X_BF_Peat2	41	Processed	T1		Unknown					296771	3242274	11.34	-0.03	C6H6O6	M-H	173.009	173.009	.2373 (ppm)	0	0	N/A	Method	True	Pass	Confirmed
cis-aconitic acid	11.37	Target Compound	22_X_BF_Peat2	42	Processed	T1		Unknown					270014	3859724	11.35	-0.02	C6H6O6	M-H	173.009	173.009	.1491 (ppm)	0	0	N/A	Method	True	Pass	Confirmed
cis-aconitic acid	11.37	Target Compound	23_2_X_X_Peat2	43	Processed	T1		Unknown					434633	5816666	11.23	-0.14	C6H6O6	M-H	173.009	173.009	.5901 (ppm)	0	0	N/A	Manual	True	Pass	Confirmed
cis-aconitic acid	11.37	Target Compound	23_X_X_Peat2	44	Processed	T1		Unknown					309913	3514345	11.37	0.00	C6H6O6	M-H	173.009	173.009	-.2919 (ppm)	0	0	N/A	Method	True	Pass	Confirmed
cis-aconitic acid	11.37	Target Compound	24_2_X_X_Peat2	45	Processed	T1		Unknown					291512	3645112	11.34	-0.03	C6H6O6	M-H	173.009	173.009	-.0273 (ppm)	0	0	N/A	Method	True	Pass	Confirmed
cis-aconitic acid	11.37	Target Compound	24_X_X_Peat2	46	Processed	T1		Unknown					276273	3359311	11.35	-0.02	C6H6O6	M-H	173.009	173.009	-.0273 (ppm)	0	0	N/A	Method	True	Pass	Confirmed
cis-aconitic acid	11.37	Target Compound	25_2_F_B_Peat3	47	Processed	T1		Unknown					300223	3565141	11.36	-0.01	C6H6O6	M-H	173.009	173.009	-.4683 (ppm)	0	0	N/A	Method	True	Pass	Confirmed
cis-aconitic acid	11.37	Target Compound	25_F_B_Peat3	48	Processed	T1		Unknown					307565	3990364	11.38	0.01	C6H6O6	M-H	173.009	173.009	-.1155 (ppm)	0	0	N/A	Method	True	Pass	Confirmed
cis-aconitic acid	11.37	Target Compound	26_2_F_B_Peat3	49	Processed	T1		Unknown					299077	3853741	11.34	-0.03	C6H6O6	M-H	173.009	173.009	.4137 (ppm)	0	0	N/A	Method	True	Pass	Confirmed
cis-aconitic acid	11.37	Target Compound	26_F_B_Peat3	50	Processed	T1		Unknown					297438	3576049	11.35	-0.02	C6H6O6	M-H	173.009	173.009	-.4683 (ppm)	0	0	N/A	Method	True	Pass	Confirmed
cis-aconitic acid	11.37	Target Compound	27_2_B_F_Peat3	51	Processed	T1		Unknown					288204	3405737	11.35	-0.02	C6H6O6	M-H	173.009	173.009	-.3801 (ppm)	0	0	N/A	Method	True	Pass	Confirmed
cis-aconitic acid	11.37	Target Compound	27_B_F_Peat3	52	Processed	T1		Unknown					291627	3749173	11.35	-0.02	C6H6O6	M-H	173.009	173.009	-.2037 (ppm)	0	0	N/A	Method	True	Pass	Confirmed
cis-aconitic acid	11.37	Target Compound	28_2_B_F_Peat3	53	Processed	T1		Unknown					320714	4819165	11.38	0.01	C6H6O6	M-H	173.009	173.009	-.3801 (ppm)	0	0	N/A	Method	True	Pass	Confirmed
cis-aconitic acid	11.37	Target Compound	28_B_F_Peat3	54	Processed	T1		Unknown					304045	3978659	11.35	-0.02	C6H6O6	M-H	173.009	173.009	.4137 (ppm)	0	0	N/A	Method	True	Pass	Confirmed
cis-aconitic acid	11.37	Target Compound	30_2_X_B_Peat3	55	Processed	T1		Unknown					345816	4663599	11.24	-0.13	C6H6O6	M-H	173.009	173.009	.1491 (ppm)	0	0	N/A	Manual	True	Pass	Confirmed
cis-aconitic acid	11.37	Target Compound	30_X_B_Peat3	56	Processed	T1		Unknown					269298	3338114	11.36	-0.01	C6H6O6	M-H	173.009	173.009	-.1155 (ppm)	0	0	N/A	Method	True	Pass	Confirmed
cis-aconitic acid	11.37	Target Compound	31_2_X_F_Peat3	57	Processed	T1		Unknown					362971	5297348	11.34	-0.03	C6H6O6	M-H	173.009	173.009	1.3838 (ppm)	0	0	N/A	Manual	True	Pass	Confirmed
cis-aconitic acid	11.37	Target Compound	31_X_F_Peat3	58	Processed	T1		Unknown					302802	3419708	11.34	-0.03	C6H6O6	M-H	173.009	173.009	-.4683 (ppm)	0	0	N/A	Method	True	Pass	Confirmed
cis-aconitic acid	11.37	Target Compound	32_2_X_F_Peat3	59	Processed	T1		Unknown					288095	3344546	11.34	-0.03	C6H6O6	M-H	173.009	173.009	-.9975 (ppm)	0	0	N/A	Method	True	Pass	Confirmed
cis-aconitic acid	11.37	Target Compound	32_X_F_Peat3	60	Processed	T1		Unknown					261214	3466138	11.35	-0.02	C6H6O6	M-H	173.009	173.009	-.5565 (ppm)	0	0	N/A	Method	True	Pass	Confirmed
cis-aconitic acid	11.37	Target Compound	33_2_X_BF_Peat3	61	Processed	T1		Unknown					285847	3336606	11.35	-0.02	C6H6O6	M-H	173.009	173.009	.2373 (ppm)	0	0	N/A	Method	True	Pass	Confirmed
cis-aconitic acid	11.37	Target Compound	33_X_BF_Peat3	62	Processed	T1		Unknown					264130	3521410	11.36	-0.01	C6H6O6	M-H	173.009	173.009	.3255 (ppm)	0	0	N/A	Method	True	Pass	Confirmed
cis-aconitic acid	11.37	Target Compound	34_2_X_BF_Peat3	63	Processed	T1		Unknown					286244	3212020	11.35	-0.02	C6H6O6	M-H	173.009	173.009	-.5565 (ppm)	0	0	N/A	Method	True	Pass	Confirmed
cis-aconitic acid	11.37	Target Compound	34_X_BF_Peat3	64	Processed	T1		Unknown					275369	3217860	11.35	-0.02	C6H6O6	M-H	173.009	173.009	-.9093 (ppm)	0	0	N/A	Method	True	Pass	Confirmed
cis-aconitic acid	11.37	Target Compound	35_2_X_X_Peat3	65	Processed	T1		Unknown					270736	2955585	11.34	-0.03	C6H6O6	M-H	173.009	173.009	.4137 (ppm)	0	0	N/A	Method	True	Pass	Confirmed
cis-aconitic acid	11.37	Target Compound	35_X_X_Peat3	66	Processed	T1		Unknown					279004	3784627	11.34	-0.03	C6H6O6	M-H	173.009	173.009	-.1155 (ppm)	0	0	N/A	Method	True	Pass	Confirmed
cis-aconitic acid	11.37	Target Compound	36_2_X_X_Peat3	67	Processed	T1		Unknown					258620	3028853	11.37	0.00	C6H6O6	M-H	173.009	173.009	-.6447 (ppm)	0	0	N/A	Method	True	Pass	Confirmed
cis-aconitic acid	11.37	Target Compound	36_X_X_Peat3	68	Processed	T1		Unknown					281647	3490404	11.36	-0.01	C6H6O6	M-H	173.009	173.009	-.5565 (ppm)	0	0	N/A	Method	True	Pass	Confirmed
cis-aconitic acid	11.37	Target Compound	37_2_F_B_Peat4	69	Processed	T1		Unknown					285851	3552439	11.37	0.00	C6H6O6	M-H	173.009	173.009	-.7329 (ppm)	0	0	N/A	Method	True	Pass	Confirmed
cis-aconitic acid	11.37	Target Compound	37_F_B_Peat4	70	Processed	T1		Unknown					307947	4059083	11.36	-0.01	C6H6O6	M-H	173.009	173.009	-.2919 (ppm)	0	0	N/A	Method	True	Pass	Confirmed
cis-aconitic acid	11.37	Target Compound	39_2_B_F_Peat4	71	Processed	T1		Unknown					264673	3185563	11.36	-0.01	C6H6O6	M-H	173.009	173.009	.3255 (ppm)	0	0	N/A	Method	True	Pass	Confirmed
cis-aconitic acid	11.37	Target Compound	39_B_F_Peat4	72	Processed	T1		Unknown					251500	3549674	11.34	-0.03	C6H6O6	M-H	173.009	173.009	-.2037 (ppm)	0	0	N/A	Method	True	Pass	Confirmed
cis-aconitic acid	11.37	Target Compound	40_2_F_B_Peat4	73	Processed	T1		Unknown					289556	3509826	11.33	-0.04	C6H6O6	M-H	173.009	173.009	.2373 (ppm)	0	0	N/A	Method	True	Pass	Confirmed
cis-aconitic acid	11.37	Target Compound	40_B_F_Peat4	74	Processed	T1		Unknown					300286	3865161	11.33	-0.04	C6H6O6	M-H	173.009	173.009	.5901 (ppm)	0	0	N/A	Method	True	Pass	Confirmed
cis-aconitic acid	11.37	Target Compound	41_2_X_B_Peat4	75	Processed	T1		Unknown					254027	2815849	11.36	-0.01	C6H6O6	M-H	173.009	173.009	-1.0857 (ppm)	0	0	N/A	Method	True	Pass	Confirmed
cis-aconitic acid	11.37	Target Compound	41_X_B_Peat4	76	Processed	T1		Unknown					240064	3158147	11.37	0.00	C6H6O6	M-H	173.009	173.009	-.6447 (ppm)	0	0	N/A	Method	True	Pass	Confirmed
cis-aconitic acid	11.37	Target Compound	42_2_X_B_Peat4	77	Processed	T1		Unknown					292525	3694571	11.35	-0.02	C6H6O6	M-H	173.009	173.009	-.4683 (ppm)	0	0	N/A	Method	True	Pass	Confirmed
cis-aconitic acid	11.37	Target Compound	42_X_B_Peat4	78	Processed	T1		Unknown					303133	3544579	11.33	-0.04	C6H6O6	M-H	173.009	173.009	-.2037 (ppm)	0	0	N/A	Method	True	Pass	Confirmed
cis-aconitic acid	11.37	Target Compound	43_2_X_F_Peat4	79	Processed	T1		Unknown					301556	3798036	11.35	-0.02	C6H6O6	M-H	173.009	173.009	-.4683 (ppm)	0	0	N/A	Method	True	Pass	Confirmed
cis-aconitic acid	11.37	Target Compound	43_X_F_Peat4	80	Processed	T1		Unknown					262130	3609981	11.35	-0.02	C6H6O6	M-H	173.009	173.009	-.2919 (ppm)	0	0	N/A	Method	True	Pass	Confirmed
cis-aconitic acid	11.37	Target Compound	44_2_X_F_Peat4	81	Processed	T1		Unknown					281220	3199636	11.35	-0.02	C6H6O6	M-H	173.009	173.009	-.4683 (ppm)	0	0	N/A	Method	True	Pass	Confirmed
cis-aconitic acid	11.37	Target Compound	44_X_F_Peat4	82	Processed	T1		Unknown					257343	3020627	11.35	-0.02	C6H6O6	M-H	173.009	173.009	-.2919 (ppm)	0	0	N/A	Method	True	Pass	Confirmed
cis-aconitic acid	11.37	Target Compound	45_2_X_BF_Peat4	83	Processed	T1		Unknown					276704	3241322	11.34	-0.03	C6H6O6	M-H	173.009	173.009	-.7329 (ppm)	0	0	N/A	Method	True	Pass	Confirmed
cis-aconitic acid	11.37	Target Compound	45_X_BF_Peat4	84	Processed	T1		Unknown					258970	3429668	11.36	-0.01	C6H6O6	M-H	173.009	173.009	-.4683 (ppm)	0	0	N/A	Method	True	Pass	Confirmed
cis-aconitic acid	11.37	Target Compound	46_2_X_BF_Peat4	85	Processed	T1		Unknown					258624	3156468	11.36	-0.01	C6H6O6	M-H	173.009	173.009	-.6447 (ppm)	0	0	N/A	Method	True	Pass	Confirmed
cis-aconitic acid	11.37	Target Compound	46_X_BF_Peat4	86	Processed	T1		Unknown					264447	3800853	11.35	-0.02	C6H6O6	M-H	173.009	173.009	-.0273 (ppm)	0	0	N/A	Method	True	Pass	Confirmed
cis-aconitic acid	11.37	Target Compound	47_2_X_X_Peat4	87	Processed	T1		Unknown					325725	3999928	11.34	-0.03	C6H6O6	M-H	173.009	173.009	.2373 (ppm)	0	0	N/A	Method	True	Pass	Confirmed
cis-aconitic acid	11.37	Target Compound	47_X_X_Peat4	88	Processed	T1		Unknown					254667	3098603	11.34	-0.03	C6H6O6	M-H	173.009	173.009	.4137 (ppm)	0	0	N/A	Method	True	Pass	Confirmed
cis-aconitic acid	11.37	Target Compound	48_2_X_X_Peat4	89	Processed	T1		Unknown					274935	3385622	11.35	-0.02	C6H6O6	M-H	173.009	173.009	.2373 (ppm)	0	0	N/A	Method	True	Pass	Confirmed
cis-aconitic acid	11.37	Target Compound	48_X_X_Peat4	90	Processed	T1		Unknown					288719	3373322	11.34	-0.03	C6H6O6	M-H	173.009	173.009	.3255 (ppm)	0	0	N/A	Method	True	Pass	Confirmed
cis-aconitic acid	11.37	Target Compound	49_2_F_B_Peat_Plant1	91	Processed	T1		Unknown					321670	3989372	11.33	-0.04	C6H6O6	M-H	173.009	173.009	-.0273 (ppm)	0	0	N/A	Method	True	Pass	Confirmed
cis-aconitic acid	11.37	Target Compound	49_F_B_Peat_Plant1	92	Processed	T1		Unknown					232941	3126302	11.36	-0.01	C6H6O6	M-H	173.009	173.009	.5019 (ppm)	0	0	N/A	Method	True	Pass	Confirmed
cis-aconitic acid	11.37	Target Compound	50_2_F_B_Peat_Plant1	93	Processed	T1		Unknown					281301	3300238	11.34	-0.03	C6H6O6	M-H	173.009	173.009	-.1155 (ppm)	0	0	N/A	Method	True	Pass	Confirmed
cis-aconitic acid	11.37	Target Compound	50_F_B_Peat_Plant1	94	Processed	T1		Unknown					292301	4109001	11.34	-0.03	C6H6O6	M-H	173.009	173.009	-.2037 (ppm)	0	0	N/A	Method	True	Pass	Confirmed
cis-aconitic acid	11.37	Target Compound	51_2_B_F_Peat_Plant1	95	Processed	T1		Unknown					299298	3535744	11.34	-0.03	C6H6O6	M-H	173.009	173.009	.7664 (ppm)	0	0	N/A	Method	True	Pass	Confirmed
cis-aconitic acid	11.37	Target Compound	51_B_F_Peat_Plant1	96	Processed	T1		Unknown					284074	3334777	11.34	-0.03	C6H6O6	M-H	173.009	173.009	-.0273 (ppm)	0	0	N/A	Method	True	Pass	Confirmed
cis-aconitic acid	11.37	Target Compound	52_2_B_F_Peat_Plant1	97	Processed	T1		Unknown					269845	2700671	11.35	-0.02	C6H6O6	M-H	173.009	173.009	.3255 (ppm)	0	0	N/A	Method	True	Pass	Confirmed
cis-aconitic acid	11.37	Target Compound	52_B_F_Peat_Plant1	98	Processed	T1		Unknown					269309	3225994	11.34	-0.03	C6H6O6	M-H	173.009	173.009	-.0273 (ppm)	0	0	N/A	Method	True	Pass	Confirmed
cis-aconitic acid	11.37	Target Compound	53_2_X_B_Peat_Plant1	99	Processed	T1		Unknown					299618	3420276	11.36	-0.01	C6H6O6	M-H	173.009	173.009	.5901 (ppm)	0	0	N/A	Method	True	Pass	Confirmed
cis-aconitic acid	11.37	Target Compound	53_X_B_Peat_Plant1	100	Processed	T1		Unknown					208159	2334935	11.33	-0.04	C6H6O6	M-H	173.009	173.009	-.2037 (ppm)	0	0	N/A	Method	True	Pass	Confirmed
cis-aconitic acid	11.37	Target Compound	54_2_X_B_Peat_Plant1	101	Processed	T1		Unknown					298919	3347517	11.33	-0.04	C6H6O6	M-H	173.009	173.009	.5019 (ppm)	0	0	N/A	Method	True	Pass	Confirmed
cis-aconitic acid	11.37	Target Compound	54_X_B_Peat_Plant1	102	Processed	T1		Unknown					227323	3170976	11.33	-0.04	C6H6O6	M-H	173.009	173.009	-.1155 (ppm)	0	0	N/A	Method	True	Pass	Confirmed
cis-aconitic acid	11.37	Target Compound	55_2_X_F_Peat_Plant1	103	Processed	T1		Unknown					299259	3464143	11.35	-0.02	C6H6O6	M-H	173.009	173.009	.3255 (ppm)	0	0	N/A	Method	True	Pass	Confirmed
cis-aconitic acid	11.37	Target Compound	55_X_F_Peat_Plant1	104	Processed	T1		Unknown					239980	2769070	11.34	-0.03	C6H6O6	M-H	173.009	173.009	.8546 (ppm)	0	0	N/A	Method	True	Pass	Confirmed
cis-aconitic acid	11.37	Target Compound	56_2_X_F_Peat_Plant1	105	Processed	T1		Unknown					268870	3378237	11.35	-0.02	C6H6O6	M-H	173.009	173.009	1.1192 (ppm)	0	0	N/A	Method	True	Pass	Confirmed
cis-aconitic acid	11.37	Target Compound	56_X_F_Peat_Plant1	106	Processed	T1		Unknown					317302	3892812	11.36	-0.01	C6H6O6	M-H	173.009	173.009	-.0273 (ppm)	0	0	N/A	Method	True	Pass	Confirmed
cis-aconitic acid	11.37	Target Compound	58_2_X_BF_Peat_Plant1	107	Processed	T1		Unknown					272114	3277665	11.33	-0.04	C6H6O6	M-H	173.009	173.009	.0609 (ppm)	0	0	N/A	Method	True	Pass	Confirmed
cis-aconitic acid	11.37	Target Compound	58_X_BF_Peat_Plant1	108	Processed	T1		Unknown					240768	2705493	11.36	-0.01	C6H6O6	M-H	173.009	173.009	.4137 (ppm)	0	0	N/A	Method	True	Pass	Confirmed
cis-aconitic acid	11.37	Target Compound	59_2_X_X_Peat_Plant1	109	Processed	T1		Unknown					306251	3774417	11.36	-0.01	C6H6O6	M-H	173.009	173.009	.0609 (ppm)	0	0	N/A	Method	True	Pass	Confirmed
cis-aconitic acid	11.37	Target Compound	59_X_X_Peat_Plant1	110	Processed	T1		Unknown					270680	3232371	11.35	-0.02	C6H6O6	M-H	173.009	173.009	-.1155 (ppm)	0	0	N/A	Method	True	Pass	Confirmed
cis-aconitic acid	11.37	Target Compound	60_2_X_X_Peat_Plant1	111	Processed	T1		Unknown					333281	4443436	11.32	-0.05	C6H6O6	M-H	173.009	173.009	.1491 (ppm)	0	0	N/A	Method	True	Pass	Confirmed
cis-aconitic acid	11.37	Target Compound	60_X_X_Peat_Plant1	112	Processed	T1		Unknown					288597	3610182	11.34	-0.03	C6H6O6	M-H	173.009	173.009	.7664 (ppm)	0	0	N/A	Method	True	Pass	Confirmed
cis-aconitic acid	11.37	Target Compound	61_2_F_B_Peat_Plant2	113	Processed	T1		Unknown					237007	2618129	11.35	-0.02	C6H6O6	M-H	173.009	173.009	.7664 (ppm)	0	0	N/A	Method	True	Pass	Confirmed
cis-aconitic acid	11.37	Target Compound	61_F_B_Peat_Plant2	114	Processed	T1		Unknown					282889	3470144	11.33	-0.04	C6H6O6	M-H	173.009	173.009	-.2037 (ppm)	0	0	N/A	Method	True	Pass	Confirmed
cis-aconitic acid	11.37	Target Compound	62_2_F_B_Peat_Plant2	115	Processed	T1		Unknown					329885	4997177	11.33	-0.04	C6H6O6	M-H	173.009	173.009	.3255 (ppm)	0	0	N/A	Method	True	Pass	Confirmed
cis-aconitic acid	11.37	Target Compound	62_F_B_Peat_Plant2	116	Processed	T1		Unknown					260545	3229217	11.36	-0.01	C6H6O6	M-H	173.009	173.009	-.3801 (ppm)	0	0	N/A	Method	True	Pass	Confirmed
cis-aconitic acid	11.37	Target Compound	63_2_B_F_Peat_Plant2	117	Processed	T1		Unknown					270733	3058385	11.36	-0.01	C6H6O6	M-H	173.009	173.009	.1491 (ppm)	0	0	N/A	Method	True	Pass	Confirmed
cis-aconitic acid	11.37	Target Compound	63_B_F_Peat_Plant2	118	Processed	T1		Unknown					291738	3650804	11.34	-0.03	C6H6O6	M-H	173.009	173.009	.1491 (ppm)	0	0	N/A	Method	True	Pass	Confirmed
cis-aconitic acid	11.37	Target Compound	64_2_B_F_Peat_Plant2	119	Processed	T1		Unknown					288851	3625477	11.34	-0.03	C6H6O6	M-H	173.009	173.009	.1491 (ppm)	0	0	N/A	Method	True	Pass	Confirmed
cis-aconitic acid	11.37	Target Compound	64_B_F_Peat_Plant2	120	Processed	T1		Unknown					287588	3378009	11.37	0.00	C6H6O6	M-H	173.009	173.009	.0609 (ppm)	0	0	N/A	Method	True	Pass	Confirmed
cis-aconitic acid	11.37	Target Compound	65_2_X_B_Peat_Plant2	121	Processed	T1		Unknown					270243	3444751	11.33	-0.04	C6H6O6	M-H	173.009	173.009	.0609 (ppm)	0	0	N/A	Method	True	Pass	Confirmed
cis-aconitic acid	11.37	Target Compound	65_X_B_Peat_Plant2	122	Processed	T1		Unknown					277330	3352456	11.34	-0.03	C6H6O6	M-H	173.009	173.009	-.0273 (ppm)	0	0	N/A	Method	True	Pass	Confirmed
cis-aconitic acid	11.37	Target Compound	66_2_X_B_Peat_Plant2	123	Processed	T1		Unknown					309896	3996308	11.34	-0.03	C6H6O6	M-H	173.009	173.009	-.0273 (ppm)	0	0	N/A	Method	True	Pass	Confirmed
cis-aconitic acid	11.37	Target Compound	66_X_B_Peat_Plant2	124	Processed	T1		Unknown					280192	3577878	11.35	-0.02	C6H6O6	M-H	173.009	173.009	.3255 (ppm)	0	0	N/A	Method	True	Pass	Confirmed
cis-aconitic acid	11.37	Target Compound	67_2_X_F_Peat_Plant2	125	Processed	T1		Unknown					278269	3242812	11.35	-0.02	C6H6O6	M-H	173.009	173.009	.2373 (ppm)	0	0	N/A	Method	True	Pass	Confirmed
cis-aconitic acid	11.37	Target Compound	67_X_F_Peat_Plant2	126	Processed	T1		Unknown					312127	4169477	11.33	-0.04	C6H6O6	M-H	173.009	173.009	-.2037 (ppm)	0	0	N/A	Method	True	Pass	Confirmed
cis-aconitic acid	11.37	Target Compound	68_2_X_F_Peat_Plant2	127	Processed	T1		Unknown					280414	3488862	11.34	-0.03	C6H6O6	M-H	173.009	173.009	-.7329 (ppm)	0	0	N/A	Method	True	Pass	Confirmed
cis-aconitic acid	11.37	Target Compound	68_X_F_Peat_Plant2	128	Processed	T1		Unknown					287329	3320632	11.34	-0.03	C6H6O6	M-H	173.009	173.009	-.2037 (ppm)	0	0	N/A	Method	True	Pass	Confirmed
cis-aconitic acid	11.37	Target Compound	69_2_X_BF_Peat_Plant2	129	Processed	T1		Unknown					349042	4440521	11.26	-0.11	C6H6O6	M-H	173.009	173.009	.1491 (ppm)	0	0	N/A	Manual	True	Pass	Confirmed
cis-aconitic acid	11.37	Target Compound	69_X_BF_Peat_Plant2	130	Processed	T1		Unknown					283808	3915220	11.34	-0.03	C6H6O6	M-H	173.009	173.009	.0609 (ppm)	0	0	N/A	Method	True	Pass	Confirmed
cis-aconitic acid	11.37	Target Compound	70_2_X_BF_Peat_Plant2	131	Processed	T1		Unknown					291066	3317640	11.33	-0.04	C6H6O6	M-H	173.009	173.009	.4137 (ppm)	0	0	N/A	Method	True	Pass	Confirmed
cis-aconitic acid	11.37	Target Compound	70_X_BF_Peat_Plant2	132	Processed	T1		Unknown					253456	2956869	11.35	-0.02	C6H6O6	M-H	173.009	173.009	.1491 (ppm)	0	0	N/A	Method	True	Pass	Confirmed
cis-aconitic acid	11.37	Target Compound	71_2_X_X_Peat_Plant2	133	Processed	T1		Unknown					293372	3580713	11.35	-0.02	C6H6O6	M-H	173.009	173.009	.8546 (ppm)	0	0	N/A	Method	True	Pass	Confirmed
cis-aconitic acid	11.37	Target Compound	71_X_X_Peat_Plant2	134	Processed	T1		Unknown					275362	3409142	11.35	-0.02	C6H6O6	M-H	173.009	173.009	-.1155 (ppm)	0	0	N/A	Method	True	Pass	Confirmed
cis-aconitic acid	11.37	Target Compound	72_2_X_X_Peat_Plant2	135	Processed	T1		Unknown					277421	3251280	11.34	-0.03	C6H6O6	M-H	173.009	173.009	-.2919 (ppm)	0	0	N/A	Method	True	Pass	Confirmed
cis-aconitic acid	11.37	Target Compound	72_X_X_Peat_Plant2	136	Processed	T1		Unknown					298587	4095686	11.34	-0.03	C6H6O6	M-H	173.009	173.009	-.2919 (ppm)	0	0	N/A	Method	True	Pass	Confirmed
cis-aconitic acid	11.37	Target Compound	73_F_B_Peat_Plant2	137	Processed	T1		Unknown					267821	3602677	11.35	-0.02	C6H6O6	M-H	173.009	173.009	.4137 (ppm)	0	0	N/A	Method	True	Pass	Confirmed
cis-aconitic acid	11.37	Target Compound	74_2_F_B_Peat_Plant3	138	Processed	T1		Unknown					273538	4514680	11.33	-0.04	C6H6O6	M-H	173.009	173.009	-.0273 (ppm)	0	0	N/A	Method	True	Pass	Confirmed
cis-aconitic acid	11.37	Target Compound	74_F_B_Peat_Plant3	139	Processed	T1		Unknown					296559	3673300	11.33	-0.04	C6H6O6	M-H	173.009	173.009	.5019 (ppm)	0	0	N/A	Method	True	Pass	Confirmed
cis-aconitic acid	11.37	Target Compound	75_2_F_B_Peat_Plant3	140	Processed	T1		Unknown					262563	3410699	11.34	-0.03	C6H6O6	M-H	173.009	173.009	.0609 (ppm)	0	0	N/A	Method	True	Pass	Confirmed
cis-aconitic acid	11.37	Target Compound	75_B_F_Peat_Plant3	141	Processed	T1		Unknown					296027	3673120	11.35	-0.02	C6H6O6	M-H	173.009	173.009	-.2919 (ppm)	0	0	N/A	Method	True	Pass	Confirmed
cis-aconitic acid	11.37	Target Compound	76_2_B_F_Peat_Plant3	142	Processed	T1		Unknown					285058	3502882	11.34	-0.03	C6H6O6	M-H	173.009	173.009	.1491 (ppm)	0	0	N/A	Method	True	Pass	Confirmed
cis-aconitic acid	11.37	Target Compound	76_B_F_Peat_Plant3	143	Processed	T1		Unknown					269658	3267886	11.34	-0.03	C6H6O6	M-H	173.009	173.009	.4137 (ppm)	0	0	N/A	Method	True	Pass	Confirmed
cis-aconitic acid	11.37	Target Compound	77_2_B_F_Peat_Plant3	144	Processed	T1		Unknown					276469	3059205	11.35	-0.02	C6H6O6	M-H	173.009	173.009	.2373 (ppm)	0	0	N/A	Method	True	Pass	Confirmed
cis-aconitic acid	11.37	Target Compound	77_X_B_Peat_Plant3	145	Processed	T1		Unknown					302560	4258615	11.33	-0.04	C6H6O6	M-H	173.009	173.009	.0609 (ppm)	0	0	N/A	Method	True	Pass	Confirmed
cis-aconitic acid	11.37	Target Compound	78_2_X_B_Peat_Plant3	146	Processed	T1		Unknown					318874	5108986	11.35	-0.02	C6H6O6	M-H	173.009	173.009	-.1155 (ppm)	0	0	N/A	Method	True	Pass	Confirmed
cis-aconitic acid	11.37	Target Compound	78_X_B_Peat_Plant3	147	Processed	T1		Unknown					273305	3547575	11.34	-0.03	C6H6O6	M-H	173.009	173.009	.5019 (ppm)	0	0	N/A	Method	True	Pass	Confirmed
cis-aconitic acid	11.37	Target Compound	79_2_X_B_Peat_Plant3	148	Processed	T1		Unknown					286274	3321655	11.35	-0.02	C6H6O6	M-H	173.009	173.009	.1491 (ppm)	0	0	N/A	Method	True	Pass	Confirmed
cis-aconitic acid	11.37	Target Compound	79_X_F_Peat_Plant3	149	Processed	T1		Unknown					219112	2778290	11.34	-0.03	C6H6O6	M-H	173.009	173.009	.2373 (ppm)	0	0	N/A	Method	True	Pass	Confirmed
cis-aconitic acid	11.37	Target Compound	80_X_F_Peat_Plant3	150	Processed	T1		Unknown					324049	4022793	11.36	-0.01	C6H6O6	M-H	173.009	173.009	-.2037 (ppm)	0	0	N/A	Method	True	Pass	Confirmed
cis-aconitic acid	11.37	Target Compound	81_2_X_F_Peat_Plant3	151	Processed	T1		Unknown					280734	3483546	11.34	-0.03	C6H6O6	M-H	173.009	173.009	.8546 (ppm)	0	0	N/A	Method	True	Pass	Confirmed
cis-aconitic acid	11.37	Target Compound	81_X_BF_Peat_Plant3	152	Processed	T1		Unknown					309373	4161481	11.35	-0.02	C6H6O6	M-H	173.009	173.009	-.2037 (ppm)	0	0	N/A	Method	True	Pass	Confirmed
cis-aconitic acid	11.37	Target Compound	82_2_X_BF_Peat_Plant3	153	Processed	T1		Unknown					274015	3156874	11.35	-0.02	C6H6O6	M-H	173.009	173.009	-.2919 (ppm)	0	0	N/A	Method	True	Pass	Confirmed
cis-aconitic acid	11.37	Target Compound	82_X_BF_Peat_Plant3	154	Processed	T1		Unknown					293721	3841835	11.34	-0.03	C6H6O6	M-H	173.009	173.009	1.1192 (ppm)	0	0	N/A	Method	True	Pass	Confirmed
cis-aconitic acid	11.37	Target Compound	83_2_X_BF_Peat_Plant3	155	Processed	T1		Unknown					287154	3100189	11.33	-0.04	C6H6O6	M-H	173.009	173.009	-.0273 (ppm)	0	0	N/A	Method	True	Pass	Confirmed
cis-aconitic acid	11.37	Target Compound	83_X_X_Peat_Plant3	156	Processed	T1		Unknown					285323	3971710	11.35	-0.02	C6H6O6	M-H	173.009	173.009	.5901 (ppm)	0	0	N/A	Method	True	Pass	Confirmed
cis-aconitic acid	11.37	Target Compound	84_2_X_X_Peat_Plant3	157	Processed	T1		Unknown					280994	3847704	11.35	-0.02	C6H6O6	M-H	173.009	173.009	.0609 (ppm)	0	0	N/A	Method	True	Pass	Confirmed
cis-aconitic acid	11.37	Target Compound	84_X_X_Peat_Plant3	158	Processed	T1		Unknown					289574	3977052	11.36	-0.01	C6H6O6	M-H	173.009	173.009	.2373 (ppm)	0	0	N/A	Method	True	Pass	Confirmed
cis-aconitic acid	11.37	Target Compound	85_2_X_X_Peat_Plant3	159	Processed	T1		Unknown					304286	3941179	11.35	-0.02	C6H6O6	M-H	173.009	173.009	.7664 (ppm)	0	0	N/A	Method	True	Pass	Confirmed
cis-aconitic acid	11.37	Target Compound	85_F_B_Peat_Plant3	160	Processed	T1		Unknown					262921	3285577	11.34	-0.03	C6H6O6	M-H	173.009	173.009	-.5565 (ppm)	0	0	N/A	Method	True	Pass	Confirmed
cis-aconitic acid	11.37	Target Compound	86_2_F_B_Peat_Plant4	161	Processed	T1		Unknown					279348	3603902	11.36	-0.01	C6H6O6	M-H	173.009	173.009	.3255 (ppm)	0	0	N/A	Method	True	Pass	Confirmed
cis-aconitic acid	11.37	Target Compound	86_F_B_Peat_Plant4	162	Processed	T1		Unknown					304206	3985147	11.34	-0.03	C6H6O6	M-H	173.009	173.009	.1491 (ppm)	0	0	N/A	Method	True	Pass	Confirmed
cis-aconitic acid	11.37	Target Compound	87_2_F_B_Peat_Plant4	163	Processed	T1		Unknown					296798	3546157	11.35	-0.02	C6H6O6	M-H	173.009	173.009	.5019 (ppm)	0	0	N/A	Method	True	Pass	Confirmed
cis-aconitic acid	11.37	Target Compound	87_B_F_Peat_Plant4	164	Processed	T1		Unknown					258035	3865425	11.35	-0.02	C6H6O6	M-H	173.009	173.009	-.0273 (ppm)	0	0	N/A	Method	True	Pass	Confirmed
cis-aconitic acid	11.37	Target Compound	88_2_B_F_Peat_Plant4	165	Processed	T1		Unknown					282562	3098866	11.34	-0.03	C6H6O6	M-H	173.009	173.009	-.1155 (ppm)	0	0	N/A	Method	True	Pass	Confirmed
cis-aconitic acid	11.37	Target Compound	88_B_F_Peat_Plant4	166	Processed	T1		Unknown					277461	3167490	11.35	-0.02	C6H6O6	M-H	173.009	173.009	-.0273 (ppm)	0	0	N/A	Method	True	Pass	Confirmed
cis-aconitic acid	11.37	Target Compound	89_2_B_F_Peat_Plant4	167	Processed	T1		Unknown					285136	3657791	11.35	-0.02	C6H6O6	M-H	173.009	173.009	.3255 (ppm)	0	0	N/A	Method	True	Pass	Confirmed
cis-aconitic acid	11.37	Target Compound	89_X_B_Peat_Plant4	168	Processed	T1		Unknown					288829	4176544	11.34	-0.03	C6H6O6	M-H	173.009	173.009	.2373 (ppm)	0	0	N/A	Method	True	Pass	Confirmed
cis-aconitic acid	11.37	Target Compound	90_2_X_B_Peat_Plant4	169	Processed	T1		Unknown					292145	3569645	11.35	-0.02	C6H6O6	M-H	173.009	173.009	.4137 (ppm)	0	0	N/A	Method	True	Pass	Confirmed
cis-aconitic acid	11.37	Target Compound	90_X_B_Peat_Plant4	170	Processed	T1		Unknown					281573	3451876	11.33	-0.04	C6H6O6	M-H	173.009	173.009	.2373 (ppm)	0	0	N/A	Method	True	Pass	Confirmed
cis-aconitic acid	11.37	Target Compound	91_2_X_B_Peat_Plant4	171	Processed	T1		Unknown					296416	3533257	11.33	-0.04	C6H6O6	M-H	173.009	173.009	.2373 (ppm)	0	0	N/A	Method	True	Pass	Confirmed
cis-aconitic acid	11.37	Target Compound	91_X_F_Peat_Plant4	172	Processed	T1		Unknown					256313	2967655	11.35	-0.02	C6H6O6	M-H	173.009	173.009	-.4683 (ppm)	0	0	N/A	Method	True	Pass	Confirmed
cis-aconitic acid	11.37	Target Compound	92_2_X_F_Peat_Plant4	173	Processed	T1		Unknown					269774	3534083	11.34	-0.03	C6H6O6	M-H	173.009	173.009	.1491 (ppm)	0	0	N/A	Method	True	Pass	Confirmed
cis-aconitic acid	11.37	Target Compound	92_X_F_Peat_Plant4	174	Processed	T1		Unknown					307041	3629817	11.34	-0.03	C6H6O6	M-H	173.009	173.009	.3255 (ppm)	0	0	N/A	Method	True	Pass	Confirmed
cis-aconitic acid	11.37	Target Compound	93_2_X_F_Peat_Plant4	175	Processed	T1		Unknown					300830	3394906	11.34	-0.03	C6H6O6	M-H	173.009	173.009	.0609 (ppm)	0	0	N/A	Method	True	Pass	Confirmed
cis-aconitic acid	11.37	Target Compound	93_X_BF_Peat_Plant4	176	Processed	T1		Unknown					266551	3783121	11.35	-0.02	C6H6O6	M-H	173.009	173.009	-.0273 (ppm)	0	0	N/A	Method	True	Pass	Confirmed
cis-aconitic acid	11.37	Target Compound	94_2_X_BF_Peat_Plant4	177	Processed	T1		Unknown					254284	3233624	11.36	-0.01	C6H6O6	M-H	173.009	173.009	-.6447 (ppm)	0	0	N/A	Method	True	Pass	Confirmed
cis-aconitic acid	11.37	Target Compound	94_X_BF_Peat_Plant4	178	Processed	T1		Unknown					329568	5011832	11.35	-0.02	C6H6O6	M-H	173.009	173.009	.2373 (ppm)	0	0	N/A	Method	True	Pass	Confirmed
cis-aconitic acid	11.37	Target Compound	95_2_X_BF_peat_Plant4	179	Processed	T1		Unknown					288516	3351213	11.34	-0.03	C6H6O6	M-H	173.009	173.009	.9428 (ppm)	0	0	N/A	Method	True	Pass	Confirmed
cis-aconitic acid	11.37	Target Compound	96_2_X_X_Peat_Plant4	180	Processed	T1		Unknown					280726	3069397	11.34	-0.03	C6H6O6	M-H	173.009	173.009	.4137 (ppm)	0	0	N/A	Method	True	Pass	Confirmed
cis-aconitic acid	11.37	Target Compound	96_X_X_Peat_Plant4	181	Processed	T1		Unknown					272557	3671243	11.35	-0.02	C6H6O6	M-H	173.009	173.009	.5901 (ppm)	0	0	N/A	Method	True	Pass	Confirmed
cis-aconitic acid	11.37	Target Compound	Pool_24h_01	182	Processed	T1		Unknown					740575	11918067	11.37	0.00	C6H6O6	M-H	173.009	173.009	-1.0857 (ppm)	0	0	N/A	Method	True	Pass	Confirmed
cis-aconitic acid	11.37	Target Compound	Pool_24h_02	183	Processed	T1		Unknown					384299	5096382	11.36	-0.01	C6H6O6	M-H	173.009	173.009	-.8211 (ppm)	0	0	N/A	Method	True	Pass	Confirmed
cis-aconitic acid	11.37	Target Compound	Pool_24h_03	184	Processed	T1		Unknown					292035	4557674	11.35	-0.02	C6H6O6	M-H	173.009	173.009	-.3801 (ppm)	0	0	N/A	Manual	True	Pass	Confirmed
cis-aconitic acid	11.37	Target Compound	Pool_24h_04	185	Processed	T1		Unknown					301191	4325022	11.33	-0.04	C6H6O6	M-H	173.009	173.009	-.2037 (ppm)	0	0	N/A	Manual	True	Pass	Confirmed
cis-aconitic acid	11.37	Target Compound	Pool_24h_05	186	Processed	T1		Unknown					253453	3600395	11.33	-0.04	C6H6O6	M-H	173.009	173.009	.2373 (ppm)	0	0	N/A	Method	True	Pass	Confirmed
cis-aconitic acid	11.37	Target Compound	Pool_62h_01	187	Processed	T1		Unknown					284098	3528131	11.36	-0.01	C6H6O6	M-H	173.009	173.009	.1491 (ppm)	0	0	N/A	Method	True	Pass	Confirmed
cis-aconitic acid	11.37	Target Compound	Pool_62h_02	188	Processed	T1		Unknown					321148	4514977	11.35	-0.02	C6H6O6	M-H	173.009	173.009	.1491 (ppm)	0	0	N/A	Manual	True	Pass	Confirmed
cis-aconitic acid	11.37	Target Compound	Pool_62h_03	189	Processed	T1		Unknown					276076	3083339	11.35	-0.02	C6H6O6	M-H	173.009	173.009	-.3801 (ppm)	0	0	N/A	Method	True	Pass	Confirmed
cis-aconitic acid	11.37	Target Compound	Pool_62h_04	190	Processed	T1		Unknown					389006	5383317	11.23	-0.14	C6H6O6	M-H	173.009	173.009	-.1155 (ppm)	0	0	N/A	Manual	True	Pass	Confirmed
cis-aconitic acid	11.37	Target Compound	Pool_62h_05	191	Processed	T1		Unknown					271874	3248570	11.35	-0.02	C6H6O6	M-H	173.009	173.009	-.6447 (ppm)	0	0	N/A	Method	True	Pass	Confirmed
cis-aconitic acid	11.37	Target Compound	Std_Mix40_250_01	192	Processed	T1		Unknown					1480411	15507895	11.36	0.09	C6H6O6	M-H	173.009	173.009	-2.4968 (ppm)	0	0	N/A	Manual	True	Pass	Confirmed
cis-aconitic acid	11.37	Target Compound	Std_Mix40_250_01_b	193	Processed	T1		Unknown					1778658	18156491	11.36	0.09	C6H6O6	M-H	173.009	173.009	.1491 (ppm)	0	0	N/A	Manual	True	Pass	Confirmed
cis-aconitic acid	11.37	Target Compound	Std_Mix40_250_02	194	Processed	T1		Unknown					1145346	12051092	11.36	0.08	C6H6O6	M-H	173.009	173.009	-.2037 (ppm)	0	0	N/A	Method	True	Pass	Confirmed
cis-aconitic acid	11.37	Target Compound	Std_Mix40_250_03	195	Processed	T1		Unknown					895471	8634782	11.36	0.09	C6H6O6	M-H	173.009	173.009	-.2919 (ppm)	0	0	N/A	Manual	True	Pass	Confirmed
citric acid	10.8	Target Compound	01_2_F_B_Peat1	1	Processed	T1		Unknown					9020051	55069842	10.9	0.10	C6H8O7	M-H	191.02	191.02	1.1962 (ppm)	0	0	N/A	Manual	True	Pass	Confirmed
citric acid	10.8	Target Compound	01_F_B_Peat1	2	Processed	T1		Unknown					10666584	64294712	10.9	0.10	C6H8O7	M-H	191.02	191.02	.7169 (ppm)	0	0	N/A	Manual	True	Pass	Confirmed
citric acid	10.8	Target Compound	02_2_F_B_Peat1	3	Processed	T1		Unknown					3219122	21499494	10.88	0.08	C6H8O7	M-H	191.02	191.02	1.9151 (ppm)	0	0	N/A	Manual	True	Pass	Confirmed
citric acid	10.8	Target Compound	02_F_B_Peat1	4	Processed	T1		Unknown					3640325	27279445	10.89	0.09	C6H8O7	M-H	191.02	191.02	1.9950 (ppm)	0	0	N/A	Manual	True	Pass	Confirmed
citric acid	10.8	Target Compound	03_2_B_F_Peat1	5	Processed	T1		Unknown					6331465	45444345	10.87	0.07	C6H8O7	M-H	191.02	191.02	.7968 (ppm)	0	0	N/A	Manual	True	Pass	Confirmed
citric acid	10.8	Target Compound	03_B_F_Peat1	6	Processed	T1		Unknown					12162859	86676831	10.91	0.11	C6H8O7	M-H	191.02	191.02	.9565 (ppm)	0	0	N/A	Manual	True	Pass	Confirmed
citric acid	10.8	Target Compound	04_2_B_F_Peat1	7	Processed	T1		Unknown					3590602	25453099	10.91	0.11	C6H8O7	M-H	191.02	191.02	1.9950 (ppm)	0	0	N/A	Manual	True	Pass	Confirmed
citric acid	10.8	Target Compound	04_B_F_Peat1	8	Processed	T1		Unknown					4817525	34372798	10.91	0.11	C6H8O7	M-H	191.02	191.02	1.7554 (ppm)	0	0	N/A	Manual	True	Pass	Confirmed
citric acid	10.8	Target Compound	06_2_X_B_Peat1	9	Processed	T1		Unknown					10488137	68860974	10.92	0.12	C6H8O7	M-H	191.02	191.02	1.4358 (ppm)	0	0	N/A	Manual	True	Pass	Confirmed
citric acid	10.8	Target Compound	06_X_B_Peat1	10	Processed	T1		Unknown					8241355	51965853	10.89	0.09	C6H8O7	M-H	191.02	191.02	1.1163 (ppm)	0	0	N/A	Manual	True	Pass	Confirmed
citric acid	10.8	Target Compound	07_2_X_F_Peat1	11	Processed	T1		Unknown					8327625	60068925	10.9	0.10	C6H8O7	M-H	191.02	191.02	.8767 (ppm)	0	0	N/A	Manual	True	Pass	Confirmed
citric acid	10.8	Target Compound	07_X_F_Peat1	12	Processed	T1		Unknown					8999942	62515158	10.87	0.07	C6H8O7	M-H	191.02	191.02	.8767 (ppm)	0	0	N/A	Manual	True	Pass	Confirmed
citric acid	10.8	Target Compound	08_2_X_F_Peat1	13	Processed	T1		Unknown					3430772	28643353	10.89	0.09	C6H8O7	M-H	191.02	191.02	1.9950 (ppm)	0	0	N/A	Manual	True	Pass	Confirmed
citric acid	10.8	Target Compound	08_X_F_Peat1	14	Processed	T1		Unknown					4905257	37519268	10.92	0.12	C6H8O7	M-H	191.02	191.02	2.1548 (ppm)	0	0	N/A	Manual	True	Pass	Confirmed
citric acid	10.8	Target Compound	09_2_X_BF_Peat1	15	Processed	T1		Unknown					6637710	42749489	10.9	0.10	C6H8O7	M-H	191.02	191.02	.6370 (ppm)	0	0	N/A	Manual	True	Pass	Confirmed
citric acid	10.8	Target Compound	09_X_BF_Peat1	16	Processed	T1		Unknown					13999661	133588402	10.82	0.02	C6H8O7	M-H	191.02	191.02	.3974 (ppm)	0	0	N/A	Manual	True	Pass	Confirmed
citric acid	10.8	Target Compound	10_2_X_BF_Peat1	17	Processed	T1		Unknown					3656979	26185804	10.9	0.10	C6H8O7	M-H	191.02	191.02	1.9151 (ppm)	0	0	N/A	Manual	True	Pass	Confirmed
citric acid	10.8	Target Compound	10_X_BF_Peat1	18	Processed	T1		Unknown					3292032	23423243	10.89	0.09	C6H8O7	M-H	191.02	191.02	1.6755 (ppm)	0	0	N/A	Manual	True	Pass	Confirmed
citric acid	10.8	Target Compound	11_2_X_X_Peat1	19	Processed	T1		Unknown					9741319	66195839	10.92	0.12	C6H8O7	M-H	191.02	191.02	.7968 (ppm)	0	0	N/A	Manual	True	Pass	Confirmed
citric acid	10.8	Target Compound	11_X_X_Peat1	20	Processed	T1		Unknown					9635568	61059836	10.9	0.10	C6H8O7	M-H	191.02	191.02	.7169 (ppm)	0	0	N/A	Manual	True	Pass	Confirmed
citric acid	10.8	Target Compound	12_2_X_X_Peat1	21	Processed	T1		Unknown					4566548	33286491	10.91	0.11	C6H8O7	M-H	191.02	191.02	1.6755 (ppm)	0	0	N/A	Manual	True	Pass	Confirmed
citric acid	10.8	Target Compound	12_X_X_Peat1	22	Processed	T1		Unknown					5054155	36109069	10.92	0.12	C6H8O7	M-H	191.02	191.02	1.9950 (ppm)	0	0	N/A	Manual	True	Pass	Confirmed
citric acid	10.8	Target Compound	13_2_F_B_Peat2	23	Processed	T1		Unknown					5364723	42172599	10.9	0.10	C6H8O7	M-H	191.02	191.02	.6370 (ppm)	0	0	N/A	Manual	True	Pass	Confirmed
citric acid	10.8	Target Compound	13_F_B_Peat2	24	Processed	T1		Unknown					8347920	52412367	10.92	0.12	C6H8O7	M-H	191.02	191.02	.9565 (ppm)	0	0	N/A	Manual	True	Pass	Confirmed
citric acid	10.8	Target Compound	14_2_F_B_Peat2	25	Processed	T1		Unknown					3909237	27446506	10.91	0.11	C6H8O7	M-H	191.02	191.02	2.1548 (ppm)	0	0	N/A	Manual	True	Pass	Confirmed
citric acid	10.8	Target Compound	14_F_B_Peat2	26	Processed	T1		Unknown					2855159	22291168	10.89	0.09	C6H8O7	M-H	191.02	191.02	2.2346 (ppm)	0	0	N/A	Manual	True	Pass	Confirmed
citric acid	10.8	Target Compound	15_2_B_F_Peat2	27	Processed	T1		Unknown					4634572	35566274	10.9	0.10	C6H8O7	M-H	191.02	191.02	.6370 (ppm)	0	0	N/A	Manual	True	Pass	Confirmed
citric acid	10.8	Target Compound	15_B_F_Peat2	28	Processed	T1		Unknown					6446568	40805026	10.9	0.10	C6H8O7	M-H	191.02	191.02	1.1962 (ppm)	0	0	N/A	Manual	True	Pass	Confirmed
citric acid	10.8	Target Compound	16_2_B_F_Peat2	29	Processed	T1		Unknown					3185674	26151127	10.9	0.10	C6H8O7	M-H	191.02	191.02	1.9151 (ppm)	0	0	N/A	Manual	True	Pass	Confirmed
citric acid	10.8	Target Compound	16_B_F_Peat2	30	Processed	T1		Unknown					3242885	24478641	10.89	0.09	C6H8O7	M-H	191.02	191.02	1.6755 (ppm)	0	0	N/A	Manual	True	Pass	Confirmed
citric acid	10.8	Target Compound	17_2_X_B_Peat2	31	Processed	T1		Unknown					6791091	47128980	10.93	0.13	C6H8O7	M-H	191.02	191.02	1.4358 (ppm)	0	0	N/A	Manual	True	Pass	Confirmed
citric acid	10.8	Target Compound	17_X_B_Peat2	32	Processed	T1		Unknown					8776764	53933896	10.94	0.14	C6H8O7	M-H	191.02	191.02	1.1163 (ppm)	0	0	N/A	Manual	True	Pass	Confirmed
citric acid	10.8	Target Compound	18_2_X_B_Peat2	33	Processed	T1		Unknown					5487415	35378644	10.93	0.13	C6H8O7	M-H	191.02	191.02	1.9151 (ppm)	0	0	N/A	Manual	True	Pass	Confirmed
citric acid	10.8	Target Compound	18_X_B_Peat2	34	Processed	T1		Unknown					3857626	23683916	10.9	0.10	C6H8O7	M-H	191.02	191.02	1.6755 (ppm)	0	0	N/A	Manual	True	Pass	Confirmed
citric acid	10.8	Target Compound	19_2_X_F_Peat2	35	Processed	T1		Unknown					5648090	43908200	10.9	0.10	C6H8O7	M-H	191.02	191.02	1.2761 (ppm)	0	0	N/A	Manual	True	Pass	Confirmed
citric acid	10.8	Target Compound	19_X_F_Peat2	36	Processed	T1		Unknown					4892419	35170783	10.88	0.08	C6H8O7	M-H	191.02	191.02	1.1163 (ppm)	0	0	N/A	Manual	True	Pass	Confirmed
citric acid	10.8	Target Compound	20_2_X_F_Peat2	37	Processed	T1		Unknown					5948496	40237830	10.92	0.12	C6H8O7	M-H	191.02	191.02	1.8352 (ppm)	0	0	N/A	Manual	True	Pass	Confirmed
citric acid	10.8	Target Compound	20_X_F_Peat2	38	Processed	T1		Unknown					4506443	32816533	10.89	0.09	C6H8O7	M-H	191.02	191.02	1.8352 (ppm)	0	0	N/A	Manual	True	Pass	Confirmed
citric acid	10.8	Target Compound	21_2_X_BF_Peat2	39	Processed	T1		Unknown					6744430	44623961	10.92	0.12	C6H8O7	M-H	191.02	191.02	1.0364 (ppm)	0	0	N/A	Manual	True	Pass	Confirmed
citric acid	10.8	Target Compound	21_X_BF_Peat2	40	Processed	T1		Unknown					4826362	35729163	10.9	0.10	C6H8O7	M-H	191.02	191.02	1.4358 (ppm)	0	0	N/A	Manual	True	Pass	Confirmed
citric acid	10.8	Target Compound	22_2_X_BF_Peat2	41	Processed	T1		Unknown					3614516	25171213	10.9	0.10	C6H8O7	M-H	191.02	191.02	1.5956 (ppm)	0	0	N/A	Manual	True	Pass	Confirmed
citric acid	10.8	Target Compound	22_X_BF_Peat2	42	Processed	T1		Unknown					3666430	22898334	10.89	0.09	C6H8O7	M-H	191.02	191.02	1.8352 (ppm)	0	0	N/A	Manual	True	Pass	Confirmed
citric acid	10.8	Target Compound	23_2_X_X_Peat2	43	Processed	T1		Unknown					5418046	40061650	10.9	0.10	C6H8O7	M-H	191.02	191.02	1.4358 (ppm)	0	0	N/A	Manual	True	Pass	Confirmed
citric acid	10.8	Target Compound	23_X_X_Peat2	44	Processed	T1		Unknown					5137196	33612507	10.89	0.09	C6H8O7	M-H	191.02	191.02	1.3560 (ppm)	0	0	N/A	Manual	True	Pass	Confirmed
citric acid	10.8	Target Compound	24_2_X_X_Peat2	45	Processed	T1		Unknown					3628708	25163635	10.88	0.08	C6H8O7	M-H	191.02	191.02	1.6755 (ppm)	0	0	N/A	Manual	True	Pass	Confirmed
citric acid	10.8	Target Compound	24_X_X_Peat2	46	Processed	T1		Unknown					3250926	23023767	10.87	0.07	C6H8O7	M-H	191.02	191.02	1.8352 (ppm)	0	0	N/A	Manual	True	Pass	Confirmed
citric acid	10.8	Target Compound	25_2_F_B_Peat3	47	Processed	T1		Unknown					3165130	25074442	10.89	0.09	C6H8O7	M-H	191.02	191.02	1.8352 (ppm)	0	0	N/A	Manual	True	Pass	Confirmed
citric acid	10.8	Target Compound	25_F_B_Peat3	48	Processed	T1		Unknown					4552448	25581928	10.89	0.09	C6H8O7	M-H	191.02	191.02	1.2761 (ppm)	0	0	N/A	Manual	True	Pass	Confirmed
citric acid	10.8	Target Compound	26_2_F_B_Peat3	49	Processed	T1		Unknown					3581075	24183558	10.89	0.09	C6H8O7	M-H	191.02	191.02	1.9950 (ppm)	0	0	N/A	Manual	True	Pass	Confirmed
citric acid	10.8	Target Compound	26_F_B_Peat3	50	Processed	T1		Unknown					4114636	27972438	10.91	0.11	C6H8O7	M-H	191.02	191.02	1.6755 (ppm)	0	0	N/A	Manual	True	Pass	Confirmed
citric acid	10.8	Target Compound	27_2_B_F_Peat3	51	Processed	T1		Unknown					4353354	29446799	10.91	0.11	C6H8O7	M-H	191.02	191.02	1.2761 (ppm)	0	0	N/A	Manual	True	Pass	Confirmed
citric acid	10.8	Target Compound	27_B_F_Peat3	52	Processed	T1		Unknown					5377652	38669479	10.92	0.12	C6H8O7	M-H	191.02	191.02	1.9950 (ppm)	0	0	N/A	Manual	True	Pass	Confirmed
citric acid	10.8	Target Compound	28_2_B_F_Peat3	53	Processed	T1		Unknown					2651873	21155434	10.88	0.08	C6H8O7	M-H	191.02	191.02	1.8352 (ppm)	0	0	N/A	Manual	True	Pass	Confirmed
citric acid	10.8	Target Compound	28_B_F_Peat3	54	Processed	T1		Unknown					3614246	25780841	10.89	0.09	C6H8O7	M-H	191.02	191.02	2.0749 (ppm)	0	0	N/A	Manual	True	Pass	Confirmed
citric acid	10.8	Target Compound	30_2_X_B_Peat3	55	Processed	T1		Unknown					4114587	30250924	10.9	0.10	C6H8O7	M-H	191.02	191.02	1.3560 (ppm)	0	0	N/A	Manual	True	Pass	Confirmed
citric acid	10.8	Target Compound	30_X_B_Peat3	56	Processed	T1		Unknown					3524710	23135922	10.89	0.09	C6H8O7	M-H	191.02	191.02	1.1962 (ppm)	0	0	N/A	Manual	True	Pass	Confirmed
citric acid	10.8	Target Compound	31_2_X_F_Peat3	57	Processed	T1		Unknown					3775993	26896572	10.89	0.09	C6H8O7	M-H	191.02	191.02	1.9151 (ppm)	0	0	N/A	Manual	True	Pass	Confirmed
citric acid	10.8	Target Compound	31_X_F_Peat3	58	Processed	T1		Unknown					4961226	40442477	10.92	0.12	C6H8O7	M-H	191.02	191.02	1.9151 (ppm)	0	0	N/A	Manual	True	Pass	Confirmed
citric acid	10.8	Target Compound	32_2_X_F_Peat3	59	Processed	T1		Unknown					3807025	28159143	10.88	0.08	C6H8O7	M-H	191.02	191.02	1.5956 (ppm)	0	0	N/A	Manual	True	Pass	Confirmed
citric acid	10.8	Target Compound	32_X_F_Peat3	60	Processed	T1		Unknown					4069623	31874747	10.89	0.09	C6H8O7	M-H	191.02	191.02	1.4358 (ppm)	0	0	N/A	Manual	True	Pass	Confirmed
citric acid	10.8	Target Compound	33_2_X_BF_Peat3	61	Processed	T1		Unknown					3478073	27227029	10.9	0.10	C6H8O7	M-H	191.02	191.02	1.7554 (ppm)	0	0	N/A	Manual	True	Pass	Confirmed
citric acid	10.8	Target Compound	33_X_BF_Peat3	62	Processed	T1		Unknown					4150166	25189009	10.9	0.10	C6H8O7	M-H	191.02	191.02	1.9151 (ppm)	0	0	N/A	Manual	True	Pass	Confirmed
citric acid	10.8	Target Compound	34_2_X_BF_Peat3	63	Processed	T1		Unknown					4113356	30050964	10.9	0.10	C6H8O7	M-H	191.02	191.02	1.3560 (ppm)	0	0	N/A	Manual	True	Pass	Confirmed
citric acid	10.8	Target Compound	34_X_BF_Peat3	64	Processed	T1		Unknown					4459720	30811849	10.91	0.11	C6H8O7	M-H	191.02	191.02	1.5956 (ppm)	0	0	N/A	Manual	True	Pass	Confirmed
citric acid	10.8	Target Compound	35_2_X_X_Peat3	65	Processed	T1		Unknown					4152424	29520940	10.91	0.11	C6H8O7	M-H	191.02	191.02	1.9151 (ppm)	0	0	N/A	Manual	True	Pass	Confirmed
citric acid	10.8	Target Compound	35_X_X_Peat3	66	Processed	T1		Unknown					4188640	33571082	10.89	0.09	C6H8O7	M-H	191.02	191.02	1.7554 (ppm)	0	0	N/A	Manual	True	Pass	Confirmed
citric acid	10.8	Target Compound	36_2_X_X_Peat3	67	Processed	T1		Unknown					6339351	45448205	10.93	0.13	C6H8O7	M-H	191.02	191.02	1.7554 (ppm)	0	0	N/A	Manual	True	Pass	Confirmed
citric acid	10.8	Target Compound	36_X_X_Peat3	68	Processed	T1		Unknown					4044453	30571393	10.89	0.09	C6H8O7	M-H	191.02	191.02	1.4358 (ppm)	0	0	N/A	Manual	True	Pass	Confirmed
citric acid	10.8	Target Compound	37_2_F_B_Peat4	69	Processed	T1		Unknown					3195519	24472179	10.9	0.10	C6H8O7	M-H	191.02	191.02	1.8352 (ppm)	0	0	N/A	Manual	True	Pass	Confirmed
citric acid	10.8	Target Compound	37_F_B_Peat4	70	Processed	T1		Unknown					3531018	24029502	10.89	0.09	C6H8O7	M-H	191.02	191.02	1.6755 (ppm)	0	0	N/A	Manual	True	Pass	Confirmed
citric acid	10.8	Target Compound	39_2_B_F_Peat4	71	Processed	T1		Unknown					3189867	25072566	10.89	0.09	C6H8O7	M-H	191.02	191.02	1.5157 (ppm)	0	0	N/A	Manual	True	Pass	Confirmed
citric acid	10.8	Target Compound	39_B_F_Peat4	72	Processed	T1		Unknown					5491256	40214023	10.9	0.10	C6H8O7	M-H	191.02	191.02	1.4358 (ppm)	0	0	N/A	Manual	True	Pass	Confirmed
citric acid	10.8	Target Compound	40_2_F_B_Peat4	73	Processed	T1		Unknown					3371329	24993833	10.9	0.10	C6H8O7	M-H	191.02	191.02	1.7554 (ppm)	0	0	N/A	Manual	True	Pass	Confirmed
citric acid	10.8	Target Compound	40_B_F_Peat4	74	Processed	T1		Unknown					3929169	30316694	10.9	0.10	C6H8O7	M-H	191.02	191.02	1.7554 (ppm)	0	0	N/A	Manual	True	Pass	Confirmed
citric acid	10.8	Target Compound	41_2_X_B_Peat4	75	Processed	T1		Unknown					3873727	30029949	10.91	0.11	C6H8O7	M-H	191.02	191.02	1.2761 (ppm)	0	0	N/A	Manual	True	Pass	Confirmed
citric acid	10.8	Target Compound	41_X_B_Peat4	76	Processed	T1		Unknown					3292105	19762895	10.89	0.09	C6H8O7	M-H	191.02	191.02	1.8352 (ppm)	0	0	N/A	Manual	True	Pass	Confirmed
citric acid	10.8	Target Compound	42_2_X_B_Peat4	77	Processed	T1		Unknown					3476248	29454175	10.9	0.10	C6H8O7	M-H	191.02	191.02	1.9151 (ppm)	0	0	N/A	Manual	True	Pass	Confirmed
citric acid	10.8	Target Compound	42_X_B_Peat4	78	Processed	T1		Unknown					3582708	28556390	10.89	0.09	C6H8O7	M-H	191.02	191.02	1.8352 (ppm)	0	0	N/A	Manual	True	Pass	Confirmed
citric acid	10.8	Target Compound	43_2_X_F_Peat4	79	Processed	T1		Unknown					3783593	21846514	10.89	0.09	C6H8O7	M-H	191.02	191.02	1.5956 (ppm)	0	0	N/A	Manual	True	Pass	Confirmed
citric acid	10.8	Target Compound	43_X_F_Peat4	80	Processed	T1		Unknown					4194893	26477733	10.89	0.09	C6H8O7	M-H	191.02	191.02	1.2761 (ppm)	0	0	N/A	Manual	True	Pass	Confirmed
citric acid	10.8	Target Compound	44_2_X_F_Peat4	81	Processed	T1		Unknown					5237700	32211873	10.92	0.12	C6H8O7	M-H	191.02	191.02	1.5157 (ppm)	0	0	N/A	Manual	True	Pass	Confirmed
citric acid	10.8	Target Compound	44_X_F_Peat4	82	Processed	T1		Unknown					3610129	23717819	10.87	0.07	C6H8O7	M-H	191.02	191.02	1.8352 (ppm)	0	0	N/A	Manual	True	Pass	Confirmed
citric acid	10.8	Target Compound	45_2_X_BF_Peat4	83	Processed	T1		Unknown					4325980	26728317	10.91	0.11	C6H8O7	M-H	191.02	191.02	1.9151 (ppm)	0	0	N/A	Manual	True	Pass	Confirmed
citric acid	10.8	Target Compound	45_X_BF_Peat4	84	Processed	T1		Unknown					5280270	33202833	10.93	0.13	C6H8O7	M-H	191.02	191.02	1.9151 (ppm)	0	0	N/A	Manual	True	Pass	Confirmed
citric acid	10.8	Target Compound	46_2_X_BF_Peat4	85	Processed	T1		Unknown					3080572	22415314	10.88	0.08	C6H8O7	M-H	191.02	191.02	1.1962 (ppm)	0	0	N/A	Manual	True	Pass	Confirmed
citric acid	10.8	Target Compound	46_X_BF_Peat4	86	Processed	T1		Unknown					3074763	19876709	10.87	0.07	C6H8O7	M-H	191.02	191.02	1.6755 (ppm)	0	0	N/A	Manual	True	Pass	Confirmed
citric acid	10.8	Target Compound	47_2_X_X_Peat4	87	Processed	T1		Unknown					4372416	24256230	10.9	0.10	C6H8O7	M-H	191.02	191.02	1.8352 (ppm)	0	0	N/A	Manual	True	Pass	Confirmed
citric acid	10.8	Target Compound	47_X_X_Peat4	88	Processed	T1		Unknown					3446502	22654646	10.88	0.08	C6H8O7	M-H	191.02	191.02	1.8352 (ppm)	0	0	N/A	Manual	True	Pass	Confirmed
citric acid	10.8	Target Compound	48_2_X_X_Peat4	89	Processed	T1		Unknown					3921455	23682746	10.91	0.11	C6H8O7	M-H	191.02	191.02	1.7554 (ppm)	0	0	N/A	Manual	True	Pass	Confirmed
citric acid	10.8	Target Compound	48_X_X_Peat4	90	Processed	T1		Unknown					4339647	27641098	10.9	0.10	C6H8O7	M-H	191.02	191.02	1.9950 (ppm)	0	0	N/A	Manual	True	Pass	Confirmed
citric acid	10.8	Target Compound	49_2_F_B_Peat_Plant1	91	Processed	T1		Unknown					2812761	25571550	10.87	0.07	C6H8O7	M-H	191.02	191.02	1.6755 (ppm)	0	0	N/A	Manual	True	Pass	Confirmed
citric acid	10.8	Target Compound	49_F_B_Peat_Plant1	92	Processed	T1		Unknown					2951795	18416689	10.88	0.08	C6H8O7	M-H	191.02	191.02	1.7554 (ppm)	0	0	N/A	Manual	True	Pass	Confirmed
citric acid	10.8	Target Compound	50_2_F_B_Peat_Plant1	93	Processed	T1		Unknown					4433813	30367043	10.9	0.10	C6H8O7	M-H	191.02	191.02	1.6755 (ppm)	0	0	N/A	Manual	True	Pass	Confirmed
citric acid	10.8	Target Compound	50_F_B_Peat_Plant1	94	Processed	T1		Unknown					3702777	29891255	10.88	0.08	C6H8O7	M-H	191.02	191.02	2.1548 (ppm)	0	0	N/A	Manual	True	Pass	Confirmed
citric acid	10.8	Target Compound	51_2_B_F_Peat_Plant1	95	Processed	T1		Unknown					3389644	25689160	10.88	0.08	C6H8O7	M-H	191.02	191.02	2.0749 (ppm)	0	0	N/A	Manual	True	Pass	Confirmed
citric acid	10.8	Target Compound	51_B_F_Peat_Plant1	96	Processed	T1		Unknown					4182854	31556820	10.9	0.10	C6H8O7	M-H	191.02	191.02	2.0749 (ppm)	0	0	N/A	Manual	True	Pass	Confirmed
citric acid	10.8	Target Compound	52_2_B_F_Peat_Plant1	97	Processed	T1		Unknown					2323677	15751693	10.88	0.08	C6H8O7	M-H	191.02	191.02	1.5157 (ppm)	0	0	N/A	Manual	True	Pass	Confirmed
citric acid	10.8	Target Compound	52_B_F_Peat_Plant1	98	Processed	T1		Unknown					2871668	19134604	10.88	0.08	C6H8O7	M-H	191.02	191.02	2.0749 (ppm)	0	0	N/A	Manual	True	Pass	Confirmed
citric acid	10.8	Target Compound	53_2_X_B_Peat_Plant1	99	Processed	T1		Unknown					2687376	21258886	10.87	0.07	C6H8O7	M-H	191.02	191.02	1.3560 (ppm)	0	0	N/A	Manual	True	Pass	Confirmed
citric acid	10.8	Target Compound	53_X_B_Peat_Plant1	100	Processed	T1		Unknown					2453631	16729700	10.9	0.10	C6H8O7	M-H	191.02	191.02	2.3145 (ppm)	0	0	N/A	Manual	True	Pass	Confirmed
citric acid	10.8	Target Compound	54_2_X_B_Peat_Plant1	101	Processed	T1		Unknown					2562600	21581933	10.89	0.09	C6H8O7	M-H	191.02	191.02	1.4358 (ppm)	0	0	N/A	Manual	True	Pass	Confirmed
citric acid	10.8	Target Compound	54_X_B_Peat_Plant1	102	Processed	T1		Unknown					4509933	27891367	10.92	0.12	C6H8O7	M-H	191.02	191.02	1.9151 (ppm)	0	0	N/A	Manual	True	Pass	Confirmed
citric acid	10.8	Target Compound	55_2_X_F_Peat_Plant1	103	Processed	T1		Unknown					3319467	25189292	10.89	0.09	C6H8O7	M-H	191.02	191.02	2.1548 (ppm)	0	0	N/A	Manual	True	Pass	Confirmed
citric acid	10.8	Target Compound	55_X_F_Peat_Plant1	104	Processed	T1		Unknown					2927583	19151671	10.91	0.11	C6H8O7	M-H	191.02	191.02	2.0749 (ppm)	0	0	N/A	Manual	True	Pass	Confirmed
citric acid	10.8	Target Compound	56_2_X_F_Peat_Plant1	105	Processed	T1		Unknown					3119673	19174907	10.89	0.09	C6H8O7	M-H	191.02	191.02	1.8352 (ppm)	0	0	N/A	Manual	True	Pass	Confirmed
citric acid	10.8	Target Compound	56_X_F_Peat_Plant1	106	Processed	T1		Unknown					3960731	31726686	10.9	0.10	C6H8O7	M-H	191.02	191.02	1.9151 (ppm)	0	0	N/A	Manual	True	Pass	Confirmed
citric acid	10.8	Target Compound	58_2_X_BF_Peat_Plant1	107	Processed	T1		Unknown					2957796	22827760	10.88	0.08	C6H8O7	M-H	191.02	191.02	1.6755 (ppm)	0	0	N/A	Manual	True	Pass	Confirmed
citric acid	10.8	Target Compound	58_X_BF_Peat_Plant1	108	Processed	T1		Unknown					2704174	19658437	10.89	0.09	C6H8O7	M-H	191.02	191.02	2.3944 (ppm)	0	0	N/A	Manual	True	Pass	Confirmed
citric acid	10.8	Target Compound	59_2_X_X_Peat_Plant1	109	Processed	T1		Unknown					4768398	34948989	10.92	0.12	C6H8O7	M-H	191.02	191.02	1.8352 (ppm)	0	0	N/A	Manual	True	Pass	Confirmed
citric acid	10.8	Target Compound	59_X_X_Peat_Plant1	110	Processed	T1		Unknown					3373645	27936563	10.89	0.09	C6H8O7	M-H	191.02	191.02	1.9151 (ppm)	0	0	N/A	Manual	True	Pass	Confirmed
citric acid	10.8	Target Compound	60_2_X_X_Peat_Plant1	111	Processed	T1		Unknown					3928078	29840427	10.84	0.04	C6H8O7	M-H	191.02	191.02	1.5956 (ppm)	0	0	N/A	Manual	True	Pass	Confirmed
citric acid	10.8	Target Compound	60_X_X_Peat_Plant1	112	Processed	T1		Unknown					3447888	24665210	10.89	0.09	C6H8O7	M-H	191.02	191.02	2.2346 (ppm)	0	0	N/A	Manual	True	Pass	Confirmed
citric acid	10.8	Target Compound	61_2_F_B_Peat_Plant2	113	Processed	T1		Unknown					2460865	20280292	10.89	0.09	C6H8O7	M-H	191.02	191.02	1.7554 (ppm)	0	0	N/A	Manual	True	Pass	Confirmed
citric acid	10.8	Target Compound	61_F_B_Peat_Plant2	114	Processed	T1		Unknown					3674999	24261901	10.9	0.10	C6H8O7	M-H	191.02	191.02	1.8352 (ppm)	0	0	N/A	Manual	True	Pass	Confirmed
citric acid	10.8	Target Compound	62_2_F_B_Peat_Plant2	115	Processed	T1		Unknown					2580055	19482274	10.87	0.07	C6H8O7	M-H	191.02	191.02	1.7554 (ppm)	0	0	N/A	Manual	True	Pass	Confirmed
citric acid	10.8	Target Compound	62_F_B_Peat_Plant2	116	Processed	T1		Unknown					3240234	23543673	10.9	0.10	C6H8O7	M-H	191.02	191.02	1.9950 (ppm)	0	0	N/A	Manual	True	Pass	Confirmed
citric acid	10.8	Target Compound	63_2_B_F_Peat_Plant2	117	Processed	T1		Unknown					3443412	25650170	10.91	0.11	C6H8O7	M-H	191.02	191.02	2.3944 (ppm)	0	0	N/A	Manual	True	Pass	Confirmed
citric acid	10.8	Target Compound	63_B_F_Peat_Plant2	118	Processed	T1		Unknown					3963262	30270706	10.9	0.10	C6H8O7	M-H	191.02	191.02	1.9151 (ppm)	0	0	N/A	Manual	True	Pass	Confirmed
citric acid	10.8	Target Compound	64_2_B_F_Peat_Plant2	119	Processed	T1		Unknown					2583982	20663376	10.87	0.07	C6H8O7	M-H	191.02	191.02	1.5956 (ppm)	0	0	N/A	Manual	True	Pass	Confirmed
citric acid	10.8	Target Compound	64_B_F_Peat_Plant2	120	Processed	T1		Unknown					3221443	24063501	10.88	0.08	C6H8O7	M-H	191.02	191.02	1.8352 (ppm)	0	0	N/A	Manual	True	Pass	Confirmed
citric acid	10.8	Target Compound	65_2_X_B_Peat_Plant2	121	Processed	T1		Unknown					3128519	23894640	10.89	0.09	C6H8O7	M-H	191.02	191.02	1.6755 (ppm)	0	0	N/A	Manual	True	Pass	Confirmed
citric acid	10.8	Target Compound	65_X_B_Peat_Plant2	122	Processed	T1		Unknown					3435141	21895341	10.9	0.10	C6H8O7	M-H	191.02	191.02	1.4358 (ppm)	0	0	N/A	Manual	True	Pass	Confirmed
citric acid	10.8	Target Compound	66_2_X_B_Peat_Plant2	123	Processed	T1		Unknown					2561404	21053001	10.83	0.03	C6H8O7	M-H	191.02	191.02	1.1163 (ppm)	0	0	N/A	Manual	True	Pass	Confirmed
citric acid	10.8	Target Compound	66_X_B_Peat_Plant2	124	Processed	T1		Unknown					3411572	23092786	10.91	0.11	C6H8O7	M-H	191.02	191.02	1.9950 (ppm)	0	0	N/A	Manual	True	Pass	Confirmed
citric acid	10.8	Target Compound	67_2_X_F_Peat_Plant2	125	Processed	T1		Unknown					3538630	24090948	10.89	0.09	C6H8O7	M-H	191.02	191.02	1.9151 (ppm)	0	0	N/A	Manual	True	Pass	Confirmed
citric acid	10.8	Target Compound	67_X_F_Peat_Plant2	126	Processed	T1		Unknown					4520600	34492789	10.9	0.10	C6H8O7	M-H	191.02	191.02	1.6755 (ppm)	0	0	N/A	Manual	True	Pass	Confirmed
citric acid	10.8	Target Compound	68_2_X_F_Peat_Plant2	127	Processed	T1		Unknown					3575469	26687663	10.89	0.09	C6H8O7	M-H	191.02	191.02	1.5157 (ppm)	0	0	N/A	Manual	True	Pass	Confirmed
citric acid	10.8	Target Compound	68_X_F_Peat_Plant2	128	Processed	T1		Unknown					4406796	31270274	10.93	0.13	C6H8O7	M-H	191.02	191.02	1.9950 (ppm)	0	0	N/A	Manual	True	Pass	Confirmed
citric acid	10.8	Target Compound	69_2_X_BF_Peat_Plant2	129	Processed	T1		Unknown					4297988	25330434	10.93	0.13	C6H8O7	M-H	191.02	191.02	2.2346 (ppm)	0	0	N/A	Manual	True	Pass	Confirmed
citric acid	10.8	Target Compound	69_X_BF_Peat_Plant2	130	Processed	T1		Unknown					4586724	32975093	10.91	0.11	C6H8O7	M-H	191.02	191.02	1.8352 (ppm)	0	0	N/A	Manual	True	Pass	Confirmed
citric acid	10.8	Target Compound	70_2_X_BF_Peat_Plant2	131	Processed	T1		Unknown					3022768	23670035	10.89	0.09	C6H8O7	M-H	191.02	191.02	1.8352 (ppm)	0	0	N/A	Manual	True	Pass	Confirmed
citric acid	10.8	Target Compound	70_X_BF_Peat_Plant2	132	Processed	T1		Unknown					3121271	19911949	10.9	0.10	C6H8O7	M-H	191.02	191.02	1.8352 (ppm)	0	0	N/A	Manual	True	Pass	Confirmed
citric acid	10.8	Target Compound	71_2_X_X_Peat_Plant2	133	Processed	T1		Unknown					4116574	29501562	10.91	0.11	C6H8O7	M-H	191.02	191.02	1.9950 (ppm)	0	0	N/A	Manual	True	Pass	Confirmed
citric acid	10.8	Target Compound	71_X_X_Peat_Plant2	134	Processed	T1		Unknown					4040894	27830249	10.9	0.10	C6H8O7	M-H	191.02	191.02	1.4358 (ppm)	0	0	N/A	Manual	True	Pass	Confirmed
citric acid	10.8	Target Compound	72_2_X_X_Peat_Plant2	135	Processed	T1		Unknown					4254473	27807883	10.9	0.10	C6H8O7	M-H	191.02	191.02	1.3560 (ppm)	0	0	N/A	Manual	True	Pass	Confirmed
citric acid	10.8	Target Compound	72_X_X_Peat_Plant2	136	Processed	T1		Unknown					3672854	27116154	10.9	0.10	C6H8O7	M-H	191.02	191.02	2.3145 (ppm)	0	0	N/A	Manual	True	Pass	Confirmed
citric acid	10.8	Target Compound	73_F_B_Peat_Plant2	137	Processed	T1		Unknown					3129055	23289679	10.89	0.09	C6H8O7	M-H	191.02	191.02	1.6755 (ppm)	0	0	N/A	Manual	True	Pass	Confirmed
citric acid	10.8	Target Compound	74_2_F_B_Peat_Plant3	138	Processed	T1		Unknown					2208489	19340731	10.84	0.04	C6H8O7	M-H	191.02	191.02	1.5956 (ppm)	0	0	N/A	Manual	True	Pass	Confirmed
citric acid	10.8	Target Compound	74_F_B_Peat_Plant3	139	Processed	T1		Unknown					3342241	19810526	10.89	0.09	C6H8O7	M-H	191.02	191.02	2.0749 (ppm)	0	0	N/A	Manual	True	Pass	Confirmed
citric acid	10.8	Target Compound	75_2_F_B_Peat_Plant3	140	Processed	T1		Unknown					3181079	24681533	10.9	0.10	C6H8O7	M-H	191.02	191.02	1.7554 (ppm)	0	0	N/A	Manual	True	Pass	Confirmed
citric acid	10.8	Target Compound	75_B_F_Peat_Plant3	141	Processed	T1		Unknown					2883933	20200985	10.86	0.06	C6H8O7	M-H	191.02	191.02	1.4358 (ppm)	0	0	N/A	Manual	True	Pass	Confirmed
citric acid	10.8	Target Compound	76_2_B_F_Peat_Plant3	142	Processed	T1		Unknown					2967125	23537107	10.89	0.09	C6H8O7	M-H	191.02	191.02	1.8352 (ppm)	0	0	N/A	Manual	True	Pass	Confirmed
citric acid	10.8	Target Compound	76_B_F_Peat_Plant3	143	Processed	T1		Unknown					3347964	20853237	10.9	0.10	C6H8O7	M-H	191.02	191.02	2.0749 (ppm)	0	0	N/A	Manual	True	Pass	Confirmed
citric acid	10.8	Target Compound	77_2_B_F_Peat_Plant3	144	Processed	T1		Unknown					2506961	19073731	10.87	0.07	C6H8O7	M-H	191.02	191.02	1.8352 (ppm)	0	0	N/A	Manual	True	Pass	Confirmed
citric acid	10.8	Target Compound	77_X_B_Peat_Plant3	145	Processed	T1		Unknown					3731785	26316494	10.9	0.10	C6H8O7	M-H	191.02	191.02	1.9950 (ppm)	0	0	N/A	Manual	True	Pass	Confirmed
citric acid	10.8	Target Compound	78_2_X_B_Peat_Plant3	146	Processed	T1		Unknown					3786256	26940301	10.91	0.11	C6H8O7	M-H	191.02	191.02	1.9151 (ppm)	0	0	N/A	Manual	True	Pass	Confirmed
citric acid	10.8	Target Compound	78_X_B_Peat_Plant3	147	Processed	T1		Unknown					3291298	23286670	10.88	0.08	C6H8O7	M-H	191.02	191.02	1.9950 (ppm)	0	0	N/A	Manual	True	Pass	Confirmed
citric acid	10.8	Target Compound	79_2_X_B_Peat_Plant3	148	Processed	T1		Unknown					3141126	22985019	10.9	0.10	C6H8O7	M-H	191.02	191.02	1.9950 (ppm)	0	0	N/A	Manual	True	Pass	Confirmed
citric acid	10.8	Target Compound	79_X_F_Peat_Plant3	149	Processed	T1		Unknown					2629115	20659048	10.86	0.06	C6H8O7	M-H	191.02	191.02	1.6755 (ppm)	0	0	N/A	Manual	True	Pass	Confirmed
citric acid	10.8	Target Compound	80_X_F_Peat_Plant3	150	Processed	T1		Unknown					4146864	34294877	10.91	0.11	C6H8O7	M-H	191.02	191.02	2.3145 (ppm)	0	0	N/A	Manual	True	Pass	Confirmed
citric acid	10.8	Target Compound	81_2_X_F_Peat_Plant3	151	Processed	T1		Unknown					3742864	28875475	10.9	0.10	C6H8O7	M-H	191.02	191.02	1.9950 (ppm)	0	0	N/A	Manual	True	Pass	Confirmed
citric acid	10.8	Target Compound	81_X_BF_Peat_Plant3	152	Processed	T1		Unknown					2708367	20688678	10.88	0.08	C6H8O7	M-H	191.02	191.02	1.7554 (ppm)	0	0	N/A	Manual	True	Pass	Confirmed
citric acid	10.8	Target Compound	82_2_X_BF_Peat_Plant3	153	Processed	T1		Unknown					3140507	27366008	10.9	0.10	C6H8O7	M-H	191.02	191.02	1.8352 (ppm)	0	0	N/A	Manual	True	Pass	Confirmed
citric acid	10.8	Target Compound	82_X_BF_Peat_Plant3	154	Processed	T1		Unknown					2805831	19260050	10.88	0.08	C6H8O7	M-H	191.02	191.02	1.8352 (ppm)	0	0	N/A	Manual	True	Pass	Confirmed
citric acid	10.8	Target Compound	83_2_X_BF_Peat_Plant3	155	Processed	T1		Unknown					2928391	25350035	10.9	0.10	C6H8O7	M-H	191.02	191.02	2.0749 (ppm)	0	0	N/A	Manual	True	Pass	Confirmed
citric acid	10.8	Target Compound	83_X_X_Peat_Plant3	156	Processed	T1		Unknown					3895756	28075220	10.89	0.09	C6H8O7	M-H	191.02	191.02	2.0749 (ppm)	0	0	N/A	Manual	True	Pass	Confirmed
citric acid	10.8	Target Compound	84_2_X_X_Peat_Plant3	157	Processed	T1		Unknown					3655413	24117942	10.89	0.09	C6H8O7	M-H	191.02	191.02	1.8352 (ppm)	0	0	N/A	Manual	True	Pass	Confirmed
citric acid	10.8	Target Compound	84_X_X_Peat_Plant3	158	Processed	T1		Unknown					3706103	25635086	10.89	0.09	C6H8O7	M-H	191.02	191.02	1.9950 (ppm)	0	0	N/A	Manual	True	Pass	Confirmed
citric acid	10.8	Target Compound	85_2_X_X_Peat_Plant3	159	Processed	T1		Unknown					3976289	29594316	10.89	0.09	C6H8O7	M-H	191.02	191.02	1.8352 (ppm)	0	0	N/A	Manual	True	Pass	Confirmed
citric acid	10.8	Target Compound	85_F_B_Peat_Plant3	160	Processed	T1		Unknown					3756435	28163803	10.91	0.11	C6H8O7	M-H	191.02	191.02	1.5956 (ppm)	0	0	N/A	Manual	True	Pass	Confirmed
citric acid	10.8	Target Compound	86_2_F_B_Peat_Plant4	161	Processed	T1		Unknown					3584139	27794640	10.9	0.10	C6H8O7	M-H	191.02	191.02	1.8352 (ppm)	0	0	N/A	Manual	True	Pass	Confirmed
citric acid	10.8	Target Compound	86_F_B_Peat_Plant4	162	Processed	T1		Unknown					4097769	24269625	10.91	0.11	C6H8O7	M-H	191.02	191.02	1.6755 (ppm)	0	0	N/A	Manual	True	Pass	Confirmed
citric acid	10.8	Target Compound	87_2_F_B_Peat_Plant4	163	Processed	T1		Unknown					2784281	23198817	10.9	0.10	C6H8O7	M-H	191.02	191.02	1.8352 (ppm)	0	0	N/A	Manual	True	Pass	Confirmed
citric acid	10.8	Target Compound	87_B_F_Peat_Plant4	164	Processed	T1		Unknown					3137533	22719229	10.88	0.08	C6H8O7	M-H	191.02	191.02	1.5157 (ppm)	0	0	N/A	Manual	True	Pass	Confirmed
citric acid	10.8	Target Compound	88_2_B_F_Peat_Plant4	165	Processed	T1		Unknown					4180284	24886224	10.92	0.12	C6H8O7	M-H	191.02	191.02	1.7554 (ppm)	0	0	N/A	Manual	True	Pass	Confirmed
citric acid	10.8	Target Compound	88_B_F_Peat_Plant4	166	Processed	T1		Unknown					3870361	23190914	10.9	0.10	C6H8O7	M-H	191.02	191.02	1.8352 (ppm)	0	0	N/A	Manual	True	Pass	Confirmed
citric acid	10.8	Target Compound	89_2_B_F_Peat_Plant4	167	Processed	T1		Unknown					3120512	19550161	10.9	0.10	C6H8O7	M-H	191.02	191.02	1.9151 (ppm)	0	0	N/A	Manual	True	Pass	Confirmed
citric acid	10.8	Target Compound	89_X_B_Peat_Plant4	168	Processed	T1		Unknown					3031396	19385493	10.89	0.09	C6H8O7	M-H	191.02	191.02	1.5956 (ppm)	0	0	N/A	Manual	True	Pass	Confirmed
citric acid	10.8	Target Compound	90_2_X_B_Peat_Plant4	169	Processed	T1		Unknown					2368469	17431783	10.85	0.05	C6H8O7	M-H	191.02	191.02	1.5157 (ppm)	0	0	N/A	Manual	True	Pass	Confirmed
citric acid	10.8	Target Compound	90_X_B_Peat_Plant4	170	Processed	T1		Unknown					4772244	27666159	10.91	0.11	C6H8O7	M-H	191.02	191.02	1.9950 (ppm)	0	0	N/A	Manual	True	Pass	Confirmed
citric acid	10.8	Target Compound	91_2_X_B_Peat_Plant4	171	Processed	T1		Unknown					4992988	31883684	10.93	0.13	C6H8O7	M-H	191.02	191.02	1.7554 (ppm)	0	0	N/A	Manual	True	Pass	Confirmed
citric acid	10.8	Target Compound	91_X_F_Peat_Plant4	172	Processed	T1		Unknown					3891784	27728850	10.89	0.09	C6H8O7	M-H	191.02	191.02	1.6755 (ppm)	0	0	N/A	Manual	True	Pass	Confirmed
citric acid	10.8	Target Compound	92_2_X_F_Peat_Plant4	173	Processed	T1		Unknown					3071181	19706557	10.87	0.07	C6H8O7	M-H	191.02	191.02	1.5956 (ppm)	0	0	N/A	Manual	True	Pass	Confirmed
citric acid	10.8	Target Compound	92_X_F_Peat_Plant4	174	Processed	T1		Unknown					3688109	27285697	10.89	0.09	C6H8O7	M-H	191.02	191.02	1.6755 (ppm)	0	0	N/A	Manual	True	Pass	Confirmed
citric acid	10.8	Target Compound	93_2_X_F_Peat_Plant4	175	Processed	T1		Unknown					3908295	25379787	10.89	0.09	C6H8O7	M-H	191.02	191.02	1.8352 (ppm)	0	0	N/A	Manual	True	Pass	Confirmed
citric acid	10.8	Target Compound	93_X_BF_Peat_Plant4	176	Processed	T1		Unknown					3650373	20108435	10.9	0.10	C6H8O7	M-H	191.02	191.02	1.9151 (ppm)	0	0	N/A	Manual	True	Pass	Confirmed
citric acid	10.8	Target Compound	94_2_X_BF_Peat_Plant4	177	Processed	T1		Unknown					3132335	23284939	10.9	0.10	C6H8O7	M-H	191.02	191.02	1.8352 (ppm)	0	0	N/A	Manual	True	Pass	Confirmed
citric acid	10.8	Target Compound	94_X_BF_Peat_Plant4	178	Processed	T1		Unknown					4721157	30323034	10.91	0.11	C6H8O7	M-H	191.02	191.02	1.9151 (ppm)	0	0	N/A	Manual	True	Pass	Confirmed
citric acid	10.8	Target Compound	95_2_X_BF_peat_Plant4	179	Processed	T1		Unknown					3880743	26703069	10.92	0.12	C6H8O7	M-H	191.02	191.02	2.2346 (ppm)	0	0	N/A	Manual	True	Pass	Confirmed
citric acid	10.8	Target Compound	96_2_X_X_Peat_Plant4	180	Processed	T1		Unknown					3185115	20716784	10.86	0.06	C6H8O7	M-H	191.02	191.02	1.6755 (ppm)	0	0	N/A	Manual	True	Pass	Confirmed
citric acid	10.8	Target Compound	96_X_X_Peat_Plant4	181	Processed	T1		Unknown					3452483	23709856	10.89	0.09	C6H8O7	M-H	191.02	191.02	1.8352 (ppm)	0	0	N/A	Manual	True	Pass	Confirmed
citric acid	10.8	Target Compound	Pool_24h_01	182	Processed	T1		Unknown					12453009	78263663	10.88	0.08	C6H8O7	M-H	191.02	191.02	.7169 (ppm)	0	0	N/A	Manual	True	Pass	Confirmed
citric acid	10.8	Target Compound	Pool_24h_02	183	Processed	T1		Unknown					5280527	32466308	10.87	0.07	C6H8O7	M-H	191.02	191.02	1.0364 (ppm)	0	0	N/A	Manual	True	Pass	Confirmed
citric acid	10.8	Target Compound	Pool_24h_03	184	Processed	T1		Unknown					4167541	23998066	10.89	0.09	C6H8O7	M-H	191.02	191.02	1.7554 (ppm)	0	0	N/A	Manual	True	Pass	Confirmed
citric acid	10.8	Target Compound	Pool_24h_04	185	Processed	T1		Unknown					3923007	23895941	10.89	0.09	C6H8O7	M-H	191.02	191.02	1.8352 (ppm)	0	0	N/A	Manual	True	Pass	Confirmed
citric acid	10.8	Target Compound	Pool_24h_05	186	Processed	T1		Unknown					2846496	17109007	10.87	0.07	C6H8O7	M-H	191.02	191.02	1.5956 (ppm)	0	0	N/A	Manual	True	Pass	Confirmed
citric acid	10.8	Target Compound	Pool_62h_01	187	Processed	T1		Unknown					3060534	19067775	10.87	0.07	C6H8O7	M-H	191.02	191.02	1.7554 (ppm)	0	0	N/A	Manual	True	Pass	Confirmed
citric acid	10.8	Target Compound	Pool_62h_02	188	Processed	T1		Unknown					2934944	21037352	10.88	0.08	C6H8O7	M-H	191.02	191.02	2.3145 (ppm)	0	0	N/A	Manual	True	Pass	Confirmed
citric acid	10.8	Target Compound	Pool_62h_03	189	Processed	T1		Unknown					2631809	16709811	10.86	0.06	C6H8O7	M-H	191.02	191.02	1.5157 (ppm)	0	0	N/A	Manual	True	Pass	Confirmed
citric acid	10.8	Target Compound	Pool_62h_04	190	Processed	T1		Unknown					2800368	20603523	10.88	0.08	C6H8O7	M-H	191.02	191.02	1.5956 (ppm)	0	0	N/A	Manual	True	Pass	Confirmed
citric acid	10.8	Target Compound	Pool_62h_05	191	Processed	T1		Unknown					2886113	19988330	10.87	0.07	C6H8O7	M-H	191.02	191.02	1.9950 (ppm)	0	0	N/A	Manual	True	Pass	Confirmed
citric acid	10.8	Target Compound	Std_Mix40_250_01	192	Processed	T1		Unknown					10625471	96923733	10.81	0.01	C6H8O7	M-H	191.02	191.019	-3.2771 (ppm)	0	0	N/A	Method	True	Pass	Confirmed
citric acid	10.8	Target Compound	Std_Mix40_250_01_b	193	Processed	T1		Unknown					12652627	112300319	10.83	0.03	C6H8O7	M-H	191.02	191.02	.9565 (ppm)	0	0	N/A	Method	True	Pass	Confirmed
citric acid	10.8	Target Compound	Std_Mix40_250_02	194	Processed	T1		Unknown					5815396	79791061	10.85	0.05	C6H8O7	M-H	191.02	191.02	.3175 (ppm)	0	0	N/A	Manual	True	Pass	Confirmed
citric acid	10.8	Target Compound	Std_Mix40_250_03	195	Processed	T1		Unknown					893421	16092110	10.9	0.10	C6H8O7	M-H	191.02	191.02	.3974 (ppm)	0	0	N/A	Manual	True	Pass	Confirmed
gluconic acid	2.46	Target Compound	01_2_F_B_Peat1	1	Processed	T1		Unknown					168515127	3255675457	2.43	-0.03	C6H12O7	M-H	195.051	195.051	1.6192 (ppm)	0	0	N/A	Method	True	Pass	Confirmed
gluconic acid	2.46	Target Compound	01_F_B_Peat1	2	Processed	T1		Unknown					163980750	3195398015	2.46	0.00	C6H12O7	M-H	195.051	195.051	1.4627 (ppm)	0	0	N/A	Method	True	Pass	Confirmed
gluconic acid	2.46	Target Compound	02_2_F_B_Peat1	3	Processed	T1		Unknown					74020645	1335185334	2.46	0.00	C6H12O7	M-H	195.051	195.051	2.0103 (ppm)	0	0	N/A	Method	True	Pass	Confirmed
gluconic acid	2.46	Target Compound	02_F_B_Peat1	4	Processed	T1		Unknown					73752945	1265696261	2.44	-0.02	C6H12O7	M-H	195.051	195.052	2.1668 (ppm)	0	0	N/A	Method	True	Pass	Confirmed
gluconic acid	2.46	Target Compound	03_2_B_F_Peat1	5	Processed	T1		Unknown					167276782	3280107490	2.45	-0.01	C6H12O7	M-H	195.051	195.051	2.0103 (ppm)	0	0	N/A	Method	True	Pass	Confirmed
gluconic acid	2.46	Target Compound	03_B_F_Peat1	6	Processed	T1		Unknown					155374244	2901549814	2.45	-0.01	C6H12O7	M-H	195.051	195.052	2.4015 (ppm)	0	0	N/A	Method	True	Pass	Confirmed
gluconic acid	2.46	Target Compound	04_2_B_F_Peat1	7	Processed	T1		Unknown					76648452	1427587712	2.43	-0.03	C6H12O7	M-H	195.051	195.052	2.5579 (ppm)	0	0	N/A	Method	True	Pass	Confirmed
gluconic acid	2.46	Target Compound	04_B_F_Peat1	8	Processed	T1		Unknown					80903531	1285994769	2.44	-0.02	C6H12O7	M-H	195.051	195.052	3.4967 (ppm)	0	0	N/A	Method	True	Pass	Confirmed
gluconic acid	2.46	Target Compound	06_2_X_B_Peat1	9	Processed	T1		Unknown					137834188	2447979468	2.46	0.00	C6H12O7	M-H	195.051	195.052	2.8709 (ppm)	0	0	N/A	Method	True	Pass	Confirmed
gluconic acid	2.46	Target Compound	06_X_B_Peat1	10	Processed	T1		Unknown					152965972	2757695001	2.44	-0.02	C6H12O7	M-H	195.051	195.051	1.4627 (ppm)	0	0	N/A	Method	True	Pass	Confirmed
gluconic acid	2.46	Target Compound	07_2_X_F_Peat1	11	Processed	T1		Unknown					149168855	2960796135	2.47	0.01	C6H12O7	M-H	195.051	195.052	2.5579 (ppm)	0	0	N/A	Method	True	Pass	Confirmed
gluconic acid	2.46	Target Compound	07_X_F_Peat1	12	Processed	T1		Unknown					136261259	2568477417	2.44	-0.02	C6H12O7	M-H	195.051	195.052	3.3402 (ppm)	0	0	N/A	Method	True	Pass	Confirmed
gluconic acid	2.46	Target Compound	08_2_X_F_Peat1	13	Processed	T1		Unknown					86031424	1587721621	2.43	-0.03	C6H12O7	M-H	195.051	195.052	2.4015 (ppm)	0	0	N/A	Method	True	Pass	Confirmed
gluconic acid	2.46	Target Compound	08_X_F_Peat1	14	Processed	T1		Unknown					78780472	1319960662	2.43	-0.03	C6H12O7	M-H	195.051	195.052	2.1668 (ppm)	0	0	N/A	Method	True	Pass	Confirmed
gluconic acid	2.46	Target Compound	09_2_X_BF_Peat1	15	Processed	T1		Unknown					133001986	2547996630	2.46	0.00	C6H12O7	M-H	195.051	195.052	2.8709 (ppm)	0	0	N/A	Method	True	Pass	Confirmed
gluconic acid	2.46	Target Compound	09_X_BF_Peat1	16	Processed	T1		Unknown					150645529	2733574884	2.44	-0.02	C6H12O7	M-H	195.051	195.051	1.5410 (ppm)	0	0	N/A	Method	True	Pass	Confirmed
gluconic acid	2.46	Target Compound	10_2_X_BF_Peat1	17	Processed	T1		Unknown					72494103	1209739595	2.45	-0.01	C6H12O7	M-H	195.051	195.051	1.7757 (ppm)	0	0	N/A	Method	True	Pass	Confirmed
gluconic acid	2.46	Target Compound	10_X_BF_Peat1	18	Processed	T1		Unknown					72044526	1185337526	2.44	-0.02	C6H12O7	M-H	195.051	195.052	2.2450 (ppm)	0	0	N/A	Method	True	Pass	Confirmed
gluconic acid	2.46	Target Compound	11_2_X_X_Peat1	19	Processed	T1		Unknown					122196764	2281900050	2.45	-0.01	C6H12O7	M-H	195.051	195.051	1.8539 (ppm)	0	0	N/A	Method	True	Pass	Confirmed
gluconic acid	2.46	Target Compound	11_X_X_Peat1	20	Processed	T1		Unknown					136551751	2289936294	2.45	-0.01	C6H12O7	M-H	195.051	195.051	.6804 (ppm)	0	0	N/A	Method	True	Pass	Confirmed
gluconic acid	2.46	Target Compound	12_2_X_X_Peat1	21	Processed	T1		Unknown					73307154	1332849476	2.43	-0.03	C6H12O7	M-H	195.051	195.051	2.0103 (ppm)	0	0	N/A	Method	True	Pass	Confirmed
gluconic acid	2.46	Target Compound	12_X_X_Peat1	22	Processed	T1		Unknown					74689114	1340239676	2.43	-0.03	C6H12O7	M-H	195.051	195.052	2.7144 (ppm)	0	0	N/A	Method	True	Pass	Confirmed
gluconic acid	2.46	Target Compound	13_2_F_B_Peat2	23	Processed	T1		Unknown					127795277	2513283323	2.44	-0.02	C6H12O7	M-H	195.051	195.051	1.5410 (ppm)	0	0	N/A	Method	True	Pass	Confirmed
gluconic acid	2.46	Target Compound	13_F_B_Peat2	24	Processed	T1		Unknown					125852174	2250306830	2.44	-0.02	C6H12O7	M-H	195.051	195.051	1.3063 (ppm)	0	0	N/A	Method	True	Pass	Confirmed
gluconic acid	2.46	Target Compound	14_2_F_B_Peat2	25	Processed	T1		Unknown					80903910	1407448979	2.44	-0.02	C6H12O7	M-H	195.051	195.052	2.4797 (ppm)	0	0	N/A	Method	True	Pass	Confirmed
gluconic acid	2.46	Target Compound	14_F_B_Peat2	26	Processed	T1		Unknown					73607118	1302864775	2.45	-0.01	C6H12O7	M-H	195.051	195.052	2.6362 (ppm)	0	0	N/A	Method	True	Pass	Confirmed
gluconic acid	2.46	Target Compound	15_2_B_F_Peat2	27	Processed	T1		Unknown					119539901	2230462928	2.45	-0.01	C6H12O7	M-H	195.051	195.051	1.5410 (ppm)	0	0	N/A	Method	True	Pass	Confirmed
gluconic acid	2.46	Target Compound	15_B_F_Peat2	28	Processed	T1		Unknown					108418878	1958103473	2.46	0.00	C6H12O7	M-H	195.051	195.051	1.3845 (ppm)	0	0	N/A	Method	True	Pass	Confirmed
gluconic acid	2.46	Target Compound	16_2_B_F_Peat2	29	Processed	T1		Unknown					83232100	1515694612	2.47	0.01	C6H12O7	M-H	195.051	195.051	2.0886 (ppm)	0	0	N/A	Method	True	Pass	Confirmed
gluconic acid	2.46	Target Compound	16_B_F_Peat2	30	Processed	T1		Unknown					76092972	1391271141	2.45	-0.01	C6H12O7	M-H	195.051	195.051	2.0103 (ppm)	0	0	N/A	Method	True	Pass	Confirmed
gluconic acid	2.46	Target Compound	17_2_X_B_Peat2	31	Processed	T1		Unknown					103604138	1950337542	2.44	-0.02	C6H12O7	M-H	195.051	195.051	1.3063 (ppm)	0	0	N/A	Method	True	Pass	Confirmed
gluconic acid	2.46	Target Compound	17_X_B_Peat2	32	Processed	T1		Unknown					101400663	1786235056	2.44	-0.02	C6H12O7	M-H	195.051	195.052	2.7144 (ppm)	0	0	N/A	Method	True	Pass	Confirmed
gluconic acid	2.46	Target Compound	18_2_X_B_Peat2	33	Processed	T1		Unknown					75196805	1276871448	2.43	-0.03	C6H12O7	M-H	195.051	195.051	1.6192 (ppm)	0	0	N/A	Method	True	Pass	Confirmed
gluconic acid	2.46	Target Compound	18_X_B_Peat2	34	Processed	T1		Unknown					80714276	1381425749	2.45	-0.01	C6H12O7	M-H	195.051	195.051	2.0103 (ppm)	0	0	N/A	Method	True	Pass	Confirmed
gluconic acid	2.46	Target Compound	19_2_X_F_Peat2	35	Processed	T1		Unknown					113078833	2208834130	2.46	0.00	C6H12O7	M-H	195.051	195.051	1.5410 (ppm)	0	0	N/A	Method	True	Pass	Confirmed
gluconic acid	2.46	Target Compound	19_X_F_Peat2	36	Processed	T1		Unknown					98085998	1709459087	2.46	0.00	C6H12O7	M-H	195.051	195.052	2.2450 (ppm)	0	0	N/A	Method	True	Pass	Confirmed
gluconic acid	2.46	Target Compound	20_2_X_F_Peat2	37	Processed	T1		Unknown					90511554	1702974040	2.46	0.00	C6H12O7	M-H	195.051	195.051	1.4627 (ppm)	0	0	N/A	Method	True	Pass	Confirmed
gluconic acid	2.46	Target Compound	20_X_F_Peat2	38	Processed	T1		Unknown					74757355	1330709759	2.44	-0.02	C6H12O7	M-H	195.051	195.051	1.6974 (ppm)	0	0	N/A	Method	True	Pass	Confirmed
gluconic acid	2.46	Target Compound	21_2_X_BF_Peat2	39	Processed	T1		Unknown					102932080	1939475780	2.46	0.00	C6H12O7	M-H	195.051	195.051	1.8539 (ppm)	0	0	N/A	Method	True	Pass	Confirmed
gluconic acid	2.46	Target Compound	21_X_BF_Peat2	40	Processed	T1		Unknown					98388383	1750856834	2.44	-0.02	C6H12O7	M-H	195.051	195.052	2.2450 (ppm)	0	0	N/A	Method	True	Pass	Confirmed
gluconic acid	2.46	Target Compound	22_2_X_BF_Peat2	41	Processed	T1		Unknown					76434920	1362237564	2.45	-0.01	C6H12O7	M-H	195.051	195.051	.9934 (ppm)	0	0	N/A	Method	True	Pass	Confirmed
gluconic acid	2.46	Target Compound	22_X_BF_Peat2	42	Processed	T1		Unknown					74319772	1206508879	2.42	-0.04	C6H12O7	M-H	195.051	195.052	2.7926 (ppm)	0	0	N/A	Method	True	Pass	Confirmed
gluconic acid	2.46	Target Compound	23_2_X_X_Peat2	43	Processed	T1		Unknown					95214399	1598222185	2.46	0.00	C6H12O7	M-H	195.051	195.052	2.9491 (ppm)	0	0	N/A	Method	True	Pass	Confirmed
gluconic acid	2.46	Target Compound	23_X_X_Peat2	44	Processed	T1		Unknown					93059887	1597905029	2.45	-0.01	C6H12O7	M-H	195.051	195.052	3.8096 (ppm)	0	0	N/A	Method	True	Pass	Confirmed
gluconic acid	2.46	Target Compound	24_2_X_X_Peat2	45	Processed	T1		Unknown					71409836	1238688129	2.44	-0.02	C6H12O7	M-H	195.051	195.052	3.1056 (ppm)	0	0	N/A	Method	True	Pass	Confirmed
gluconic acid	2.46	Target Compound	24_X_X_Peat2	46	Processed	T1		Unknown					76481996	1375779784	2.43	-0.03	C6H12O7	M-H	195.051	195.051	1.7757 (ppm)	0	0	N/A	Method	True	Pass	Confirmed
gluconic acid	2.46	Target Compound	25_2_F_B_Peat3	47	Processed	T1		Unknown					98400514	1875257968	2.46	0.00	C6H12O7	M-H	195.051	195.051	1.9321 (ppm)	0	0	N/A	Method	True	Pass	Confirmed
gluconic acid	2.46	Target Compound	25_F_B_Peat3	48	Processed	T1		Unknown					89789601	1477692956	2.46	0.00	C6H12O7	M-H	195.051	195.052	2.5579 (ppm)	0	0	N/A	Method	True	Pass	Confirmed
gluconic acid	2.46	Target Compound	26_2_F_B_Peat3	49	Processed	T1		Unknown					78812743	1376619464	2.42	-0.04	C6H12O7	M-H	195.051	195.052	3.1838 (ppm)	0	0	N/A	Method	True	Pass	Confirmed
gluconic acid	2.46	Target Compound	26_F_B_Peat3	50	Processed	T1		Unknown					75180018	1194451058	2.46	0.00	C6H12O7	M-H	195.051	195.052	3.4967 (ppm)	0	0	N/A	Method	True	Pass	Confirmed
gluconic acid	2.46	Target Compound	27_2_B_F_Peat3	51	Processed	T1		Unknown					86879233	1465215716	2.44	-0.02	C6H12O7	M-H	195.051	195.052	2.8709 (ppm)	0	0	N/A	Method	True	Pass	Confirmed
gluconic acid	2.46	Target Compound	27_B_F_Peat3	52	Processed	T1		Unknown					84322640	1363402225	2.44	-0.02	C6H12O7	M-H	195.051	195.052	2.7144 (ppm)	0	0	N/A	Method	True	Pass	Confirmed
gluconic acid	2.46	Target Compound	28_2_B_F_Peat3	53	Processed	T1		Unknown					81730900	1406229083	2.43	-0.03	C6H12O7	M-H	195.051	195.052	2.1668 (ppm)	0	0	N/A	Method	True	Pass	Confirmed
gluconic acid	2.46	Target Compound	28_B_F_Peat3	54	Processed	T1		Unknown					75861876	1416645890	2.42	-0.04	C6H12O7	M-H	195.051	195.052	2.3233 (ppm)	0	0	N/A	Method	True	Pass	Confirmed
gluconic acid	2.46	Target Compound	30_2_X_B_Peat3	55	Processed	T1		Unknown					80364567	1274291227	2.46	0.00	C6H12O7	M-H	195.051	195.051	1.7757 (ppm)	0	0	N/A	Method	True	Pass	Confirmed
gluconic acid	2.46	Target Compound	30_X_B_Peat3	56	Processed	T1		Unknown					79521882	1443455077	2.44	-0.02	C6H12O7	M-H	195.051	195.052	2.7144 (ppm)	0	0	N/A	Method	True	Pass	Confirmed
gluconic acid	2.46	Target Compound	31_2_X_F_Peat3	57	Processed	T1		Unknown					83384972	1548263228	2.44	-0.02	C6H12O7	M-H	195.051	195.052	2.2450 (ppm)	0	0	N/A	Method	True	Pass	Confirmed
gluconic acid	2.46	Target Compound	31_X_F_Peat3	58	Processed	T1		Unknown					78985771	1160324650	2.43	-0.03	C6H12O7	M-H	195.051	195.052	2.6362 (ppm)	0	0	N/A	Method	True	Pass	Confirmed
gluconic acid	2.46	Target Compound	32_2_X_F_Peat3	59	Processed	T1		Unknown					92299071	1716706359	2.45	-0.01	C6H12O7	M-H	195.051	195.051	2.0103 (ppm)	0	0	N/A	Method	True	Pass	Confirmed
gluconic acid	2.46	Target Compound	32_X_F_Peat3	60	Processed	T1		Unknown					78136481	1247296652	2.42	-0.04	C6H12O7	M-H	195.051	195.052	2.7144 (ppm)	0	0	N/A	Method	True	Pass	Confirmed
gluconic acid	2.46	Target Compound	33_2_X_BF_Peat3	61	Processed	T1		Unknown					80189149	1364492062	2.43	-0.03	C6H12O7	M-H	195.051	195.051	2.0103 (ppm)	0	0	N/A	Method	True	Pass	Confirmed
gluconic acid	2.46	Target Compound	33_X_BF_Peat3	62	Processed	T1		Unknown					78299366	1313238162	2.45	-0.01	C6H12O7	M-H	195.051	195.052	2.8709 (ppm)	0	0	N/A	Method	True	Pass	Confirmed
gluconic acid	2.46	Target Compound	34_2_X_BF_Peat3	63	Processed	T1		Unknown					92742715	1587736895	2.43	-0.03	C6H12O7	M-H	195.051	195.052	3.3402 (ppm)	0	0	N/A	Method	True	Pass	Confirmed
gluconic acid	2.46	Target Compound	34_X_BF_Peat3	64	Processed	T1		Unknown					91483681	1364118432	2.45	-0.01	C6H12O7	M-H	195.051	195.052	2.8709 (ppm)	0	0	N/A	Method	True	Pass	Confirmed
gluconic acid	2.46	Target Compound	35_2_X_X_Peat3	65	Processed	T1		Unknown					77086601	1386762241	2.44	-0.02	C6H12O7	M-H	195.051	195.051	1.7757 (ppm)	0	0	N/A	Method	True	Pass	Confirmed
gluconic acid	2.46	Target Compound	35_X_X_Peat3	66	Processed	T1		Unknown					75262488	1354445049	2.49	0.03	C6H12O7	M-H	195.051	195.052	2.3233 (ppm)	0	0	N/A	Method	True	Pass	Confirmed
gluconic acid	2.46	Target Compound	36_2_X_X_Peat3	67	Processed	T1		Unknown					79259782	1396901260	2.44	-0.02	C6H12O7	M-H	195.051	195.051	1.3063 (ppm)	0	0	N/A	Method	True	Pass	Confirmed
gluconic acid	2.46	Target Compound	36_X_X_Peat3	68	Processed	T1		Unknown					81261876	1358660302	2.47	0.01	C6H12O7	M-H	195.051	195.051	1.9321 (ppm)	0	0	N/A	Method	True	Pass	Confirmed
gluconic acid	2.46	Target Compound	37_2_F_B_Peat4	69	Processed	T1		Unknown					76280919	1435461028	2.45	-0.01	C6H12O7	M-H	195.051	195.052	2.1668 (ppm)	0	0	N/A	Method	True	Pass	Confirmed
gluconic acid	2.46	Target Compound	37_F_B_Peat4	70	Processed	T1		Unknown					81533699	1409500728	2.43	-0.03	C6H12O7	M-H	195.051	195.052	2.7926 (ppm)	0	0	N/A	Method	True	Pass	Confirmed
gluconic acid	2.46	Target Compound	39_2_B_F_Peat4	71	Processed	T1		Unknown					83558397	1409077830	2.44	-0.02	C6H12O7	M-H	195.051	195.051	2.0886 (ppm)	0	0	N/A	Method	True	Pass	Confirmed
gluconic acid	2.46	Target Compound	39_B_F_Peat4	72	Processed	T1		Unknown					74616166	1009414351	2.43	-0.03	C6H12O7	M-H	195.051	195.052	2.6362 (ppm)	0	0	N/A	Method	True	Pass	Confirmed
gluconic acid	2.46	Target Compound	40_2_F_B_Peat4	73	Processed	T1		Unknown					80005076	1505115913	2.44	-0.02	C6H12O7	M-H	195.051	195.052	2.6362 (ppm)	0	0	N/A	Method	True	Pass	Confirmed
gluconic acid	2.46	Target Compound	40_B_F_Peat4	74	Processed	T1		Unknown					82447785	1401427797	2.42	-0.04	C6H12O7	M-H	195.051	195.051	1.9321 (ppm)	0	0	N/A	Method	True	Pass	Confirmed
gluconic acid	2.46	Target Compound	41_2_X_B_Peat4	75	Processed	T1		Unknown					69806486	1233413445	2.44	-0.02	C6H12O7	M-H	195.051	195.052	2.5579 (ppm)	0	0	N/A	Method	True	Pass	Confirmed
gluconic acid	2.46	Target Compound	41_X_B_Peat4	76	Processed	T1		Unknown					74839032	1161765942	2.44	-0.02	C6H12O7	M-H	195.051	195.051	2.0103 (ppm)	0	0	N/A	Method	True	Pass	Confirmed
gluconic acid	2.46	Target Compound	42_2_X_B_Peat4	77	Processed	T1		Unknown					78388614	1307582512	2.43	-0.03	C6H12O7	M-H	195.051	195.051	2.0886 (ppm)	0	0	N/A	Method	True	Pass	Confirmed
gluconic acid	2.46	Target Compound	42_X_B_Peat4	78	Processed	T1		Unknown					77779178	1379028431	2.43	-0.03	C6H12O7	M-H	195.051	195.051	1.6974 (ppm)	0	0	N/A	Method	True	Pass	Confirmed
gluconic acid	2.46	Target Compound	43_2_X_F_Peat4	79	Processed	T1		Unknown					87344162	1676187545	2.43	-0.03	C6H12O7	M-H	195.051	195.052	2.3233 (ppm)	0	0	N/A	Method	True	Pass	Confirmed
gluconic acid	2.46	Target Compound	43_X_F_Peat4	80	Processed	T1		Unknown					74633840	1209484200	2.43	-0.03	C6H12O7	M-H	195.051	195.051	1.8539 (ppm)	0	0	N/A	Method	True	Pass	Confirmed
gluconic acid	2.46	Target Compound	44_2_X_F_Peat4	81	Processed	T1		Unknown					91714937	1639603288	2.48	0.02	C6H12O7	M-H	195.051	195.051	1.8539 (ppm)	0	0	N/A	Method	True	Pass	Confirmed
gluconic acid	2.46	Target Compound	44_X_F_Peat4	82	Processed	T1		Unknown					76180213	1357597704	2.43	-0.03	C6H12O7	M-H	195.051	195.052	2.4015 (ppm)	0	0	N/A	Method	True	Pass	Confirmed
gluconic acid	2.46	Target Compound	45_2_X_BF_Peat4	83	Processed	T1		Unknown					75300137	1413928615	2.43	-0.03	C6H12O7	M-H	195.051	195.051	1.2280 (ppm)	0	0	N/A	Method	True	Pass	Confirmed
gluconic acid	2.46	Target Compound	45_X_BF_Peat4	84	Processed	T1		Unknown					70770408	1219181438	2.46	0.00	C6H12O7	M-H	195.051	195.052	2.1668 (ppm)	0	0	N/A	Method	True	Pass	Confirmed
gluconic acid	2.46	Target Compound	46_2_X_BF_Peat4	85	Processed	T1		Unknown					71420804	1240507485	2.42	-0.04	C6H12O7	M-H	195.051	195.051	1.8539 (ppm)	0	0	N/A	Method	True	Pass	Confirmed
gluconic acid	2.46	Target Compound	46_X_BF_Peat4	86	Processed	T1		Unknown					79659280	1375820997	2.44	-0.02	C6H12O7	M-H	195.051	195.051	1.0716 (ppm)	0	0	N/A	Method	True	Pass	Confirmed
gluconic acid	2.46	Target Compound	47_2_X_X_Peat4	87	Processed	T1		Unknown					79418064	1441201885	2.43	-0.03	C6H12O7	M-H	195.051	195.052	2.9491 (ppm)	0	0	N/A	Method	True	Pass	Confirmed
gluconic acid	2.46	Target Compound	47_X_X_Peat4	88	Processed	T1		Unknown					72586429	1053633323	2.46	0.00	C6H12O7	M-H	195.051	195.052	2.9491 (ppm)	0	0	N/A	Method	True	Pass	Confirmed
gluconic acid	2.46	Target Compound	48_2_X_X_Peat4	89	Processed	T1		Unknown					64960065	1034152567	2.45	-0.01	C6H12O7	M-H	195.051	195.051	1.5410 (ppm)	0	0	N/A	Method	True	Pass	Confirmed
gluconic acid	2.46	Target Compound	48_X_X_Peat4	90	Processed	T1		Unknown					91509020	1483597123	2.47	0.01	C6H12O7	M-H	195.051	195.051	1.7757 (ppm)	0	0	N/A	Method	True	Pass	Confirmed
gluconic acid	2.46	Target Compound	49_2_F_B_Peat_Plant1	91	Processed	T1		Unknown					80215592	1456389120	2.43	-0.03	C6H12O7	M-H	195.051	195.052	2.2450 (ppm)	0	0	N/A	Method	True	Pass	Confirmed
gluconic acid	2.46	Target Compound	49_F_B_Peat_Plant1	92	Processed	T1		Unknown					83050471	1204107300	2.45	-0.01	C6H12O7	M-H	195.051	195.051	1.7757 (ppm)	0	0	N/A	Method	True	Pass	Confirmed
gluconic acid	2.46	Target Compound	50_2_F_B_Peat_Plant1	93	Processed	T1		Unknown					91971498	1548922670	2.46	0.00	C6H12O7	M-H	195.051	195.051	2.0886 (ppm)	0	0	N/A	Method	True	Pass	Confirmed
gluconic acid	2.46	Target Compound	50_F_B_Peat_Plant1	94	Processed	T1		Unknown					93113764	1566717168	2.43	-0.03	C6H12O7	M-H	195.051	195.051	1.8539 (ppm)	0	0	N/A	Method	True	Pass	Confirmed
gluconic acid	2.46	Target Compound	51_2_B_F_Peat_Plant1	95	Processed	T1		Unknown					94962287	1618307391	2.47	0.01	C6H12O7	M-H	195.051	195.051	1.3063 (ppm)	0	0	N/A	Method	True	Pass	Confirmed
gluconic acid	2.46	Target Compound	51_B_F_Peat_Plant1	96	Processed	T1		Unknown					70410723	1111597806	2.45	-0.01	C6H12O7	M-H	195.051	195.052	3.1838 (ppm)	0	0	N/A	Method	True	Pass	Confirmed
gluconic acid	2.46	Target Compound	52_2_B_F_Peat_Plant1	97	Processed	T1		Unknown					65641822	1014962205	2.46	0.00	C6H12O7	M-H	195.051	195.052	3.3402 (ppm)	0	0	N/A	Method	True	Pass	Confirmed
gluconic acid	2.46	Target Compound	52_B_F_Peat_Plant1	98	Processed	T1		Unknown					89695117	1418198069	2.43	-0.03	C6H12O7	M-H	195.051	195.052	2.9491 (ppm)	0	0	N/A	Method	True	Pass	Confirmed
gluconic acid	2.46	Target Compound	53_2_X_B_Peat_Plant1	99	Processed	T1		Unknown					77015272	1381748747	2.43	-0.03	C6H12O7	M-H	195.051	195.052	2.6362 (ppm)	0	0	N/A	Method	True	Pass	Confirmed
gluconic acid	2.46	Target Compound	53_X_B_Peat_Plant1	100	Processed	T1		Unknown					75823990	1036713619	2.47	0.01	C6H12O7	M-H	195.051	195.052	3.1056 (ppm)	0	0	N/A	Method	True	Pass	Confirmed
gluconic acid	2.46	Target Compound	54_2_X_B_Peat_Plant1	101	Processed	T1		Unknown					70707097	1217745656	2.44	-0.02	C6H12O7	M-H	195.051	195.052	2.7926 (ppm)	0	0	N/A	Method	True	Pass	Confirmed
gluconic acid	2.46	Target Compound	54_X_B_Peat_Plant1	102	Processed	T1		Unknown					86664935	1369676900	2.43	-0.03	C6H12O7	M-H	195.051	195.052	3.3402 (ppm)	0	0	N/A	Method	True	Pass	Confirmed
gluconic acid	2.46	Target Compound	55_2_X_F_Peat_Plant1	103	Processed	T1		Unknown					83066406	1493836051	2.43	-0.03	C6H12O7	M-H	195.051	195.052	2.9491 (ppm)	0	0	N/A	Method	True	Pass	Confirmed
gluconic acid	2.46	Target Compound	55_X_F_Peat_Plant1	104	Processed	T1		Unknown					78642563	1142830166	2.46	0.00	C6H12O7	M-H	195.051	195.052	2.6362 (ppm)	0	0	N/A	Method	True	Pass	Confirmed
gluconic acid	2.46	Target Compound	56_2_X_F_Peat_Plant1	105	Processed	T1		Unknown					69603671	1144863062	2.43	-0.03	C6H12O7	M-H	195.051	195.052	2.4015 (ppm)	0	0	N/A	Method	True	Pass	Confirmed
gluconic acid	2.46	Target Compound	56_X_F_Peat_Plant1	106	Processed	T1		Unknown					94960951	1501721289	2.44	-0.02	C6H12O7	M-H	195.051	195.052	2.1668 (ppm)	0	0	N/A	Method	True	Pass	Confirmed
gluconic acid	2.46	Target Compound	58_2_X_BF_Peat_Plant1	107	Processed	T1		Unknown					75867603	1371359026	2.41	-0.05	C6H12O7	M-H	195.051	195.052	2.6362 (ppm)	0	0	N/A	Method	True	Pass	Confirmed
gluconic acid	2.46	Target Compound	58_X_BF_Peat_Plant1	108	Processed	T1		Unknown					77839040	1159540257	2.46	0.00	C6H12O7	M-H	195.051	195.052	2.9491 (ppm)	0	0	N/A	Method	True	Pass	Confirmed
gluconic acid	2.46	Target Compound	59_2_X_X_Peat_Plant1	109	Processed	T1		Unknown					64913859	1023524765	2.44	-0.02	C6H12O7	M-H	195.051	195.052	2.4015 (ppm)	0	0	N/A	Method	True	Pass	Confirmed
gluconic acid	2.46	Target Compound	59_X_X_Peat_Plant1	110	Processed	T1		Unknown					94650671	1519849707	2.43	-0.03	C6H12O7	M-H	195.051	195.051	2.0886 (ppm)	0	0	N/A	Method	True	Pass	Confirmed
gluconic acid	2.46	Target Compound	60_2_X_X_Peat_Plant1	111	Processed	T1		Unknown					79314169	1372102896	2.43	-0.03	C6H12O7	M-H	195.051	195.051	1.8539 (ppm)	0	0	N/A	Method	True	Pass	Confirmed
gluconic acid	2.46	Target Compound	60_X_X_Peat_Plant1	112	Processed	T1		Unknown					74702353	1202372849	2.44	-0.02	C6H12O7	M-H	195.051	195.051	2.0103 (ppm)	0	0	N/A	Method	True	Pass	Confirmed
gluconic acid	2.46	Target Compound	61_2_F_B_Peat_Plant2	113	Processed	T1		Unknown					75484227	1157358604	2.43	-0.03	C6H12O7	M-H	195.051	195.052	3.1056 (ppm)	0	0	N/A	Method	True	Pass	Confirmed
gluconic acid	2.46	Target Compound	61_F_B_Peat_Plant2	114	Processed	T1		Unknown					89549059	1465509354	2.44	-0.02	C6H12O7	M-H	195.051	195.052	2.5579 (ppm)	0	0	N/A	Method	True	Pass	Confirmed
gluconic acid	2.46	Target Compound	62_2_F_B_Peat_Plant2	115	Processed	T1		Unknown					88094706	1654554546	2.41	-0.05	C6H12O7	M-H	195.051	195.052	2.4015 (ppm)	0	0	N/A	Method	True	Pass	Confirmed
gluconic acid	2.46	Target Compound	62_F_B_Peat_Plant2	116	Processed	T1		Unknown					67207394	1102484309	2.44	-0.02	C6H12O7	M-H	195.051	195.052	2.7926 (ppm)	0	0	N/A	Method	True	Pass	Confirmed
gluconic acid	2.46	Target Compound	63_2_B_F_Peat_Plant2	117	Processed	T1		Unknown					79851349	1320646699	2.44	-0.02	C6H12O7	M-H	195.051	195.052	2.6362 (ppm)	0	0	N/A	Method	True	Pass	Confirmed
gluconic acid	2.46	Target Compound	63_B_F_Peat_Plant2	118	Processed	T1		Unknown					78777910	1422271775	2.44	-0.02	C6H12O7	M-H	195.051	195.052	2.7926 (ppm)	0	0	N/A	Method	True	Pass	Confirmed
gluconic acid	2.46	Target Compound	64_2_B_F_Peat_Plant2	119	Processed	T1		Unknown					89121266	1548124029	2.45	-0.01	C6H12O7	M-H	195.051	195.051	2.0103 (ppm)	0	0	N/A	Method	True	Pass	Confirmed
gluconic acid	2.46	Target Compound	64_B_F_Peat_Plant2	120	Processed	T1		Unknown					68031533	889594092	2.46	0.00	C6H12O7	M-H	195.051	195.052	3.2620 (ppm)	0	0	N/A	Method	True	Pass	Confirmed
gluconic acid	2.46	Target Compound	65_2_X_B_Peat_Plant2	121	Processed	T1		Unknown					76481441	1352101475	2.43	-0.03	C6H12O7	M-H	195.051	195.051	2.0103 (ppm)	0	0	N/A	Method	True	Pass	Confirmed
gluconic acid	2.46	Target Compound	65_X_B_Peat_Plant2	122	Processed	T1		Unknown					89592187	1543097279	2.46	0.00	C6H12O7	M-H	195.051	195.051	1.5410 (ppm)	0	0	N/A	Method	True	Pass	Confirmed
gluconic acid	2.46	Target Compound	66_2_X_B_Peat_Plant2	123	Processed	T1		Unknown					80453034	1486815399	2.42	-0.04	C6H12O7	M-H	195.051	195.052	2.4015 (ppm)	0	0	N/A	Method	True	Pass	Confirmed
gluconic acid	2.46	Target Compound	66_X_B_Peat_Plant2	124	Processed	T1		Unknown					77191186	1184114513	2.45	-0.01	C6H12O7	M-H	195.051	195.051	2.0886 (ppm)	0	0	N/A	Method	True	Pass	Confirmed
gluconic acid	2.46	Target Compound	67_2_X_F_Peat_Plant2	125	Processed	T1		Unknown					79539708	1335974507	2.43	-0.03	C6H12O7	M-H	195.051	195.052	2.4797 (ppm)	0	0	N/A	Method	True	Pass	Confirmed
gluconic acid	2.46	Target Compound	67_X_F_Peat_Plant2	126	Processed	T1		Unknown					84025208	1494553609	2.42	-0.04	C6H12O7	M-H	195.051	195.052	2.4797 (ppm)	0	0	N/A	Method	True	Pass	Confirmed
gluconic acid	2.46	Target Compound	68_2_X_F_Peat_Plant2	127	Processed	T1		Unknown					92861038	1837263119	2.43	-0.03	C6H12O7	M-H	195.051	195.052	2.7144 (ppm)	0	0	N/A	Method	True	Pass	Confirmed
gluconic acid	2.46	Target Compound	68_X_F_Peat_Plant2	128	Processed	T1		Unknown					71816477	1206211225	2.45	-0.01	C6H12O7	M-H	195.051	195.051	1.9321 (ppm)	0	0	N/A	Method	True	Pass	Confirmed
gluconic acid	2.46	Target Compound	69_2_X_BF_Peat_Plant2	129	Processed	T1		Unknown					64107520	939072084	2.42	-0.04	C6H12O7	M-H	195.051	195.052	2.7926 (ppm)	0	0	N/A	Method	True	Pass	Confirmed
gluconic acid	2.46	Target Compound	69_X_BF_Peat_Plant2	130	Processed	T1		Unknown					95625337	1520900386	2.46	0.00	C6H12O7	M-H	195.051	195.051	1.7757 (ppm)	0	0	N/A	Method	True	Pass	Confirmed
gluconic acid	2.46	Target Compound	70_2_X_BF_Peat_Plant2	131	Processed	T1		Unknown					78152057	1365445251	2.43	-0.03	C6H12O7	M-H	195.051	195.051	1.5410 (ppm)	0	0	N/A	Method	True	Pass	Confirmed
gluconic acid	2.46	Target Compound	70_X_BF_Peat_Plant2	132	Processed	T1		Unknown					76058016	1145241511	2.44	-0.02	C6H12O7	M-H	195.051	195.052	3.3402 (ppm)	0	0	N/A	Method	True	Pass	Confirmed
gluconic acid	2.46	Target Compound	71_2_X_X_Peat_Plant2	133	Processed	T1		Unknown					64730237	1068759372	2.42	-0.04	C6H12O7	M-H	195.051	195.052	2.9491 (ppm)	0	0	N/A	Method	True	Pass	Confirmed
gluconic acid	2.46	Target Compound	71_X_X_Peat_Plant2	134	Processed	T1		Unknown					95136705	1495103913	2.44	-0.02	C6H12O7	M-H	195.051	195.051	2.0886 (ppm)	0	0	N/A	Method	True	Pass	Confirmed
gluconic acid	2.46	Target Compound	72_2_X_X_Peat_Plant2	135	Processed	T1		Unknown					77442299	1363857581	2.43	-0.03	C6H12O7	M-H	195.051	195.052	2.3233 (ppm)	0	0	N/A	Method	True	Pass	Confirmed
gluconic acid	2.46	Target Compound	72_X_X_Peat_Plant2	136	Processed	T1		Unknown					68285314	1158968064	2.44	-0.02	C6H12O7	M-H	195.051	195.051	2.0886 (ppm)	0	0	N/A	Method	True	Pass	Confirmed
gluconic acid	2.46	Target Compound	73_F_B_Peat_Plant2	137	Processed	T1		Unknown					77839200	1358895427	2.43	-0.03	C6H12O7	M-H	195.051	195.052	2.2450 (ppm)	0	0	N/A	Method	True	Pass	Confirmed
gluconic acid	2.46	Target Compound	74_2_F_B_Peat_Plant3	138	Processed	T1		Unknown					88474192	1630286213	2.44	-0.02	C6H12O7	M-H	195.051	195.052	2.2450 (ppm)	0	0	N/A	Method	True	Pass	Confirmed
gluconic acid	2.46	Target Compound	74_F_B_Peat_Plant3	139	Processed	T1		Unknown					67592150	1147391338	2.44	-0.02	C6H12O7	M-H	195.051	195.052	2.8709 (ppm)	0	0	N/A	Method	True	Pass	Confirmed
gluconic acid	2.46	Target Compound	75_2_F_B_Peat_Plant3	140	Processed	T1		Unknown					72542725	1182649685	2.48	0.02	C6H12O7	M-H	195.051	195.052	2.6362 (ppm)	0	0	N/A	Method	True	Pass	Confirmed
gluconic acid	2.46	Target Compound	75_B_F_Peat_Plant3	141	Processed	T1		Unknown					77716877	1278314570	2.44	-0.02	C6H12O7	M-H	195.051	195.051	1.7757 (ppm)	0	0	N/A	Method	True	Pass	Confirmed
gluconic acid	2.46	Target Compound	76_2_B_F_Peat_Plant3	142	Processed	T1		Unknown					87414744	1451189774	2.44	-0.02	C6H12O7	M-H	195.051	195.051	1.7757 (ppm)	0	0	N/A	Method	True	Pass	Confirmed
gluconic acid	2.46	Target Compound	76_B_F_Peat_Plant3	143	Processed	T1		Unknown					74529914	1220030440	2.45	-0.01	C6H12O7	M-H	195.051	195.051	1.9321 (ppm)	0	0	N/A	Method	True	Pass	Confirmed
gluconic acid	2.46	Target Compound	77_2_B_F_Peat_Plant3	144	Processed	T1		Unknown					78579831	1281596518	2.42	-0.04	C6H12O7	M-H	195.051	195.052	3.0273 (ppm)	0	0	N/A	Method	True	Pass	Confirmed
gluconic acid	2.46	Target Compound	77_X_B_Peat_Plant3	145	Processed	T1		Unknown					84786126	1458627437	2.4	-0.06	C6H12O7	M-H	195.051	195.052	3.2620 (ppm)	0	0	N/A	Method	True	Pass	Confirmed
gluconic acid	2.46	Target Compound	78_2_X_B_Peat_Plant3	146	Processed	T1		Unknown					79307157	1331971569	2.42	-0.04	C6H12O7	M-H	195.051	195.052	3.2620 (ppm)	0	0	N/A	Method	True	Pass	Confirmed
gluconic acid	2.46	Target Compound	78_X_B_Peat_Plant3	147	Processed	T1		Unknown					72590334	1101701922	2.43	-0.03	C6H12O7	M-H	195.051	195.052	2.7144 (ppm)	0	0	N/A	Method	True	Pass	Confirmed
gluconic acid	2.46	Target Compound	79_2_X_B_Peat_Plant3	148	Processed	T1		Unknown					71495907	1244760146	2.44	-0.02	C6H12O7	M-H	195.051	195.051	2.0103 (ppm)	0	0	N/A	Method	True	Pass	Confirmed
gluconic acid	2.46	Target Compound	79_X_F_Peat_Plant3	149	Processed	T1		Unknown					69637946	1141710054	2.42	-0.04	C6H12O7	M-H	195.051	195.052	3.4967 (ppm)	0	0	N/A	Method	True	Pass	Confirmed
gluconic acid	2.46	Target Compound	80_X_F_Peat_Plant3	150	Processed	T1		Unknown					85003828	1282851335	2.46	0.00	C6H12O7	M-H	195.051	195.051	2.0886 (ppm)	0	0	N/A	Method	True	Pass	Confirmed
gluconic acid	2.46	Target Compound	81_2_X_F_Peat_Plant3	151	Processed	T1		Unknown					94939683	1721460237	2.45	-0.01	C6H12O7	M-H	195.051	195.052	3.0273 (ppm)	0	0	N/A	Method	True	Pass	Confirmed
gluconic acid	2.46	Target Compound	81_X_BF_Peat_Plant3	152	Processed	T1		Unknown					82568232	1487715400	2.41	-0.05	C6H12O7	M-H	195.051	195.052	2.6362 (ppm)	0	0	N/A	Method	True	Pass	Confirmed
gluconic acid	2.46	Target Compound	82_2_X_BF_Peat_Plant3	153	Processed	T1		Unknown					78309553	1327309602	2.45	-0.01	C6H12O7	M-H	195.051	195.051	1.5410 (ppm)	0	0	N/A	Method	True	Pass	Confirmed
gluconic acid	2.46	Target Compound	82_X_BF_Peat_Plant3	154	Processed	T1		Unknown					74574593	1257911554	2.42	-0.04	C6H12O7	M-H	195.051	195.052	3.7314 (ppm)	0	0	N/A	Method	True	Pass	Confirmed
gluconic acid	2.46	Target Compound	83_2_X_BF_Peat_Plant3	155	Processed	T1		Unknown					65923813	1135481036	2.45	-0.01	C6H12O7	M-H	195.051	195.052	3.0273 (ppm)	0	0	N/A	Method	True	Pass	Confirmed
gluconic acid	2.46	Target Compound	83_X_X_Peat_Plant3	156	Processed	T1		Unknown					90906810	1442937715	2.48	0.02	C6H12O7	M-H	195.051	195.052	2.1668 (ppm)	0	0	N/A	Method	True	Pass	Confirmed
gluconic acid	2.46	Target Compound	84_2_X_X_Peat_Plant3	157	Processed	T1		Unknown					74207408	1213381827	2.43	-0.03	C6H12O7	M-H	195.051	195.052	2.7926 (ppm)	0	0	N/A	Method	True	Pass	Confirmed
gluconic acid	2.46	Target Compound	84_X_X_Peat_Plant3	158	Processed	T1		Unknown					88162177	1335228429	2.46	0.00	C6H12O7	M-H	195.051	195.052	2.7144 (ppm)	0	0	N/A	Method	True	Pass	Confirmed
gluconic acid	2.46	Target Compound	85_2_X_X_Peat_Plant3	159	Processed	T1		Unknown					69764062	1184013589	2.45	-0.01	C6H12O7	M-H	195.051	195.051	1.8539 (ppm)	0	0	N/A	Method	True	Pass	Confirmed
gluconic acid	2.46	Target Compound	85_F_B_Peat_Plant3	160	Processed	T1		Unknown					76914722	1289023260	2.42	-0.04	C6H12O7	M-H	195.051	195.052	3.0273 (ppm)	0	0	N/A	Method	True	Pass	Confirmed
gluconic acid	2.46	Target Compound	86_2_F_B_Peat_Plant4	161	Processed	T1		Unknown					92642601	1690863824	2.47	0.01	C6H12O7	M-H	195.051	195.051	1.6974 (ppm)	0	0	N/A	Method	True	Pass	Confirmed
gluconic acid	2.46	Target Compound	86_F_B_Peat_Plant4	162	Processed	T1		Unknown					74935863	1241449948	2.42	-0.04	C6H12O7	M-H	195.051	195.051	1.7757 (ppm)	0	0	N/A	Method	True	Pass	Confirmed
gluconic acid	2.46	Target Compound	87_2_F_B_Peat_Plant4	163	Processed	T1		Unknown					87127949	1376751560	2.45	-0.01	C6H12O7	M-H	195.051	195.052	2.7144 (ppm)	0	0	N/A	Method	True	Pass	Confirmed
gluconic acid	2.46	Target Compound	87_B_F_Peat_Plant4	164	Processed	T1		Unknown					100965794	1651922982	2.45	-0.01	C6H12O7	M-H	195.051	195.051	2.0103 (ppm)	0	0	N/A	Method	True	Pass	Confirmed
gluconic acid	2.46	Target Compound	88_2_B_F_Peat_Plant4	165	Processed	T1		Unknown					80964473	1401195822	2.47	0.01	C6H12O7	M-H	195.051	195.051	2.0103 (ppm)	0	0	N/A	Method	True	Pass	Confirmed
gluconic acid	2.46	Target Compound	88_B_F_Peat_Plant4	166	Processed	T1		Unknown					82521816	1301683120	2.46	0.00	C6H12O7	M-H	195.051	195.052	2.6362 (ppm)	0	0	N/A	Method	True	Pass	Confirmed
gluconic acid	2.46	Target Compound	89_2_B_F_Peat_Plant4	167	Processed	T1		Unknown					76487875	1340228938	2.47	0.01	C6H12O7	M-H	195.051	195.051	1.3063 (ppm)	0	0	N/A	Method	True	Pass	Confirmed
gluconic acid	2.46	Target Compound	89_X_B_Peat_Plant4	168	Processed	T1		Unknown					82699773	1380188015	2.42	-0.04	C6H12O7	M-H	195.051	195.051	2.0103 (ppm)	0	0	N/A	Method	True	Pass	Confirmed
gluconic acid	2.46	Target Compound	90_2_X_B_Peat_Plant4	169	Processed	T1		Unknown					76078367	1296450787	2.44	-0.02	C6H12O7	M-H	195.051	195.052	2.4797 (ppm)	0	0	N/A	Method	True	Pass	Confirmed
gluconic acid	2.46	Target Compound	90_X_B_Peat_Plant4	170	Processed	T1		Unknown					76861402	1156979019	2.43	-0.03	C6H12O7	M-H	195.051	195.051	1.9321 (ppm)	0	0	N/A	Method	True	Pass	Confirmed
gluconic acid	2.46	Target Compound	91_2_X_B_Peat_Plant4	171	Processed	T1		Unknown					72250388	1262040280	2.45	-0.01	C6H12O7	M-H	195.051	195.051	1.6974 (ppm)	0	0	N/A	Method	True	Pass	Confirmed
gluconic acid	2.46	Target Compound	91_X_F_Peat_Plant4	172	Processed	T1		Unknown					90191684	1477494052	2.45	-0.01	C6H12O7	M-H	195.051	195.051	1.6192 (ppm)	0	0	N/A	Method	True	Pass	Confirmed
gluconic acid	2.46	Target Compound	92_2_X_F_Peat_Plant4	173	Processed	T1		Unknown					84876393	1498442833	2.42	-0.04	C6H12O7	M-H	195.051	195.052	2.8709 (ppm)	0	0	N/A	Method	True	Pass	Confirmed
gluconic acid	2.46	Target Compound	92_X_F_Peat_Plant4	174	Processed	T1		Unknown					92430881	1462800829	2.45	-0.01	C6H12O7	M-H	195.051	195.052	2.7144 (ppm)	0	0	N/A	Method	True	Pass	Confirmed
gluconic acid	2.46	Target Compound	93_2_X_F_Peat_Plant4	175	Processed	T1		Unknown					79437344	1327700262	2.44	-0.02	C6H12O7	M-H	195.051	195.051	1.8539 (ppm)	0	0	N/A	Method	True	Pass	Confirmed
gluconic acid	2.46	Target Compound	93_X_BF_Peat_Plant4	176	Processed	T1		Unknown					77330023	1253154355	2.44	-0.02	C6H12O7	M-H	195.051	195.052	2.5579 (ppm)	0	0	N/A	Method	True	Pass	Confirmed
gluconic acid	2.46	Target Compound	94_2_X_BF_Peat_Plant4	177	Processed	T1		Unknown					73480677	1240821199	2.44	-0.02	C6H12O7	M-H	195.051	195.052	2.2450 (ppm)	0	0	N/A	Method	True	Pass	Confirmed
gluconic acid	2.46	Target Compound	94_X_BF_Peat_Plant4	178	Processed	T1		Unknown					75924136	1209177310	2.44	-0.02	C6H12O7	M-H	195.051	195.052	3.4185 (ppm)	0	0	N/A	Method	True	Pass	Confirmed
gluconic acid	2.46	Target Compound	95_2_X_BF_peat_Plant4	179	Processed	T1		Unknown					67179271	1037947568	2.45	-0.01	C6H12O7	M-H	195.051	195.052	3.1056 (ppm)	0	0	N/A	Method	True	Pass	Confirmed
gluconic acid	2.46	Target Compound	96_2_X_X_Peat_Plant4	180	Processed	T1		Unknown					75615157	1191594041	2.44	-0.02	C6H12O7	M-H	195.051	195.051	1.6974 (ppm)	0	0	N/A	Method	True	Pass	Confirmed
gluconic acid	2.46	Target Compound	96_X_X_Peat_Plant4	181	Processed	T1		Unknown					76906074	1329364566	2.45	-0.01	C6H12O7	M-H	195.051	195.052	2.1668 (ppm)	0	0	N/A	Method	True	Pass	Confirmed
gluconic acid	2.46	Target Compound	Pool_24h_01	182	Processed	T1		Unknown					166094864	3537498189	2.44	-0.02	C6H12O7	M-H	195.051	195.052	2.4797 (ppm)	0	0	N/A	Method	True	Pass	Confirmed
gluconic acid	2.46	Target Compound	Pool_24h_02	183	Processed	T1		Unknown					103856408	1888781999	2.46	0.00	C6H12O7	M-H	195.051	195.052	3.3402 (ppm)	0	0	N/A	Method	True	Pass	Confirmed
gluconic acid	2.46	Target Compound	Pool_24h_03	184	Processed	T1		Unknown					71984462	1178605138	2.43	-0.03	C6H12O7	M-H	195.051	195.052	2.9491 (ppm)	0	0	N/A	Method	True	Pass	Confirmed
gluconic acid	2.46	Target Compound	Pool_24h_04	185	Processed	T1		Unknown					76343163	1318846132	2.43	-0.03	C6H12O7	M-H	195.051	195.052	2.4015 (ppm)	0	0	N/A	Method	True	Pass	Confirmed
gluconic acid	2.46	Target Compound	Pool_24h_05	186	Processed	T1		Unknown					79552572	1376737490	2.43	-0.03	C6H12O7	M-H	195.051	195.052	3.2620 (ppm)	0	0	N/A	Method	True	Pass	Confirmed
gluconic acid	2.46	Target Compound	Pool_62h_01	187	Processed	T1		Unknown					75034932	1205340432	2.44	-0.02	C6H12O7	M-H	195.051	195.052	2.8709 (ppm)	0	0	N/A	Method	True	Pass	Confirmed
gluconic acid	2.46	Target Compound	Pool_62h_02	188	Processed	T1		Unknown					69530704	1034709220	2.43	-0.03	C6H12O7	M-H	195.051	195.052	4.0443 (ppm)	0	0	N/A	Method	True	Pass	Confirmed
gluconic acid	2.46	Target Compound	Pool_62h_03	189	Processed	T1		Unknown					76630549	1330704834	2.45	-0.01	C6H12O7	M-H	195.051	195.052	2.1668 (ppm)	0	0	N/A	Method	True	Pass	Confirmed
gluconic acid	2.46	Target Compound	Pool_62h_04	190	Processed	T1		Unknown					74882493	1306968682	2.44	-0.02	C6H12O7	M-H	195.051	195.052	2.8709 (ppm)	0	0	N/A	Method	True	Pass	Confirmed
gluconic acid	2.46	Target Compound	Pool_62h_05	191	Processed	T1		Unknown					81371009	1488143025	2.41	-0.05	C6H12O7	M-H	195.051	195.052	3.2620 (ppm)	0	0	N/A	Method	True	Pass	Confirmed
gluconic acid	2.46	Target Compound	Std_Mix40_250_01	192	Processed	T1		Unknown					N/F	N/F	N/F	N/F	C6H12O7	N/A	195.051	N/F	N/F	N/F	0	N/A	Method	True	Fail	NotFound
gluconic acid	2.46	Target Compound	Std_Mix40_250_01_b	193	Processed	T1		Unknown					11072813	113943855	2.34	-0.12	C6H12O7	M-H	195.051	195.051	1.1498 (ppm)	0	0	N/A	Manual	True	Pass	Confirmed
gluconic acid	2.46	Target Compound	Std_Mix40_250_02	194	Processed	T1		Unknown					4175206	52429251	2.35	-0.11	C6H12O7	M-H	195.051	195.051	.2893 (ppm)	0	0	N/A	Manual	True	Pass	Confirmed
gluconic acid	2.46	Target Compound	Std_Mix40_250_03	195	Processed	T1		Unknown					N/F	N/F	N/F	N/F	C6H12O7	N/A	195.051	N/F	N/F	N/F	0	N/A	Method	True	Fail	NotFound
glyceric acid	2.4	Target Compound	01_2_F_B_Peat1	1	Processed	T1		Unknown					5897230	157058462	2.36	-0.04	C3H6O4	M-H	105.019	105.019	-2.2246 (ppm)	0	0	N/A	Method	True	Pass	Confirmed
glyceric acid	2.4	Target Compound	01_F_B_Peat1	2	Processed	T1		Unknown					7487023	195540436	2.36	-0.04	C3H6O4	M-H	105.019	105.019	-1.9340 (ppm)	0	0	N/A	Method	True	Pass	Confirmed
glyceric acid	2.4	Target Compound	02_2_F_B_Peat1	3	Processed	T1		Unknown					3200784	80799030	2.35	-0.05	C3H6O4	M-H	105.019	105.019	-1.1349 (ppm)	0	0	N/A	Method	True	Pass	Confirmed
glyceric acid	2.4	Target Compound	02_F_B_Peat1	4	Processed	T1		Unknown					5007882	115677001	2.35	-0.05	C3H6O4	M-H	105.019	105.019	-1.2802 (ppm)	0	0	N/A	Method	True	Pass	Confirmed
glyceric acid	2.4	Target Compound	03_2_B_F_Peat1	5	Processed	T1		Unknown					5215779	143837480	2.35	-0.05	C3H6O4	M-H	105.019	105.019	-1.6434 (ppm)	0	0	N/A	Method	True	Pass	Confirmed
glyceric acid	2.4	Target Compound	03_B_F_Peat1	6	Processed	T1		Unknown					7401450	184852037	2.36	-0.04	C3H6O4	M-H	105.019	105.019	-2.4425 (ppm)	0	0	N/A	Method	True	Pass	Confirmed
glyceric acid	2.4	Target Compound	04_2_B_F_Peat1	7	Processed	T1		Unknown					3256213	82021467	2.35	-0.05	C3H6O4	M-H	105.019	105.019	-.9169 (ppm)	0	0	N/A	Method	True	Pass	Confirmed
glyceric acid	2.4	Target Compound	04_B_F_Peat1	8	Processed	T1		Unknown					4375660	100676308	2.36	-0.04	C3H6O4	M-H	105.019	105.019	-1.1349 (ppm)	0	0	N/A	Method	True	Pass	Confirmed
glyceric acid	2.4	Target Compound	06_2_X_B_Peat1	9	Processed	T1		Unknown					4582616	130355691	2.34	-0.06	C3H6O4	M-H	105.019	105.019	-1.7161 (ppm)	0	0	N/A	Method	True	Pass	Confirmed
glyceric acid	2.4	Target Compound	06_X_B_Peat1	10	Processed	T1		Unknown					7452980	177375321	2.35	-0.05	C3H6O4	M-H	105.019	105.019	-1.5708 (ppm)	0	0	N/A	Method	True	Pass	Confirmed
glyceric acid	2.4	Target Compound	07_2_X_F_Peat1	11	Processed	T1		Unknown					6424136	154831130	2.35	-0.05	C3H6O4	M-H	105.019	105.019	-1.9340 (ppm)	0	0	N/A	Method	True	Pass	Confirmed
glyceric acid	2.4	Target Compound	07_X_F_Peat1	12	Processed	T1		Unknown					8067700	179267846	2.35	-0.05	C3H6O4	M-H	105.019	105.019	-1.7887 (ppm)	0	0	N/A	Method	True	Pass	Confirmed
glyceric acid	2.4	Target Compound	08_2_X_F_Peat1	13	Processed	T1		Unknown					4630625	88667871	2.36	-0.04	C3H6O4	M-H	105.019	105.019	-1.1349 (ppm)	0	0	N/A	Method	True	Pass	Confirmed
glyceric acid	2.4	Target Compound	08_X_F_Peat1	14	Processed	T1		Unknown					5372785	114877252	2.34	-0.06	C3H6O4	M-H	105.019	105.019	-.9896 (ppm)	0	0	N/A	Method	True	Pass	Confirmed
glyceric acid	2.4	Target Compound	09_2_X_BF_Peat1	15	Processed	T1		Unknown					4685791	128019632	2.34	-0.06	C3H6O4	M-H	105.019	105.019	-2.4425 (ppm)	0	0	N/A	Method	True	Pass	Confirmed
glyceric acid	2.4	Target Compound	09_X_BF_Peat1	16	Processed	T1		Unknown					5567549	154039834	2.35	-0.05	C3H6O4	M-H	105.019	105.019	-2.0067 (ppm)	0	0	N/A	Method	True	Pass	Confirmed
glyceric acid	2.4	Target Compound	10_2_X_BF_Peat1	17	Processed	T1		Unknown					3304188	85495211	2.37	-0.03	C3H6O4	M-H	105.019	105.019	-1.4981 (ppm)	0	0	N/A	Method	True	Pass	Confirmed
glyceric acid	2.4	Target Compound	10_X_BF_Peat1	18	Processed	T1		Unknown					4472131	110437897	2.35	-0.05	C3H6O4	M-H	105.019	105.019	-.9169 (ppm)	0	0	N/A	Method	True	Pass	Confirmed
glyceric acid	2.4	Target Compound	11_2_X_X_Peat1	19	Processed	T1		Unknown					6217648	143423678	2.35	-0.05	C3H6O4	M-H	105.019	105.019	-1.9340 (ppm)	0	0	N/A	Method	True	Pass	Confirmed
glyceric acid	2.4	Target Compound	11_X_X_Peat1	20	Processed	T1		Unknown					7619870	168027110	2.35	-0.05	C3H6O4	M-H	105.019	105.019	-1.5708 (ppm)	0	0	N/A	Method	True	Pass	Confirmed
glyceric acid	2.4	Target Compound	12_2_X_X_Peat1	21	Processed	T1		Unknown					4578391	98681793	2.34	-0.06	C3H6O4	M-H	105.019	105.019	-1.2075 (ppm)	0	0	N/A	Method	True	Pass	Confirmed
glyceric acid	2.4	Target Compound	12_X_X_Peat1	22	Processed	T1		Unknown					5787238	122157351	2.35	-0.05	C3H6O4	M-H	105.019	105.019	-1.2802 (ppm)	0	0	N/A	Method	True	Pass	Confirmed
glyceric acid	2.4	Target Compound	13_2_F_B_Peat2	23	Processed	T1		Unknown					4279267	119462417	2.34	-0.06	C3H6O4	M-H	105.019	105.019	-1.5708 (ppm)	0	0	N/A	Method	True	Pass	Confirmed
glyceric acid	2.4	Target Compound	13_F_B_Peat2	24	Processed	T1		Unknown					5346425	137519410	2.36	-0.04	C3H6O4	M-H	105.019	105.019	-1.8614 (ppm)	0	0	N/A	Method	True	Pass	Confirmed
glyceric acid	2.4	Target Compound	14_2_F_B_Peat2	25	Processed	T1		Unknown					3205641	66084172	2.34	-0.06	C3H6O4	M-H	105.019	105.019	-.9169 (ppm)	0	0	N/A	Method	True	Pass	Confirmed
glyceric acid	2.4	Target Compound	14_F_B_Peat2	26	Processed	T1		Unknown					4157660	99655261	2.35	-0.05	C3H6O4	M-H	105.019	105.019	-1.4981 (ppm)	0	0	N/A	Method	True	Pass	Confirmed
glyceric acid	2.4	Target Compound	15_2_B_F_Peat2	27	Processed	T1		Unknown					3614863	85481882	2.35	-0.05	C3H6O4	M-H	105.019	105.019	-1.7887 (ppm)	0	0	N/A	Method	True	Pass	Confirmed
glyceric acid	2.4	Target Compound	15_B_F_Peat2	28	Processed	T1		Unknown					4930138	128822246	2.34	-0.06	C3H6O4	M-H	105.019	105.019	-2.0793 (ppm)	0	0	N/A	Method	True	Pass	Confirmed
glyceric acid	2.4	Target Compound	16_2_B_F_Peat2	29	Processed	T1		Unknown					3549507	84126510	2.37	-0.03	C3H6O4	M-H	105.019	105.019	-1.4255 (ppm)	0	0	N/A	Method	True	Pass	Confirmed
glyceric acid	2.4	Target Compound	16_B_F_Peat2	30	Processed	T1		Unknown					3936721	96562000	2.36	-0.04	C3H6O4	M-H	105.019	105.019	-1.4255 (ppm)	0	0	N/A	Method	True	Pass	Confirmed
glyceric acid	2.4	Target Compound	17_2_X_B_Peat2	31	Processed	T1		Unknown					3818971	105929207	2.35	-0.05	C3H6O4	M-H	105.019	105.019	-1.5708 (ppm)	0	0	N/A	Method	True	Pass	Confirmed
glyceric acid	2.4	Target Compound	17_X_B_Peat2	32	Processed	T1		Unknown					4935223	122952287	2.35	-0.05	C3H6O4	M-H	105.019	105.019	-2.1519 (ppm)	0	0	N/A	Method	True	Pass	Confirmed
glyceric acid	2.4	Target Compound	18_2_X_B_Peat2	33	Processed	T1		Unknown					3065817	65893056	2.33	-0.07	C3H6O4	M-H	105.019	105.019	-1.0622 (ppm)	0	0	N/A	Method	True	Pass	Confirmed
glyceric acid	2.4	Target Compound	18_X_B_Peat2	34	Processed	T1		Unknown					3809677	82864023	2.35	-0.05	C3H6O4	M-H	105.019	105.019	-1.6434 (ppm)	0	0	N/A	Method	True	Pass	Confirmed
glyceric acid	2.4	Target Compound	19_2_X_F_Peat2	35	Processed	T1		Unknown					6178037	141889126	2.35	-0.05	C3H6O4	M-H	105.019	105.019	-1.9340 (ppm)	0	0	N/A	Method	True	Pass	Confirmed
glyceric acid	2.4	Target Compound	19_X_F_Peat2	36	Processed	T1		Unknown					6675486	148162115	2.36	-0.04	C3H6O4	M-H	105.019	105.019	-1.7887 (ppm)	0	0	N/A	Method	True	Pass	Confirmed
glyceric acid	2.4	Target Compound	20_2_X_F_Peat2	37	Processed	T1		Unknown					5501211	117806015	2.36	-0.04	C3H6O4	M-H	105.019	105.019	-1.1349 (ppm)	0	0	N/A	Method	True	Pass	Confirmed
glyceric acid	2.4	Target Compound	20_X_F_Peat2	38	Processed	T1		Unknown					6162180	121748442	2.36	-0.04	C3H6O4	M-H	105.019	105.019	-1.0622 (ppm)	0	0	N/A	Method	True	Pass	Confirmed
glyceric acid	2.4	Target Compound	21_2_X_BF_Peat2	39	Processed	T1		Unknown					3873422	107156426	2.35	-0.05	C3H6O4	M-H	105.019	105.019	-2.1519 (ppm)	0	0	N/A	Method	True	Pass	Confirmed
glyceric acid	2.4	Target Compound	21_X_BF_Peat2	40	Processed	T1		Unknown					4803686	121985622	2.35	-0.05	C3H6O4	M-H	105.019	105.019	-1.4255 (ppm)	0	0	N/A	Method	True	Pass	Confirmed
glyceric acid	2.4	Target Compound	22_2_X_BF_Peat2	41	Processed	T1		Unknown					3114742	77414244	2.34	-0.06	C3H6O4	M-H	105.019	105.019	-1.2075 (ppm)	0	0	N/A	Method	True	Pass	Confirmed
glyceric acid	2.4	Target Compound	22_X_BF_Peat2	42	Processed	T1		Unknown					3886459	91281696	2.35	-0.05	C3H6O4	M-H	105.019	105.019	-1.1349 (ppm)	0	0	N/A	Method	True	Pass	Confirmed
glyceric acid	2.4	Target Compound	23_2_X_X_Peat2	43	Processed	T1		Unknown					5209840	125008572	2.35	-0.05	C3H6O4	M-H	105.019	105.019	-1.6434 (ppm)	0	0	N/A	Method	True	Pass	Confirmed
glyceric acid	2.4	Target Compound	23_X_X_Peat2	44	Processed	T1		Unknown					5982097	137438720	2.36	-0.04	C3H6O4	M-H	105.019	105.019	-1.3528 (ppm)	0	0	N/A	Method	True	Pass	Confirmed
glyceric acid	2.4	Target Compound	24_2_X_X_Peat2	45	Processed	T1		Unknown					4728647	80149680	2.35	-0.05	C3H6O4	M-H	105.019	105.019	-1.1349 (ppm)	0	0	N/A	Method	True	Pass	Confirmed
glyceric acid	2.4	Target Compound	24_X_X_Peat2	46	Processed	T1		Unknown					4959709	103172795	2.36	-0.04	C3H6O4	M-H	105.019	105.019	-1.3528 (ppm)	0	0	N/A	Method	True	Pass	Confirmed
glyceric acid	2.4	Target Compound	25_2_F_B_Peat3	47	Processed	T1		Unknown					3279201	98383923	2.34	-0.06	C3H6O4	M-H	105.019	105.019	-2.0067 (ppm)	0	0	N/A	Method	True	Pass	Confirmed
glyceric acid	2.4	Target Compound	25_F_B_Peat3	48	Processed	T1		Unknown					4368348	114700739	2.36	-0.04	C3H6O4	M-H	105.019	105.019	-1.5708 (ppm)	0	0	N/A	Method	True	Pass	Confirmed
glyceric acid	2.4	Target Compound	26_2_F_B_Peat3	49	Processed	T1		Unknown					3287211	87089000	2.35	-0.05	C3H6O4	M-H	105.019	105.019	-1.0622 (ppm)	0	0	N/A	Method	True	Pass	Confirmed
glyceric acid	2.4	Target Compound	26_F_B_Peat3	50	Processed	T1		Unknown					3395774	84819378	2.35	-0.05	C3H6O4	M-H	105.019	105.019	-.9169 (ppm)	0	0	N/A	Method	True	Pass	Confirmed
glyceric acid	2.4	Target Compound	27_2_B_F_Peat3	51	Processed	T1		Unknown					3412766	96579136	2.36	-0.04	C3H6O4	M-H	105.019	105.019	-1.7887 (ppm)	0	0	N/A	Method	True	Pass	Confirmed
glyceric acid	2.4	Target Compound	27_B_F_Peat3	52	Processed	T1		Unknown					4908523	118844243	2.34	-0.06	C3H6O4	M-H	105.019	105.019	-1.6434 (ppm)	0	0	N/A	Method	True	Pass	Confirmed
glyceric acid	2.4	Target Compound	28_2_B_F_Peat3	53	Processed	T1		Unknown					2955460	80350462	2.35	-0.05	C3H6O4	M-H	105.019	105.019	-1.2802 (ppm)	0	0	N/A	Method	True	Pass	Confirmed
glyceric acid	2.4	Target Compound	28_B_F_Peat3	54	Processed	T1		Unknown					3862277	97378936	2.36	-0.04	C3H6O4	M-H	105.019	105.019	-1.7161 (ppm)	0	0	N/A	Method	True	Pass	Confirmed
glyceric acid	2.4	Target Compound	30_2_X_B_Peat3	55	Processed	T1		Unknown					3281539	90899818	2.36	-0.04	C3H6O4	M-H	105.019	105.019	-1.4255 (ppm)	0	0	N/A	Method	True	Pass	Confirmed
glyceric acid	2.4	Target Compound	30_X_B_Peat3	56	Processed	T1		Unknown					4931101	119312413	2.35	-0.05	C3H6O4	M-H	105.019	105.019	-2.0067 (ppm)	0	0	N/A	Method	True	Pass	Confirmed
glyceric acid	2.4	Target Compound	31_2_X_F_Peat3	57	Processed	T1		Unknown					4506359	97666147	2.33	-0.07	C3H6O4	M-H	105.019	105.019	-1.1349 (ppm)	0	0	N/A	Method	True	Pass	Confirmed
glyceric acid	2.4	Target Compound	31_X_F_Peat3	58	Processed	T1		Unknown					5332642	109183665	2.36	-0.04	C3H6O4	M-H	105.019	105.019	-1.2802 (ppm)	0	0	N/A	Method	True	Pass	Confirmed
glyceric acid	2.4	Target Compound	32_2_X_F_Peat3	59	Processed	T1		Unknown					4796793	119145754	2.34	-0.06	C3H6O4	M-H	105.019	105.019	-1.7161 (ppm)	0	0	N/A	Method	True	Pass	Confirmed
glyceric acid	2.4	Target Compound	32_X_F_Peat3	60	Processed	T1		Unknown					5837223	130169779	2.37	-0.03	C3H6O4	M-H	105.019	105.019	-1.3528 (ppm)	0	0	N/A	Method	True	Pass	Confirmed
glyceric acid	2.4	Target Compound	33_2_X_BF_Peat3	61	Processed	T1		Unknown					2781436	71571757	2.35	-0.05	C3H6O4	M-H	105.019	105.019	-1.3528 (ppm)	0	0	N/A	Method	True	Pass	Confirmed
glyceric acid	2.4	Target Compound	33_X_BF_Peat3	62	Processed	T1		Unknown					4125120	88092510	2.36	-0.04	C3H6O4	M-H	105.019	105.019	-1.0622 (ppm)	0	0	N/A	Method	True	Pass	Confirmed
glyceric acid	2.4	Target Compound	34_2_X_BF_Peat3	63	Processed	T1		Unknown					3556512	98234354	2.34	-0.06	C3H6O4	M-H	105.019	105.019	-2.0793 (ppm)	0	0	N/A	Method	True	Pass	Confirmed
glyceric acid	2.4	Target Compound	34_X_BF_Peat3	64	Processed	T1		Unknown					3999517	108816770	2.36	-0.04	C3H6O4	M-H	105.019	105.019	-1.3528 (ppm)	0	0	N/A	Method	True	Pass	Confirmed
glyceric acid	2.4	Target Compound	35_2_X_X_Peat3	65	Processed	T1		Unknown					4449672	89366236	2.35	-0.05	C3H6O4	M-H	105.019	105.019	-.7716 (ppm)	0	0	N/A	Method	True	Pass	Confirmed
glyceric acid	2.4	Target Compound	35_X_X_Peat3	66	Processed	T1		Unknown					4640238	96679509	2.37	-0.03	C3H6O4	M-H	105.019	105.019	-1.2075 (ppm)	0	0	N/A	Method	True	Pass	Confirmed
glyceric acid	2.4	Target Compound	36_2_X_X_Peat3	67	Processed	T1		Unknown					4598599	111436036	2.36	-0.04	C3H6O4	M-H	105.019	105.019	-1.5708 (ppm)	0	0	N/A	Method	True	Pass	Confirmed
glyceric acid	2.4	Target Compound	36_X_X_Peat3	68	Processed	T1		Unknown					5703953	127607237	2.36	-0.04	C3H6O4	M-H	105.019	105.019	-1.4255 (ppm)	0	0	N/A	Method	True	Pass	Confirmed
glyceric acid	2.4	Target Compound	37_2_F_B_Peat4	69	Processed	T1		Unknown					2327568	65062929	2.36	-0.04	C3H6O4	M-H	105.019	105.019	-1.3528 (ppm)	0	0	N/A	Method	True	Pass	Confirmed
glyceric acid	2.4	Target Compound	37_F_B_Peat4	70	Processed	T1		Unknown					3777129	95169411	2.36	-0.04	C3H6O4	M-H	105.019	105.019	-1.2802 (ppm)	0	0	N/A	Method	True	Pass	Confirmed
glyceric acid	2.4	Target Compound	39_2_B_F_Peat4	71	Processed	T1		Unknown					3886234	103569463	2.36	-0.04	C3H6O4	M-H	105.019	105.019	-1.4255 (ppm)	0	0	N/A	Method	True	Pass	Confirmed
glyceric acid	2.4	Target Compound	39_B_F_Peat4	72	Processed	T1		Unknown					7683649	126904617	2.36	-0.04	C3H6O4	M-H	105.019	105.019	-1.9340 (ppm)	0	0	N/A	Method	True	Pass	Confirmed
glyceric acid	2.4	Target Compound	40_2_F_B_Peat4	73	Processed	T1		Unknown					3043683	80838849	2.35	-0.05	C3H6O4	M-H	105.019	105.019	-.9896 (ppm)	0	0	N/A	Method	True	Pass	Confirmed
glyceric acid	2.4	Target Compound	40_B_F_Peat4	74	Processed	T1		Unknown					3814934	90722989	2.35	-0.05	C3H6O4	M-H	105.019	105.019	-1.2802 (ppm)	0	0	N/A	Method	True	Pass	Confirmed
glyceric acid	2.4	Target Compound	41_2_X_B_Peat4	75	Processed	T1		Unknown					3410734	93954696	2.36	-0.04	C3H6O4	M-H	105.019	105.019	-1.3528 (ppm)	0	0	N/A	Method	True	Pass	Confirmed
glyceric acid	2.4	Target Compound	41_X_B_Peat4	76	Processed	T1		Unknown					4904856	117409021	2.37	-0.03	C3H6O4	M-H	105.019	105.019	-1.8614 (ppm)	0	0	N/A	Method	True	Pass	Confirmed
glyceric acid	2.4	Target Compound	42_2_X_B_Peat4	77	Processed	T1		Unknown					2780097	74271102	2.36	-0.04	C3H6O4	M-H	105.019	105.019	-1.2802 (ppm)	0	0	N/A	Method	True	Pass	Confirmed
glyceric acid	2.4	Target Compound	42_X_B_Peat4	78	Processed	T1		Unknown					3812121	87661330	2.36	-0.04	C3H6O4	M-H	105.019	105.019	-1.5708 (ppm)	0	0	N/A	Method	True	Pass	Confirmed
glyceric acid	2.4	Target Compound	43_2_X_F_Peat4	79	Processed	T1		Unknown					3186417	82044251	2.36	-0.04	C3H6O4	M-H	105.019	105.019	-1.7161 (ppm)	0	0	N/A	Method	True	Pass	Confirmed
glyceric acid	2.4	Target Compound	43_X_F_Peat4	80	Processed	T1		Unknown					6074031	132384226	2.36	-0.04	C3H6O4	M-H	105.019	105.019	-2.0067 (ppm)	0	0	N/A	Method	True	Pass	Confirmed
glyceric acid	2.4	Target Compound	44_2_X_F_Peat4	81	Processed	T1		Unknown					4226185	111463454	2.36	-0.04	C3H6O4	M-H	105.019	105.019	-1.7887 (ppm)	0	0	N/A	Method	True	Pass	Confirmed
glyceric acid	2.4	Target Compound	44_X_F_Peat4	82	Processed	T1		Unknown					4414992	93309282	2.36	-0.04	C3H6O4	M-H	105.019	105.019	-1.1349 (ppm)	0	0	N/A	Method	True	Pass	Confirmed
glyceric acid	2.4	Target Compound	45_2_X_BF_Peat4	83	Processed	T1		Unknown					2668742	67665766	2.34	-0.06	C3H6O4	M-H	105.019	105.019	-1.5708 (ppm)	0	0	N/A	Method	True	Pass	Confirmed
glyceric acid	2.4	Target Compound	45_X_BF_Peat4	84	Processed	T1		Unknown					3903623	104535982	2.35	-0.05	C3H6O4	M-H	105.019	105.019	-1.7161 (ppm)	0	0	N/A	Method	True	Pass	Confirmed
glyceric acid	2.4	Target Compound	46_2_X_BF_Peat4	85	Processed	T1		Unknown					3394275	74579283	2.36	-0.04	C3H6O4	M-H	105.019	105.019	-1.7887 (ppm)	0	0	N/A	Method	True	Pass	Confirmed
glyceric acid	2.4	Target Compound	46_X_BF_Peat4	86	Processed	T1		Unknown					3134224	76945332	2.37	-0.03	C3H6O4	M-H	105.019	105.019	-1.1349 (ppm)	0	0	N/A	Method	True	Pass	Confirmed
glyceric acid	2.4	Target Compound	47_2_X_X_Peat4	87	Processed	T1		Unknown					3370260	83749906	2.35	-0.05	C3H6O4	M-H	105.019	105.019	-1.2802 (ppm)	0	0	N/A	Method	True	Pass	Confirmed
glyceric acid	2.4	Target Compound	47_X_X_Peat4	88	Processed	T1		Unknown					5382065	124192191	2.35	-0.05	C3H6O4	M-H	105.019	105.019	-1.4981 (ppm)	0	0	N/A	Method	True	Pass	Confirmed
glyceric acid	2.4	Target Compound	48_2_X_X_Peat4	89	Processed	T1		Unknown					3683236	95339967	2.35	-0.05	C3H6O4	M-H	105.019	105.019	-1.2802 (ppm)	0	0	N/A	Method	True	Pass	Confirmed
glyceric acid	2.4	Target Compound	48_X_X_Peat4	90	Processed	T1		Unknown					5468036	117282032	2.35	-0.05	C3H6O4	M-H	105.019	105.019	-1.0622 (ppm)	0	0	N/A	Method	True	Pass	Confirmed
glyceric acid	2.4	Target Compound	49_2_F_B_Peat_Plant1	91	Processed	T1		Unknown					3032626	74973039	2.36	-0.04	C3H6O4	M-H	105.019	105.019	-1.6434 (ppm)	0	0	N/A	Method	True	Pass	Confirmed
glyceric acid	2.4	Target Compound	49_F_B_Peat_Plant1	92	Processed	T1		Unknown					5169998	121246573	2.36	-0.04	C3H6O4	M-H	105.019	105.019	-1.2802 (ppm)	0	0	N/A	Method	True	Pass	Confirmed
glyceric acid	2.4	Target Compound	50_2_F_B_Peat_Plant1	93	Processed	T1		Unknown					6621267	145900023	2.33	-0.07	C3H6O4	M-H	105.019	105.019	-.9169 (ppm)	0	0	N/A	Method	True	Pass	Confirmed
glyceric acid	2.4	Target Compound	50_F_B_Peat_Plant1	94	Processed	T1		Unknown					5862943	118590191	2.36	-0.04	C3H6O4	M-H	105.019	105.019	-1.0622 (ppm)	0	0	N/A	Method	True	Pass	Confirmed
glyceric acid	2.4	Target Compound	51_2_B_F_Peat_Plant1	95	Processed	T1		Unknown					4570552	98940048	2.34	-0.06	C3H6O4	M-H	105.019	105.019	-1.4255 (ppm)	0	0	N/A	Method	True	Pass	Confirmed
glyceric acid	2.4	Target Compound	51_B_F_Peat_Plant1	96	Processed	T1		Unknown					6886069	119167077	2.36	-0.04	C3H6O4	M-H	105.019	105.019	-1.7161 (ppm)	0	0	N/A	Method	True	Pass	Confirmed
glyceric acid	2.4	Target Compound	52_2_B_F_Peat_Plant1	97	Processed	T1		Unknown					3250298	83097377	2.34	-0.06	C3H6O4	M-H	105.019	105.019	-1.4981 (ppm)	0	0	N/A	Method	True	Pass	Confirmed
glyceric acid	2.4	Target Compound	52_B_F_Peat_Plant1	98	Processed	T1		Unknown					3256551	70639984	2.35	-0.05	C3H6O4	M-H	105.019	105.019	-1.4981 (ppm)	0	0	N/A	Method	True	Pass	Confirmed
glyceric acid	2.4	Target Compound	53_2_X_B_Peat_Plant1	99	Processed	T1		Unknown					2515300	62923556	2.34	-0.06	C3H6O4	M-H	105.019	105.019	-1.4981 (ppm)	0	0	N/A	Method	True	Pass	Confirmed
glyceric acid	2.4	Target Compound	53_X_B_Peat_Plant1	100	Processed	T1		Unknown					3841151	105428457	2.38	-0.02	C3H6O4	M-H	105.019	105.019	-.8443 (ppm)	0	0	N/A	Method	True	Pass	Confirmed
glyceric acid	2.4	Target Compound	54_2_X_B_Peat_Plant1	101	Processed	T1		Unknown					3155921	81453342	2.36	-0.04	C3H6O4	M-H	105.019	105.019	-1.4255 (ppm)	0	0	N/A	Method	True	Pass	Confirmed
glyceric acid	2.4	Target Compound	54_X_B_Peat_Plant1	102	Processed	T1		Unknown					3160386	69567443	2.36	-0.04	C3H6O4	M-H	105.019	105.019	-1.2802 (ppm)	0	0	N/A	Method	True	Pass	Confirmed
glyceric acid	2.4	Target Compound	55_2_X_F_Peat_Plant1	103	Processed	T1		Unknown					2534000	60629259	2.34	-0.06	C3H6O4	M-H	105.019	105.019	-1.6434 (ppm)	0	0	N/A	Method	True	Pass	Confirmed
glyceric acid	2.4	Target Compound	55_X_F_Peat_Plant1	104	Processed	T1		Unknown					4159889	111900478	2.36	-0.04	C3H6O4	M-H	105.019	105.019	-.9896 (ppm)	0	0	N/A	Method	True	Pass	Confirmed
glyceric acid	2.4	Target Compound	56_2_X_F_Peat_Plant1	105	Processed	T1		Unknown					3419166	88160394	2.36	-0.04	C3H6O4	M-H	105.019	105.019	-1.2075 (ppm)	0	0	N/A	Method	True	Pass	Confirmed
glyceric acid	2.4	Target Compound	56_X_F_Peat_Plant1	106	Processed	T1		Unknown					4636489	99809446	2.35	-0.05	C3H6O4	M-H	105.019	105.019	-1.3528 (ppm)	0	0	N/A	Method	True	Pass	Confirmed
glyceric acid	2.4	Target Compound	58_2_X_BF_Peat_Plant1	107	Processed	T1		Unknown					2507356	50718333	2.34	-0.06	C3H6O4	M-H	105.019	105.019	-1.2075 (ppm)	0	0	N/A	Method	True	Pass	Confirmed
glyceric acid	2.4	Target Compound	58_X_BF_Peat_Plant1	108	Processed	T1		Unknown					4026769	112346744	2.36	-0.04	C3H6O4	M-H	105.019	105.019	-1.0622 (ppm)	0	0	N/A	Method	True	Pass	Confirmed
glyceric acid	2.4	Target Compound	59_2_X_X_Peat_Plant1	109	Processed	T1		Unknown					5454412	110304471	2.36	-0.04	C3H6O4	M-H	105.019	105.019	-1.2075 (ppm)	0	0	N/A	Method	True	Pass	Confirmed
glyceric acid	2.4	Target Compound	59_X_X_Peat_Plant1	110	Processed	T1		Unknown					5367223	101906470	2.36	-0.04	C3H6O4	M-H	105.019	105.019	-1.1349 (ppm)	0	0	N/A	Method	True	Pass	Confirmed
glyceric acid	2.4	Target Compound	60_2_X_X_Peat_Plant1	111	Processed	T1		Unknown					4190348	86483529	2.35	-0.05	C3H6O4	M-H	105.019	105.019	-1.7161 (ppm)	0	0	N/A	Method	True	Pass	Confirmed
glyceric acid	2.4	Target Compound	60_X_X_Peat_Plant1	112	Processed	T1		Unknown					6133514	127736386	2.35	-0.05	C3H6O4	M-H	105.019	105.019	-1.1349 (ppm)	0	0	N/A	Method	True	Pass	Confirmed
glyceric acid	2.4	Target Compound	61_2_F_B_Peat_Plant2	113	Processed	T1		Unknown					3386806	87122263	2.34	-0.06	C3H6O4	M-H	105.019	105.019	-.9896 (ppm)	0	0	N/A	Method	True	Pass	Confirmed
glyceric acid	2.4	Target Compound	61_F_B_Peat_Plant2	114	Processed	T1		Unknown					3727286	86929056	2.34	-0.06	C3H6O4	M-H	105.019	105.019	-1.0622 (ppm)	0	0	N/A	Method	True	Pass	Confirmed
glyceric acid	2.4	Target Compound	62_2_F_B_Peat_Plant2	115	Processed	T1		Unknown					2573120	65461122	2.34	-0.06	C3H6O4	M-H	105.019	105.019	-1.3528 (ppm)	0	0	N/A	Method	True	Pass	Confirmed
glyceric acid	2.4	Target Compound	62_F_B_Peat_Plant2	116	Processed	T1		Unknown					4741743	105935640	2.35	-0.05	C3H6O4	M-H	105.019	105.019	-1.2075 (ppm)	0	0	N/A	Method	True	Pass	Confirmed
glyceric acid	2.4	Target Compound	63_2_B_F_Peat_Plant2	117	Processed	T1		Unknown					3528626	92071949	2.35	-0.05	C3H6O4	M-H	105.019	105.019	-.9896 (ppm)	0	0	N/A	Method	True	Pass	Confirmed
glyceric acid	2.4	Target Compound	63_B_F_Peat_Plant2	118	Processed	T1		Unknown					4471948	79834917	2.34	-0.06	C3H6O4	M-H	105.019	105.019	-1.2802 (ppm)	0	0	N/A	Method	True	Pass	Confirmed
glyceric acid	2.4	Target Compound	64_2_B_F_Peat_Plant2	119	Processed	T1		Unknown					2852312	70575532	2.35	-0.05	C3H6O4	M-H	105.019	105.019	-1.4255 (ppm)	0	0	N/A	Method	True	Pass	Confirmed
glyceric acid	2.4	Target Compound	64_B_F_Peat_Plant2	120	Processed	T1		Unknown					5462359	124193895	2.36	-0.04	C3H6O4	M-H	105.019	105.019	-.9896 (ppm)	0	0	N/A	Method	True	Pass	Confirmed
glyceric acid	2.4	Target Compound	65_2_X_B_Peat_Plant2	121	Processed	T1		Unknown					2495649	46980132	2.33	-0.07	C3H6O4	M-H	105.019	105.019	-1.0622 (ppm)	0	0	N/A	Method	True	Pass	Confirmed
glyceric acid	2.4	Target Compound	65_X_B_Peat_Plant2	122	Processed	T1		Unknown					3101896	80651265	2.37	-0.03	C3H6O4	M-H	105.019	105.019	-1.2802 (ppm)	0	0	N/A	Method	True	Pass	Confirmed
glyceric acid	2.4	Target Compound	66_2_X_B_Peat_Plant2	123	Processed	T1		Unknown					2639449	67278185	2.33	-0.07	C3H6O4	M-H	105.019	105.019	-1.1349 (ppm)	0	0	N/A	Method	True	Pass	Confirmed
glyceric acid	2.4	Target Compound	66_X_B_Peat_Plant2	124	Processed	T1		Unknown					4649268	113447266	2.35	-0.05	C3H6O4	M-H	105.019	105.019	-1.2075 (ppm)	0	0	N/A	Method	True	Pass	Confirmed
glyceric acid	2.4	Target Compound	67_2_X_F_Peat_Plant2	125	Processed	T1		Unknown					5950499	123506948	2.35	-0.05	C3H6O4	M-H	105.019	105.019	-1.4255 (ppm)	0	0	N/A	Method	True	Pass	Confirmed
glyceric acid	2.4	Target Compound	67_X_F_Peat_Plant2	126	Processed	T1		Unknown					5845105	100015028	2.34	-0.06	C3H6O4	M-H	105.019	105.019	-.8443 (ppm)	0	0	N/A	Method	True	Pass	Confirmed
glyceric acid	2.4	Target Compound	68_2_X_F_Peat_Plant2	127	Processed	T1		Unknown					4056421	87661365	2.35	-0.05	C3H6O4	M-H	105.019	105.019	-1.9340 (ppm)	0	0	N/A	Method	True	Pass	Confirmed
glyceric acid	2.4	Target Compound	68_X_F_Peat_Plant2	128	Processed	T1		Unknown					5043005	113573982	2.36	-0.04	C3H6O4	M-H	105.019	105.019	-1.0622 (ppm)	0	0	N/A	Method	True	Pass	Confirmed
glyceric acid	2.4	Target Compound	69_2_X_BF_Peat_Plant2	129	Processed	T1		Unknown					3365495	84983080	2.34	-0.06	C3H6O4	M-H	105.019	105.019	-.9896 (ppm)	0	0	N/A	Method	True	Pass	Confirmed
glyceric acid	2.4	Target Compound	69_X_BF_Peat_Plant2	130	Processed	T1		Unknown					3837534	94808402	2.34	-0.06	C3H6O4	M-H	105.019	105.019	-1.2802 (ppm)	0	0	N/A	Method	True	Pass	Confirmed
glyceric acid	2.4	Target Compound	70_2_X_BF_Peat_Plant2	131	Processed	T1		Unknown					2490157	62874950	2.35	-0.05	C3H6O4	M-H	105.019	105.019	-1.4981 (ppm)	0	0	N/A	Method	True	Pass	Confirmed
glyceric acid	2.4	Target Compound	70_X_BF_Peat_Plant2	132	Processed	T1		Unknown					3974920	105566559	2.37	-0.03	C3H6O4	M-H	105.019	105.019	-1.4981 (ppm)	0	0	N/A	Method	True	Pass	Confirmed
glyceric acid	2.4	Target Compound	71_2_X_X_Peat_Plant2	133	Processed	T1		Unknown					4732629	103368121	2.35	-0.05	C3H6O4	M-H	105.019	105.019	-.9896 (ppm)	0	0	N/A	Method	True	Pass	Confirmed
glyceric acid	2.4	Target Compound	71_X_X_Peat_Plant2	134	Processed	T1		Unknown					4996812	107432126	2.35	-0.05	C3H6O4	M-H	105.019	105.019	-1.2075 (ppm)	0	0	N/A	Method	True	Pass	Confirmed
glyceric acid	2.4	Target Compound	72_2_X_X_Peat_Plant2	135	Processed	T1		Unknown					3419136	74755000	2.33	-0.07	C3H6O4	M-H	105.019	105.019	-1.4255 (ppm)	0	0	N/A	Method	True	Pass	Confirmed
glyceric acid	2.4	Target Compound	72_X_X_Peat_Plant2	136	Processed	T1		Unknown					6681975	137981449	2.35	-0.05	C3H6O4	M-H	105.019	105.019	-1.1349 (ppm)	0	0	N/A	Method	True	Pass	Confirmed
glyceric acid	2.4	Target Compound	73_F_B_Peat_Plant2	137	Processed	T1		Unknown					3278552	77142735	2.34	-0.06	C3H6O4	M-H	105.019	105.019	-1.3528 (ppm)	0	0	N/A	Method	True	Pass	Confirmed
glyceric acid	2.4	Target Compound	74_2_F_B_Peat_Plant3	138	Processed	T1		Unknown					2624936	64740909	2.34	-0.06	C3H6O4	M-H	105.019	105.019	-1.3528 (ppm)	0	0	N/A	Method	True	Pass	Confirmed
glyceric acid	2.4	Target Compound	74_F_B_Peat_Plant3	139	Processed	T1		Unknown					4857823	108621674	2.36	-0.04	C3H6O4	M-H	105.019	105.019	-1.2075 (ppm)	0	0	N/A	Method	True	Pass	Confirmed
glyceric acid	2.4	Target Compound	75_2_F_B_Peat_Plant3	140	Processed	T1		Unknown					3667157	96581838	2.35	-0.05	C3H6O4	M-H	105.019	105.019	-1.4255 (ppm)	0	0	N/A	Method	True	Pass	Confirmed
glyceric acid	2.4	Target Compound	75_B_F_Peat_Plant3	141	Processed	T1		Unknown					3616809	67358983	2.34	-0.06	C3H6O4	M-H	105.019	105.019	-1.4255 (ppm)	0	0	N/A	Method	True	Pass	Confirmed
glyceric acid	2.4	Target Compound	76_2_B_F_Peat_Plant3	142	Processed	T1		Unknown					2862451	59405159	2.35	-0.05	C3H6O4	M-H	105.019	105.019	-1.3528 (ppm)	0	0	N/A	Method	True	Pass	Confirmed
glyceric acid	2.4	Target Compound	76_B_F_Peat_Plant3	143	Processed	T1		Unknown					4651026	107929618	2.35	-0.05	C3H6O4	M-H	105.019	105.019	-1.4255 (ppm)	0	0	N/A	Method	True	Pass	Confirmed
glyceric acid	2.4	Target Compound	77_2_B_F_Peat_Plant3	144	Processed	T1		Unknown					3333033	88523931	2.35	-0.05	C3H6O4	M-H	105.019	105.019	-1.1349 (ppm)	0	0	N/A	Method	True	Pass	Confirmed
glyceric acid	2.4	Target Compound	77_X_B_Peat_Plant3	145	Processed	T1		Unknown					4001242	86982943	2.34	-0.06	C3H6O4	M-H	105.019	105.019	-1.6434 (ppm)	0	0	N/A	Method	True	Pass	Confirmed
glyceric acid	2.4	Target Compound	78_2_X_B_Peat_Plant3	146	Processed	T1		Unknown					2781655	66298063	2.36	-0.04	C3H6O4	M-H	105.019	105.019	-.9169 (ppm)	0	0	N/A	Method	True	Pass	Confirmed
glyceric acid	2.4	Target Compound	78_X_B_Peat_Plant3	147	Processed	T1		Unknown					5294204	110178296	2.35	-0.05	C3H6O4	M-H	105.019	105.019	-.7716 (ppm)	0	0	N/A	Method	True	Pass	Confirmed
glyceric acid	2.4	Target Compound	79_2_X_B_Peat_Plant3	148	Processed	T1		Unknown					3229806	81986908	2.37	-0.03	C3H6O4	M-H	105.019	105.019	-1.1349 (ppm)	0	0	N/A	Method	True	Pass	Confirmed
glyceric acid	2.4	Target Compound	79_X_F_Peat_Plant3	149	Processed	T1		Unknown					3916905	77213132	2.34	-0.06	C3H6O4	M-H	105.019	105.019	-1.1349 (ppm)	0	0	N/A	Method	True	Pass	Confirmed
glyceric acid	2.4	Target Compound	80_X_F_Peat_Plant3	150	Processed	T1		Unknown					6307876	138439914	2.37	-0.03	C3H6O4	M-H	105.019	105.019	-1.2075 (ppm)	0	0	N/A	Method	True	Pass	Confirmed
glyceric acid	2.4	Target Compound	81_2_X_F_Peat_Plant3	151	Processed	T1		Unknown					4585298	105178826	2.35	-0.05	C3H6O4	M-H	105.019	105.019	-.9169 (ppm)	0	0	N/A	Method	True	Pass	Confirmed
glyceric acid	2.4	Target Compound	81_X_BF_Peat_Plant3	152	Processed	T1		Unknown					4131020	72225962	2.36	-0.04	C3H6O4	M-H	105.019	105.019	-1.2075 (ppm)	0	0	N/A	Method	True	Pass	Confirmed
glyceric acid	2.4	Target Compound	82_2_X_BF_Peat_Plant3	153	Processed	T1		Unknown					2481063	49904900	2.35	-0.05	C3H6O4	M-H	105.019	105.019	-1.0622 (ppm)	0	0	N/A	Method	True	Pass	Confirmed
glyceric acid	2.4	Target Compound	82_X_BF_Peat_Plant3	154	Processed	T1		Unknown					4615198	91221575	2.35	-0.05	C3H6O4	M-H	105.019	105.019	-1.2802 (ppm)	0	0	N/A	Method	True	Pass	Confirmed
glyceric acid	2.4	Target Compound	83_2_X_BF_Peat_Plant3	155	Processed	T1		Unknown					3549140	74507559	2.36	-0.04	C3H6O4	M-H	105.019	105.019	-1.5708 (ppm)	0	0	N/A	Method	True	Pass	Confirmed
glyceric acid	2.4	Target Compound	83_X_X_Peat_Plant3	156	Processed	T1		Unknown					4762666	85706429	2.35	-0.05	C3H6O4	M-H	105.019	105.019	-.9169 (ppm)	0	0	N/A	Method	True	Pass	Confirmed
glyceric acid	2.4	Target Compound	84_2_X_X_Peat_Plant3	157	Processed	T1		Unknown					2954108	67944475	2.34	-0.06	C3H6O4	M-H	105.019	105.019	-1.3528 (ppm)	0	0	N/A	Method	True	Pass	Confirmed
glyceric acid	2.4	Target Compound	84_X_X_Peat_Plant3	158	Processed	T1		Unknown					5538901	107684959	2.36	-0.04	C3H6O4	M-H	105.019	105.019	-.9896 (ppm)	0	0	N/A	Method	True	Pass	Confirmed
glyceric acid	2.4	Target Compound	85_2_X_X_Peat_Plant3	159	Processed	T1		Unknown					6075616	115892528	2.34	-0.06	C3H6O4	M-H	105.019	105.019	-1.1349 (ppm)	0	0	N/A	Method	True	Pass	Confirmed
glyceric acid	2.4	Target Compound	85_F_B_Peat_Plant3	160	Processed	T1		Unknown					3199722	71556473	2.35	-0.05	C3H6O4	M-H	105.019	105.019	-1.2802 (ppm)	0	0	N/A	Method	True	Pass	Confirmed
glyceric acid	2.4	Target Compound	86_2_F_B_Peat_Plant4	161	Processed	T1		Unknown					2944618	60832459	2.35	-0.05	C3H6O4	M-H	105.019	105.019	-1.5708 (ppm)	0	0	N/A	Method	True	Pass	Confirmed
glyceric acid	2.4	Target Compound	86_F_B_Peat_Plant4	162	Processed	T1		Unknown					4311012	99179214	2.36	-0.04	C3H6O4	M-H	105.019	105.019	-1.2802 (ppm)	0	0	N/A	Method	True	Pass	Confirmed
glyceric acid	2.4	Target Compound	87_2_F_B_Peat_Plant4	163	Processed	T1		Unknown					3286747	84506994	2.35	-0.05	C3H6O4	M-H	105.019	105.019	-1.1349 (ppm)	0	0	N/A	Method	True	Pass	Confirmed
glyceric acid	2.4	Target Compound	87_B_F_Peat_Plant4	164	Processed	T1		Unknown					3743810	80909982	2.36	-0.04	C3H6O4	M-H	105.019	105.019	-1.2802 (ppm)	0	0	N/A	Method	True	Pass	Confirmed
glyceric acid	2.4	Target Compound	88_2_B_F_Peat_Plant4	165	Processed	T1		Unknown					2570014	53243463	2.34	-0.06	C3H6O4	M-H	105.019	105.019	-1.5708 (ppm)	0	0	N/A	Method	True	Pass	Confirmed
glyceric acid	2.4	Target Compound	88_B_F_Peat_Plant4	166	Processed	T1		Unknown					4805133	122742392	2.34	-0.06	C3H6O4	M-H	105.019	105.019	-1.3528 (ppm)	0	0	N/A	Method	True	Pass	Confirmed
glyceric acid	2.4	Target Compound	89_2_B_F_Peat_Plant4	167	Processed	T1		Unknown					3423454	80194987	2.35	-0.05	C3H6O4	M-H	105.019	105.019	-1.2075 (ppm)	0	0	N/A	Method	True	Pass	Confirmed
glyceric acid	2.4	Target Compound	89_X_B_Peat_Plant4	168	Processed	T1		Unknown					3396411	65319070	2.35	-0.05	C3H6O4	M-H	105.019	105.019	-1.3528 (ppm)	0	0	N/A	Method	True	Pass	Confirmed
glyceric acid	2.4	Target Compound	90_2_X_B_Peat_Plant4	169	Processed	T1		Unknown					2414565	50891873	2.34	-0.06	C3H6O4	M-H	105.019	105.019	-1.1349 (ppm)	0	0	N/A	Method	True	Pass	Confirmed
glyceric acid	2.4	Target Compound	90_X_B_Peat_Plant4	170	Processed	T1		Unknown					5128681	108790225	2.34	-0.06	C3H6O4	M-H	105.019	105.019	-1.2075 (ppm)	0	0	N/A	Method	True	Pass	Confirmed
glyceric acid	2.4	Target Compound	91_2_X_B_Peat_Plant4	171	Processed	T1		Unknown					3481974	85776146	2.35	-0.05	C3H6O4	M-H	105.019	105.019	-1.5708 (ppm)	0	0	N/A	Method	True	Pass	Confirmed
glyceric acid	2.4	Target Compound	91_X_F_Peat_Plant4	172	Processed	T1		Unknown					4463958	88126839	2.35	-0.05	C3H6O4	M-H	105.019	105.019	-1.6434 (ppm)	0	0	N/A	Method	True	Pass	Confirmed
glyceric acid	2.4	Target Compound	92_2_X_F_Peat_Plant4	173	Processed	T1		Unknown					3967656	83672919	2.34	-0.06	C3H6O4	M-H	105.019	105.019	-1.5708 (ppm)	0	0	N/A	Method	True	Pass	Confirmed
glyceric acid	2.4	Target Compound	92_X_F_Peat_Plant4	174	Processed	T1		Unknown					6025460	113570351	2.37	-0.03	C3H6O4	M-H	105.019	105.019	-.9896 (ppm)	0	0	N/A	Method	True	Pass	Confirmed
glyceric acid	2.4	Target Compound	93_2_X_F_Peat_Plant4	175	Processed	T1		Unknown					5572455	113110162	2.35	-0.05	C3H6O4	M-H	105.019	105.019	-1.4255 (ppm)	0	0	N/A	Method	True	Pass	Confirmed
glyceric acid	2.4	Target Compound	93_X_BF_Peat_Plant4	176	Processed	T1		Unknown					3009270	60275096	2.33	-0.07	C3H6O4	M-H	105.019	105.019	-.9896 (ppm)	0	0	N/A	Method	True	Pass	Confirmed
glyceric acid	2.4	Target Compound	94_2_X_BF_Peat_Plant4	177	Processed	T1		Unknown					2410829	45673691	2.34	-0.06	C3H6O4	M-H	105.019	105.019	-1.4981 (ppm)	0	0	N/A	Method	True	Pass	Confirmed
glyceric acid	2.4	Target Compound	94_X_BF_Peat_Plant4	178	Processed	T1		Unknown					4657358	112142445	2.35	-0.05	C3H6O4	M-H	105.019	105.019	-.9896 (ppm)	0	0	N/A	Method	True	Pass	Confirmed
glyceric acid	2.4	Target Compound	95_2_X_BF_peat_Plant4	179	Processed	T1		Unknown					3377412	91527406	2.34	-0.06	C3H6O4	M-H	105.019	105.019	-1.2802 (ppm)	0	0	N/A	Method	True	Pass	Confirmed
glyceric acid	2.4	Target Compound	96_2_X_X_Peat_Plant4	180	Processed	T1		Unknown					5502156	106508415	2.37	-0.03	C3H6O4	M-H	105.019	105.019	-1.3528 (ppm)	0	0	N/A	Method	True	Pass	Confirmed
glyceric acid	2.4	Target Compound	96_X_X_Peat_Plant4	181	Processed	T1		Unknown					4721753	79193097	2.36	-0.04	C3H6O4	M-H	105.019	105.019	-1.0622 (ppm)	0	0	N/A	Method	True	Pass	Confirmed
glyceric acid	2.4	Target Compound	Pool_24h_01	182	Processed	T1		Unknown					9493172	222850892	2.34	-0.06	C3H6O4	M-H	105.019	105.019	-2.0793 (ppm)	0	0	N/A	Method	True	Pass	Confirmed
glyceric acid	2.4	Target Compound	Pool_24h_02	183	Processed	T1		Unknown					6054487	142778574	2.36	-0.04	C3H6O4	M-H	105.019	105.019	-1.7887 (ppm)	0	0	N/A	Method	True	Pass	Confirmed
glyceric acid	2.4	Target Compound	Pool_24h_03	184	Processed	T1		Unknown					4881289	116848305	2.35	-0.05	C3H6O4	M-H	105.019	105.019	-1.7887 (ppm)	0	0	N/A	Method	True	Pass	Confirmed
glyceric acid	2.4	Target Compound	Pool_24h_04	185	Processed	T1		Unknown					4672130	86116537	2.34	-0.06	C3H6O4	M-H	105.019	105.019	-1.1349 (ppm)	0	0	N/A	Method	True	Pass	Confirmed
glyceric acid	2.4	Target Compound	Pool_24h_05	186	Processed	T1		Unknown					3761266	71737113	2.36	-0.04	C3H6O4	M-H	105.019	105.019	-1.7887 (ppm)	0	0	N/A	Method	True	Pass	Confirmed
glyceric acid	2.4	Target Compound	Pool_62h_01	187	Processed	T1		Unknown					4084333	104882726	2.35	-0.05	C3H6O4	M-H	105.019	105.019	-1.4981 (ppm)	0	0	N/A	Method	True	Pass	Confirmed
glyceric acid	2.4	Target Compound	Pool_62h_02	188	Processed	T1		Unknown					3865863	95275061	2.34	-0.06	C3H6O4	M-H	105.019	105.019	-1.0622 (ppm)	0	0	N/A	Method	True	Pass	Confirmed
glyceric acid	2.4	Target Compound	Pool_62h_03	189	Processed	T1		Unknown					3623782	86507487	2.35	-0.05	C3H6O4	M-H	105.019	105.019	-1.2802 (ppm)	0	0	N/A	Method	True	Pass	Confirmed
glyceric acid	2.4	Target Compound	Pool_62h_04	190	Processed	T1		Unknown					2678550	64661241	2.35	-0.05	C3H6O4	M-H	105.019	105.019	-1.5708 (ppm)	0	0	N/A	Method	True	Pass	Confirmed
glyceric acid	2.4	Target Compound	Pool_62h_05	191	Processed	T1		Unknown					3291876	77135407	2.36	-0.04	C3H6O4	M-H	105.019	105.019	-1.4255 (ppm)	0	0	N/A	Method	True	Pass	Confirmed
glyceric acid	2.4	Target Compound	Std_Mix40_250_01	192	Processed	T1		Unknown					267608	3010605	2.37	-0.03	C3H6O4	M-H	105.019	105.019	-1.2075 (ppm)	0	0	N/A	Method	True	Pass	Confirmed
glyceric acid	2.4	Target Compound	Std_Mix40_250_01_b	193	Processed	T1		Unknown					364732	3775647	2.37	-0.03	C3H6O4	M-H	105.019	105.019	-.7716 (ppm)	0	0	N/A	Method	True	Pass	Confirmed
glyceric acid	2.4	Target Compound	Std_Mix40_250_02	194	Processed	T1		Unknown					563791	5253583	2.36	-0.04	C3H6O4	M-H	105.019	105.019	-1.2802 (ppm)	0	0	N/A	Method	True	Pass	Confirmed
glyceric acid	2.4	Target Compound	Std_Mix40_250_03	195	Processed	T1		Unknown					1026156	10013060	2.37	-0.03	C3H6O4	M-H	105.019	105.019	-.9896 (ppm)	0	0	N/A	Method	True	Pass	Confirmed
glycerol 3-phosphate	3.3	Target Compound	01_2_F_B_Peat1	1	Processed	T1		Unknown					28743	426422	3.32	0.02	C3H9O6P	M-H	171.006	171.006	-1.1092 (ppm)	0	0	N/A	Method	True	Pass	Confirmed
glycerol 3-phosphate	3.3	Target Compound	01_F_B_Peat1	2	Processed	T1		Unknown					193892	3123831	3.29	-0.01	C3H9O6P	M-H	171.006	171.006	-2.4476 (ppm)	0	0	N/A	Method	True	Pass	Confirmed
glycerol 3-phosphate	3.3	Target Compound	02_2_F_B_Peat1	3	Processed	T1		Unknown					58536	782980	3.25	-0.05	C3H9O6P	M-H	171.006	171.006	-1.8230 (ppm)	0	0	N/A	Method	True	Pass	Confirmed
glycerol 3-phosphate	3.3	Target Compound	02_F_B_Peat1	4	Processed	T1		Unknown					685151	10057771	3.27	-0.03	C3H9O6P	M-H	171.006	171.006	.2293 (ppm)	0	0	N/A	Method	True	Pass	Confirmed
glycerol 3-phosphate	3.3	Target Compound	03_2_B_F_Peat1	5	Processed	T1		Unknown					88591	1126841	3.25	-0.05	C3H9O6P	M-H	171.006	171.006	-3.0722 (ppm)	0	0	N/A	Method	True	Pass	Confirmed
glycerol 3-phosphate	3.3	Target Compound	03_B_F_Peat1	6	Processed	T1		Unknown					324437	5187436	3.28	-0.02	C3H9O6P	M-H	171.006	171.006	-2.3584 (ppm)	0	0	N/A	Method	True	Pass	Confirmed
glycerol 3-phosphate	3.3	Target Compound	04_2_B_F_Peat1	7	Processed	T1		Unknown					72935	972799	3.24	-0.06	C3H9O6P	M-H	171.006	171.006	-.3953 (ppm)	0	0	N/A	Method	True	Pass	Confirmed
glycerol 3-phosphate	3.3	Target Compound	04_B_F_Peat1	8	Processed	T1		Unknown					248785	3465441	3.24	-0.06	C3H9O6P	M-H	171.006	171.006	-.5738 (ppm)	0	0	N/A	Method	True	Pass	Confirmed
glycerol 3-phosphate	3.3	Target Compound	06_2_X_B_Peat1	9	Processed	T1		Unknown					58382	973974	3.28	-0.02	C3H9O6P	M-H	171.006	171.006	-2.6261 (ppm)	0	0	N/A	Method	True	Pass	Confirmed
glycerol 3-phosphate	3.3	Target Compound	06_X_B_Peat1	10	Processed	T1		Unknown					160176	2742786	3.29	-0.01	C3H9O6P	M-H	171.006	171.006	-3.5183 (ppm)	0	0	N/A	Method	True	Pass	Confirmed
glycerol 3-phosphate	3.3	Target Compound	07_2_X_F_Peat1	11	Processed	T1		Unknown					405092	6549667	3.27	-0.03	C3H9O6P	M-H	171.006	171.006	-1.4661 (ppm)	0	0	N/A	Method	True	Pass	Confirmed
glycerol 3-phosphate	3.3	Target Compound	07_X_F_Peat1	12	Processed	T1		Unknown					578781	9164184	3.28	-0.02	C3H9O6P	M-H	171.006	171.006	-.3953 (ppm)	0	0	N/A	Method	True	Pass	Confirmed
glycerol 3-phosphate	3.3	Target Compound	08_2_X_F_Peat1	13	Processed	T1		Unknown					315735	4274216	3.26	-0.04	C3H9O6P	M-H	171.006	171.006	-.7522 (ppm)	0	0	N/A	Method	True	Pass	Confirmed
glycerol 3-phosphate	3.3	Target Compound	08_X_F_Peat1	14	Processed	T1		Unknown					320198	4572946	3.25	-0.05	C3H9O6P	M-H	171.006	171.006	-.9307 (ppm)	0	0	N/A	Method	True	Pass	Confirmed
glycerol 3-phosphate	3.3	Target Compound	09_2_X_BF_Peat1	15	Processed	T1		Unknown					90271	1487974	3.29	-0.01	C3H9O6P	M-H	171.006	171.006	-1.1984 (ppm)	0	0	N/A	Method	True	Pass	Confirmed
glycerol 3-phosphate	3.3	Target Compound	09_X_BF_Peat1	16	Processed	T1		Unknown					182280	3165982	3.27	-0.03	C3H9O6P	M-H	171.006	171.006	-1.1092 (ppm)	0	0	N/A	Method	True	Pass	Confirmed
glycerol 3-phosphate	3.3	Target Compound	10_2_X_BF_Peat1	17	Processed	T1		Unknown					74448	948436	3.25	-0.05	C3H9O6P	M-H	171.006	171.006	-1.3768 (ppm)	0	0	N/A	Method	True	Pass	Confirmed
glycerol 3-phosphate	3.3	Target Compound	10_X_BF_Peat1	18	Processed	T1		Unknown					145269	2013524	3.24	-0.06	C3H9O6P	M-H	171.006	171.006	-1.2876 (ppm)	0	0	N/A	Method	True	Pass	Confirmed
glycerol 3-phosphate	3.3	Target Compound	11_2_X_X_Peat1	19	Processed	T1		Unknown					412446	6269087	3.28	-0.02	C3H9O6P	M-H	171.006	171.006	-.9307 (ppm)	0	0	N/A	Method	True	Pass	Confirmed
glycerol 3-phosphate	3.3	Target Compound	11_X_X_Peat1	20	Processed	T1		Unknown					373712	6153627	3.3	0.00	C3H9O6P	M-H	171.006	171.006	-.4846 (ppm)	0	0	N/A	Method	True	Pass	Confirmed
glycerol 3-phosphate	3.3	Target Compound	12_2_X_X_Peat1	21	Processed	T1		Unknown					339690	4669552	3.25	-0.05	C3H9O6P	M-H	171.006	171.006	-.4846 (ppm)	0	0	N/A	Method	True	Pass	Confirmed
glycerol 3-phosphate	3.3	Target Compound	12_X_X_Peat1	22	Processed	T1		Unknown					413142	5921507	3.25	-0.05	C3H9O6P	M-H	171.006	171.006	-.4846 (ppm)	0	0	N/A	Method	True	Pass	Confirmed
glycerol 3-phosphate	3.3	Target Compound	13_2_F_B_Peat2	23	Processed	T1		Unknown					72693	1274288	3.25	-0.05	C3H9O6P	M-H	171.006	171.006	-2.3584 (ppm)	0	0	N/A	Method	True	Pass	Confirmed
glycerol 3-phosphate	3.3	Target Compound	13_F_B_Peat2	24	Processed	T1		Unknown					141025	2384733	3.28	-0.02	C3H9O6P	M-H	171.006	171.006	-1.5553 (ppm)	0	0	N/A	Method	True	Pass	Confirmed
glycerol 3-phosphate	3.3	Target Compound	14_2_F_B_Peat2	25	Processed	T1		Unknown					68792	947946	3.26	-0.04	C3H9O6P	M-H	171.006	171.006	-2.0907 (ppm)	0	0	N/A	Method	True	Pass	Confirmed
glycerol 3-phosphate	3.3	Target Compound	14_F_B_Peat2	26	Processed	T1		Unknown					145924	2028406	3.24	-0.06	C3H9O6P	M-H	171.006	171.006	-1.0199 (ppm)	0	0	N/A	Method	True	Pass	Confirmed
glycerol 3-phosphate	3.3	Target Compound	15_2_B_F_Peat2	27	Processed	T1		Unknown					59192	995474	3.23	-0.07	C3H9O6P	M-H	171.006	171.006	-3.2507 (ppm)	0	0	N/A	Method	True	Pass	Confirmed
glycerol 3-phosphate	3.3	Target Compound	15_B_F_Peat2	28	Processed	T1		Unknown					232550	3703044	3.28	-0.02	C3H9O6P	M-H	171.006	171.006	-1.0199 (ppm)	0	0	N/A	Method	True	Pass	Confirmed
glycerol 3-phosphate	3.3	Target Compound	16_2_B_F_Peat2	29	Processed	T1		Unknown					102704	1401381	3.25	-0.05	C3H9O6P	M-H	171.006	171.006	-1.2876 (ppm)	0	0	N/A	Method	True	Pass	Confirmed
glycerol 3-phosphate	3.3	Target Compound	16_B_F_Peat2	30	Processed	T1		Unknown					328839	4576482	3.23	-0.07	C3H9O6P	M-H	171.006	171.006	-.9307 (ppm)	0	0	N/A	Method	True	Pass	Confirmed
glycerol 3-phosphate	3.3	Target Compound	17_2_X_B_Peat2	31	Processed	T1		Unknown					66480	980629	3.32	0.02	C3H9O6P	M-H	171.006	171.006	-2.0907 (ppm)	0	0	N/A	Method	True	Pass	Confirmed
glycerol 3-phosphate	3.3	Target Compound	17_X_B_Peat2	32	Processed	T1		Unknown					113927	1809191	3.27	-0.03	C3H9O6P	M-H	171.006	171.006	-1.5553 (ppm)	0	0	N/A	Method	True	Pass	Confirmed
glycerol 3-phosphate	3.3	Target Compound	18_2_X_B_Peat2	33	Processed	T1		Unknown					41212	503840	3.24	-0.06	C3H9O6P	M-H	171.006	171.006	-2.2691 (ppm)	0	0	N/A	Method	True	Pass	Confirmed
glycerol 3-phosphate	3.3	Target Compound	18_X_B_Peat2	34	Processed	T1		Unknown					123501	1860196	3.23	-0.07	C3H9O6P	M-H	171.006	171.006	-1.0199 (ppm)	0	0	N/A	Method	True	Pass	Confirmed
glycerol 3-phosphate	3.3	Target Compound	19_2_X_F_Peat2	35	Processed	T1		Unknown					272441	4260649	3.24	-0.06	C3H9O6P	M-H	171.006	171.006	-1.5553 (ppm)	0	0	N/A	Method	True	Pass	Confirmed
glycerol 3-phosphate	3.3	Target Compound	19_X_F_Peat2	36	Processed	T1		Unknown					270017	4461150	3.28	-0.02	C3H9O6P	M-H	171.006	171.006	-1.2876 (ppm)	0	0	N/A	Method	True	Pass	Confirmed
glycerol 3-phosphate	3.3	Target Compound	20_2_X_F_Peat2	37	Processed	T1		Unknown					307824	4050881	3.23	-0.07	C3H9O6P	M-H	171.006	171.006	-.3953 (ppm)	0	0	N/A	Method	True	Pass	Confirmed
glycerol 3-phosphate	3.3	Target Compound	20_X_F_Peat2	38	Processed	T1		Unknown					315417	4104010	3.24	-0.06	C3H9O6P	M-H	171.006	171.006	-.5738 (ppm)	0	0	N/A	Method	True	Pass	Confirmed
glycerol 3-phosphate	3.3	Target Compound	21_2_X_BF_Peat2	39	Processed	T1		Unknown					71452	1022954	3.29	-0.01	C3H9O6P	M-H	171.006	171.006	-1.4661 (ppm)	0	0	N/A	Method	True	Pass	Confirmed
glycerol 3-phosphate	3.3	Target Compound	21_X_BF_Peat2	40	Processed	T1		Unknown					122276	1981991	3.25	-0.05	C3H9O6P	M-H	171.006	171.006	-2.0907 (ppm)	0	0	N/A	Method	True	Pass	Confirmed
glycerol 3-phosphate	3.3	Target Compound	22_2_X_BF_Peat2	41	Processed	T1		Unknown					62820	823001	3.24	-0.06	C3H9O6P	M-H	171.006	171.006	-.0384 (ppm)	0	0	N/A	Method	True	Pass	Confirmed
glycerol 3-phosphate	3.3	Target Compound	22_X_BF_Peat2	42	Processed	T1		Unknown					130503	1847321	3.24	-0.06	C3H9O6P	M-H	171.006	171.006	-1.0199 (ppm)	0	0	N/A	Method	True	Pass	Confirmed
glycerol 3-phosphate	3.3	Target Compound	23_2_X_X_Peat2	43	Processed	T1		Unknown					254776	3870621	3.3	0.00	C3H9O6P	M-H	171.006	171.006	-.9307 (ppm)	0	0	N/A	Method	True	Pass	Confirmed
glycerol 3-phosphate	3.3	Target Compound	23_X_X_Peat2	44	Processed	T1		Unknown					210052	3353297	3.27	-0.03	C3H9O6P	M-H	171.006	171.006	-1.5553 (ppm)	0	0	N/A	Method	True	Pass	Confirmed
glycerol 3-phosphate	3.3	Target Compound	24_2_X_X_Peat2	45	Processed	T1		Unknown					280886	3949644	3.23	-0.07	C3H9O6P	M-H	171.006	171.006	-.9307 (ppm)	0	0	N/A	Method	True	Pass	Confirmed
glycerol 3-phosphate	3.3	Target Compound	24_X_X_Peat2	46	Processed	T1		Unknown					230948	3268762	3.26	-0.04	C3H9O6P	M-H	171.006	171.006	-1.1984 (ppm)	0	0	N/A	Method	True	Pass	Confirmed
glycerol 3-phosphate	3.3	Target Compound	25_2_F_B_Peat3	47	Processed	T1		Unknown					53326	709498	3.27	-0.03	C3H9O6P	M-H	171.006	171.006	-2.7153 (ppm)	0	0	N/A	Method	True	Pass	Confirmed
glycerol 3-phosphate	3.3	Target Compound	25_F_B_Peat3	48	Processed	T1		Unknown					131457	2217601	3.3	0.00	C3H9O6P	M-H	171.006	171.006	-.6630 (ppm)	0	0	N/A	Method	True	Pass	Confirmed
glycerol 3-phosphate	3.3	Target Compound	26_2_F_B_Peat3	49	Processed	T1		Unknown					69429	980498	3.23	-0.07	C3H9O6P	M-H	171.006	171.006	-2.0907 (ppm)	0	0	N/A	Method	True	Pass	Confirmed
glycerol 3-phosphate	3.3	Target Compound	26_F_B_Peat3	50	Processed	T1		Unknown					150955	2039905	3.25	-0.05	C3H9O6P	M-H	171.006	171.006	-.8415 (ppm)	0	0	N/A	Method	True	Pass	Confirmed
glycerol 3-phosphate	3.3	Target Compound	27_2_B_F_Peat3	51	Processed	T1		Unknown					86159	1386100	3.24	-0.06	C3H9O6P	M-H	171.006	171.006	-3.2507 (ppm)	0	0	N/A	Method	True	Pass	Confirmed
glycerol 3-phosphate	3.3	Target Compound	27_B_F_Peat3	52	Processed	T1		Unknown					217319	3259901	3.27	-0.03	C3H9O6P	M-H	171.006	171.006	-1.4661 (ppm)	0	0	N/A	Method	True	Pass	Confirmed
glycerol 3-phosphate	3.3	Target Compound	28_2_B_F_Peat3	53	Processed	T1		Unknown					144315	1817159	3.24	-0.06	C3H9O6P	M-H	171.006	171.006	-.8415 (ppm)	0	0	N/A	Method	True	Pass	Confirmed
glycerol 3-phosphate	3.3	Target Compound	28_B_F_Peat3	54	Processed	T1		Unknown					230893	3223075	3.24	-0.06	C3H9O6P	M-H	171.006	171.006	-.8415 (ppm)	0	0	N/A	Method	True	Pass	Confirmed
glycerol 3-phosphate	3.3	Target Compound	30_2_X_B_Peat3	55	Processed	T1		Unknown					66234	941787	3.28	-0.02	C3H9O6P	M-H	171.006	171.006	-.5738 (ppm)	0	0	N/A	Method	True	Pass	Confirmed
glycerol 3-phosphate	3.3	Target Compound	30_X_B_Peat3	56	Processed	T1		Unknown					121155	1830135	3.28	-0.02	C3H9O6P	M-H	171.006	171.006	-1.8230 (ppm)	0	0	N/A	Method	True	Pass	Confirmed
glycerol 3-phosphate	3.3	Target Compound	31_2_X_F_Peat3	57	Processed	T1		Unknown					613244	8026825	3.25	-0.05	C3H9O6P	M-H	171.006	171.006	-.1276 (ppm)	0	0	N/A	Method	True	Pass	Confirmed
glycerol 3-phosphate	3.3	Target Compound	31_X_F_Peat3	58	Processed	T1		Unknown					496572	7262069	3.24	-0.06	C3H9O6P	M-H	171.006	171.006	-.0384 (ppm)	0	0	N/A	Method	True	Pass	Confirmed
glycerol 3-phosphate	3.3	Target Compound	32_2_X_F_Peat3	59	Processed	T1		Unknown					497577	7326854	3.26	-0.04	C3H9O6P	M-H	171.006	171.006	-.2169 (ppm)	0	0	N/A	Method	True	Pass	Confirmed
glycerol 3-phosphate	3.3	Target Compound	32_X_F_Peat3	60	Processed	T1		Unknown					347618	5636498	3.27	-0.03	C3H9O6P	M-H	171.006	171.006	-.7522 (ppm)	0	0	N/A	Method	True	Pass	Confirmed
glycerol 3-phosphate	3.3	Target Compound	33_2_X_BF_Peat3	61	Processed	T1		Unknown					96996	1402485	3.26	-0.04	C3H9O6P	M-H	171.006	171.006	-1.1984 (ppm)	0	0	N/A	Method	True	Pass	Confirmed
glycerol 3-phosphate	3.3	Target Compound	33_X_BF_Peat3	62	Processed	T1		Unknown					145270	2189632	3.27	-0.03	C3H9O6P	M-H	171.006	171.006	-.4846 (ppm)	0	0	N/A	Method	True	Pass	Confirmed
glycerol 3-phosphate	3.3	Target Compound	34_2_X_BF_Peat3	63	Processed	T1		Unknown					103202	1567888	3.28	-0.02	C3H9O6P	M-H	171.006	171.006	-1.9122 (ppm)	0	0	N/A	Method	True	Pass	Confirmed
glycerol 3-phosphate	3.3	Target Compound	34_X_BF_Peat3	64	Processed	T1		Unknown					119517	2002548	3.26	-0.04	C3H9O6P	M-H	171.006	171.006	-2.6261 (ppm)	0	0	N/A	Method	True	Pass	Confirmed
glycerol 3-phosphate	3.3	Target Compound	35_2_X_X_Peat3	65	Processed	T1		Unknown					645076	8643736	3.27	-0.03	C3H9O6P	M-H	171.006	171.006	.0508 (ppm)	0	0	N/A	Method	True	Pass	Confirmed
glycerol 3-phosphate	3.3	Target Compound	35_X_X_Peat3	66	Processed	T1		Unknown					472666	6250247	3.26	-0.04	C3H9O6P	M-H	171.006	171.006	-.1276 (ppm)	0	0	N/A	Method	True	Pass	Confirmed
glycerol 3-phosphate	3.3	Target Compound	36_2_X_X_Peat3	67	Processed	T1		Unknown					490423	7591328	3.28	-0.02	C3H9O6P	M-H	171.006	171.006	-.6630 (ppm)	0	0	N/A	Method	True	Pass	Confirmed
glycerol 3-phosphate	3.3	Target Compound	36_X_X_Peat3	68	Processed	T1		Unknown					343517	5545395	3.29	-0.01	C3H9O6P	M-H	171.006	171.006	-.7522 (ppm)	0	0	N/A	Method	True	Pass	Confirmed
glycerol 3-phosphate	3.3	Target Compound	37_2_F_B_Peat4	69	Processed	T1		Unknown					62300	764031	3.23	-0.07	C3H9O6P	M-H	171.006	171.006	-2.0907 (ppm)	0	0	N/A	Method	True	Pass	Confirmed
glycerol 3-phosphate	3.3	Target Compound	37_F_B_Peat4	70	Processed	T1		Unknown					151365	1914723	3.23	-0.07	C3H9O6P	M-H	171.006	171.006	.1401 (ppm)	0	0	N/A	Method	True	Pass	Confirmed
glycerol 3-phosphate	3.3	Target Compound	39_2_B_F_Peat4	71	Processed	T1		Unknown					65301	952041	3.26	-0.04	C3H9O6P	M-H	171.006	171.006	-2.3584 (ppm)	0	0	N/A	Method	True	Pass	Confirmed
glycerol 3-phosphate	3.3	Target Compound	39_B_F_Peat4	72	Processed	T1		Unknown					172155	2991094	3.26	-0.04	C3H9O6P	M-H	171.006	171.006	-.4846 (ppm)	0	0	N/A	Method	True	Pass	Confirmed
glycerol 3-phosphate	3.3	Target Compound	40_2_F_B_Peat4	73	Processed	T1		Unknown					63475	870709	3.25	-0.05	C3H9O6P	M-H	171.006	171.006	-2.1799 (ppm)	0	0	N/A	Method	True	Pass	Confirmed
glycerol 3-phosphate	3.3	Target Compound	40_B_F_Peat4	74	Processed	T1		Unknown					194139	2796693	3.23	-0.07	C3H9O6P	M-H	171.006	171.006	-1.1092 (ppm)	0	0	N/A	Method	True	Pass	Confirmed
glycerol 3-phosphate	3.3	Target Compound	41_2_X_B_Peat4	75	Processed	T1		Unknown					51860	711640	3.31	0.01	C3H9O6P	M-H	171.006	171.006	-2.5368 (ppm)	0	0	N/A	Method	True	Pass	Confirmed
glycerol 3-phosphate	3.3	Target Compound	41_X_B_Peat4	76	Processed	T1		Unknown					102206	1687727	3.24	-0.06	C3H9O6P	M-H	171.006	171.006	-2.0907 (ppm)	0	0	N/A	Method	True	Pass	Confirmed
glycerol 3-phosphate	3.3	Target Compound	42_2_X_B_Peat4	77	Processed	T1		Unknown					32339	384940	3.25	-0.05	C3H9O6P	M-H	171.006	171.006	-2.7153 (ppm)	0	0	N/A	Method	True	Pass	Confirmed
glycerol 3-phosphate	3.3	Target Compound	42_X_B_Peat4	78	Processed	T1		Unknown					159096	2110880	3.27	-0.03	C3H9O6P	M-H	171.006	171.006	-.4846 (ppm)	0	0	N/A	Method	True	Pass	Confirmed
glycerol 3-phosphate	3.3	Target Compound	43_2_X_F_Peat4	79	Processed	T1		Unknown					388616	5294576	3.23	-0.07	C3H9O6P	M-H	171.006	171.006	-.8415 (ppm)	0	0	N/A	Method	True	Pass	Confirmed
glycerol 3-phosphate	3.3	Target Compound	43_X_F_Peat4	80	Processed	T1		Unknown					226088	3528681	3.28	-0.02	C3H9O6P	M-H	171.006	171.006	-.6630 (ppm)	0	0	N/A	Method	True	Pass	Confirmed
glycerol 3-phosphate	3.3	Target Compound	44_2_X_F_Peat4	81	Processed	T1		Unknown					353622	5178872	3.25	-0.05	C3H9O6P	M-H	171.006	171.006	-1.2876 (ppm)	0	0	N/A	Method	True	Pass	Confirmed
glycerol 3-phosphate	3.3	Target Compound	44_X_F_Peat4	82	Processed	T1		Unknown					312118	4213418	3.24	-0.06	C3H9O6P	M-H	171.006	171.006	-.9307 (ppm)	0	0	N/A	Method	True	Pass	Confirmed
glycerol 3-phosphate	3.3	Target Compound	45_2_X_BF_Peat4	83	Processed	T1		Unknown					67079	783683	3.26	-0.04	C3H9O6P	M-H	171.006	171.006	-2.2691 (ppm)	0	0	N/A	Method	True	Pass	Confirmed
glycerol 3-phosphate	3.3	Target Compound	45_X_BF_Peat4	84	Processed	T1		Unknown					106186	1660241	3.25	-0.05	C3H9O6P	M-H	171.006	171.006	-.7522 (ppm)	0	0	N/A	Method	True	Pass	Confirmed
glycerol 3-phosphate	3.3	Target Compound	46_2_X_BF_Peat4	85	Processed	T1		Unknown					47510	681787	3.27	-0.03	C3H9O6P	M-H	171.006	171.006	-2.6261 (ppm)	0	0	N/A	Method	True	Pass	Confirmed
glycerol 3-phosphate	3.3	Target Compound	46_X_BF_Peat4	86	Processed	T1		Unknown					145852	1996094	3.25	-0.05	C3H9O6P	M-H	171.006	171.006	-1.1092 (ppm)	0	0	N/A	Method	True	Pass	Confirmed
glycerol 3-phosphate	3.3	Target Compound	47_2_X_X_Peat4	87	Processed	T1		Unknown					396492	5482841	3.24	-0.06	C3H9O6P	M-H	171.006	171.006	-1.0199 (ppm)	0	0	N/A	Method	True	Pass	Confirmed
glycerol 3-phosphate	3.3	Target Compound	47_X_X_Peat4	88	Processed	T1		Unknown					179934	2905479	3.25	-0.05	C3H9O6P	M-H	171.006	171.006	-.3953 (ppm)	0	0	N/A	Method	True	Pass	Confirmed
glycerol 3-phosphate	3.3	Target Compound	48_2_X_X_Peat4	89	Processed	T1		Unknown					291785	4473017	3.28	-0.02	C3H9O6P	M-H	171.006	171.006	-.8415 (ppm)	0	0	N/A	Method	True	Pass	Confirmed
glycerol 3-phosphate	3.3	Target Compound	48_X_X_Peat4	90	Processed	T1		Unknown					274030	3683116	3.23	-0.07	C3H9O6P	M-H	171.006	171.006	-.4846 (ppm)	0	0	N/A	Method	True	Pass	Confirmed
glycerol 3-phosphate	3.3	Target Compound	49_2_F_B_Peat_Plant1	91	Processed	T1		Unknown					35950	467019	3.23	-0.07	C3H9O6P	M-H	171.006	171.006	-2.8937 (ppm)	0	0	N/A	Method	True	Pass	Confirmed
glycerol 3-phosphate	3.3	Target Compound	49_F_B_Peat_Plant1	92	Processed	T1		Unknown					99286	1747857	3.31	0.01	C3H9O6P	M-H	171.006	171.006	-1.1092 (ppm)	0	0	N/A	Method	True	Pass	Confirmed
glycerol 3-phosphate	3.3	Target Compound	50_2_F_B_Peat_Plant1	93	Processed	T1		Unknown					223731	3396273	3.23	-0.07	C3H9O6P	M-H	171.006	171.006	-1.7338 (ppm)	0	0	N/A	Method	True	Pass	Confirmed
glycerol 3-phosphate	3.3	Target Compound	50_F_B_Peat_Plant1	94	Processed	T1		Unknown					281861	3804483	3.22	-0.08	C3H9O6P	M-H	171.006	171.006	-.5738 (ppm)	0	0	N/A	Method	True	Pass	Confirmed
glycerol 3-phosphate	3.3	Target Compound	51_2_B_F_Peat_Plant1	95	Processed	T1		Unknown					316811	4272791	3.23	-0.07	C3H9O6P	M-H	171.006	171.006	-.7522 (ppm)	0	0	N/A	Method	True	Pass	Confirmed
glycerol 3-phosphate	3.3	Target Compound	51_B_F_Peat_Plant1	96	Processed	T1		Unknown					278287	4172006	3.28	-0.02	C3H9O6P	M-H	171.006	171.006	.1401 (ppm)	0	0	N/A	Method	True	Pass	Confirmed
glycerol 3-phosphate	3.3	Target Compound	52_2_B_F_Peat_Plant1	97	Processed	T1		Unknown					34220	508352	3.28	-0.02	C3H9O6P	M-H	171.006	171.006	-2.5368 (ppm)	0	0	N/A	Method	True	Pass	Confirmed
glycerol 3-phosphate	3.3	Target Compound	52_B_F_Peat_Plant1	98	Processed	T1		Unknown					143685	2135704	3.26	-0.04	C3H9O6P	M-H	171.006	171.006	-1.1984 (ppm)	0	0	N/A	Method	True	Pass	Confirmed
glycerol 3-phosphate	3.3	Target Compound	53_2_X_B_Peat_Plant1	99	Processed	T1		Unknown					124410	1592666	3.23	-0.07	C3H9O6P	M-H	171.006	171.006	.0508 (ppm)	0	0	N/A	Method	True	Pass	Confirmed
glycerol 3-phosphate	3.3	Target Compound	53_X_B_Peat_Plant1	100	Processed	T1		Unknown					63681	938713	3.28	-0.02	C3H9O6P	M-H	171.006	171.006	-.3061 (ppm)	0	0	N/A	Method	True	Pass	Confirmed
glycerol 3-phosphate	3.3	Target Compound	54_2_X_B_Peat_Plant1	101	Processed	T1		Unknown					44539	727816	3.24	-0.06	C3H9O6P	M-H	171.006	171.006	-2.2691 (ppm)	0	0	N/A	Method	True	Pass	Confirmed
glycerol 3-phosphate	3.3	Target Compound	54_X_B_Peat_Plant1	102	Processed	T1		Unknown					95753	1308839	3.25	-0.05	C3H9O6P	M-H	171.006	171.006	.0508 (ppm)	0	0	N/A	Method	True	Pass	Confirmed
glycerol 3-phosphate	3.3	Target Compound	55_2_X_F_Peat_Plant1	103	Processed	T1		Unknown					63220	922183	3.28	-0.02	C3H9O6P	M-H	171.006	171.006	-2.5368 (ppm)	0	0	N/A	Method	True	Pass	Confirmed
glycerol 3-phosphate	3.3	Target Compound	55_X_F_Peat_Plant1	104	Processed	T1		Unknown					87824	1362015	3.26	-0.04	C3H9O6P	M-H	171.006	171.006	.2293 (ppm)	0	0	N/A	Method	True	Pass	Confirmed
glycerol 3-phosphate	3.3	Target Compound	56_2_X_F_Peat_Plant1	105	Processed	T1		Unknown					39466	565944	3.25	-0.05	C3H9O6P	M-H	171.006	171.006	-2.1799 (ppm)	0	0	N/A	Method	True	Pass	Confirmed
glycerol 3-phosphate	3.3	Target Compound	56_X_F_Peat_Plant1	106	Processed	T1		Unknown					271974	3544382	3.23	-0.07	C3H9O6P	M-H	171.006	171.006	-.4846 (ppm)	0	0	N/A	Method	True	Pass	Confirmed
glycerol 3-phosphate	3.3	Target Compound	58_2_X_BF_Peat_Plant1	107	Processed	T1		Unknown					59346	785371	3.22	-0.08	C3H9O6P	M-H	171.006	171.006	-2.8937 (ppm)	0	0	N/A	Method	True	Pass	Confirmed
glycerol 3-phosphate	3.3	Target Compound	58_X_BF_Peat_Plant1	108	Processed	T1		Unknown					106177	1730355	3.31	0.01	C3H9O6P	M-H	171.006	171.006	-.4846 (ppm)	0	0	N/A	Method	True	Pass	Confirmed
glycerol 3-phosphate	3.3	Target Compound	59_2_X_X_Peat_Plant1	109	Processed	T1		Unknown					265517	3811744	3.27	-0.03	C3H9O6P	M-H	171.006	171.006	-.7522 (ppm)	0	0	N/A	Method	True	Pass	Confirmed
glycerol 3-phosphate	3.3	Target Compound	59_X_X_Peat_Plant1	110	Processed	T1		Unknown					245128	3428917	3.26	-0.04	C3H9O6P	M-H	171.006	171.006	-.4846 (ppm)	0	0	N/A	Method	True	Pass	Confirmed
glycerol 3-phosphate	3.3	Target Compound	60_2_X_X_Peat_Plant1	111	Processed	T1		Unknown					349516	4333832	3.25	-0.05	C3H9O6P	M-H	171.006	171.006	-.9307 (ppm)	0	0	N/A	Method	True	Pass	Confirmed
glycerol 3-phosphate	3.3	Target Compound	60_X_X_Peat_Plant1	112	Processed	T1		Unknown					213787	3324759	3.29	-0.01	C3H9O6P	M-H	171.006	171.006	-.1276 (ppm)	0	0	N/A	Method	True	Pass	Confirmed
glycerol 3-phosphate	3.3	Target Compound	61_2_F_B_Peat_Plant2	113	Processed	T1		Unknown					51694	754182	3.25	-0.05	C3H9O6P	M-H	171.006	171.006	-2.7153 (ppm)	0	0	N/A	Method	True	Pass	Confirmed
glycerol 3-phosphate	3.3	Target Compound	61_F_B_Peat_Plant2	114	Processed	T1		Unknown					201051	2905710	3.25	-0.05	C3H9O6P	M-H	171.006	171.006	-1.1984 (ppm)	0	0	N/A	Method	True	Pass	Confirmed
glycerol 3-phosphate	3.3	Target Compound	62_2_F_B_Peat_Plant2	115	Processed	T1		Unknown					67189	866369	3.22	-0.08	C3H9O6P	M-H	171.006	171.006	-2.5368 (ppm)	0	0	N/A	Method	True	Pass	Confirmed
glycerol 3-phosphate	3.3	Target Compound	62_F_B_Peat_Plant2	116	Processed	T1		Unknown					189733	2813605	3.28	-0.02	C3H9O6P	M-H	171.006	171.006	-1.0199 (ppm)	0	0	N/A	Method	True	Pass	Confirmed
glycerol 3-phosphate	3.3	Target Compound	63_2_B_F_Peat_Plant2	117	Processed	T1		Unknown					55189	736239	3.27	-0.03	C3H9O6P	M-H	171.006	171.006	-.9307 (ppm)	0	0	N/A	Method	True	Pass	Confirmed
glycerol 3-phosphate	3.3	Target Compound	63_B_F_Peat_Plant2	118	Processed	T1		Unknown					613894	8779104	3.25	-0.05	C3H9O6P	M-H	171.006	171.006	-.0384 (ppm)	0	0	N/A	Method	True	Pass	Confirmed
glycerol 3-phosphate	3.3	Target Compound	64_2_B_F_Peat_Plant2	119	Processed	T1		Unknown					77703	959297	3.22	-0.08	C3H9O6P	M-H	171.006	171.006	.2293 (ppm)	0	0	N/A	Method	True	Pass	Confirmed
glycerol 3-phosphate	3.3	Target Compound	64_B_F_Peat_Plant2	120	Processed	T1		Unknown					220272	3457879	3.24	-0.06	C3H9O6P	M-H	171.006	171.006	-.1276 (ppm)	0	0	N/A	Method	True	Pass	Confirmed
glycerol 3-phosphate	3.3	Target Compound	65_2_X_B_Peat_Plant2	121	Processed	T1		Unknown					68995	888200	3.25	-0.05	C3H9O6P	M-H	171.006	171.006	-1.0199 (ppm)	0	0	N/A	Method	True	Pass	Confirmed
glycerol 3-phosphate	3.3	Target Compound	65_X_B_Peat_Plant2	122	Processed	T1		Unknown					156755	2203039	3.23	-0.07	C3H9O6P	M-H	171.006	171.006	-1.4661 (ppm)	0	0	N/A	Method	True	Pass	Confirmed
glycerol 3-phosphate	3.3	Target Compound	66_2_X_B_Peat_Plant2	123	Processed	T1		Unknown					66907	848583	3.22	-0.08	C3H9O6P	M-H	171.006	171.006	-1.3768 (ppm)	0	0	N/A	Method	True	Pass	Confirmed
glycerol 3-phosphate	3.3	Target Compound	66_X_B_Peat_Plant2	124	Processed	T1		Unknown					139923	2213968	3.26	-0.04	C3H9O6P	M-H	171.006	171.006	-1.0199 (ppm)	0	0	N/A	Method	True	Pass	Confirmed
glycerol 3-phosphate	3.3	Target Compound	67_2_X_F_Peat_Plant2	125	Processed	T1		Unknown					785543	11442364	3.27	-0.03	C3H9O6P	M-H	171.006	171.006	.2293 (ppm)	0	0	N/A	Method	True	Pass	Confirmed
glycerol 3-phosphate	3.3	Target Compound	67_X_F_Peat_Plant2	126	Processed	T1		Unknown					793369	10698794	3.24	-0.06	C3H9O6P	M-H	171.006	171.006	.0508 (ppm)	0	0	N/A	Method	True	Pass	Confirmed
glycerol 3-phosphate	3.3	Target Compound	68_2_X_F_Peat_Plant2	127	Processed	T1		Unknown					1039102	13490723	3.23	-0.07	C3H9O6P	M-H	171.006	171.006	-.2169 (ppm)	0	0	N/A	Method	True	Pass	Confirmed
glycerol 3-phosphate	3.3	Target Compound	68_X_F_Peat_Plant2	128	Processed	T1		Unknown					225055	3658424	3.28	-0.02	C3H9O6P	M-H	171.006	171.006	-.7522 (ppm)	0	0	N/A	Method	True	Pass	Confirmed
glycerol 3-phosphate	3.3	Target Compound	69_2_X_BF_Peat_Plant2	129	Processed	T1		Unknown					42699	680565	3.3	0.00	C3H9O6P	M-H	171.006	171.006	-.9307 (ppm)	0	0	N/A	Method	True	Pass	Confirmed
glycerol 3-phosphate	3.3	Target Compound	69_X_BF_Peat_Plant2	130	Processed	T1		Unknown					161634	2471464	3.23	-0.07	C3H9O6P	M-H	171.006	171.006	-.7522 (ppm)	0	0	N/A	Method	True	Pass	Confirmed
glycerol 3-phosphate	3.3	Target Compound	70_2_X_BF_Peat_Plant2	131	Processed	T1		Unknown					72492	810126	3.25	-0.05	C3H9O6P	M-H	171.006	171.006	-1.1984 (ppm)	0	0	N/A	Method	True	Pass	Confirmed
glycerol 3-phosphate	3.3	Target Compound	70_X_BF_Peat_Plant2	132	Processed	T1		Unknown					104202	1754474	3.29	-0.01	C3H9O6P	M-H	171.006	171.006	-1.5553 (ppm)	0	0	N/A	Method	True	Pass	Confirmed
glycerol 3-phosphate	3.3	Target Compound	71_2_X_X_Peat_Plant2	133	Processed	T1		Unknown					814319	12057840	3.27	-0.03	C3H9O6P	M-H	171.006	171.006	.3185 (ppm)	0	0	N/A	Method	True	Pass	Confirmed
glycerol 3-phosphate	3.3	Target Compound	71_X_X_Peat_Plant2	134	Processed	T1		Unknown					610622	8754449	3.24	-0.06	C3H9O6P	M-H	171.006	171.006	-.5738 (ppm)	0	0	N/A	Method	True	Pass	Confirmed
glycerol 3-phosphate	3.3	Target Compound	72_2_X_X_Peat_Plant2	135	Processed	T1		Unknown					978107	12874501	3.23	-0.07	C3H9O6P	M-H	171.006	171.006	-.4846 (ppm)	0	0	N/A	Method	True	Pass	Confirmed
glycerol 3-phosphate	3.3	Target Compound	72_X_X_Peat_Plant2	136	Processed	T1		Unknown					503240	7817815	3.24	-0.06	C3H9O6P	M-H	171.006	171.006	-1.0199 (ppm)	0	0	N/A	Method	True	Pass	Confirmed
glycerol 3-phosphate	3.3	Target Compound	73_F_B_Peat_Plant2	137	Processed	T1		Unknown					174091	2462402	3.22	-0.08	C3H9O6P	M-H	171.006	171.006	-.6630 (ppm)	0	0	N/A	Method	True	Pass	Confirmed
glycerol 3-phosphate	3.3	Target Compound	74_2_F_B_Peat_Plant3	138	Processed	T1		Unknown					59310	744734	3.23	-0.07	C3H9O6P	M-H	171.006	171.006	-2.6261 (ppm)	0	0	N/A	Method	True	Pass	Confirmed
glycerol 3-phosphate	3.3	Target Compound	74_F_B_Peat_Plant3	139	Processed	T1		Unknown					122495	1939822	3.26	-0.04	C3H9O6P	M-H	171.006	171.006	-.4846 (ppm)	0	0	N/A	Method	True	Pass	Confirmed
glycerol 3-phosphate	3.3	Target Compound	75_2_F_B_Peat_Plant3	140	Processed	T1		Unknown					49289	650472	3.28	-0.02	C3H9O6P	M-H	171.006	171.006	-2.8937 (ppm)	0	0	N/A	Method	True	Pass	Confirmed
glycerol 3-phosphate	3.3	Target Compound	75_B_F_Peat_Plant3	141	Processed	T1		Unknown					240712	3298208	3.23	-0.07	C3H9O6P	M-H	171.006	171.006	-1.0199 (ppm)	0	0	N/A	Method	True	Pass	Confirmed
glycerol 3-phosphate	3.3	Target Compound	76_2_B_F_Peat_Plant3	142	Processed	T1		Unknown					80437	1039853	3.24	-0.06	C3H9O6P	M-H	171.006	171.006	.1401 (ppm)	0	0	N/A	Method	True	Pass	Confirmed
glycerol 3-phosphate	3.3	Target Compound	76_B_F_Peat_Plant3	143	Processed	T1		Unknown					166132	2671673	3.27	-0.03	C3H9O6P	M-H	171.006	171.006	.0508 (ppm)	0	0	N/A	Method	True	Pass	Confirmed
glycerol 3-phosphate	3.3	Target Compound	77_2_B_F_Peat_Plant3	144	Processed	T1		Unknown					57631	774449	3.28	-0.02	C3H9O6P	M-H	171.006	171.006	.4077 (ppm)	0	0	N/A	Method	True	Pass	Confirmed
glycerol 3-phosphate	3.3	Target Compound	77_X_B_Peat_Plant3	145	Processed	T1		Unknown					202640	2736604	3.23	-0.07	C3H9O6P	M-H	171.006	171.006	-1.1984 (ppm)	0	0	N/A	Method	True	Pass	Confirmed
glycerol 3-phosphate	3.3	Target Compound	78_2_X_B_Peat_Plant3	146	Processed	T1		Unknown					56854	694362	3.22	-0.08	C3H9O6P	M-H	171.006	171.006	-1.2876 (ppm)	0	0	N/A	Method	True	Pass	Confirmed
glycerol 3-phosphate	3.3	Target Compound	78_X_B_Peat_Plant3	147	Processed	T1		Unknown					217162	3075840	3.25	-0.05	C3H9O6P	M-H	171.006	171.006	-.5738 (ppm)	0	0	N/A	Method	True	Pass	Confirmed
glycerol 3-phosphate	3.3	Target Compound	79_2_X_B_Peat_Plant3	148	Processed	T1		Unknown					67510	806385	3.29	-0.01	C3H9O6P	M-H	171.006	171.006	-1.2876 (ppm)	0	0	N/A	Method	True	Pass	Confirmed
glycerol 3-phosphate	3.3	Target Compound	79_X_F_Peat_Plant3	149	Processed	T1		Unknown					356460	4528114	3.27	-0.03	C3H9O6P	M-H	171.006	171.006	-.2169 (ppm)	0	0	N/A	Method	True	Pass	Confirmed
glycerol 3-phosphate	3.3	Target Compound	80_X_F_Peat_Plant3	150	Processed	T1		Unknown					611635	8815725	3.26	-0.04	C3H9O6P	M-H	171.006	171.006	-.1276 (ppm)	0	0	N/A	Method	True	Pass	Confirmed
glycerol 3-phosphate	3.3	Target Compound	81_2_X_F_Peat_Plant3	151	Processed	T1		Unknown					527026	6657497	3.25	-0.05	C3H9O6P	M-H	171.006	171.006	-.0384 (ppm)	0	0	N/A	Method	True	Pass	Confirmed
glycerol 3-phosphate	3.3	Target Compound	81_X_BF_Peat_Plant3	152	Processed	T1		Unknown					182702	2430435	3.24	-0.06	C3H9O6P	M-H	171.006	171.006	-1.3768 (ppm)	0	0	N/A	Method	True	Pass	Confirmed
glycerol 3-phosphate	3.3	Target Compound	82_2_X_BF_Peat_Plant3	153	Processed	T1		Unknown					56998	664549	3.23	-0.07	C3H9O6P	M-H	171.006	171.006	-3.6076 (ppm)	0	0	N/A	Method	True	Pass	Confirmed
glycerol 3-phosphate	3.3	Target Compound	82_X_BF_Peat_Plant3	154	Processed	T1		Unknown					147821	2161317	3.27	-0.03	C3H9O6P	M-H	171.006	171.006	-.1276 (ppm)	0	0	N/A	Method	True	Pass	Confirmed
glycerol 3-phosphate	3.3	Target Compound	83_2_X_BF_Peat_Plant3	155	Processed	T1		Unknown					59904	731257	3.29	-0.01	C3H9O6P	M-H	171.006	171.006	-1.3768 (ppm)	0	0	N/A	Method	True	Pass	Confirmed
glycerol 3-phosphate	3.3	Target Compound	83_X_X_Peat_Plant3	156	Processed	T1		Unknown					562083	7805612	3.24	-0.06	C3H9O6P	M-H	171.006	171.006	-.5738 (ppm)	0	0	N/A	Method	True	Pass	Confirmed
glycerol 3-phosphate	3.3	Target Compound	84_2_X_X_Peat_Plant3	157	Processed	T1		Unknown					458235	5785555	3.24	-0.06	C3H9O6P	M-H	171.006	171.006	-.3953 (ppm)	0	0	N/A	Method	True	Pass	Confirmed
glycerol 3-phosphate	3.3	Target Compound	84_X_X_Peat_Plant3	158	Processed	T1		Unknown					411735	6259605	3.26	-0.04	C3H9O6P	M-H	171.006	171.006	-.6630 (ppm)	0	0	N/A	Method	True	Pass	Confirmed
glycerol 3-phosphate	3.3	Target Compound	85_2_X_X_Peat_Plant3	159	Processed	T1		Unknown					377663	5278047	3.24	-0.06	C3H9O6P	M-H	171.006	171.006	-.3061 (ppm)	0	0	N/A	Method	True	Pass	Confirmed
glycerol 3-phosphate	3.3	Target Compound	85_F_B_Peat_Plant3	160	Processed	T1		Unknown					201567	2684756	3.22	-0.08	C3H9O6P	M-H	171.006	171.006	-.3061 (ppm)	0	0	N/A	Manual	True	Pass	Confirmed
glycerol 3-phosphate	3.3	Target Compound	86_2_F_B_Peat_Plant4	161	Processed	T1		Unknown					81067	994521	3.24	-0.06	C3H9O6P	M-H	171.006	171.006	-2.0907 (ppm)	0	0	N/A	Method	True	Pass	Confirmed
glycerol 3-phosphate	3.3	Target Compound	86_F_B_Peat_Plant4	162	Processed	T1		Unknown					171698	2327064	3.25	-0.05	C3H9O6P	M-H	171.006	171.006	-.5738 (ppm)	0	0	N/A	Method	True	Pass	Confirmed
glycerol 3-phosphate	3.3	Target Compound	87_2_F_B_Peat_Plant4	163	Processed	T1		Unknown					54760	702764	3.26	-0.04	C3H9O6P	M-H	171.006	171.006	-1.5553 (ppm)	0	0	N/A	Method	True	Pass	Confirmed
glycerol 3-phosphate	3.3	Target Compound	87_B_F_Peat_Plant4	164	Processed	T1		Unknown					219281	2878275	3.25	-0.05	C3H9O6P	M-H	171.006	171.006	-.8415 (ppm)	0	0	N/A	Method	True	Pass	Confirmed
glycerol 3-phosphate	3.3	Target Compound	88_2_B_F_Peat_Plant4	165	Processed	T1		Unknown					102164	1252738	3.23	-0.07	C3H9O6P	M-H	171.006	171.006	-1.9122 (ppm)	0	0	N/A	Method	True	Pass	Confirmed
glycerol 3-phosphate	3.3	Target Compound	88_B_F_Peat_Plant4	166	Processed	T1		Unknown					172176	2522567	3.24	-0.06	C3H9O6P	M-H	171.006	171.006	-1.3768 (ppm)	0	0	N/A	Method	True	Pass	Confirmed
glycerol 3-phosphate	3.3	Target Compound	89_2_B_F_Peat_Plant4	167	Processed	T1		Unknown					85227	1248655	3.28	-0.02	C3H9O6P	M-H	171.006	171.006	-1.7338 (ppm)	0	0	N/A	Method	True	Pass	Confirmed
glycerol 3-phosphate	3.3	Target Compound	89_X_B_Peat_Plant4	168	Processed	T1		Unknown					202619	2520589	3.24	-0.06	C3H9O6P	M-H	171.006	171.006	-1.5553 (ppm)	0	0	N/A	Method	True	Pass	Confirmed
glycerol 3-phosphate	3.3	Target Compound	90_2_X_B_Peat_Plant4	169	Processed	T1		Unknown					69286	861986	3.22	-0.08	C3H9O6P	M-H	171.006	171.006	-.4846 (ppm)	0	0	N/A	Method	True	Pass	Confirmed
glycerol 3-phosphate	3.3	Target Compound	90_X_B_Peat_Plant4	170	Processed	T1		Unknown					115199	1904970	3.25	-0.05	C3H9O6P	M-H	171.006	171.006	-1.1984 (ppm)	0	0	N/A	Method	True	Pass	Confirmed
glycerol 3-phosphate	3.3	Target Compound	91_2_X_B_Peat_Plant4	171	Processed	T1		Unknown					28752	451081	3.27	-0.03	C3H9O6P	M-H	171.006	171.006	-3.6076 (ppm)	0	0	N/A	Method	True	Pass	Confirmed
glycerol 3-phosphate	3.3	Target Compound	91_X_F_Peat_Plant4	172	Processed	T1		Unknown					465273	6190831	3.23	-0.07	C3H9O6P	M-H	171.006	171.006	.1401 (ppm)	0	0	N/A	Method	True	Pass	Confirmed
glycerol 3-phosphate	3.3	Target Compound	92_2_X_F_Peat_Plant4	173	Processed	T1		Unknown					266612	3442648	3.23	-0.07	C3H9O6P	M-H	171.006	171.006	-.5738 (ppm)	0	0	N/A	Method	True	Pass	Confirmed
glycerol 3-phosphate	3.3	Target Compound	92_X_F_Peat_Plant4	174	Processed	T1		Unknown					401571	5836757	3.27	-0.03	C3H9O6P	M-H	171.006	171.006	-.9307 (ppm)	0	0	N/A	Method	True	Pass	Confirmed
glycerol 3-phosphate	3.3	Target Compound	93_2_X_F_Peat_Plant4	175	Processed	T1		Unknown					362598	4996963	3.24	-0.06	C3H9O6P	M-H	171.006	171.006	-1.0199 (ppm)	0	0	N/A	Method	True	Pass	Confirmed
glycerol 3-phosphate	3.3	Target Compound	93_X_BF_Peat_Plant4	176	Processed	T1		Unknown					134955	1904702	3.25	-0.05	C3H9O6P	M-H	171.006	171.006	-.8415 (ppm)	0	0	N/A	Method	True	Pass	Confirmed
glycerol 3-phosphate	3.3	Target Compound	94_2_X_BF_Peat_Plant4	177	Processed	T1		Unknown					80277	953668	3.22	-0.08	C3H9O6P	M-H	171.006	171.006	-1.3768 (ppm)	0	0	N/A	Manual	True	Pass	Confirmed
glycerol 3-phosphate	3.3	Target Compound	94_X_BF_Peat_Plant4	178	Processed	T1		Unknown					175875	2581285	3.23	-0.07	C3H9O6P	M-H	171.006	171.006	-1.5553 (ppm)	0	0	N/A	Method	True	Pass	Confirmed
glycerol 3-phosphate	3.3	Target Compound	95_2_X_BF_peat_Plant4	179	Processed	T1		Unknown					53327	760816	3.28	-0.02	C3H9O6P	M-H	171.006	171.006	-.7522 (ppm)	0	0	N/A	Method	True	Pass	Confirmed
glycerol 3-phosphate	3.3	Target Compound	96_2_X_X_Peat_Plant4	180	Processed	T1		Unknown					319470	4553447	3.25	-0.05	C3H9O6P	M-H	171.006	171.006	-.8415 (ppm)	0	0	N/A	Method	True	Pass	Confirmed
glycerol 3-phosphate	3.3	Target Compound	96_X_X_Peat_Plant4	181	Processed	T1		Unknown					448813	6398708	3.24	-0.06	C3H9O6P	M-H	171.006	171.006	-.4846 (ppm)	0	0	N/A	Method	True	Pass	Confirmed
glycerol 3-phosphate	3.3	Target Compound	Pool_24h_01	182	Processed	T1		Unknown					292543	5056940	3.27	-0.03	C3H9O6P	M-H	171.006	171.006	-1.4661 (ppm)	0	0	N/A	Method	True	Pass	Confirmed
glycerol 3-phosphate	3.3	Target Compound	Pool_24h_02	183	Processed	T1		Unknown					232948	3876182	3.28	-0.02	C3H9O6P	M-H	171.006	171.006	-.7522 (ppm)	0	0	N/A	Method	True	Pass	Confirmed
glycerol 3-phosphate	3.3	Target Compound	Pool_24h_03	184	Processed	T1		Unknown					160153	2649989	3.26	-0.04	C3H9O6P	M-H	171.006	171.006	-1.4661 (ppm)	0	0	N/A	Method	True	Pass	Confirmed
glycerol 3-phosphate	3.3	Target Compound	Pool_24h_04	185	Processed	T1		Unknown					225014	3225698	3.23	-0.07	C3H9O6P	M-H	171.006	171.006	.0508 (ppm)	0	0	N/A	Method	True	Pass	Confirmed
glycerol 3-phosphate	3.3	Target Compound	Pool_24h_05	186	Processed	T1		Unknown					152594	2119527	3.25	-0.05	C3H9O6P	M-H	171.006	171.006	-.6630 (ppm)	0	0	N/A	Method	True	Pass	Confirmed
glycerol 3-phosphate	3.3	Target Compound	Pool_62h_01	187	Processed	T1		Unknown					135979	2146510	3.27	-0.03	C3H9O6P	M-H	171.006	171.006	-1.2876 (ppm)	0	0	N/A	Method	True	Pass	Confirmed
glycerol 3-phosphate	3.3	Target Compound	Pool_62h_02	188	Processed	T1		Unknown					163546	2302110	3.26	-0.04	C3H9O6P	M-H	171.006	171.006	-.9307 (ppm)	0	0	N/A	Method	True	Pass	Confirmed
glycerol 3-phosphate	3.3	Target Compound	Pool_62h_03	189	Processed	T1		Unknown					171122	2368974	3.28	-0.02	C3H9O6P	M-H	171.006	171.006	-1.0199 (ppm)	0	0	N/A	Method	True	Pass	Confirmed
glycerol 3-phosphate	3.3	Target Compound	Pool_62h_04	190	Processed	T1		Unknown					51027	605173	3.23	-0.07	C3H9O6P	M-H	171.006	171.006	-2.8045 (ppm)	0	0	N/A	Method	True	Pass	Confirmed
glycerol 3-phosphate	3.3	Target Compound	Pool_62h_05	191	Processed	T1		Unknown					214721	2656077	3.22	-0.08	C3H9O6P	M-H	171.006	171.006	-1.1092 (ppm)	0	0	N/A	Method	True	Pass	Confirmed
glycerol 3-phosphate	3.3	Target Compound	Std_Mix40_250_01	192	Processed	T1		Unknown					5200779	53211383	3.32	0.02	C3H9O6P	M-H	171.006	171.006	-1.5553 (ppm)	0	0	N/A	Method	True	Pass	Confirmed
glycerol 3-phosphate	3.3	Target Compound	Std_Mix40_250_01_b	193	Processed	T1		Unknown					6914586	67975879	3.33	0.03	C3H9O6P	M-H	171.006	171.006	.8539 (ppm)	0	0	N/A	Method	True	Pass	Confirmed
glycerol 3-phosphate	3.3	Target Compound	Std_Mix40_250_02	194	Processed	T1		Unknown					6258236	63740544	3.28	-0.02	C3H9O6P	M-H	171.006	171.006	-.5738 (ppm)	0	0	N/A	Method	True	Pass	Confirmed
glycerol 3-phosphate	3.3	Target Compound	Std_Mix40_250_03	195	Processed	T1		Unknown					3839585	38502713	3.29	-0.01	C3H9O6P	M-H	171.006	171.006	-.3953 (ppm)	0	0	N/A	Method	True	Pass	Confirmed
isocitric acid	11.05	Target Compound	01_2_F_B_Peat1	1	Processed	T1		Unknown					24199857	331124559	11.01	-0.04	C6H8O7	M-H	191.02	191.02	1.1163 (ppm)	0	0	N/A	Manual	True	Pass	Confirmed
isocitric acid	11.05	Target Compound	01_F_B_Peat1	2	Processed	T1		Unknown					26205741	350206503	11	-0.05	C6H8O7	M-H	191.02	191.02	.8767 (ppm)	0	0	N/A	Manual	True	Pass	Confirmed
isocitric acid	11.05	Target Compound	02_2_F_B_Peat1	3	Processed	T1		Unknown					9755619	126147414	11	-0.05	C6H8O7	M-H	191.02	191.02	1.5157 (ppm)	0	0	N/A	Manual	True	Pass	Confirmed
isocitric acid	11.05	Target Compound	02_F_B_Peat1	4	Processed	T1		Unknown					10013561	123874461	10.99	-0.06	C6H8O7	M-H	191.02	191.02	1.6755 (ppm)	0	0	N/A	Manual	True	Pass	Confirmed
isocitric acid	11.05	Target Compound	03_2_B_F_Peat1	5	Processed	T1		Unknown					20309577	283040774	11	-0.05	C6H8O7	M-H	191.02	191.02	1.1962 (ppm)	0	0	N/A	Manual	True	Pass	Confirmed
isocitric acid	11.05	Target Compound	03_B_F_Peat1	6	Processed	T1		Unknown					24304030	321633886	11.01	-0.04	C6H8O7	M-H	191.02	191.02	1.0364 (ppm)	0	0	N/A	Manual	True	Pass	Confirmed
isocitric acid	11.05	Target Compound	04_2_B_F_Peat1	7	Processed	T1		Unknown					8845197	115927540	10.99	-0.06	C6H8O7	M-H	191.02	191.02	1.9950 (ppm)	0	0	N/A	Manual	True	Pass	Confirmed
isocitric acid	11.05	Target Compound	04_B_F_Peat1	8	Processed	T1		Unknown					9492225	122675615	11	-0.05	C6H8O7	M-H	191.02	191.02	1.6755 (ppm)	0	0	N/A	Manual	True	Pass	Confirmed
isocitric acid	11.05	Target Compound	06_2_X_B_Peat1	9	Processed	T1		Unknown					19346354	264915196	11	-0.05	C6H8O7	M-H	191.02	191.02	1.4358 (ppm)	0	0	N/A	Manual	True	Pass	Confirmed
isocitric acid	11.05	Target Compound	06_X_B_Peat1	10	Processed	T1		Unknown					21069908	273719071	11.01	-0.04	C6H8O7	M-H	191.02	191.02	1.1163 (ppm)	0	0	N/A	Manual	True	Pass	Confirmed
isocitric acid	11.05	Target Compound	07_2_X_F_Peat1	11	Processed	T1		Unknown					18083670	251633398	11	-0.05	C6H8O7	M-H	191.02	191.02	1.1163 (ppm)	0	0	N/A	Manual	True	Pass	Confirmed
isocitric acid	11.05	Target Compound	07_X_F_Peat1	12	Processed	T1		Unknown					19316033	281501370	11	-0.05	C6H8O7	M-H	191.02	191.02	1.1962 (ppm)	0	0	N/A	Manual	True	Pass	Confirmed
isocitric acid	11.05	Target Compound	08_2_X_F_Peat1	13	Processed	T1		Unknown					9565232	125340485	11	-0.05	C6H8O7	M-H	191.02	191.02	1.9151 (ppm)	0	0	N/A	Manual	True	Pass	Confirmed
isocitric acid	11.05	Target Compound	08_X_F_Peat1	14	Processed	T1		Unknown					9744801	126469942	11	-0.05	C6H8O7	M-H	191.02	191.02	2.0749 (ppm)	0	0	N/A	Manual	True	Pass	Confirmed
isocitric acid	11.05	Target Compound	09_2_X_BF_Peat1	15	Processed	T1		Unknown					17987637	240143755	11.02	-0.03	C6H8O7	M-H	191.02	191.02	.7169 (ppm)	0	0	N/A	Manual	True	Pass	Confirmed
isocitric acid	11.05	Target Compound	09_X_BF_Peat1	16	Processed	T1		Unknown					20445361	285882951	10.99	-0.06	C6H8O7	M-H	191.02	191.02	.7169 (ppm)	0	0	N/A	Manual	True	Pass	Confirmed
isocitric acid	11.05	Target Compound	10_2_X_BF_Peat1	17	Processed	T1		Unknown					9565928	115919814	11	-0.05	C6H8O7	M-H	191.02	191.02	1.9151 (ppm)	0	0	N/A	Manual	True	Pass	Confirmed
isocitric acid	11.05	Target Compound	10_X_BF_Peat1	18	Processed	T1		Unknown					9205152	111198966	10.99	-0.06	C6H8O7	M-H	191.02	191.02	1.8352 (ppm)	0	0	N/A	Manual	True	Pass	Confirmed
isocitric acid	11.05	Target Compound	11_2_X_X_Peat1	19	Processed	T1		Unknown					16916623	227502223	11	-0.05	C6H8O7	M-H	191.02	191.02	.8767 (ppm)	0	0	N/A	Manual	True	Pass	Confirmed
isocitric acid	11.05	Target Compound	11_X_X_Peat1	20	Processed	T1		Unknown					17606103	234538385	11.01	-0.04	C6H8O7	M-H	191.02	191.02	.9565 (ppm)	0	0	N/A	Manual	True	Pass	Confirmed
isocitric acid	11.05	Target Compound	12_2_X_X_Peat1	21	Processed	T1		Unknown					9410648	123224117	11	-0.05	C6H8O7	M-H	191.02	191.02	1.7554 (ppm)	0	0	N/A	Manual	True	Pass	Confirmed
isocitric acid	11.05	Target Compound	12_X_X_Peat1	22	Processed	T1		Unknown					9584695	118814758	11	-0.05	C6H8O7	M-H	191.02	191.02	1.6755 (ppm)	0	0	N/A	Manual	True	Pass	Confirmed
isocitric acid	11.05	Target Compound	13_2_F_B_Peat2	23	Processed	T1		Unknown					14448487	188728683	11.01	-0.04	C6H8O7	M-H	191.02	191.02	.8767 (ppm)	0	0	N/A	Manual	True	Pass	Confirmed
isocitric acid	11.05	Target Compound	13_F_B_Peat2	24	Processed	T1		Unknown					15244834	196800511	11.01	-0.04	C6H8O7	M-H	191.02	191.02	1.0364 (ppm)	0	0	N/A	Manual	True	Pass	Confirmed
isocitric acid	11.05	Target Compound	14_2_F_B_Peat2	25	Processed	T1		Unknown					9007525	111530818	11.01	-0.04	C6H8O7	M-H	191.02	191.02	1.9950 (ppm)	0	0	N/A	Manual	True	Pass	Confirmed
isocitric acid	11.05	Target Compound	14_F_B_Peat2	26	Processed	T1		Unknown					8633405	107574270	10.99	-0.06	C6H8O7	M-H	191.02	191.02	2.2346 (ppm)	0	0	N/A	Manual	True	Pass	Confirmed
isocitric acid	11.05	Target Compound	15_2_B_F_Peat2	27	Processed	T1		Unknown					13957823	187199076	11.02	-0.03	C6H8O7	M-H	191.02	191.02	.5571 (ppm)	0	0	N/A	Manual	True	Pass	Confirmed
isocitric acid	11.05	Target Compound	15_B_F_Peat2	28	Processed	T1		Unknown					13965301	184957969	10.99	-0.06	C6H8O7	M-H	191.02	191.02	1.1962 (ppm)	0	0	N/A	Manual	True	Pass	Confirmed
isocitric acid	11.05	Target Compound	16_2_B_F_Peat2	29	Processed	T1		Unknown					8817885	110023039	10.98	-0.07	C6H8O7	M-H	191.02	191.02	1.9151 (ppm)	0	0	N/A	Manual	True	Pass	Confirmed
isocitric acid	11.05	Target Compound	16_B_F_Peat2	30	Processed	T1		Unknown					8525609	108084482	11	-0.05	C6H8O7	M-H	191.02	191.02	1.9151 (ppm)	0	0	N/A	Manual	True	Pass	Confirmed
isocitric acid	11.05	Target Compound	17_2_X_B_Peat2	31	Processed	T1		Unknown					12481627	174149047	11.02	-0.03	C6H8O7	M-H	191.02	191.02	1.1163 (ppm)	0	0	N/A	Manual	True	Pass	Confirmed
isocitric acid	11.05	Target Compound	17_X_B_Peat2	32	Processed	T1		Unknown					13616212	176811106	10.99	-0.06	C6H8O7	M-H	191.02	191.02	1.2761 (ppm)	0	0	N/A	Manual	True	Pass	Confirmed
isocitric acid	11.05	Target Compound	18_2_X_B_Peat2	33	Processed	T1		Unknown					9679534	124476761	11	-0.05	C6H8O7	M-H	191.02	191.02	1.7554 (ppm)	0	0	N/A	Manual	True	Pass	Confirmed
isocitric acid	11.05	Target Compound	18_X_B_Peat2	34	Processed	T1		Unknown					9182081	114069184	11	-0.05	C6H8O7	M-H	191.02	191.02	1.6755 (ppm)	0	0	N/A	Manual	True	Pass	Confirmed
isocitric acid	11.05	Target Compound	19_2_X_F_Peat2	35	Processed	T1		Unknown					13551328	185985357	11	-0.05	C6H8O7	M-H	191.02	191.02	1.0364 (ppm)	0	0	N/A	Manual	True	Pass	Confirmed
isocitric acid	11.05	Target Compound	19_X_F_Peat2	36	Processed	T1		Unknown					12388047	168813669	11.01	-0.04	C6H8O7	M-H	191.02	191.02	1.1962 (ppm)	0	0	N/A	Manual	True	Pass	Confirmed
isocitric acid	11.05	Target Compound	20_2_X_F_Peat2	37	Processed	T1		Unknown					9998917	124953579	11.01	-0.04	C6H8O7	M-H	191.02	191.02	1.7554 (ppm)	0	0	N/A	Manual	True	Pass	Confirmed
isocitric acid	11.05	Target Compound	20_X_F_Peat2	38	Processed	T1		Unknown					9584186	124926162	10.99	-0.06	C6H8O7	M-H	191.02	191.02	2.1548 (ppm)	0	0	N/A	Manual	True	Pass	Confirmed
isocitric acid	11.05	Target Compound	21_2_X_BF_Peat2	39	Processed	T1		Unknown					13107079	169171161	11	-0.05	C6H8O7	M-H	191.02	191.02	1.4358 (ppm)	0	0	N/A	Manual	True	Pass	Confirmed
isocitric acid	11.05	Target Compound	21_X_BF_Peat2	40	Processed	T1		Unknown					12775718	162385596	11.01	-0.04	C6H8O7	M-H	191.02	191.02	1.4358 (ppm)	0	0	N/A	Manual	True	Pass	Confirmed
isocitric acid	11.05	Target Compound	22_2_X_BF_Peat2	41	Processed	T1		Unknown					9024338	118296387	11	-0.05	C6H8O7	M-H	191.02	191.02	1.8352 (ppm)	0	0	N/A	Manual	True	Pass	Confirmed
isocitric acid	11.05	Target Compound	22_X_BF_Peat2	42	Processed	T1		Unknown					8829717	121856204	10.98	-0.07	C6H8O7	M-H	191.02	191.02	1.9151 (ppm)	0	0	N/A	Manual	True	Pass	Confirmed
isocitric acid	11.05	Target Compound	23_2_X_X_Peat2	43	Processed	T1		Unknown					12829358	174355634	11.01	-0.04	C6H8O7	M-H	191.02	191.02	1.5956 (ppm)	0	0	N/A	Manual	True	Pass	Confirmed
isocitric acid	11.05	Target Compound	23_X_X_Peat2	44	Processed	T1		Unknown					12163081	156240300	11.01	-0.04	C6H8O7	M-H	191.02	191.02	1.9151 (ppm)	0	0	N/A	Manual	True	Pass	Confirmed
isocitric acid	11.05	Target Compound	24_2_X_X_Peat2	45	Processed	T1		Unknown					9475860	123277366	11	-0.05	C6H8O7	M-H	191.02	191.02	1.5956 (ppm)	0	0	N/A	Manual	True	Pass	Confirmed
isocitric acid	11.05	Target Compound	24_X_X_Peat2	46	Processed	T1		Unknown					9355211	123946682	10.98	-0.07	C6H8O7	M-H	191.02	191.02	1.9950 (ppm)	0	0	N/A	Manual	True	Pass	Confirmed
isocitric acid	11.05	Target Compound	25_2_F_B_Peat3	47	Processed	T1		Unknown					10874416	150280378	11	-0.05	C6H8O7	M-H	191.02	191.02	1.6755 (ppm)	0	0	N/A	Manual	True	Pass	Confirmed
isocitric acid	11.05	Target Compound	25_F_B_Peat3	48	Processed	T1		Unknown					10634156	141864569	11	-0.05	C6H8O7	M-H	191.02	191.02	1.5956 (ppm)	0	0	N/A	Manual	True	Pass	Confirmed
isocitric acid	11.05	Target Compound	26_2_F_B_Peat3	49	Processed	T1		Unknown					9793523	131329988	10.99	-0.06	C6H8O7	M-H	191.02	191.02	2.0749 (ppm)	0	0	N/A	Manual	True	Pass	Confirmed
isocitric acid	11.05	Target Compound	26_F_B_Peat3	50	Processed	T1		Unknown					9143676	114301931	10.99	-0.06	C6H8O7	M-H	191.02	191.02	1.7554 (ppm)	0	0	N/A	Manual	True	Pass	Confirmed
isocitric acid	11.05	Target Compound	27_2_B_F_Peat3	51	Processed	T1		Unknown					10334580	139952333	11.01	-0.04	C6H8O7	M-H	191.02	191.02	1.5157 (ppm)	0	0	N/A	Manual	True	Pass	Confirmed
isocitric acid	11.05	Target Compound	27_B_F_Peat3	52	Processed	T1		Unknown					10244972	136404198	11	-0.05	C6H8O7	M-H	191.02	191.02	2.0749 (ppm)	0	0	N/A	Manual	True	Pass	Confirmed
isocitric acid	11.05	Target Compound	28_2_B_F_Peat3	53	Processed	T1		Unknown					9120793	123121803	11	-0.05	C6H8O7	M-H	191.02	191.02	1.5956 (ppm)	0	0	N/A	Manual	True	Pass	Confirmed
isocitric acid	11.05	Target Compound	28_B_F_Peat3	54	Processed	T1		Unknown					9352429	126566053	11	-0.05	C6H8O7	M-H	191.02	191.02	2.0749 (ppm)	0	0	N/A	Manual	True	Pass	Confirmed
isocitric acid	11.05	Target Compound	30_2_X_B_Peat3	55	Processed	T1		Unknown					10029404	140379237	11.01	-0.04	C6H8O7	M-H	191.02	191.02	1.6755 (ppm)	0	0	N/A	Manual	True	Pass	Confirmed
isocitric acid	11.05	Target Compound	30_X_B_Peat3	56	Processed	T1		Unknown					9507441	133182819	11.01	-0.04	C6H8O7	M-H	191.02	191.02	1.1163 (ppm)	0	0	N/A	Manual	True	Pass	Confirmed
isocitric acid	11.05	Target Compound	31_2_X_F_Peat3	57	Processed	T1		Unknown					9882589	136424298	10.99	-0.06	C6H8O7	M-H	191.02	191.02	1.9950 (ppm)	0	0	N/A	Manual	True	Pass	Confirmed
isocitric acid	11.05	Target Compound	31_X_F_Peat3	58	Processed	T1		Unknown					9541271	130632106	10.99	-0.06	C6H8O7	M-H	191.02	191.02	1.7554 (ppm)	0	0	N/A	Manual	True	Pass	Confirmed
isocitric acid	11.05	Target Compound	32_2_X_F_Peat3	59	Processed	T1		Unknown					10043241	137477980	10.98	-0.07	C6H8O7	M-H	191.02	191.02	1.5157 (ppm)	0	0	N/A	Manual	True	Pass	Confirmed
isocitric acid	11.05	Target Compound	32_X_F_Peat3	60	Processed	T1		Unknown					9833384	135710322	10.99	-0.06	C6H8O7	M-H	191.02	191.02	1.5157 (ppm)	0	0	N/A	Manual	True	Pass	Confirmed
isocitric acid	11.05	Target Compound	33_2_X_BF_Peat3	61	Processed	T1		Unknown					8731084	118346174	11	-0.05	C6H8O7	M-H	191.02	191.02	2.0749 (ppm)	0	0	N/A	Manual	True	Pass	Confirmed
isocitric acid	11.05	Target Compound	33_X_BF_Peat3	62	Processed	T1		Unknown					8681252	121093956	10.99	-0.06	C6H8O7	M-H	191.02	191.02	2.1548 (ppm)	0	0	N/A	Manual	True	Pass	Confirmed
isocitric acid	11.05	Target Compound	34_2_X_BF_Peat3	63	Processed	T1		Unknown					11400945	159979719	11	-0.05	C6H8O7	M-H	191.02	191.02	1.7554 (ppm)	0	0	N/A	Manual	True	Pass	Confirmed
isocitric acid	11.05	Target Compound	34_X_BF_Peat3	64	Processed	T1		Unknown					10845052	152206034	11.01	-0.04	C6H8O7	M-H	191.02	191.02	1.4358 (ppm)	0	0	N/A	Manual	True	Pass	Confirmed
isocitric acid	11.05	Target Compound	35_2_X_X_Peat3	65	Processed	T1		Unknown					9756623	125225200	11	-0.05	C6H8O7	M-H	191.02	191.02	2.3145 (ppm)	0	0	N/A	Manual	True	Pass	Confirmed
isocitric acid	11.05	Target Compound	35_X_X_Peat3	66	Processed	T1		Unknown					9010465	124436483	11	-0.05	C6H8O7	M-H	191.02	191.02	2.1548 (ppm)	0	0	N/A	Manual	True	Pass	Confirmed
isocitric acid	11.05	Target Compound	36_2_X_X_Peat3	67	Processed	T1		Unknown					11015656	153358403	11.01	-0.04	C6H8O7	M-H	191.02	191.02	1.5157 (ppm)	0	0	N/A	Manual	True	Pass	Confirmed
isocitric acid	11.05	Target Compound	36_X_X_Peat3	68	Processed	T1		Unknown					9948199	136011035	11.01	-0.04	C6H8O7	M-H	191.02	191.02	1.4358 (ppm)	0	0	N/A	Manual	True	Pass	Confirmed
isocitric acid	11.05	Target Compound	37_2_F_B_Peat4	69	Processed	T1		Unknown					9089231	119144190	10.99	-0.06	C6H8O7	M-H	191.02	191.02	1.9950 (ppm)	0	0	N/A	Manual	True	Pass	Confirmed
isocitric acid	11.05	Target Compound	37_F_B_Peat4	70	Processed	T1		Unknown					9657710	124076698	11	-0.05	C6H8O7	M-H	191.02	191.02	1.7554 (ppm)	0	0	N/A	Manual	True	Pass	Confirmed
isocitric acid	11.05	Target Compound	39_2_B_F_Peat4	71	Processed	T1		Unknown					9441975	120099385	11.01	-0.04	C6H8O7	M-H	191.02	191.02	1.8352 (ppm)	0	0	N/A	Manual	True	Pass	Confirmed
isocitric acid	11.05	Target Compound	39_B_F_Peat4	72	Processed	T1		Unknown					9455436	133866081	11	-0.05	C6H8O7	M-H	191.02	191.02	1.5157 (ppm)	0	0	N/A	Manual	True	Pass	Confirmed
isocitric acid	11.05	Target Compound	40_2_F_B_Peat4	73	Processed	T1		Unknown					9819561	126343156	10.99	-0.06	C6H8O7	M-H	191.02	191.02	1.9151 (ppm)	0	0	N/A	Manual	True	Pass	Confirmed
isocitric acid	11.05	Target Compound	40_B_F_Peat4	74	Processed	T1		Unknown					9317362	120788064	10.99	-0.06	C6H8O7	M-H	191.02	191.02	1.8352 (ppm)	0	0	N/A	Manual	True	Pass	Confirmed
isocitric acid	11.05	Target Compound	41_2_X_B_Peat4	75	Processed	T1		Unknown					9290195	126021142	11.01	-0.04	C6H8O7	M-H	191.02	191.02	1.2761 (ppm)	0	0	N/A	Manual	True	Pass	Confirmed
isocitric acid	11.05	Target Compound	41_X_B_Peat4	76	Processed	T1		Unknown					8688576	112791171	10.99	-0.06	C6H8O7	M-H	191.02	191.02	1.5956 (ppm)	0	0	N/A	Manual	True	Pass	Confirmed
isocitric acid	11.05	Target Compound	42_2_X_B_Peat4	77	Processed	T1		Unknown					9568344	124012269	11	-0.05	C6H8O7	M-H	191.02	191.02	2.1548 (ppm)	0	0	N/A	Manual	True	Pass	Confirmed
isocitric acid	11.05	Target Compound	42_X_B_Peat4	78	Processed	T1		Unknown					9353397	127526905	10.99	-0.06	C6H8O7	M-H	191.02	191.02	1.8352 (ppm)	0	0	N/A	Manual	True	Pass	Confirmed
isocitric acid	11.05	Target Compound	43_2_X_F_Peat4	79	Processed	T1		Unknown					9565168	130370274	10.99	-0.06	C6H8O7	M-H	191.02	191.02	1.6755 (ppm)	0	0	N/A	Manual	True	Pass	Confirmed
isocitric acid	11.05	Target Compound	43_X_F_Peat4	80	Processed	T1		Unknown					10180197	135745511	11	-0.05	C6H8O7	M-H	191.02	191.02	1.5157 (ppm)	0	0	N/A	Manual	True	Pass	Confirmed
isocitric acid	11.05	Target Compound	44_2_X_F_Peat4	81	Processed	T1		Unknown					10129373	142871357	10.98	-0.07	C6H8O7	M-H	191.02	191.02	1.4358 (ppm)	0	0	N/A	Manual	True	Pass	Confirmed
isocitric acid	11.05	Target Compound	44_X_F_Peat4	82	Processed	T1		Unknown					9132758	126164681	10.99	-0.06	C6H8O7	M-H	191.02	191.02	1.8352 (ppm)	0	0	N/A	Manual	True	Pass	Confirmed
isocitric acid	11.05	Target Compound	45_2_X_BF_Peat4	83	Processed	T1		Unknown					9716275	127953630	10.98	-0.07	C6H8O7	M-H	191.02	191.02	1.8352 (ppm)	0	0	N/A	Manual	True	Pass	Confirmed
isocitric acid	11.05	Target Compound	45_X_BF_Peat4	84	Processed	T1		Unknown					8773251	122190251	11.01	-0.04	C6H8O7	M-H	191.02	191.02	1.9151 (ppm)	0	0	N/A	Manual	True	Pass	Confirmed
isocitric acid	11.05	Target Compound	46_2_X_BF_Peat4	85	Processed	T1		Unknown					9167239	128363687	11.01	-0.04	C6H8O7	M-H	191.02	191.02	1.3560 (ppm)	0	0	N/A	Manual	True	Pass	Confirmed
isocitric acid	11.05	Target Compound	46_X_BF_Peat4	86	Processed	T1		Unknown					8773336	116952546	11	-0.05	C6H8O7	M-H	191.02	191.02	1.9151 (ppm)	0	0	N/A	Manual	True	Pass	Confirmed
isocitric acid	11.05	Target Compound	47_2_X_X_Peat4	87	Processed	T1		Unknown					9966809	135391385	10.98	-0.07	C6H8O7	M-H	191.02	191.02	2.3944 (ppm)	0	0	N/A	Manual	True	Pass	Confirmed
isocitric acid	11.05	Target Compound	47_X_X_Peat4	88	Processed	T1		Unknown					8860450	120233760	11	-0.05	C6H8O7	M-H	191.02	191.02	1.6755 (ppm)	0	0	N/A	Manual	True	Pass	Confirmed
isocitric acid	11.05	Target Compound	48_2_X_X_Peat4	89	Processed	T1		Unknown					9037030	122394911	10.99	-0.06	C6H8O7	M-H	191.02	191.02	1.5956 (ppm)	0	0	N/A	Manual	True	Pass	Confirmed
isocitric acid	11.05	Target Compound	48_X_X_Peat4	90	Processed	T1		Unknown					9728625	132533432	10.99	-0.06	C6H8O7	M-H	191.02	191.02	1.8352 (ppm)	0	0	N/A	Manual	True	Pass	Confirmed
isocitric acid	11.05	Target Compound	49_2_F_B_Peat_Plant1	91	Processed	T1		Unknown					9213874	120290866	10.99	-0.06	C6H8O7	M-H	191.02	191.02	1.6755 (ppm)	0	0	N/A	Manual	True	Pass	Confirmed
isocitric acid	11.05	Target Compound	49_F_B_Peat_Plant1	92	Processed	T1		Unknown					7835198	99063063	11.01	-0.04	C6H8O7	M-H	191.02	191.02	1.9151 (ppm)	0	0	N/A	Manual	True	Pass	Confirmed
isocitric acid	11.05	Target Compound	50_2_F_B_Peat_Plant1	93	Processed	T1		Unknown					8940820	120217249	11.01	-0.04	C6H8O7	M-H	191.02	191.02	1.7554 (ppm)	0	0	N/A	Manual	True	Pass	Confirmed
isocitric acid	11.05	Target Compound	50_F_B_Peat_Plant1	94	Processed	T1		Unknown					8710055	112728786	10.99	-0.06	C6H8O7	M-H	191.02	191.02	2.1548 (ppm)	0	0	N/A	Manual	True	Pass	Confirmed
isocitric acid	11.05	Target Compound	51_2_B_F_Peat_Plant1	95	Processed	T1		Unknown					9035868	125428230	10.98	-0.07	C6H8O7	M-H	191.02	191.02	2.0749 (ppm)	0	0	N/A	Manual	True	Pass	Confirmed
isocitric acid	11.05	Target Compound	51_B_F_Peat_Plant1	96	Processed	T1		Unknown					8903258	122203433	11.01	-0.04	C6H8O7	M-H	191.02	191.02	1.7554 (ppm)	0	0	N/A	Manual	True	Pass	Confirmed
isocitric acid	11.05	Target Compound	52_2_B_F_Peat_Plant1	97	Processed	T1		Unknown					7779095	101550899	11	-0.05	C6H8O7	M-H	191.02	191.02	1.9151 (ppm)	0	0	N/A	Manual	True	Pass	Confirmed
isocitric acid	11.05	Target Compound	52_B_F_Peat_Plant1	98	Processed	T1		Unknown					8285761	100991734	10.98	-0.07	C6H8O7	M-H	191.02	191.02	1.9950 (ppm)	0	0	N/A	Manual	True	Pass	Confirmed
isocitric acid	11.05	Target Compound	53_2_X_B_Peat_Plant1	99	Processed	T1		Unknown					8500307	105626017	11	-0.05	C6H8O7	M-H	191.02	191.02	1.4358 (ppm)	0	0	N/A	Manual	True	Pass	Confirmed
isocitric acid	11.05	Target Compound	53_X_B_Peat_Plant1	100	Processed	T1		Unknown					7249634	98211406	11	-0.05	C6H8O7	M-H	191.02	191.02	2.0749 (ppm)	0	0	N/A	Manual	True	Pass	Confirmed
isocitric acid	11.05	Target Compound	54_2_X_B_Peat_Plant1	101	Processed	T1		Unknown					7783986	104808989	11.01	-0.04	C6H8O7	M-H	191.02	191.02	1.7554 (ppm)	0	0	N/A	Manual	True	Pass	Confirmed
isocitric acid	11.05	Target Compound	54_X_B_Peat_Plant1	102	Processed	T1		Unknown					7609637	90689777	11	-0.05	C6H8O7	M-H	191.02	191.02	1.6755 (ppm)	0	0	N/A	Manual	True	Pass	Confirmed
isocitric acid	11.05	Target Compound	55_2_X_F_Peat_Plant1	103	Processed	T1		Unknown					8004954	105334709	11.01	-0.04	C6H8O7	M-H	191.02	191.02	1.9151 (ppm)	0	0	N/A	Manual	True	Pass	Confirmed
isocitric acid	11.05	Target Compound	55_X_F_Peat_Plant1	104	Processed	T1		Unknown					7684952	103525423	11.01	-0.04	C6H8O7	M-H	191.02	191.02	1.9151 (ppm)	0	0	N/A	Manual	True	Pass	Confirmed
isocitric acid	11.05	Target Compound	56_2_X_F_Peat_Plant1	105	Processed	T1		Unknown					8650141	112191563	11.02	-0.03	C6H8O7	M-H	191.02	191.02	1.9151 (ppm)	0	0	N/A	Manual	True	Pass	Confirmed
isocitric acid	11.05	Target Compound	56_X_F_Peat_Plant1	106	Processed	T1		Unknown					9628690	123963035	10.99	-0.06	C6H8O7	M-H	191.02	191.02	1.8352 (ppm)	0	0	N/A	Manual	True	Pass	Confirmed
isocitric acid	11.05	Target Compound	58_2_X_BF_Peat_Plant1	107	Processed	T1		Unknown					8620533	111186045	10.99	-0.06	C6H8O7	M-H	191.02	191.02	1.7554 (ppm)	0	0	N/A	Manual	True	Pass	Confirmed
isocitric acid	11.05	Target Compound	58_X_BF_Peat_Plant1	108	Processed	T1		Unknown					7763925	101908492	11	-0.05	C6H8O7	M-H	191.02	191.02	2.2346 (ppm)	0	0	N/A	Manual	True	Pass	Confirmed
isocitric acid	11.05	Target Compound	59_2_X_X_Peat_Plant1	109	Processed	T1		Unknown					9005674	122459666	10.99	-0.06	C6H8O7	M-H	191.02	191.02	1.6755 (ppm)	0	0	N/A	Manual	True	Pass	Confirmed
isocitric acid	11.05	Target Compound	59_X_X_Peat_Plant1	110	Processed	T1		Unknown					8645516	113456307	10.99	-0.06	C6H8O7	M-H	191.02	191.02	1.8352 (ppm)	0	0	N/A	Manual	True	Pass	Confirmed
isocitric acid	11.05	Target Compound	60_2_X_X_Peat_Plant1	111	Processed	T1		Unknown					9990130	136389458	10.98	-0.07	C6H8O7	M-H	191.02	191.02	1.9950 (ppm)	0	0	N/A	Manual	True	Pass	Confirmed
isocitric acid	11.05	Target Compound	60_X_X_Peat_Plant1	112	Processed	T1		Unknown					8486709	110096963	11	-0.05	C6H8O7	M-H	191.02	191.02	2.0749 (ppm)	0	0	N/A	Manual	True	Pass	Confirmed
isocitric acid	11.05	Target Compound	61_2_F_B_Peat_Plant2	113	Processed	T1		Unknown					8179710	106910275	11.01	-0.04	C6H8O7	M-H	191.02	191.02	1.9950 (ppm)	0	0	N/A	Manual	True	Pass	Confirmed
isocitric acid	11.05	Target Compound	61_F_B_Peat_Plant2	114	Processed	T1		Unknown					8928408	112943566	10.98	-0.07	C6H8O7	M-H	191.02	191.02	1.9151 (ppm)	0	0	N/A	Manual	True	Pass	Confirmed
isocitric acid	11.05	Target Compound	62_2_F_B_Peat_Plant2	115	Processed	T1		Unknown					8893619	118060873	10.99	-0.06	C6H8O7	M-H	191.02	191.02	1.5956 (ppm)	0	0	N/A	Manual	True	Pass	Confirmed
isocitric acid	11.05	Target Compound	62_F_B_Peat_Plant2	116	Processed	T1		Unknown					7958397	110906163	10.99	-0.06	C6H8O7	M-H	191.02	191.02	1.9950 (ppm)	0	0	N/A	Manual	True	Pass	Confirmed
isocitric acid	11.05	Target Compound	63_2_B_F_Peat_Plant2	117	Processed	T1		Unknown					8151329	108359904	11.01	-0.04	C6H8O7	M-H	191.02	191.02	1.9950 (ppm)	0	0	N/A	Manual	True	Pass	Confirmed
isocitric acid	11.05	Target Compound	63_B_F_Peat_Plant2	118	Processed	T1		Unknown					8749481	115549760	10.98	-0.07	C6H8O7	M-H	191.02	191.02	1.6755 (ppm)	0	0	N/A	Manual	True	Pass	Confirmed
isocitric acid	11.05	Target Compound	64_2_B_F_Peat_Plant2	119	Processed	T1		Unknown					8492949	110347599	11.01	-0.04	C6H8O7	M-H	191.02	191.02	1.5956 (ppm)	0	0	N/A	Manual	True	Pass	Confirmed
isocitric acid	11.05	Target Compound	64_B_F_Peat_Plant2	120	Processed	T1		Unknown					8660471	116148422	11	-0.05	C6H8O7	M-H	191.02	191.02	1.6755 (ppm)	0	0	N/A	Manual	True	Pass	Confirmed
isocitric acid	11.05	Target Compound	65_2_X_B_Peat_Plant2	121	Processed	T1		Unknown					7855891	110437306	10.98	-0.07	C6H8O7	M-H	191.02	191.02	1.6755 (ppm)	0	0	N/A	Manual	True	Pass	Confirmed
isocitric acid	11.05	Target Compound	65_X_B_Peat_Plant2	122	Processed	T1		Unknown					8358056	109859169	10.99	-0.06	C6H8O7	M-H	191.02	191.02	1.5956 (ppm)	0	0	N/A	Manual	True	Pass	Confirmed
isocitric acid	11.05	Target Compound	66_2_X_B_Peat_Plant2	123	Processed	T1		Unknown					9010384	121038810	11	-0.05	C6H8O7	M-H	191.02	191.02	1.3560 (ppm)	0	0	N/A	Manual	True	Pass	Confirmed
isocitric acid	11.05	Target Compound	66_X_B_Peat_Plant2	124	Processed	T1		Unknown					8444596	114575722	11.01	-0.04	C6H8O7	M-H	191.02	191.02	2.0749 (ppm)	0	0	N/A	Manual	True	Pass	Confirmed
isocitric acid	11.05	Target Compound	67_2_X_F_Peat_Plant2	125	Processed	T1		Unknown					8631387	121107106	11	-0.05	C6H8O7	M-H	191.02	191.02	1.9950 (ppm)	0	0	N/A	Manual	True	Pass	Confirmed
isocitric acid	11.05	Target Compound	67_X_F_Peat_Plant2	126	Processed	T1		Unknown					9956785	136386663	10.99	-0.06	C6H8O7	M-H	191.02	191.02	1.9151 (ppm)	0	0	N/A	Manual	True	Pass	Confirmed
isocitric acid	11.05	Target Compound	68_2_X_F_Peat_Plant2	127	Processed	T1		Unknown					8850810	116662120	11	-0.05	C6H8O7	M-H	191.02	191.02	1.3560 (ppm)	0	0	N/A	Manual	True	Pass	Confirmed
isocitric acid	11.05	Target Compound	68_X_F_Peat_Plant2	128	Processed	T1		Unknown					8475718	112988571	11	-0.05	C6H8O7	M-H	191.02	191.02	1.9151 (ppm)	0	0	N/A	Manual	True	Pass	Confirmed
isocitric acid	11.05	Target Compound	69_2_X_BF_Peat_Plant2	129	Processed	T1		Unknown					8116250	99041110	11.01	-0.04	C6H8O7	M-H	191.02	191.02	1.9151 (ppm)	0	0	N/A	Manual	True	Pass	Confirmed
isocitric acid	11.05	Target Compound	69_X_BF_Peat_Plant2	130	Processed	T1		Unknown					8687070	118034457	11	-0.05	C6H8O7	M-H	191.02	191.02	1.5157 (ppm)	0	0	N/A	Manual	True	Pass	Confirmed
isocitric acid	11.05	Target Compound	70_2_X_BF_Peat_Plant2	131	Processed	T1		Unknown					7968497	103695863	10.99	-0.06	C6H8O7	M-H	191.02	191.02	1.8352 (ppm)	0	0	N/A	Manual	True	Pass	Confirmed
isocitric acid	11.05	Target Compound	70_X_BF_Peat_Plant2	132	Processed	T1		Unknown					8029286	98106163	11.02	-0.03	C6H8O7	M-H	191.02	191.02	1.9151 (ppm)	0	0	N/A	Manual	True	Pass	Confirmed
isocitric acid	11.05	Target Compound	71_2_X_X_Peat_Plant2	133	Processed	T1		Unknown					8499265	108440566	10.99	-0.06	C6H8O7	M-H	191.02	191.02	1.9950 (ppm)	0	0	N/A	Manual	True	Pass	Confirmed
isocitric acid	11.05	Target Compound	71_X_X_Peat_Plant2	134	Processed	T1		Unknown					8596834	110260257	10.98	-0.07	C6H8O7	M-H	191.02	191.02	1.6755 (ppm)	0	0	N/A	Manual	True	Pass	Confirmed
isocitric acid	11.05	Target Compound	72_2_X_X_Peat_Plant2	135	Processed	T1		Unknown					8675143	113080878	10.99	-0.06	C6H8O7	M-H	191.02	191.02	1.2761 (ppm)	0	0	N/A	Manual	True	Pass	Confirmed
isocitric acid	11.05	Target Compound	72_X_X_Peat_Plant2	136	Processed	T1		Unknown					9379560	119575740	11	-0.05	C6H8O7	M-H	191.02	191.02	2.1548 (ppm)	0	0	N/A	Manual	True	Pass	Confirmed
isocitric acid	11.05	Target Compound	73_F_B_Peat_Plant2	137	Processed	T1		Unknown					8324789	106315442	11	-0.05	C6H8O7	M-H	191.02	191.02	1.5157 (ppm)	0	0	N/A	Manual	True	Pass	Confirmed
isocitric acid	11.05	Target Compound	74_2_F_B_Peat_Plant3	138	Processed	T1		Unknown					7894274	101192167	11.01	-0.04	C6H8O7	M-H	191.02	191.02	1.5956 (ppm)	0	0	N/A	Manual	True	Pass	Confirmed
isocitric acid	11.05	Target Compound	74_F_B_Peat_Plant3	139	Processed	T1		Unknown					8437650	111122646	11.01	-0.04	C6H8O7	M-H	191.02	191.02	2.0749 (ppm)	0	0	N/A	Manual	True	Pass	Confirmed
isocitric acid	11.05	Target Compound	75_2_F_B_Peat_Plant3	140	Processed	T1		Unknown					8081320	110968036	11.02	-0.03	C6H8O7	M-H	191.02	191.02	1.9151 (ppm)	0	0	N/A	Manual	True	Pass	Confirmed
isocitric acid	11.05	Target Compound	75_B_F_Peat_Plant3	141	Processed	T1		Unknown					8235798	110899480	10.98	-0.07	C6H8O7	M-H	191.02	191.02	1.5157 (ppm)	0	0	N/A	Manual	True	Pass	Confirmed
isocitric acid	11.05	Target Compound	76_2_B_F_Peat_Plant3	142	Processed	T1		Unknown					8801667	116019407	10.99	-0.06	C6H8O7	M-H	191.02	191.02	2.0749 (ppm)	0	0	N/A	Manual	True	Pass	Confirmed
isocitric acid	11.05	Target Compound	76_B_F_Peat_Plant3	143	Processed	T1		Unknown					8556138	115408129	11	-0.05	C6H8O7	M-H	191.02	191.02	1.8352 (ppm)	0	0	N/A	Manual	True	Pass	Confirmed
isocitric acid	11.05	Target Compound	77_2_B_F_Peat_Plant3	144	Processed	T1		Unknown					8249384	111664484	10.99	-0.06	C6H8O7	M-H	191.02	191.02	2.1548 (ppm)	0	0	N/A	Manual	True	Pass	Confirmed
isocitric acid	11.05	Target Compound	77_X_B_Peat_Plant3	145	Processed	T1		Unknown					9311610	116478232	11.01	-0.04	C6H8O7	M-H	191.02	191.02	1.6755 (ppm)	0	0	N/A	Manual	True	Pass	Confirmed
isocitric acid	11.05	Target Compound	78_2_X_B_Peat_Plant3	146	Processed	T1		Unknown					8602106	109445756	11	-0.05	C6H8O7	M-H	191.02	191.02	1.9950 (ppm)	0	0	N/A	Manual	True	Pass	Confirmed
isocitric acid	11.05	Target Compound	78_X_B_Peat_Plant3	147	Processed	T1		Unknown					8651766	111085331	10.99	-0.06	C6H8O7	M-H	191.02	191.02	2.1548 (ppm)	0	0	N/A	Manual	True	Pass	Confirmed
isocitric acid	11.05	Target Compound	79_2_X_B_Peat_Plant3	148	Processed	T1		Unknown					8388894	105251823	11.02	-0.03	C6H8O7	M-H	191.02	191.02	1.8352 (ppm)	0	0	N/A	Manual	True	Pass	Confirmed
isocitric acid	11.05	Target Compound	79_X_F_Peat_Plant3	149	Processed	T1		Unknown					7068789	89449700	10.99	-0.06	C6H8O7	M-H	191.02	191.02	1.7554 (ppm)	0	0	N/A	Manual	True	Pass	Confirmed
isocitric acid	11.05	Target Compound	80_X_F_Peat_Plant3	150	Processed	T1		Unknown					9170091	118362898	11	-0.05	C6H8O7	M-H	191.02	191.02	2.2346 (ppm)	0	0	N/A	Manual	True	Pass	Confirmed
isocitric acid	11.05	Target Compound	81_2_X_F_Peat_Plant3	151	Processed	T1		Unknown					8709483	118891853	10.99	-0.06	C6H8O7	M-H	191.02	191.02	2.3145 (ppm)	0	0	N/A	Manual	True	Pass	Confirmed
isocitric acid	11.05	Target Compound	81_X_BF_Peat_Plant3	152	Processed	T1		Unknown					8331506	108849305	11	-0.05	C6H8O7	M-H	191.02	191.02	1.9950 (ppm)	0	0	N/A	Manual	True	Pass	Confirmed
isocitric acid	11.05	Target Compound	82_2_X_BF_Peat_Plant3	153	Processed	T1		Unknown					7890682	103278460	11	-0.05	C6H8O7	M-H	191.02	191.02	1.7554 (ppm)	0	0	N/A	Manual	True	Pass	Confirmed
isocitric acid	11.05	Target Compound	82_X_BF_Peat_Plant3	154	Processed	T1		Unknown					8413617	108796134	10.99	-0.06	C6H8O7	M-H	191.02	191.02	2.0749 (ppm)	0	0	N/A	Manual	True	Pass	Confirmed
isocitric acid	11.05	Target Compound	83_2_X_BF_Peat_Plant3	155	Processed	T1		Unknown					8274025	108236529	11	-0.05	C6H8O7	M-H	191.02	191.02	1.8352 (ppm)	0	0	N/A	Manual	True	Pass	Confirmed
isocitric acid	11.05	Target Compound	83_X_X_Peat_Plant3	156	Processed	T1		Unknown					8338926	109682950	11	-0.05	C6H8O7	M-H	191.02	191.02	2.1548 (ppm)	0	0	N/A	Manual	True	Pass	Confirmed
isocitric acid	11.05	Target Compound	84_2_X_X_Peat_Plant3	157	Processed	T1		Unknown					8401215	112085752	11	-0.05	C6H8O7	M-H	191.02	191.02	2.2346 (ppm)	0	0	N/A	Manual	True	Pass	Confirmed
isocitric acid	11.05	Target Compound	84_X_X_Peat_Plant3	158	Processed	T1		Unknown					8801507	117001717	11	-0.05	C6H8O7	M-H	191.02	191.02	1.8352 (ppm)	0	0	N/A	Manual	True	Pass	Confirmed
isocitric acid	11.05	Target Compound	85_2_X_X_Peat_Plant3	159	Processed	T1		Unknown					9039253	113831295	11	-0.05	C6H8O7	M-H	191.02	191.02	1.7554 (ppm)	0	0	N/A	Manual	True	Pass	Confirmed
isocitric acid	11.05	Target Compound	85_F_B_Peat_Plant3	160	Processed	T1		Unknown					8254238	108413288	10.98	-0.07	C6H8O7	M-H	191.02	191.02	1.7554 (ppm)	0	0	N/A	Manual	True	Pass	Confirmed
isocitric acid	11.05	Target Compound	86_2_F_B_Peat_Plant4	161	Processed	T1		Unknown					8693382	111603382	11	-0.05	C6H8O7	M-H	191.02	191.02	1.7554 (ppm)	0	0	N/A	Manual	True	Pass	Confirmed
isocitric acid	11.05	Target Compound	86_F_B_Peat_Plant4	162	Processed	T1		Unknown					8580349	114113044	11	-0.05	C6H8O7	M-H	191.02	191.02	1.9950 (ppm)	0	0	N/A	Manual	True	Pass	Confirmed
isocitric acid	11.05	Target Compound	87_2_F_B_Peat_Plant4	163	Processed	T1		Unknown					8705433	113622034	11.01	-0.04	C6H8O7	M-H	191.02	191.02	1.9950 (ppm)	0	0	N/A	Manual	True	Pass	Confirmed
isocitric acid	11.05	Target Compound	87_B_F_Peat_Plant4	164	Processed	T1		Unknown					8662630	111016424	11	-0.05	C6H8O7	M-H	191.02	191.02	1.6755 (ppm)	0	0	N/A	Manual	True	Pass	Confirmed
isocitric acid	11.05	Target Compound	88_2_B_F_Peat_Plant4	165	Processed	T1		Unknown					8519313	108857305	11.01	-0.04	C6H8O7	M-H	191.02	191.02	1.5956 (ppm)	0	0	N/A	Manual	True	Pass	Confirmed
isocitric acid	11.05	Target Compound	88_B_F_Peat_Plant4	166	Processed	T1		Unknown					9084445	117377580	11	-0.05	C6H8O7	M-H	191.02	191.02	1.8352 (ppm)	0	0	N/A	Manual	True	Pass	Confirmed
isocitric acid	11.05	Target Compound	89_2_B_F_Peat_Plant4	167	Processed	T1		Unknown					8123081	108957511	11.01	-0.04	C6H8O7	M-H	191.02	191.02	2.0749 (ppm)	0	0	N/A	Manual	True	Pass	Confirmed
isocitric acid	11.05	Target Compound	89_X_B_Peat_Plant4	168	Processed	T1		Unknown					8784482	112713962	10.98	-0.07	C6H8O7	M-H	191.02	191.02	1.7554 (ppm)	0	0	N/A	Manual	True	Pass	Confirmed
isocitric acid	11.05	Target Compound	90_2_X_B_Peat_Plant4	169	Processed	T1		Unknown					8396272	115259797	11	-0.05	C6H8O7	M-H	191.02	191.02	1.8352 (ppm)	0	0	N/A	Manual	True	Pass	Confirmed
isocitric acid	11.05	Target Compound	90_X_B_Peat_Plant4	170	Processed	T1		Unknown					8578707	114980513	11	-0.05	C6H8O7	M-H	191.02	191.02	1.9151 (ppm)	0	0	N/A	Manual	True	Pass	Confirmed
isocitric acid	11.05	Target Compound	91_2_X_B_Peat_Plant4	171	Processed	T1		Unknown					8832250	113806647	11	-0.05	C6H8O7	M-H	191.02	191.02	1.6755 (ppm)	0	0	N/A	Manual	True	Pass	Confirmed
isocitric acid	11.05	Target Compound	91_X_F_Peat_Plant4	172	Processed	T1		Unknown					8478211	110589728	10.99	-0.06	C6H8O7	M-H	191.02	191.02	1.7554 (ppm)	0	0	N/A	Manual	True	Pass	Confirmed
isocitric acid	11.05	Target Compound	92_2_X_F_Peat_Plant4	173	Processed	T1		Unknown					8853138	116012512	10.99	-0.06	C6H8O7	M-H	191.02	191.02	1.8352 (ppm)	0	0	N/A	Manual	True	Pass	Confirmed
isocitric acid	11.05	Target Compound	92_X_F_Peat_Plant4	174	Processed	T1		Unknown					8384364	113437436	10.99	-0.06	C6H8O7	M-H	191.02	191.02	1.8352 (ppm)	0	0	N/A	Manual	True	Pass	Confirmed
isocitric acid	11.05	Target Compound	93_2_X_F_Peat_Plant4	175	Processed	T1		Unknown					8649291	119894055	10.99	-0.06	C6H8O7	M-H	191.02	191.02	1.7554 (ppm)	0	0	N/A	Manual	True	Pass	Confirmed
isocitric acid	11.05	Target Compound	93_X_BF_Peat_Plant4	176	Processed	T1		Unknown					7586112	101077221	11	-0.05	C6H8O7	M-H	191.02	191.02	1.9950 (ppm)	0	0	N/A	Manual	True	Pass	Confirmed
isocitric acid	11.05	Target Compound	94_2_X_BF_Peat_Plant4	177	Processed	T1		Unknown					8016483	102345452	11	-0.05	C6H8O7	M-H	191.02	191.02	1.9950 (ppm)	0	0	N/A	Manual	True	Pass	Confirmed
isocitric acid	11.05	Target Compound	94_X_BF_Peat_Plant4	178	Processed	T1		Unknown					10217026	131068976	10.99	-0.06	C6H8O7	M-H	191.02	191.02	2.1548 (ppm)	0	0	N/A	Manual	True	Pass	Confirmed
isocitric acid	11.05	Target Compound	95_2_X_BF_peat_Plant4	179	Processed	T1		Unknown					8318249	109562048	11.01	-0.04	C6H8O7	M-H	191.02	191.02	1.7554 (ppm)	0	0	N/A	Manual	True	Pass	Confirmed
isocitric acid	11.05	Target Compound	96_2_X_X_Peat_Plant4	180	Processed	T1		Unknown					9263262	120109552	11	-0.05	C6H8O7	M-H	191.02	191.02	1.7554 (ppm)	0	0	N/A	Manual	True	Pass	Confirmed
isocitric acid	11.05	Target Compound	96_X_X_Peat_Plant4	181	Processed	T1		Unknown					7841392	101993833	11	-0.05	C6H8O7	M-H	191.02	191.02	1.9151 (ppm)	0	0	N/A	Manual	True	Pass	Confirmed
isocitric acid	11.05	Target Compound	Pool_24h_01	182	Processed	T1		Unknown					28425191	401960549	11.01	-0.04	C6H8O7	M-H	191.02	191.02	1.1962 (ppm)	0	0	N/A	Manual	True	Pass	Confirmed
isocitric acid	11.05	Target Compound	Pool_24h_02	183	Processed	T1		Unknown					14382141	196499000	11	-0.05	C6H8O7	M-H	191.02	191.02	.9565 (ppm)	0	0	N/A	Manual	True	Pass	Confirmed
isocitric acid	11.05	Target Compound	Pool_24h_03	184	Processed	T1		Unknown					9068516	121012587	10.99	-0.06	C6H8O7	M-H	191.02	191.02	1.5157 (ppm)	0	0	N/A	Manual	True	Pass	Confirmed
isocitric acid	11.05	Target Compound	Pool_24h_04	185	Processed	T1		Unknown					9105993	113902042	10.99	-0.06	C6H8O7	M-H	191.02	191.02	1.7554 (ppm)	0	0	N/A	Manual	True	Pass	Confirmed
isocitric acid	11.05	Target Compound	Pool_24h_05	186	Processed	T1		Unknown					8639762	114303943	11	-0.05	C6H8O7	M-H	191.02	191.02	1.9950 (ppm)	0	0	N/A	Manual	True	Pass	Confirmed
isocitric acid	11.05	Target Compound	Pool_62h_01	187	Processed	T1		Unknown					9622436	123507047	10.99	-0.06	C6H8O7	M-H	191.02	191.02	1.9151 (ppm)	0	0	N/A	Manual	True	Pass	Confirmed
isocitric acid	11.05	Target Compound	Pool_62h_02	188	Processed	T1		Unknown					8615313	116855482	10.99	-0.06	C6H8O7	M-H	191.02	191.02	2.3145 (ppm)	0	0	N/A	Manual	True	Pass	Confirmed
isocitric acid	11.05	Target Compound	Pool_62h_03	189	Processed	T1		Unknown					8616642	108352022	11	-0.05	C6H8O7	M-H	191.02	191.02	1.7554 (ppm)	0	0	N/A	Manual	True	Pass	Confirmed
isocitric acid	11.05	Target Compound	Pool_62h_04	190	Processed	T1		Unknown					8691940	114641308	11	-0.05	C6H8O7	M-H	191.02	191.02	1.5956 (ppm)	0	0	N/A	Manual	True	Pass	Confirmed
isocitric acid	11.05	Target Compound	Pool_62h_05	191	Processed	T1		Unknown					9111701	123048756	10.98	-0.07	C6H8O7	M-H	191.02	191.02	1.9151 (ppm)	0	0	N/A	Manual	True	Pass	Confirmed
isocitric acid	11.05	Target Compound	Std_Mix40_250_01	192	Processed	T1		Unknown					N/F	N/F	N/F	N/F	C6H8O7	N/A	191.02	N/F	N/F	N/F	0	N/A	Method	True	Fail	NotFound
isocitric acid	11.05	Target Compound	Std_Mix40_250_01_b	193	Processed	T1		Unknown					N/F	N/F	N/F	N/F	C6H8O7	N/A	191.02	N/F	N/F	N/F	0	N/A	Method	True	Fail	NotFound
isocitric acid	11.05	Target Compound	Std_Mix40_250_02	194	Processed	T1		Unknown					N/F	N/F	N/F	N/F	C6H8O7	N/A	191.02	N/F	N/F	N/F	0	N/A	Method	True	Fail	NotFound
isocitric acid	11.05	Target Compound	Std_Mix40_250_03	195	Processed	T1		Unknown					N/F	N/F	N/F	N/F	C6H8O7	N/A	191.02	N/F	N/F	N/F	0	N/A	Method	True	Fail	NotFound
lactic acid	2.3	Target Compound	01_2_F_B_Peat1	1	Processed	T1		Unknown					9780281	97808752	2.33	0.03	C3H6O3	M-H	89.0244	89.0243	-.9237 (ppm)	0	0	N/A	Method	True	Pass	Confirmed
lactic acid	2.3	Target Compound	01_F_B_Peat1	2	Processed	T1		Unknown					9372811	108880803	2.34	0.04	C3H6O3	M-H	89.0244	89.0243	-1.0094 (ppm)	0	0	N/A	Method	True	Pass	Confirmed
lactic acid	2.3	Target Compound	02_2_F_B_Peat1	3	Processed	T1		Unknown					3710442	36802589	2.35	0.05	C3H6O3	M-H	89.0244	89.0244	-.2381 (ppm)	0	0	N/A	Method	True	Pass	Confirmed
lactic acid	2.3	Target Compound	02_F_B_Peat1	4	Processed	T1		Unknown					4085351	43751054	2.35	0.05	C3H6O3	M-H	89.0244	89.0243	-.9237 (ppm)	0	0	N/A	Method	True	Pass	Confirmed
lactic acid	2.3	Target Compound	03_2_B_F_Peat1	5	Processed	T1		Unknown					13212590	143567097	2.35	0.05	C3H6O3	M-H	89.0244	89.0243	-.9237 (ppm)	0	0	N/A	Method	True	Pass	Confirmed
lactic acid	2.3	Target Compound	03_B_F_Peat1	6	Processed	T1		Unknown					11330718	127569065	2.33	0.03	C3H6O3	M-H	89.0244	89.0243	-1.6093 (ppm)	0	0	N/A	Method	True	Pass	Confirmed
lactic acid	2.3	Target Compound	04_2_B_F_Peat1	7	Processed	T1		Unknown					6562874	78988496	2.35	0.05	C3H6O3	M-H	89.0244	89.0244	-.1524 (ppm)	0	0	N/A	Method	True	Pass	Confirmed
lactic acid	2.3	Target Compound	04_B_F_Peat1	8	Processed	T1		Unknown					4431721	46049446	2.33	0.03	C3H6O3	M-H	89.0244	89.0244	-.5809 (ppm)	0	0	N/A	Method	True	Pass	Confirmed
lactic acid	2.3	Target Compound	06_2_X_B_Peat1	9	Processed	T1		Unknown					8586584	89905235	2.34	0.04	C3H6O3	M-H	89.0244	89.0243	-.8380 (ppm)	0	0	N/A	Method	True	Pass	Confirmed
lactic acid	2.3	Target Compound	06_X_B_Peat1	10	Processed	T1		Unknown					8293312	89372370	2.35	0.05	C3H6O3	M-H	89.0244	89.0244	-.7523 (ppm)	0	0	N/A	Method	True	Pass	Confirmed
lactic acid	2.3	Target Compound	07_2_X_F_Peat1	11	Processed	T1		Unknown					22223298	267954889	2.35	0.05	C3H6O3	M-H	89.0244	89.0243	-1.0094 (ppm)	0	0	N/A	Method	True	Pass	Confirmed
lactic acid	2.3	Target Compound	07_X_F_Peat1	12	Processed	T1		Unknown					16769312	181480410	2.35	0.05	C3H6O3	M-H	89.0244	89.0243	-1.0951 (ppm)	0	0	N/A	Method	True	Pass	Confirmed
lactic acid	2.3	Target Compound	08_2_X_F_Peat1	13	Processed	T1		Unknown					15957882	211995862	2.36	0.06	C3H6O3	M-H	89.0244	89.0244	-.2381 (ppm)	0	0	N/A	Method	True	Pass	Confirmed
lactic acid	2.3	Target Compound	08_X_F_Peat1	14	Processed	T1		Unknown					11922434	131780614	2.34	0.04	C3H6O3	M-H	89.0244	89.0244	-.0667 (ppm)	0	0	N/A	Method	True	Pass	Confirmed
lactic acid	2.3	Target Compound	09_2_X_BF_Peat1	15	Processed	T1		Unknown					7251597	69820205	2.34	0.04	C3H6O3	M-H	89.0244	89.0243	-1.6093 (ppm)	0	0	N/A	Method	True	Pass	Confirmed
lactic acid	2.3	Target Compound	09_X_BF_Peat1	16	Processed	T1		Unknown					8342618	90116504	2.35	0.05	C3H6O3	M-H	89.0244	89.0243	-1.7807 (ppm)	0	0	N/A	Method	True	Pass	Confirmed
lactic acid	2.3	Target Compound	10_2_X_BF_Peat1	17	Processed	T1		Unknown					4495494	44039819	2.34	0.04	C3H6O3	M-H	89.0244	89.0244	-.4952 (ppm)	0	0	N/A	Method	True	Pass	Confirmed
lactic acid	2.3	Target Compound	10_X_BF_Peat1	18	Processed	T1		Unknown					4988239	53599029	2.35	0.05	C3H6O3	M-H	89.0244	89.0244	-.2381 (ppm)	0	0	N/A	Method	True	Pass	Confirmed
lactic acid	2.3	Target Compound	11_2_X_X_Peat1	19	Processed	T1		Unknown					14928227	167174360	2.35	0.05	C3H6O3	M-H	89.0244	89.0243	-1.0951 (ppm)	0	0	N/A	Method	True	Pass	Confirmed
lactic acid	2.3	Target Compound	11_X_X_Peat1	20	Processed	T1		Unknown					19224360	210043796	2.35	0.05	C3H6O3	M-H	89.0244	89.0243	-.8380 (ppm)	0	0	N/A	Method	True	Pass	Confirmed
lactic acid	2.3	Target Compound	12_2_X_X_Peat1	21	Processed	T1		Unknown					13026017	148373912	2.36	0.06	C3H6O3	M-H	89.0244	89.0244	-.4952 (ppm)	0	0	N/A	Method	True	Pass	Confirmed
lactic acid	2.3	Target Compound	12_X_X_Peat1	22	Processed	T1		Unknown					14154271	156727959	2.35	0.05	C3H6O3	M-H	89.0244	89.0244	-.6666 (ppm)	0	0	N/A	Method	True	Pass	Confirmed
lactic acid	2.3	Target Compound	13_2_F_B_Peat2	23	Processed	T1		Unknown					7546669	89567073	2.34	0.04	C3H6O3	M-H	89.0244	89.0243	-1.0094 (ppm)	0	0	N/A	Method	True	Pass	Confirmed
lactic acid	2.3	Target Compound	13_F_B_Peat2	24	Processed	T1		Unknown					9162494	94700981	2.34	0.04	C3H6O3	M-H	89.0244	89.0243	-1.3522 (ppm)	0	0	N/A	Method	True	Pass	Confirmed
lactic acid	2.3	Target Compound	14_2_F_B_Peat2	25	Processed	T1		Unknown					5637906	68019930	2.34	0.04	C3H6O3	M-H	89.0244	89.0244	-.4952 (ppm)	0	0	N/A	Method	True	Pass	Confirmed
lactic acid	2.3	Target Compound	14_F_B_Peat2	26	Processed	T1		Unknown					3950770	43562715	2.35	0.05	C3H6O3	M-H	89.0244	89.0244	-.4952 (ppm)	0	0	N/A	Method	True	Pass	Confirmed
lactic acid	2.3	Target Compound	15_2_B_F_Peat2	27	Processed	T1		Unknown					5549835	61857971	2.33	0.03	C3H6O3	M-H	89.0244	89.0243	-.9237 (ppm)	0	0	N/A	Method	True	Pass	Confirmed
lactic acid	2.3	Target Compound	15_B_F_Peat2	28	Processed	T1		Unknown					5729030	60875567	2.34	0.04	C3H6O3	M-H	89.0244	89.0243	-1.3522 (ppm)	0	0	N/A	Method	True	Pass	Confirmed
lactic acid	2.3	Target Compound	16_2_B_F_Peat2	29	Processed	T1		Unknown					6346851	70120013	2.34	0.04	C3H6O3	M-H	89.0244	89.0244	-.7523 (ppm)	0	0	N/A	Method	True	Pass	Confirmed
lactic acid	2.3	Target Compound	16_B_F_Peat2	30	Processed	T1		Unknown					5184456	56430822	2.34	0.04	C3H6O3	M-H	89.0244	89.0244	-.5809 (ppm)	0	0	N/A	Method	True	Pass	Confirmed
lactic acid	2.3	Target Compound	17_2_X_B_Peat2	31	Processed	T1		Unknown					7754945	81276663	2.35	0.05	C3H6O3	M-H	89.0244	89.0244	-.6666 (ppm)	0	0	N/A	Method	True	Pass	Confirmed
lactic acid	2.3	Target Compound	17_X_B_Peat2	32	Processed	T1		Unknown					7207971	78795553	2.35	0.05	C3H6O3	M-H	89.0244	89.0243	-1.1808 (ppm)	0	0	N/A	Method	True	Pass	Confirmed
lactic acid	2.3	Target Compound	18_2_X_B_Peat2	33	Processed	T1		Unknown					5591106	53889843	2.33	0.03	C3H6O3	M-H	89.0244	89.0244	-.4095 (ppm)	0	0	N/A	Method	True	Pass	Confirmed
lactic acid	2.3	Target Compound	18_X_B_Peat2	34	Processed	T1		Unknown					5568245	62213634	2.35	0.05	C3H6O3	M-H	89.0244	89.0243	-1.0094 (ppm)	0	0	N/A	Method	True	Pass	Confirmed
lactic acid	2.3	Target Compound	19_2_X_F_Peat2	35	Processed	T1		Unknown					17791869	216705021	2.35	0.05	C3H6O3	M-H	89.0244	89.0243	-1.1808 (ppm)	0	0	N/A	Method	True	Pass	Confirmed
lactic acid	2.3	Target Compound	19_X_F_Peat2	36	Processed	T1		Unknown					14619887	163134471	2.36	0.06	C3H6O3	M-H	89.0244	89.0243	-1.1808 (ppm)	0	0	N/A	Method	True	Pass	Confirmed
lactic acid	2.3	Target Compound	20_2_X_F_Peat2	37	Processed	T1		Unknown					14201385	177826490	2.36	0.06	C3H6O3	M-H	89.0244	89.0244	-.4095 (ppm)	0	0	N/A	Method	True	Pass	Confirmed
lactic acid	2.3	Target Compound	20_X_F_Peat2	38	Processed	T1		Unknown					14197226	150411219	2.36	0.06	C3H6O3	M-H	89.0244	89.0244	-.5809 (ppm)	0	0	N/A	Method	True	Pass	Confirmed
lactic acid	2.3	Target Compound	21_2_X_BF_Peat2	39	Processed	T1		Unknown					6092457	62411910	2.35	0.05	C3H6O3	M-H	89.0244	89.0243	-1.4379 (ppm)	0	0	N/A	Method	True	Pass	Confirmed
lactic acid	2.3	Target Compound	21_X_BF_Peat2	40	Processed	T1		Unknown					6756919	71759517	2.35	0.05	C3H6O3	M-H	89.0244	89.0244	-.6666 (ppm)	0	0	N/A	Method	True	Pass	Confirmed
lactic acid	2.3	Target Compound	22_2_X_BF_Peat2	41	Processed	T1		Unknown					4635212	45669541	2.34	0.04	C3H6O3	M-H	89.0244	89.0244	-.4095 (ppm)	0	0	N/A	Method	True	Pass	Confirmed
lactic acid	2.3	Target Compound	22_X_BF_Peat2	42	Processed	T1		Unknown					4723361	47681414	2.35	0.05	C3H6O3	M-H	89.0244	89.0244	-.4095 (ppm)	0	0	N/A	Method	True	Pass	Confirmed
lactic acid	2.3	Target Compound	23_2_X_X_Peat2	43	Processed	T1		Unknown					13245726	147400105	2.35	0.05	C3H6O3	M-H	89.0244	89.0243	-1.0951 (ppm)	0	0	N/A	Method	True	Pass	Confirmed
lactic acid	2.3	Target Compound	23_X_X_Peat2	44	Processed	T1		Unknown					14565628	159593736	2.36	0.06	C3H6O3	M-H	89.0244	89.0244	-.6666 (ppm)	0	0	N/A	Method	True	Pass	Confirmed
lactic acid	2.3	Target Compound	24_2_X_X_Peat2	45	Processed	T1		Unknown					11227686	119232613	2.35	0.05	C3H6O3	M-H	89.0244	89.0244	-.4095 (ppm)	0	0	N/A	Method	True	Pass	Confirmed
lactic acid	2.3	Target Compound	24_X_X_Peat2	46	Processed	T1		Unknown					10724480	118301186	2.36	0.06	C3H6O3	M-H	89.0244	89.0243	-.8380 (ppm)	0	0	N/A	Method	True	Pass	Confirmed
lactic acid	2.3	Target Compound	25_2_F_B_Peat3	47	Processed	T1		Unknown					6237575	74155578	2.34	0.04	C3H6O3	M-H	89.0244	89.0243	-1.0951 (ppm)	0	0	N/A	Method	True	Pass	Confirmed
lactic acid	2.3	Target Compound	25_F_B_Peat3	48	Processed	T1		Unknown					5089554	55710618	2.34	0.04	C3H6O3	M-H	89.0244	89.0243	-.9237 (ppm)	0	0	N/A	Method	True	Pass	Confirmed
lactic acid	2.3	Target Compound	26_2_F_B_Peat3	49	Processed	T1		Unknown					4955012	50921010	2.33	0.03	C3H6O3	M-H	89.0244	89.0244	-.3238 (ppm)	0	0	N/A	Method	True	Pass	Confirmed
lactic acid	2.3	Target Compound	26_F_B_Peat3	50	Processed	T1		Unknown					3392876	37435804	2.35	0.05	C3H6O3	M-H	89.0244	89.0244	-.4095 (ppm)	0	0	N/A	Method	True	Pass	Confirmed
lactic acid	2.3	Target Compound	27_2_B_F_Peat3	51	Processed	T1		Unknown					7972686	89341651	2.33	0.03	C3H6O3	M-H	89.0244	89.0243	-1.0094 (ppm)	0	0	N/A	Method	True	Pass	Confirmed
lactic acid	2.3	Target Compound	27_B_F_Peat3	52	Processed	T1		Unknown					7424218	81220118	2.34	0.04	C3H6O3	M-H	89.0244	89.0243	-1.0094 (ppm)	0	0	N/A	Method	True	Pass	Confirmed
lactic acid	2.3	Target Compound	28_2_B_F_Peat3	53	Processed	T1		Unknown					5265106	58568075	2.35	0.05	C3H6O3	M-H	89.0244	89.0244	-.5809 (ppm)	0	0	N/A	Method	True	Pass	Confirmed
lactic acid	2.3	Target Compound	28_B_F_Peat3	54	Processed	T1		Unknown					4530987	51079084	2.36	0.06	C3H6O3	M-H	89.0244	89.0243	-1.0094 (ppm)	0	0	N/A	Method	True	Pass	Confirmed
lactic acid	2.3	Target Compound	30_2_X_B_Peat3	55	Processed	T1		Unknown					5510554	55816951	2.34	0.04	C3H6O3	M-H	89.0244	89.0244	-.7523 (ppm)	0	0	N/A	Method	True	Pass	Confirmed
lactic acid	2.3	Target Compound	30_X_B_Peat3	56	Processed	T1		Unknown					5117659	54682376	2.35	0.05	C3H6O3	M-H	89.0244	89.0243	-1.5236 (ppm)	0	0	N/A	Method	True	Pass	Confirmed
lactic acid	2.3	Target Compound	31_2_X_F_Peat3	57	Processed	T1		Unknown					14578296	167146169	2.33	0.03	C3H6O3	M-H	89.0244	89.0244	-.5809 (ppm)	0	0	N/A	Method	True	Pass	Confirmed
lactic acid	2.3	Target Compound	31_X_F_Peat3	58	Processed	T1		Unknown					10269178	113382907	2.36	0.06	C3H6O3	M-H	89.0244	89.0244	-.3238 (ppm)	0	0	N/A	Method	True	Pass	Confirmed
lactic acid	2.3	Target Compound	32_2_X_F_Peat3	59	Processed	T1		Unknown					18597341	236544895	2.34	0.04	C3H6O3	M-H	89.0244	89.0243	-.9237 (ppm)	0	0	N/A	Method	True	Pass	Confirmed
lactic acid	2.3	Target Compound	32_X_F_Peat3	60	Processed	T1		Unknown					15246167	173226162	2.37	0.07	C3H6O3	M-H	89.0244	89.0244	-.7523 (ppm)	0	0	N/A	Method	True	Pass	Confirmed
lactic acid	2.3	Target Compound	33_2_X_BF_Peat3	61	Processed	T1		Unknown					6377076	64272344	2.35	0.05	C3H6O3	M-H	89.0244	89.0244	-.4095 (ppm)	0	0	N/A	Method	True	Pass	Confirmed
lactic acid	2.3	Target Compound	33_X_BF_Peat3	62	Processed	T1		Unknown					5380272	54638092	2.36	0.06	C3H6O3	M-H	89.0244	89.0244	-.4952 (ppm)	0	0	N/A	Method	True	Pass	Confirmed
lactic acid	2.3	Target Compound	34_2_X_BF_Peat3	63	Processed	T1		Unknown					6726301	68724769	2.34	0.04	C3H6O3	M-H	89.0244	89.0243	-1.3522 (ppm)	0	0	N/A	Method	True	Pass	Confirmed
lactic acid	2.3	Target Compound	34_X_BF_Peat3	64	Processed	T1		Unknown					6872459	76946059	2.36	0.06	C3H6O3	M-H	89.0244	89.0243	-.9237 (ppm)	0	0	N/A	Method	True	Pass	Confirmed
lactic acid	2.3	Target Compound	35_2_X_X_Peat3	65	Processed	T1		Unknown					11627867	123240184	2.37	0.07	C3H6O3	M-H	89.0244	89.0244	-.1524 (ppm)	0	0	N/A	Method	True	Pass	Confirmed
lactic acid	2.3	Target Compound	35_X_X_Peat3	66	Processed	T1		Unknown					11562406	128540497	2.37	0.07	C3H6O3	M-H	89.0244	89.0244	-.4095 (ppm)	0	0	N/A	Method	True	Pass	Confirmed
lactic acid	2.3	Target Compound	36_2_X_X_Peat3	67	Processed	T1		Unknown					14242789	160803110	2.36	0.06	C3H6O3	M-H	89.0244	89.0243	-.8380 (ppm)	0	0	N/A	Method	True	Pass	Confirmed
lactic acid	2.3	Target Compound	36_X_X_Peat3	68	Processed	T1		Unknown					13558133	155068797	2.36	0.06	C3H6O3	M-H	89.0244	89.0243	-.8380 (ppm)	0	0	N/A	Method	True	Pass	Confirmed
lactic acid	2.3	Target Compound	37_2_F_B_Peat4	69	Processed	T1		Unknown					3714292	39382490	2.33	0.03	C3H6O3	M-H	89.0244	89.0244	-.4095 (ppm)	0	0	N/A	Method	True	Pass	Confirmed
lactic acid	2.3	Target Compound	37_F_B_Peat4	70	Processed	T1		Unknown					4339190	44928851	2.33	0.03	C3H6O3	M-H	89.0244	89.0244	-.4952 (ppm)	0	0	N/A	Method	True	Pass	Confirmed
lactic acid	2.3	Target Compound	39_2_B_F_Peat4	71	Processed	T1		Unknown					6633691	75286818	2.33	0.03	C3H6O3	M-H	89.0244	89.0243	-.8380 (ppm)	0	0	N/A	Method	True	Pass	Confirmed
lactic acid	2.3	Target Compound	39_B_F_Peat4	72	Processed	T1		Unknown					6470334	69867158	2.36	0.06	C3H6O3	M-H	89.0244	89.0243	-1.3522 (ppm)	0	0	N/A	Method	True	Pass	Confirmed
lactic acid	2.3	Target Compound	40_2_F_B_Peat4	73	Processed	T1		Unknown					5233983	56094916	2.35	0.05	C3H6O3	M-H	89.0244	89.0244	-.4095 (ppm)	0	0	N/A	Method	True	Pass	Confirmed
lactic acid	2.3	Target Compound	40_B_F_Peat4	74	Processed	T1		Unknown					5007968	54001929	2.35	0.05	C3H6O3	M-H	89.0244	89.0243	-.8380 (ppm)	0	0	N/A	Method	True	Pass	Confirmed
lactic acid	2.3	Target Compound	41_2_X_B_Peat4	75	Processed	T1		Unknown					8333321	89456167	2.33	0.03	C3H6O3	M-H	89.0244	89.0244	-.7523 (ppm)	0	0	N/A	Method	True	Pass	Confirmed
lactic acid	2.3	Target Compound	41_X_B_Peat4	76	Processed	T1		Unknown					6449593	67963094	2.35	0.05	C3H6O3	M-H	89.0244	89.0243	-1.5236 (ppm)	0	0	N/A	Method	True	Pass	Confirmed
lactic acid	2.3	Target Compound	42_2_X_B_Peat4	77	Processed	T1		Unknown					4313795	43096750	2.33	0.03	C3H6O3	M-H	89.0244	89.0244	-.4952 (ppm)	0	0	N/A	Method	True	Pass	Confirmed
lactic acid	2.3	Target Compound	42_X_B_Peat4	78	Processed	T1		Unknown					4901095	50852131	2.36	0.06	C3H6O3	M-H	89.0244	89.0243	-1.0951 (ppm)	0	0	N/A	Method	True	Pass	Confirmed
lactic acid	2.3	Target Compound	43_2_X_F_Peat4	79	Processed	T1		Unknown					11580523	145773232	2.36	0.06	C3H6O3	M-H	89.0244	89.0244	-.4952 (ppm)	0	0	N/A	Method	True	Pass	Confirmed
lactic acid	2.3	Target Compound	43_X_F_Peat4	80	Processed	T1		Unknown					15769881	177969589	2.36	0.06	C3H6O3	M-H	89.0244	89.0243	-1.1808 (ppm)	0	0	N/A	Method	True	Pass	Confirmed
lactic acid	2.3	Target Compound	44_2_X_F_Peat4	81	Processed	T1		Unknown					17650453	207182002	2.36	0.06	C3H6O3	M-H	89.0244	89.0244	-.7523 (ppm)	0	0	N/A	Method	True	Pass	Confirmed
lactic acid	2.3	Target Compound	44_X_F_Peat4	82	Processed	T1		Unknown					8723550	96318330	2.34	0.04	C3H6O3	M-H	89.0244	89.0244	-.6666 (ppm)	0	0	N/A	Method	True	Pass	Confirmed
lactic acid	2.3	Target Compound	45_2_X_BF_Peat4	83	Processed	T1		Unknown					3686235	35778568	2.34	0.04	C3H6O3	M-H	89.0244	89.0243	-.8380 (ppm)	0	0	N/A	Method	True	Pass	Confirmed
lactic acid	2.3	Target Compound	45_X_BF_Peat4	84	Processed	T1		Unknown					4791063	49779678	2.35	0.05	C3H6O3	M-H	89.0244	89.0243	-1.0094 (ppm)	0	0	N/A	Method	True	Pass	Confirmed
lactic acid	2.3	Target Compound	46_2_X_BF_Peat4	85	Processed	T1		Unknown					5900858	61576926	2.36	0.06	C3H6O3	M-H	89.0244	89.0243	-1.0951 (ppm)	0	0	N/A	Method	True	Pass	Confirmed
lactic acid	2.3	Target Compound	46_X_BF_Peat4	86	Processed	T1		Unknown					5521826	61569249	2.35	0.05	C3H6O3	M-H	89.0244	89.0244	-.7523 (ppm)	0	0	N/A	Method	True	Pass	Confirmed
lactic acid	2.3	Target Compound	47_2_X_X_Peat4	87	Processed	T1		Unknown					11781248	129721308	2.35	0.05	C3H6O3	M-H	89.0244	89.0244	-.4095 (ppm)	0	0	N/A	Method	True	Pass	Confirmed
lactic acid	2.3	Target Compound	47_X_X_Peat4	88	Processed	T1		Unknown					14488714	174710438	2.35	0.05	C3H6O3	M-H	89.0244	89.0244	-.7523 (ppm)	0	0	N/A	Method	True	Pass	Confirmed
lactic acid	2.3	Target Compound	48_2_X_X_Peat4	89	Processed	T1		Unknown					13259855	146393246	2.35	0.05	C3H6O3	M-H	89.0244	89.0244	-.7523 (ppm)	0	0	N/A	Method	True	Pass	Confirmed
lactic acid	2.3	Target Compound	48_X_X_Peat4	90	Processed	T1		Unknown					13041887	151208295	2.35	0.05	C3H6O3	M-H	89.0244	89.0244	-.1524 (ppm)	0	0	N/A	Method	True	Pass	Confirmed
lactic acid	2.3	Target Compound	49_2_F_B_Peat_Plant1	91	Processed	T1		Unknown					4195102	41710160	2.33	0.03	C3H6O3	M-H	89.0244	89.0244	-.5809 (ppm)	0	0	N/A	Method	True	Pass	Confirmed
lactic acid	2.3	Target Compound	49_F_B_Peat_Plant1	92	Processed	T1		Unknown					5569128	65959452	2.36	0.06	C3H6O3	M-H	89.0244	89.0244	-.4952 (ppm)	0	0	N/A	Method	True	Pass	Confirmed
lactic acid	2.3	Target Compound	50_2_F_B_Peat_Plant1	93	Processed	T1		Unknown					20475035	280671125	2.35	0.05	C3H6O3	M-H	89.0244	89.0244	-.2381 (ppm)	0	0	N/A	Method	True	Pass	Confirmed
lactic acid	2.3	Target Compound	50_F_B_Peat_Plant1	94	Processed	T1		Unknown					13556618	159921537	2.36	0.06	C3H6O3	M-H	89.0244	89.0244	-.4095 (ppm)	0	0	N/A	Method	True	Pass	Confirmed
lactic acid	2.3	Target Compound	51_2_B_F_Peat_Plant1	95	Processed	T1		Unknown					14589612	186682552	2.34	0.04	C3H6O3	M-H	89.0244	89.0244	-.7523 (ppm)	0	0	N/A	Method	True	Pass	Confirmed
lactic acid	2.3	Target Compound	51_B_F_Peat_Plant1	96	Processed	T1		Unknown					15163596	173802092	2.36	0.06	C3H6O3	M-H	89.0244	89.0243	-.8380 (ppm)	0	0	N/A	Method	True	Pass	Confirmed
lactic acid	2.3	Target Compound	52_2_B_F_Peat_Plant1	97	Processed	T1		Unknown					5583404	58375344	2.34	0.04	C3H6O3	M-H	89.0244	89.0244	-.7523 (ppm)	0	0	N/A	Method	True	Pass	Confirmed
lactic acid	2.3	Target Compound	52_B_F_Peat_Plant1	98	Processed	T1		Unknown					3497935	39236695	2.35	0.05	C3H6O3	M-H	89.0244	89.0244	-.4952 (ppm)	0	0	N/A	Method	True	Pass	Confirmed
lactic acid	2.3	Target Compound	53_2_X_B_Peat_Plant1	99	Processed	T1		Unknown					7750814	82755518	2.34	0.04	C3H6O3	M-H	89.0244	89.0244	-.7523 (ppm)	0	0	N/A	Method	True	Pass	Confirmed
lactic acid	2.3	Target Compound	53_X_B_Peat_Plant1	100	Processed	T1		Unknown					4841507	57757026	2.35	0.05	C3H6O3	M-H	89.0244	89.0244	-.3238 (ppm)	0	0	N/A	Method	True	Pass	Confirmed
lactic acid	2.3	Target Compound	54_2_X_B_Peat_Plant1	101	Processed	T1		Unknown					6393221	69686481	2.33	0.03	C3H6O3	M-H	89.0244	89.0244	-.5809 (ppm)	0	0	N/A	Method	True	Pass	Confirmed
lactic acid	2.3	Target Compound	54_X_B_Peat_Plant1	102	Processed	T1		Unknown					3212396	39694800	2.36	0.06	C3H6O3	M-H	89.0244	89.0244	-.5809 (ppm)	0	0	N/A	Method	True	Pass	Confirmed
lactic acid	2.3	Target Compound	55_2_X_F_Peat_Plant1	103	Processed	T1		Unknown					4069124	45533811	2.34	0.04	C3H6O3	M-H	89.0244	89.0243	-1.0094 (ppm)	0	0	N/A	Method	True	Pass	Confirmed
lactic acid	2.3	Target Compound	55_X_F_Peat_Plant1	104	Processed	T1		Unknown					4379824	51577211	2.36	0.06	C3H6O3	M-H	89.0244	89.0244	-.5809 (ppm)	0	0	N/A	Method	True	Pass	Confirmed
lactic acid	2.3	Target Compound	56_2_X_F_Peat_Plant1	105	Processed	T1		Unknown					5907208	63637305	2.33	0.03	C3H6O3	M-H	89.0244	89.0243	-1.0094 (ppm)	0	0	N/A	Method	True	Pass	Confirmed
lactic acid	2.3	Target Compound	56_X_F_Peat_Plant1	106	Processed	T1		Unknown					4803465	53250772	2.35	0.05	C3H6O3	M-H	89.0244	89.0244	-.7523 (ppm)	0	0	N/A	Method	True	Pass	Confirmed
lactic acid	2.3	Target Compound	58_2_X_BF_Peat_Plant1	107	Processed	T1		Unknown					7086424	75380591	2.34	0.04	C3H6O3	M-H	89.0244	89.0244	-.5809 (ppm)	0	0	N/A	Method	True	Pass	Confirmed
lactic acid	2.3	Target Compound	58_X_BF_Peat_Plant1	108	Processed	T1		Unknown					8796648	109697142	2.36	0.06	C3H6O3	M-H	89.0244	89.0244	-.3238 (ppm)	0	0	N/A	Method	True	Pass	Confirmed
lactic acid	2.3	Target Compound	59_2_X_X_Peat_Plant1	109	Processed	T1		Unknown					14335625	158978015	2.36	0.06	C3H6O3	M-H	89.0244	89.0244	-.2381 (ppm)	0	0	N/A	Method	True	Pass	Confirmed
lactic acid	2.3	Target Compound	59_X_X_Peat_Plant1	110	Processed	T1		Unknown					11807765	147933821	2.36	0.06	C3H6O3	M-H	89.0244	89.0244	-.4952 (ppm)	0	0	N/A	Method	True	Pass	Confirmed
lactic acid	2.3	Target Compound	60_2_X_X_Peat_Plant1	111	Processed	T1		Unknown					10980797	120522253	2.35	0.05	C3H6O3	M-H	89.0244	89.0243	-1.0951 (ppm)	0	0	N/A	Method	True	Pass	Confirmed
lactic acid	2.3	Target Compound	60_X_X_Peat_Plant1	112	Processed	T1		Unknown					12842610	153394801	2.35	0.05	C3H6O3	M-H	89.0244	89.0244	-.4095 (ppm)	0	0	N/A	Method	True	Pass	Confirmed
lactic acid	2.3	Target Compound	61_2_F_B_Peat_Plant2	113	Processed	T1		Unknown					6991668	84166339	2.34	0.04	C3H6O3	M-H	89.0244	89.0244	-.2381 (ppm)	0	0	N/A	Method	True	Pass	Confirmed
lactic acid	2.3	Target Compound	61_F_B_Peat_Plant2	114	Processed	T1		Unknown					5697309	66973585	2.34	0.04	C3H6O3	M-H	89.0244	89.0244	-.0667 (ppm)	0	0	N/A	Method	True	Pass	Confirmed
lactic acid	2.3	Target Compound	62_2_F_B_Peat_Plant2	115	Processed	T1		Unknown					6747639	88945427	2.34	0.04	C3H6O3	M-H	89.0244	89.0244	-.5809 (ppm)	0	0	N/A	Method	True	Pass	Confirmed
lactic acid	2.3	Target Compound	62_F_B_Peat_Plant2	116	Processed	T1		Unknown					5201709	55969447	2.35	0.05	C3H6O3	M-H	89.0244	89.0244	-.6666 (ppm)	0	0	N/A	Method	True	Pass	Confirmed
lactic acid	2.3	Target Compound	63_2_B_F_Peat_Plant2	117	Processed	T1		Unknown					7230308	87046376	2.35	0.05	C3H6O3	M-H	89.0244	89.0244	-.2381 (ppm)	0	0	N/A	Method	True	Pass	Confirmed
lactic acid	2.3	Target Compound	63_B_F_Peat_Plant2	118	Processed	T1		Unknown					8678960	101001489	2.34	0.04	C3H6O3	M-H	89.0244	89.0244	-.7523 (ppm)	0	0	N/A	Method	True	Pass	Confirmed
lactic acid	2.3	Target Compound	64_2_B_F_Peat_Plant2	119	Processed	T1		Unknown					5833904	71042910	2.35	0.05	C3H6O3	M-H	89.0244	89.0244	-.7523 (ppm)	0	0	N/A	Method	True	Pass	Confirmed
lactic acid	2.3	Target Compound	64_B_F_Peat_Plant2	120	Processed	T1		Unknown					7251912	83342356	2.33	0.03	C3H6O3	M-H	89.0244	89.0244	-.3238 (ppm)	0	0	N/A	Method	True	Pass	Confirmed
lactic acid	2.3	Target Compound	65_2_X_B_Peat_Plant2	121	Processed	T1		Unknown					5099001	56664352	2.33	0.03	C3H6O3	M-H	89.0244	89.0244	-.2381 (ppm)	0	0	N/A	Method	True	Pass	Confirmed
lactic acid	2.3	Target Compound	65_X_B_Peat_Plant2	122	Processed	T1		Unknown					5016453	60261810	2.37	0.07	C3H6O3	M-H	89.0244	89.0244	-.6666 (ppm)	0	0	N/A	Method	True	Pass	Confirmed
lactic acid	2.3	Target Compound	66_2_X_B_Peat_Plant2	123	Processed	T1		Unknown					5631306	60955367	2.33	0.03	C3H6O3	M-H	89.0244	89.0244	-.5809 (ppm)	0	0	N/A	Method	True	Pass	Confirmed
lactic acid	2.3	Target Compound	66_X_B_Peat_Plant2	124	Processed	T1		Unknown					7775065	91890015	2.35	0.05	C3H6O3	M-H	89.0244	89.0244	-.4095 (ppm)	0	0	N/A	Method	True	Pass	Confirmed
lactic acid	2.3	Target Compound	67_2_X_F_Peat_Plant2	125	Processed	T1		Unknown					16672867	210376400	2.35	0.05	C3H6O3	M-H	89.0244	89.0244	-.5809 (ppm)	0	0	N/A	Method	True	Pass	Confirmed
lactic acid	2.3	Target Compound	67_X_F_Peat_Plant2	126	Processed	T1		Unknown					11380538	127993747	2.34	0.04	C3H6O3	M-H	89.0244	89.0244	-.4095 (ppm)	0	0	N/A	Method	True	Pass	Confirmed
lactic acid	2.3	Target Compound	68_2_X_F_Peat_Plant2	127	Processed	T1		Unknown					9726792	134151114	2.35	0.05	C3H6O3	M-H	89.0244	89.0243	-.9237 (ppm)	0	0	N/A	Method	True	Pass	Confirmed
lactic acid	2.3	Target Compound	68_X_F_Peat_Plant2	128	Processed	T1		Unknown					6331722	73820625	2.33	0.03	C3H6O3	M-H	89.0244	89.0244	-.6666 (ppm)	0	0	N/A	Method	True	Pass	Confirmed
lactic acid	2.3	Target Compound	69_2_X_BF_Peat_Plant2	129	Processed	T1		Unknown					8320069	84967295	2.34	0.04	C3H6O3	M-H	89.0244	89.0244	-.2381 (ppm)	0	0	N/A	Method	True	Pass	Confirmed
lactic acid	2.3	Target Compound	69_X_BF_Peat_Plant2	130	Processed	T1		Unknown					10990569	133276377	2.36	0.06	C3H6O3	M-H	89.0244	89.0244	-.7523 (ppm)	0	0	N/A	Method	True	Pass	Confirmed
lactic acid	2.3	Target Compound	70_2_X_BF_Peat_Plant2	131	Processed	T1		Unknown					6523052	75807071	2.35	0.05	C3H6O3	M-H	89.0244	89.0243	-.8380 (ppm)	0	0	N/A	Method	True	Pass	Confirmed
lactic acid	2.3	Target Compound	70_X_BF_Peat_Plant2	132	Processed	T1		Unknown					5770520	69682065	2.34	0.04	C3H6O3	M-H	89.0244	89.0243	-.9237 (ppm)	0	0	N/A	Method	True	Pass	Confirmed
lactic acid	2.3	Target Compound	71_2_X_X_Peat_Plant2	133	Processed	T1		Unknown					13252280	148542824	2.35	0.05	C3H6O3	M-H	89.0244	89.0244	-.3238 (ppm)	0	0	N/A	Method	True	Pass	Confirmed
lactic acid	2.3	Target Compound	71_X_X_Peat_Plant2	134	Processed	T1		Unknown					9699736	118910058	2.35	0.05	C3H6O3	M-H	89.0244	89.0244	-.5809 (ppm)	0	0	N/A	Method	True	Pass	Confirmed
lactic acid	2.3	Target Compound	72_2_X_X_Peat_Plant2	135	Processed	T1		Unknown					6772178	82623835	2.33	0.03	C3H6O3	M-H	89.0244	89.0244	-.7523 (ppm)	0	0	N/A	Method	True	Pass	Confirmed
lactic acid	2.3	Target Compound	72_X_X_Peat_Plant2	136	Processed	T1		Unknown					12238925	145933462	2.35	0.05	C3H6O3	M-H	89.0244	89.0244	-.4095 (ppm)	0	0	N/A	Method	True	Pass	Confirmed
lactic acid	2.3	Target Compound	73_F_B_Peat_Plant2	137	Processed	T1		Unknown					6306394	71209204	2.34	0.04	C3H6O3	M-H	89.0244	89.0244	-.6666 (ppm)	0	0	N/A	Method	True	Pass	Confirmed
lactic acid	2.3	Target Compound	74_2_F_B_Peat_Plant3	138	Processed	T1		Unknown					6509776	81906049	2.34	0.04	C3H6O3	M-H	89.0244	89.0244	-.5809 (ppm)	0	0	N/A	Method	True	Pass	Confirmed
lactic acid	2.3	Target Compound	74_F_B_Peat_Plant3	139	Processed	T1		Unknown					6219348	67357230	2.34	0.04	C3H6O3	M-H	89.0244	89.0244	-.0667 (ppm)	0	0	N/A	Method	True	Pass	Confirmed
lactic acid	2.3	Target Compound	75_2_F_B_Peat_Plant3	140	Processed	T1		Unknown					8186680	98829958	2.32	0.02	C3H6O3	M-H	89.0244	89.0244	-.4952 (ppm)	0	0	N/A	Method	True	Pass	Confirmed
lactic acid	2.3	Target Compound	75_B_F_Peat_Plant3	141	Processed	T1		Unknown					3747246	40295918	2.34	0.04	C3H6O3	M-H	89.0244	89.0243	-1.0094 (ppm)	0	0	N/A	Method	True	Pass	Confirmed
lactic acid	2.3	Target Compound	76_2_B_F_Peat_Plant3	142	Processed	T1		Unknown					4663701	51284803	2.35	0.05	C3H6O3	M-H	89.0244	89.0244	-.6666 (ppm)	0	0	N/A	Method	True	Pass	Confirmed
lactic acid	2.3	Target Compound	76_B_F_Peat_Plant3	143	Processed	T1		Unknown					5840457	66343807	2.35	0.05	C3H6O3	M-H	89.0244	89.0244	-.7523 (ppm)	0	0	N/A	Method	True	Pass	Confirmed
lactic acid	2.3	Target Compound	77_2_B_F_Peat_Plant3	144	Processed	T1		Unknown					8223516	96805925	2.35	0.05	C3H6O3	M-H	89.0244	89.0244	-.4952 (ppm)	0	0	N/A	Method	True	Pass	Confirmed
lactic acid	2.3	Target Compound	77_X_B_Peat_Plant3	145	Processed	T1		Unknown					5127940	54040741	2.34	0.04	C3H6O3	M-H	89.0244	89.0243	-1.0094 (ppm)	0	0	N/A	Method	True	Pass	Confirmed
lactic acid	2.3	Target Compound	78_2_X_B_Peat_Plant3	146	Processed	T1		Unknown					3704894	39607916	2.33	0.03	C3H6O3	M-H	89.0244	89.0244	-.4952 (ppm)	0	0	N/A	Method	True	Pass	Confirmed
lactic acid	2.3	Target Compound	78_X_B_Peat_Plant3	147	Processed	T1		Unknown					7004366	76498435	2.35	0.05	C3H6O3	M-H	89.0244	89.0244	-.2381 (ppm)	0	0	N/A	Method	True	Pass	Confirmed
lactic acid	2.3	Target Compound	79_2_X_B_Peat_Plant3	148	Processed	T1		Unknown					6282227	73803574	2.34	0.04	C3H6O3	M-H	89.0244	89.0244	-.2381 (ppm)	0	0	N/A	Method	True	Pass	Confirmed
lactic acid	2.3	Target Compound	79_X_F_Peat_Plant3	149	Processed	T1		Unknown					7785744	85946542	2.34	0.04	C3H6O3	M-H	89.0244	89.0244	-.4952 (ppm)	0	0	N/A	Method	True	Pass	Confirmed
lactic acid	2.3	Target Compound	80_X_F_Peat_Plant3	150	Processed	T1		Unknown					16270310	203601927	2.37	0.07	C3H6O3	M-H	89.0244	89.0244	-.4952 (ppm)	0	0	N/A	Method	True	Pass	Confirmed
lactic acid	2.3	Target Compound	81_2_X_F_Peat_Plant3	151	Processed	T1		Unknown					15536532	213819246	2.35	0.05	C3H6O3	M-H	89.0244	89.0244	-.3238 (ppm)	0	0	N/A	Method	True	Pass	Confirmed
lactic acid	2.3	Target Compound	81_X_BF_Peat_Plant3	152	Processed	T1		Unknown					5549334	62218959	2.34	0.04	C3H6O3	M-H	89.0244	89.0244	-.4952 (ppm)	0	0	N/A	Method	True	Pass	Confirmed
lactic acid	2.3	Target Compound	82_2_X_BF_Peat_Plant3	153	Processed	T1		Unknown					4545296	50923524	2.35	0.05	C3H6O3	M-H	89.0244	89.0244	-.6666 (ppm)	0	0	N/A	Method	True	Pass	Confirmed
lactic acid	2.3	Target Compound	82_X_BF_Peat_Plant3	154	Processed	T1		Unknown					6643275	75203775	2.35	0.05	C3H6O3	M-H	89.0244	89.0244	-.5809 (ppm)	0	0	N/A	Method	True	Pass	Confirmed
lactic acid	2.3	Target Compound	83_2_X_BF_Peat_Plant3	155	Processed	T1		Unknown					7124875	77439026	2.34	0.04	C3H6O3	M-H	89.0244	89.0244	-.6666 (ppm)	0	0	N/A	Method	True	Pass	Confirmed
lactic acid	2.3	Target Compound	83_X_X_Peat_Plant3	156	Processed	T1		Unknown					8419944	102381805	2.37	0.07	C3H6O3	M-H	89.0244	89.0244	-.6666 (ppm)	0	0	N/A	Method	True	Pass	Confirmed
lactic acid	2.3	Target Compound	84_2_X_X_Peat_Plant3	157	Processed	T1		Unknown					6992673	77886555	2.34	0.04	C3H6O3	M-H	89.0244	89.0244	-.6666 (ppm)	0	0	N/A	Method	True	Pass	Confirmed
lactic acid	2.3	Target Compound	84_X_X_Peat_Plant3	158	Processed	T1		Unknown					11134857	130512346	2.36	0.06	C3H6O3	M-H	89.0244	89.0244	-.1524 (ppm)	0	0	N/A	Method	True	Pass	Confirmed
lactic acid	2.3	Target Compound	85_2_X_X_Peat_Plant3	159	Processed	T1		Unknown					10629554	112431282	2.34	0.04	C3H6O3	M-H	89.0244	89.0244	-.5809 (ppm)	0	0	N/A	Method	True	Pass	Confirmed
lactic acid	2.3	Target Compound	85_F_B_Peat_Plant3	160	Processed	T1		Unknown					5212400	60340598	2.35	0.05	C3H6O3	M-H	89.0244	89.0244	-.7523 (ppm)	0	0	N/A	Method	True	Pass	Confirmed
lactic acid	2.3	Target Compound	86_2_F_B_Peat_Plant4	161	Processed	T1		Unknown					7142715	91027157	2.35	0.05	C3H6O3	M-H	89.0244	89.0243	-1.0951 (ppm)	0	0	N/A	Method	True	Pass	Confirmed
lactic acid	2.3	Target Compound	86_F_B_Peat_Plant4	162	Processed	T1		Unknown					4840408	52919812	2.34	0.04	C3H6O3	M-H	89.0244	89.0244	-.4952 (ppm)	0	0	N/A	Method	True	Pass	Confirmed
lactic acid	2.3	Target Compound	87_2_F_B_Peat_Plant4	163	Processed	T1		Unknown					5943596	73949337	2.32	0.02	C3H6O3	M-H	89.0244	89.0244	-.5809 (ppm)	0	0	N/A	Method	True	Pass	Confirmed
lactic acid	2.3	Target Compound	87_B_F_Peat_Plant4	164	Processed	T1		Unknown					4188661	56661396	2.36	0.06	C3H6O3	M-H	89.0244	89.0243	-.9237 (ppm)	0	0	N/A	Method	True	Pass	Confirmed
lactic acid	2.3	Target Compound	88_2_B_F_Peat_Plant4	165	Processed	T1		Unknown					5132104	58372975	2.34	0.04	C3H6O3	M-H	89.0244	89.0244	-.7523 (ppm)	0	0	N/A	Method	True	Pass	Confirmed
lactic acid	2.3	Target Compound	88_B_F_Peat_Plant4	166	Processed	T1		Unknown					7084415	83094790	2.34	0.04	C3H6O3	M-H	89.0244	89.0244	-.6666 (ppm)	0	0	N/A	Method	True	Pass	Confirmed
lactic acid	2.3	Target Compound	89_2_B_F_Peat_Plant4	167	Processed	T1		Unknown					6798908	74039909	2.35	0.05	C3H6O3	M-H	89.0244	89.0244	-.5809 (ppm)	0	0	N/A	Method	True	Pass	Confirmed
lactic acid	2.3	Target Compound	89_X_B_Peat_Plant4	168	Processed	T1		Unknown					4480267	57798442	2.33	0.03	C3H6O3	M-H	89.0244	89.0244	-.6666 (ppm)	0	0	N/A	Method	True	Pass	Confirmed
lactic acid	2.3	Target Compound	90_2_X_B_Peat_Plant4	169	Processed	T1		Unknown					3830996	41578661	2.34	0.04	C3H6O3	M-H	89.0244	89.0244	-.3238 (ppm)	0	0	N/A	Method	True	Pass	Confirmed
lactic acid	2.3	Target Compound	90_X_B_Peat_Plant4	170	Processed	T1		Unknown					6292265	78153814	2.34	0.04	C3H6O3	M-H	89.0244	89.0244	-.4952 (ppm)	0	0	N/A	Method	True	Pass	Confirmed
lactic acid	2.3	Target Compound	91_2_X_B_Peat_Plant4	171	Processed	T1		Unknown					5042143	52261543	2.33	0.03	C3H6O3	M-H	89.0244	89.0243	-.9237 (ppm)	0	0	N/A	Method	True	Pass	Confirmed
lactic acid	2.3	Target Compound	91_X_F_Peat_Plant4	172	Processed	T1		Unknown					7590815	93125543	2.35	0.05	C3H6O3	M-H	89.0244	89.0244	-.6666 (ppm)	0	0	N/A	Method	True	Pass	Confirmed
lactic acid	2.3	Target Compound	92_2_X_F_Peat_Plant4	173	Processed	T1		Unknown					8077367	105515824	2.34	0.04	C3H6O3	M-H	89.0244	89.0243	-.8380 (ppm)	0	0	N/A	Method	True	Pass	Confirmed
lactic acid	2.3	Target Compound	92_X_F_Peat_Plant4	174	Processed	T1		Unknown					14242919	163490681	2.37	0.07	C3H6O3	M-H	89.0244	89.0244	-.4095 (ppm)	0	0	N/A	Method	True	Pass	Confirmed
lactic acid	2.3	Target Compound	93_2_X_F_Peat_Plant4	175	Processed	T1		Unknown					14184296	177754396	2.35	0.05	C3H6O3	M-H	89.0244	89.0244	-.6666 (ppm)	0	0	N/A	Method	True	Pass	Confirmed
lactic acid	2.3	Target Compound	93_X_BF_Peat_Plant4	176	Processed	T1		Unknown					3811465	44394211	2.33	0.03	C3H6O3	M-H	89.0244	89.0243	-.8380 (ppm)	0	0	N/A	Method	True	Pass	Confirmed
lactic acid	2.3	Target Compound	94_2_X_BF_Peat_Plant4	177	Processed	T1		Unknown					3575172	37738134	2.34	0.04	C3H6O3	M-H	89.0244	89.0244	-.7523 (ppm)	0	0	N/A	Method	True	Pass	Confirmed
lactic acid	2.3	Target Compound	94_X_BF_Peat_Plant4	178	Processed	T1		Unknown					6037668	67170616	2.35	0.05	C3H6O3	M-H	89.0244	89.0244	-.3238 (ppm)	0	0	N/A	Method	True	Pass	Confirmed
lactic acid	2.3	Target Compound	95_2_X_BF_peat_Plant4	179	Processed	T1		Unknown					5999199	63901269	2.34	0.04	C3H6O3	M-H	89.0244	89.0244	-.5809 (ppm)	0	0	N/A	Method	True	Pass	Confirmed
lactic acid	2.3	Target Compound	96_2_X_X_Peat_Plant4	180	Processed	T1		Unknown					13384810	143328225	2.37	0.07	C3H6O3	M-H	89.0244	89.0244	-.5809 (ppm)	0	0	N/A	Method	True	Pass	Confirmed
lactic acid	2.3	Target Compound	96_X_X_Peat_Plant4	181	Processed	T1		Unknown					8129167	93747924	2.36	0.06	C3H6O3	M-H	89.0244	89.0244	-.4952 (ppm)	0	0	N/A	Method	True	Pass	Confirmed
lactic acid	2.3	Target Compound	Pool_24h_01	182	Processed	T1		Unknown					18039272	203633658	2.34	0.04	C3H6O3	M-H	89.0244	89.0243	-1.4379 (ppm)	0	0	N/A	Method	True	Pass	Confirmed
lactic acid	2.3	Target Compound	Pool_24h_02	183	Processed	T1		Unknown					10462792	116972948	2.34	0.04	C3H6O3	M-H	89.0244	89.0243	-.9237 (ppm)	0	0	N/A	Method	True	Pass	Confirmed
lactic acid	2.3	Target Compound	Pool_24h_03	184	Processed	T1		Unknown					8694644	94683768	2.35	0.05	C3H6O3	M-H	89.0244	89.0243	-1.1808 (ppm)	0	0	N/A	Method	True	Pass	Confirmed
lactic acid	2.3	Target Compound	Pool_24h_04	185	Processed	T1		Unknown					7332277	76112914	2.34	0.04	C3H6O3	M-H	89.0244	89.0244	-.5809 (ppm)	0	0	N/A	Method	True	Pass	Confirmed
lactic acid	2.3	Target Compound	Pool_24h_05	186	Processed	T1		Unknown					6014596	66497695	2.36	0.06	C3H6O3	M-H	89.0244	89.0243	-1.0094 (ppm)	0	0	N/A	Method	True	Pass	Confirmed
lactic acid	2.3	Target Compound	Pool_62h_01	187	Processed	T1		Unknown					9969985	118622511	2.35	0.05	C3H6O3	M-H	89.0244	89.0244	-.4952 (ppm)	0	0	N/A	Method	True	Pass	Confirmed
lactic acid	2.3	Target Compound	Pool_62h_02	188	Processed	T1		Unknown					9202513	103236078	2.34	0.04	C3H6O3	M-H	89.0244	89.0244	-.3238 (ppm)	0	0	N/A	Method	True	Pass	Confirmed
lactic acid	2.3	Target Compound	Pool_62h_03	189	Processed	T1		Unknown					8655803	91158241	2.35	0.05	C3H6O3	M-H	89.0244	89.0243	-.9237 (ppm)	0	0	N/A	Method	True	Pass	Confirmed
lactic acid	2.3	Target Compound	Pool_62h_04	190	Processed	T1		Unknown					4059453	42769420	2.33	0.03	C3H6O3	M-H	89.0244	89.0244	-.6666 (ppm)	0	0	N/A	Method	True	Pass	Confirmed
lactic acid	2.3	Target Compound	Pool_62h_05	191	Processed	T1		Unknown					7463605	88884918	2.36	0.06	C3H6O3	M-H	89.0244	89.0244	-.5809 (ppm)	0	0	N/A	Method	True	Pass	Confirmed
lactic acid	2.3	Target Compound	Std_Mix40_250_01	192	Processed	T1		Unknown					9097160	93312402	2.38	0.08	C3H6O3	M-H	89.0244	89.0244	-.2381 (ppm)	0	0	N/A	Method	True	Pass	Confirmed
lactic acid	2.3	Target Compound	Std_Mix40_250_01_b	193	Processed	T1		Unknown					12846217	128261417	2.38	0.08	C3H6O3	M-H	89.0244	89.0244	.1904 (ppm)	0	0	N/A	Method	True	Pass	Confirmed
lactic acid	2.3	Target Compound	Std_Mix40_250_02	194	Processed	T1		Unknown					8178812	84228220	2.37	0.07	C3H6O3	M-H	89.0244	89.0244	-.5809 (ppm)	0	0	N/A	Method	True	Pass	Confirmed
lactic acid	2.3	Target Compound	Std_Mix40_250_03	195	Processed	T1		Unknown					5260954	55088495	2.38	0.08	C3H6O3	M-H	89.0244	89.0244	-.5809 (ppm)	0	0	N/A	Method	True	Pass	Confirmed
malic acid	4.15	Target Compound	01_2_F_B_Peat1	1	Processed	T1		Unknown					21720341	328399011	4.08	-0.07	C4H6O5	M-H	133.014	133.014	-.7902 (ppm)	0	0	N/A	Method	True	Pass	Confirmed
malic acid	4.15	Target Compound	01_F_B_Peat1	2	Processed	T1		Unknown					22090866	347464514	4.07	-0.08	C4H6O5	M-H	133.014	133.014	-.6754 (ppm)	0	0	N/A	Method	True	Pass	Confirmed
malic acid	4.15	Target Compound	02_2_F_B_Peat1	3	Processed	T1		Unknown					11809891	173313873	4.04	-0.11	C4H6O5	M-H	133.014	133.014	-.3313 (ppm)	0	0	N/A	Method	True	Pass	Confirmed
malic acid	4.15	Target Compound	02_F_B_Peat1	4	Processed	T1		Unknown					11818850	177469092	4.05	-0.10	C4H6O5	M-H	133.014	133.014	-.2166 (ppm)	0	0	N/A	Method	True	Pass	Confirmed
malic acid	4.15	Target Compound	03_2_B_F_Peat1	5	Processed	T1		Unknown					20322627	330235989	4.08	-0.07	C4H6O5	M-H	133.014	133.014	-.7902 (ppm)	0	0	N/A	Method	True	Pass	Confirmed
malic acid	4.15	Target Compound	03_B_F_Peat1	6	Processed	T1		Unknown					20180137	329588843	4.08	-0.07	C4H6O5	M-H	133.014	133.014	-.9049 (ppm)	0	0	N/A	Method	True	Pass	Confirmed
malic acid	4.15	Target Compound	04_2_B_F_Peat1	7	Processed	T1		Unknown					11732297	178437992	4.06	-0.09	C4H6O5	M-H	133.014	133.014	-.1019 (ppm)	0	0	N/A	Method	True	Pass	Confirmed
malic acid	4.15	Target Compound	04_B_F_Peat1	8	Processed	T1		Unknown					11029173	177202498	4.05	-0.10	C4H6O5	M-H	133.014	133.014	-.4460 (ppm)	0	0	N/A	Method	True	Pass	Confirmed
malic acid	4.15	Target Compound	06_2_X_B_Peat1	9	Processed	T1		Unknown					17901237	283485151	4.07	-0.08	C4H6O5	M-H	133.014	133.014	-.9049 (ppm)	0	0	N/A	Method	True	Pass	Confirmed
malic acid	4.15	Target Compound	06_X_B_Peat1	10	Processed	T1		Unknown					19216983	351984418	4.07	-0.08	C4H6O5	M-H	133.014	133.014	-.6754 (ppm)	0	0	N/A	Method	True	Pass	Confirmed
malic acid	4.15	Target Compound	07_2_X_F_Peat1	11	Processed	T1		Unknown					17933327	356486257	4.09	-0.06	C4H6O5	M-H	133.014	133.014	-.7902 (ppm)	0	0	N/A	Method	True	Pass	Confirmed
malic acid	4.15	Target Compound	07_X_F_Peat1	12	Processed	T1		Unknown					17582386	342739704	4.09	-0.06	C4H6O5	M-H	133.014	133.014	-.6754 (ppm)	0	0	N/A	Method	True	Pass	Confirmed
malic acid	4.15	Target Compound	08_2_X_F_Peat1	13	Processed	T1		Unknown					11442952	188097748	4.04	-0.11	C4H6O5	M-H	133.014	133.014	-.2166 (ppm)	0	0	N/A	Method	True	Pass	Confirmed
malic acid	4.15	Target Compound	08_X_F_Peat1	14	Processed	T1		Unknown					10810403	183432790	4.05	-0.10	C4H6O5	M-H	133.014	133.014	-.3313 (ppm)	0	0	N/A	Method	True	Pass	Confirmed
malic acid	4.15	Target Compound	09_2_X_BF_Peat1	15	Processed	T1		Unknown					16743051	262323664	4.08	-0.07	C4H6O5	M-H	133.014	133.014	-1.2490 (ppm)	0	0	N/A	Method	True	Pass	Confirmed
malic acid	4.15	Target Compound	09_X_BF_Peat1	16	Processed	T1		Unknown					16909162	297799582	4.09	-0.06	C4H6O5	M-H	133.014	133.014	-.6754 (ppm)	0	0	N/A	Method	True	Pass	Confirmed
malic acid	4.15	Target Compound	10_2_X_BF_Peat1	17	Processed	T1		Unknown					12073392	158275954	4.04	-0.11	C4H6O5	M-H	133.014	133.014	.0128 (ppm)	0	0	N/A	Method	True	Pass	Confirmed
malic acid	4.15	Target Compound	10_X_BF_Peat1	18	Processed	T1		Unknown					11113758	183923196	4.05	-0.10	C4H6O5	M-H	133.014	133.014	.0128 (ppm)	0	0	N/A	Method	True	Pass	Confirmed
malic acid	4.15	Target Compound	11_2_X_X_Peat1	19	Processed	T1		Unknown					16248720	270794454	4.08	-0.07	C4H6O5	M-H	133.014	133.014	-1.0196 (ppm)	0	0	N/A	Method	True	Pass	Confirmed
malic acid	4.15	Target Compound	11_X_X_Peat1	20	Processed	T1		Unknown					16785726	320029703	4.09	-0.06	C4H6O5	M-H	133.014	133.014	-.9049 (ppm)	0	0	N/A	Method	True	Pass	Confirmed
malic acid	4.15	Target Compound	12_2_X_X_Peat1	21	Processed	T1		Unknown					11192935	170819599	4.04	-0.11	C4H6O5	M-H	133.014	133.014	-1.0196 (ppm)	0	0	N/A	Method	True	Pass	Confirmed
malic acid	4.15	Target Compound	12_X_X_Peat1	22	Processed	T1		Unknown					11382306	194497028	4.05	-0.10	C4H6O5	M-H	133.014	133.014	-.6754 (ppm)	0	0	N/A	Method	True	Pass	Confirmed
malic acid	4.15	Target Compound	13_2_F_B_Peat2	23	Processed	T1		Unknown					15162341	223887801	4.07	-0.08	C4H6O5	M-H	133.014	133.014	-.7902 (ppm)	0	0	N/A	Method	True	Pass	Confirmed
malic acid	4.15	Target Compound	13_F_B_Peat2	24	Processed	T1		Unknown					14800264	227937540	4.07	-0.08	C4H6O5	M-H	133.014	133.014	-1.0196 (ppm)	0	0	N/A	Method	True	Pass	Confirmed
malic acid	4.15	Target Compound	14_2_F_B_Peat2	25	Processed	T1		Unknown					11304307	150509732	4.04	-0.11	C4H6O5	M-H	133.014	133.014	-.5607 (ppm)	0	0	N/A	Method	True	Pass	Confirmed
malic acid	4.15	Target Compound	14_F_B_Peat2	26	Processed	T1		Unknown					10619613	160311143	4.06	-0.09	C4H6O5	M-H	133.014	133.014	-.3313 (ppm)	0	0	N/A	Method	True	Pass	Confirmed
malic acid	4.15	Target Compound	15_2_B_F_Peat2	27	Processed	T1		Unknown					14994035	231769684	4.07	-0.08	C4H6O5	M-H	133.014	133.014	-.5607 (ppm)	0	0	N/A	Method	True	Pass	Confirmed
malic acid	4.15	Target Compound	15_B_F_Peat2	28	Processed	T1		Unknown					13113666	217784219	4.09	-0.06	C4H6O5	M-H	133.014	133.014	-.5607 (ppm)	0	0	N/A	Method	True	Pass	Confirmed
malic acid	4.15	Target Compound	16_2_B_F_Peat2	29	Processed	T1		Unknown					11939633	184067422	4.04	-0.11	C4H6O5	M-H	133.014	133.014	-.3313 (ppm)	0	0	N/A	Method	True	Pass	Confirmed
malic acid	4.15	Target Compound	16_B_F_Peat2	30	Processed	T1		Unknown					10500197	158569232	4.05	-0.10	C4H6O5	M-H	133.014	133.014	-.4460 (ppm)	0	0	N/A	Method	True	Pass	Confirmed
malic acid	4.15	Target Compound	17_2_X_B_Peat2	31	Processed	T1		Unknown					13765305	209048192	4.08	-0.07	C4H6O5	M-H	133.014	133.014	-.4460 (ppm)	0	0	N/A	Method	True	Pass	Confirmed
malic acid	4.15	Target Compound	17_X_B_Peat2	32	Processed	T1		Unknown					12356455	194839286	4.06	-0.09	C4H6O5	M-H	133.014	133.014	-1.0196 (ppm)	0	0	N/A	Method	True	Pass	Confirmed
malic acid	4.15	Target Compound	18_2_X_B_Peat2	33	Processed	T1		Unknown					11616881	149580040	4.04	-0.11	C4H6O5	M-H	133.014	133.014	-.3313 (ppm)	0	0	N/A	Method	True	Pass	Confirmed
malic acid	4.15	Target Compound	18_X_B_Peat2	34	Processed	T1		Unknown					11325269	160759710	4.05	-0.10	C4H6O5	M-H	133.014	133.014	-.4460 (ppm)	0	0	N/A	Method	True	Pass	Confirmed
malic acid	4.15	Target Compound	19_2_X_F_Peat2	35	Processed	T1		Unknown					14587272	287362887	4.09	-0.06	C4H6O5	M-H	133.014	133.014	-1.0196 (ppm)	0	0	N/A	Method	True	Pass	Confirmed
malic acid	4.15	Target Compound	19_X_F_Peat2	36	Processed	T1		Unknown					13536509	252715959	4.1	-0.05	C4H6O5	M-H	133.014	133.014	-.7902 (ppm)	0	0	N/A	Method	True	Pass	Confirmed
malic acid	4.15	Target Compound	20_2_X_F_Peat2	37	Processed	T1		Unknown					12134010	229627308	4.05	-0.10	C4H6O5	M-H	133.014	133.014	-.4460 (ppm)	0	0	N/A	Method	True	Pass	Confirmed
malic acid	4.15	Target Compound	20_X_F_Peat2	38	Processed	T1		Unknown					10958180	190049516	4.06	-0.09	C4H6O5	M-H	133.014	133.014	.3570 (ppm)	0	0	N/A	Method	True	Pass	Confirmed
malic acid	4.15	Target Compound	21_2_X_BF_Peat2	39	Processed	T1		Unknown					13742283	206467580	4.08	-0.07	C4H6O5	M-H	133.014	133.014	-.7902 (ppm)	0	0	N/A	Method	True	Pass	Confirmed
malic acid	4.15	Target Compound	21_X_BF_Peat2	40	Processed	T1		Unknown					12247163	183768476	4.07	-0.08	C4H6O5	M-H	133.014	133.014	-.3313 (ppm)	0	0	N/A	Method	True	Pass	Confirmed
malic acid	4.15	Target Compound	22_2_X_BF_Peat2	41	Processed	T1		Unknown					10957322	148113132	4.05	-0.10	C4H6O5	M-H	133.014	133.014	-.2166 (ppm)	0	0	N/A	Method	True	Pass	Confirmed
malic acid	4.15	Target Compound	22_X_BF_Peat2	42	Processed	T1		Unknown					10424964	154749431	4.04	-0.11	C4H6O5	M-H	133.014	133.014	-.3313 (ppm)	0	0	N/A	Method	True	Pass	Confirmed
malic acid	4.15	Target Compound	23_2_X_X_Peat2	43	Processed	T1		Unknown					12235422	204582760	4.1	-0.05	C4H6O5	M-H	133.014	133.014	-.4460 (ppm)	0	0	N/A	Method	True	Pass	Confirmed
malic acid	4.15	Target Compound	23_X_X_Peat2	44	Processed	T1		Unknown					12358695	214538633	4.09	-0.06	C4H6O5	M-H	133.014	133.014	-.5607 (ppm)	0	0	N/A	Method	True	Pass	Confirmed
malic acid	4.15	Target Compound	24_2_X_X_Peat2	45	Processed	T1		Unknown					10172737	162531891	4.05	-0.10	C4H6O5	M-H	133.014	133.014	-.1019 (ppm)	0	0	N/A	Method	True	Pass	Confirmed
malic acid	4.15	Target Compound	24_X_X_Peat2	46	Processed	T1		Unknown					10053452	184630221	4.04	-0.11	C4H6O5	M-H	133.014	133.014	-.4460 (ppm)	0	0	N/A	Method	True	Pass	Confirmed
malic acid	4.15	Target Compound	25_2_F_B_Peat3	47	Processed	T1		Unknown					12637642	178602470	4.06	-0.09	C4H6O5	M-H	133.014	133.014	-.7902 (ppm)	0	0	N/A	Method	True	Pass	Confirmed
malic acid	4.15	Target Compound	25_F_B_Peat3	48	Processed	T1		Unknown					11797551	181942133	4.07	-0.08	C4H6O5	M-H	133.014	133.014	-.7902 (ppm)	0	0	N/A	Method	True	Pass	Confirmed
malic acid	4.15	Target Compound	26_2_F_B_Peat3	49	Processed	T1		Unknown					12848947	166936376	4.04	-0.11	C4H6O5	M-H	133.014	133.014	-.3313 (ppm)	0	0	N/A	Method	True	Pass	Confirmed
malic acid	4.15	Target Compound	26_F_B_Peat3	50	Processed	T1		Unknown					10409601	143941910	4.05	-0.10	C4H6O5	M-H	133.014	133.014	-.2166 (ppm)	0	0	N/A	Method	True	Pass	Confirmed
malic acid	4.15	Target Compound	27_2_B_F_Peat3	51	Processed	T1		Unknown					12831212	196562895	4.06	-0.09	C4H6O5	M-H	133.014	133.014	-.1019 (ppm)	0	0	N/A	Method	True	Pass	Confirmed
malic acid	4.15	Target Compound	27_B_F_Peat3	52	Processed	T1		Unknown					11251281	198030135	4.08	-0.07	C4H6O5	M-H	133.014	133.014	-.6754 (ppm)	0	0	N/A	Method	True	Pass	Confirmed
malic acid	4.15	Target Compound	28_2_B_F_Peat3	53	Processed	T1		Unknown					11762498	165495254	4.05	-0.10	C4H6O5	M-H	133.014	133.014	.0128 (ppm)	0	0	N/A	Method	True	Pass	Confirmed
malic acid	4.15	Target Compound	28_B_F_Peat3	54	Processed	T1		Unknown					10906721	165238684	4.04	-0.11	C4H6O5	M-H	133.014	133.014	-.2166 (ppm)	0	0	N/A	Method	True	Pass	Confirmed
malic acid	4.15	Target Compound	30_2_X_B_Peat3	55	Processed	T1		Unknown					12314798	172288542	4.06	-0.09	C4H6O5	M-H	133.014	133.014	-.5607 (ppm)	0	0	N/A	Method	True	Pass	Confirmed
malic acid	4.15	Target Compound	30_X_B_Peat3	56	Processed	T1		Unknown					11204066	178649420	4.07	-0.08	C4H6O5	M-H	133.014	133.014	-1.0196 (ppm)	0	0	N/A	Method	True	Pass	Confirmed
malic acid	4.15	Target Compound	31_2_X_F_Peat3	57	Processed	T1		Unknown					11103686	201135674	4.05	-0.10	C4H6O5	M-H	133.014	133.014	-.2166 (ppm)	0	0	N/A	Method	True	Pass	Confirmed
malic acid	4.15	Target Compound	31_X_F_Peat3	58	Processed	T1		Unknown					10262585	186869947	4.07	-0.08	C4H6O5	M-H	133.014	133.014	-.4460 (ppm)	0	0	N/A	Method	True	Pass	Confirmed
malic acid	4.15	Target Compound	32_2_X_F_Peat3	59	Processed	T1		Unknown					11852727	238467243	4.08	-0.07	C4H6O5	M-H	133.014	133.014	-.7902 (ppm)	0	0	N/A	Method	True	Pass	Confirmed
malic acid	4.15	Target Compound	32_X_F_Peat3	60	Processed	T1		Unknown					11052263	207225262	4.07	-0.08	C4H6O5	M-H	133.014	133.014	-.6754 (ppm)	0	0	N/A	Method	True	Pass	Confirmed
malic acid	4.15	Target Compound	33_2_X_BF_Peat3	61	Processed	T1		Unknown					10757787	137447614	4.04	-0.11	C4H6O5	M-H	133.014	133.014	-.2166 (ppm)	0	0	N/A	Method	True	Pass	Confirmed
malic acid	4.15	Target Compound	33_X_BF_Peat3	62	Processed	T1		Unknown					9351271	141481666	4.04	-0.11	C4H6O5	M-H	133.014	133.014	-.5607 (ppm)	0	0	N/A	Method	True	Pass	Confirmed
malic acid	4.15	Target Compound	34_2_X_BF_Peat3	63	Processed	T1		Unknown					12587958	179255568	4.05	-0.10	C4H6O5	M-H	133.014	133.014	-.1019 (ppm)	0	0	N/A	Method	True	Pass	Confirmed
malic acid	4.15	Target Compound	34_X_BF_Peat3	64	Processed	T1		Unknown					11969170	171582605	4.06	-0.09	C4H6O5	M-H	133.014	133.014	-.2166 (ppm)	0	0	N/A	Method	True	Pass	Confirmed
malic acid	4.15	Target Compound	35_2_X_X_Peat3	65	Processed	T1		Unknown					10006438	161162549	4.04	-0.11	C4H6O5	M-H	133.014	133.014	-.2166 (ppm)	0	0	N/A	Method	True	Pass	Confirmed
malic acid	4.15	Target Compound	35_X_X_Peat3	66	Processed	T1		Unknown					10099535	176481516	4.05	-0.10	C4H6O5	M-H	133.014	133.014	-.3313 (ppm)	0	0	N/A	Method	True	Pass	Confirmed
malic acid	4.15	Target Compound	36_2_X_X_Peat3	67	Processed	T1		Unknown					11645451	194101819	4.08	-0.07	C4H6O5	M-H	133.014	133.014	-.5607 (ppm)	0	0	N/A	Method	True	Pass	Confirmed
malic acid	4.15	Target Compound	36_X_X_Peat3	68	Processed	T1		Unknown					11489536	197378348	4.08	-0.07	C4H6O5	M-H	133.014	133.014	-.4460 (ppm)	0	0	N/A	Method	True	Pass	Confirmed
malic acid	4.15	Target Compound	37_2_F_B_Peat4	69	Processed	T1		Unknown					9584901	125551458	4.03	-0.12	C4H6O5	M-H	133.014	133.014	-.4460 (ppm)	0	0	N/A	Method	True	Pass	Confirmed
malic acid	4.15	Target Compound	37_F_B_Peat4	70	Processed	T1		Unknown					11039308	150070545	4.05	-0.10	C4H6O5	M-H	133.014	133.014	-.2166 (ppm)	0	0	N/A	Method	True	Pass	Confirmed
malic acid	4.15	Target Compound	39_2_B_F_Peat4	71	Processed	T1		Unknown					11938378	203893857	4.06	-0.09	C4H6O5	M-H	133.014	133.014	-.6754 (ppm)	0	0	N/A	Method	True	Pass	Confirmed
malic acid	4.15	Target Compound	39_B_F_Peat4	72	Processed	T1		Unknown					14066928	267146712	4.17	0.02	C4H6O5	M-H	133.014	133.014	-1.1343 (ppm)	0	0	N/A	Method	True	Pass	Confirmed
malic acid	4.15	Target Compound	40_2_F_B_Peat4	73	Processed	T1		Unknown					11949799	175753983	4.04	-0.11	C4H6O5	M-H	133.014	133.014	-.1019 (ppm)	0	0	N/A	Method	True	Pass	Confirmed
malic acid	4.15	Target Compound	40_B_F_Peat4	74	Processed	T1		Unknown					10070944	163546416	4.04	-0.11	C4H6O5	M-H	133.014	133.014	-.4460 (ppm)	0	0	N/A	Method	True	Pass	Confirmed
malic acid	4.15	Target Compound	41_2_X_B_Peat4	75	Processed	T1		Unknown					11584760	167866899	4.06	-0.09	C4H6O5	M-H	133.014	133.014	-1.0196 (ppm)	0	0	N/A	Method	True	Pass	Confirmed
malic acid	4.15	Target Compound	41_X_B_Peat4	76	Processed	T1		Unknown					11669781	173288799	4.07	-0.08	C4H6O5	M-H	133.014	133.014	-.9049 (ppm)	0	0	N/A	Method	True	Pass	Confirmed
malic acid	4.15	Target Compound	42_2_X_B_Peat4	77	Processed	T1		Unknown					10981174	142048205	4.03	-0.12	C4H6O5	M-H	133.014	133.014	-.1019 (ppm)	0	0	N/A	Method	True	Pass	Confirmed
malic acid	4.15	Target Compound	42_X_B_Peat4	78	Processed	T1		Unknown					10759031	152793526	4.04	-0.11	C4H6O5	M-H	133.014	133.014	-.5607 (ppm)	0	0	N/A	Method	True	Pass	Confirmed
malic acid	4.15	Target Compound	43_2_X_F_Peat4	79	Processed	T1		Unknown					10707547	195134499	4.04	-0.11	C4H6O5	M-H	133.014	133.014	-.2166 (ppm)	0	0	N/A	Method	True	Pass	Confirmed
malic acid	4.15	Target Compound	43_X_F_Peat4	80	Processed	T1		Unknown					11877102	211505085	4.06	-0.09	C4H6O5	M-H	133.014	133.014	-1.0196 (ppm)	0	0	N/A	Method	True	Pass	Confirmed
malic acid	4.15	Target Compound	44_2_X_F_Peat4	81	Processed	T1		Unknown					12922330	242858924	4.06	-0.09	C4H6O5	M-H	133.014	133.014	-.5607 (ppm)	0	0	N/A	Method	True	Pass	Confirmed
malic acid	4.15	Target Compound	44_X_F_Peat4	82	Processed	T1		Unknown					9649630	169259381	4.04	-0.11	C4H6O5	M-H	133.014	133.014	-.7902 (ppm)	0	0	N/A	Method	True	Pass	Confirmed
malic acid	4.15	Target Compound	45_2_X_BF_Peat4	83	Processed	T1		Unknown					9928956	140337741	4.04	-0.11	C4H6O5	M-H	133.014	133.014	-.1019 (ppm)	0	0	N/A	Method	True	Pass	Confirmed
malic acid	4.15	Target Compound	45_X_BF_Peat4	84	Processed	T1		Unknown					11052814	158573070	4.08	-0.07	C4H6O5	M-H	133.014	133.014	-.7902 (ppm)	0	0	N/A	Method	True	Pass	Confirmed
malic acid	4.15	Target Compound	46_2_X_BF_Peat4	85	Processed	T1		Unknown					11932464	156950591	4.05	-0.10	C4H6O5	M-H	133.014	133.014	-.9049 (ppm)	0	0	N/A	Method	True	Pass	Confirmed
malic acid	4.15	Target Compound	46_X_BF_Peat4	86	Processed	T1		Unknown					8998145	128975952	4.06	-0.09	C4H6O5	M-H	133.014	133.014	-.4460 (ppm)	0	0	N/A	Method	True	Pass	Confirmed
malic acid	4.15	Target Compound	47_2_X_X_Peat4	87	Processed	T1		Unknown					10853969	170633307	4.04	-0.11	C4H6O5	M-H	133.014	133.014	-.1019 (ppm)	0	0	N/A	Method	True	Pass	Confirmed
malic acid	4.15	Target Compound	47_X_X_Peat4	88	Processed	T1		Unknown					10659798	177590629	4.07	-0.08	C4H6O5	M-H	133.014	133.014	-.4460 (ppm)	0	0	N/A	Method	True	Pass	Confirmed
malic acid	4.15	Target Compound	48_2_X_X_Peat4	89	Processed	T1		Unknown					10984971	175470615	4.07	-0.08	C4H6O5	M-H	133.014	133.014	-.3313 (ppm)	0	0	N/A	Method	True	Pass	Confirmed
malic acid	4.15	Target Compound	48_X_X_Peat4	90	Processed	T1		Unknown					10642676	171358419	4.04	-0.11	C4H6O5	M-H	133.014	133.014	-.7902 (ppm)	0	0	N/A	Method	True	Pass	Confirmed
malic acid	4.15	Target Compound	49_2_F_B_Peat_Plant1	91	Processed	T1		Unknown					12833329	168046472	4.04	-0.11	C4H6O5	M-H	133.014	133.014	-.3313 (ppm)	0	0	N/A	Method	True	Pass	Confirmed
malic acid	4.15	Target Compound	49_F_B_Peat_Plant1	92	Processed	T1		Unknown					11901582	188356394	4.08	-0.07	C4H6O5	M-H	133.014	133.014	-.4460 (ppm)	0	0	N/A	Method	True	Pass	Confirmed
malic acid	4.15	Target Compound	50_2_F_B_Peat_Plant1	93	Processed	T1		Unknown					15629521	316756528	4.08	-0.07	C4H6O5	M-H	133.014	133.014	-.1019 (ppm)	0	0	N/A	Method	True	Pass	Confirmed
malic acid	4.15	Target Compound	50_F_B_Peat_Plant1	94	Processed	T1		Unknown					11210724	189014229	4.05	-0.10	C4H6O5	M-H	133.014	133.014	-.3313 (ppm)	0	0	N/A	Method	True	Pass	Confirmed
malic acid	4.15	Target Compound	51_2_B_F_Peat_Plant1	95	Processed	T1		Unknown					12537312	210167617	4.04	-0.11	C4H6O5	M-H	133.014	133.014	-.2166 (ppm)	0	0	N/A	Method	True	Pass	Confirmed
malic acid	4.15	Target Compound	51_B_F_Peat_Plant1	96	Processed	T1		Unknown					14025924	244795263	4.07	-0.08	C4H6O5	M-H	133.014	133.014	-.3313 (ppm)	0	0	N/A	Method	True	Pass	Confirmed
malic acid	4.15	Target Compound	52_2_B_F_Peat_Plant1	97	Processed	T1		Unknown					13083243	179040970	4.04	-0.11	C4H6O5	M-H	133.014	133.014	-.6754 (ppm)	0	0	N/A	Method	True	Pass	Confirmed
malic acid	4.15	Target Compound	52_B_F_Peat_Plant1	98	Processed	T1		Unknown					10804679	154621031	4.05	-0.10	C4H6O5	M-H	133.014	133.014	-.2166 (ppm)	0	0	N/A	Method	True	Pass	Confirmed
malic acid	4.15	Target Compound	53_2_X_B_Peat_Plant1	99	Processed	T1		Unknown					11814477	157373658	4.05	-0.10	C4H6O5	M-H	133.014	133.014	-.2166 (ppm)	0	0	N/A	Method	True	Pass	Confirmed
malic acid	4.15	Target Compound	53_X_B_Peat_Plant1	100	Processed	T1		Unknown					11307109	152575868	4.07	-0.08	C4H6O5	M-H	133.014	133.014	.0128 (ppm)	0	0	N/A	Method	True	Pass	Confirmed
malic acid	4.15	Target Compound	54_2_X_B_Peat_Plant1	101	Processed	T1		Unknown					12984556	175440773	4.06	-0.09	C4H6O5	M-H	133.014	133.014	-.4460 (ppm)	0	0	N/A	Method	True	Pass	Confirmed
malic acid	4.15	Target Compound	54_X_B_Peat_Plant1	102	Processed	T1		Unknown					9331907	133690045	4.05	-0.10	C4H6O5	M-H	133.014	133.014	-.2166 (ppm)	0	0	N/A	Method	True	Pass	Confirmed
malic acid	4.15	Target Compound	55_2_X_F_Peat_Plant1	103	Processed	T1		Unknown					11353970	150439496	4.03	-0.12	C4H6O5	M-H	133.014	133.014	-.5607 (ppm)	0	0	N/A	Method	True	Pass	Confirmed
malic acid	4.15	Target Compound	55_X_F_Peat_Plant1	104	Processed	T1		Unknown					12001252	167127067	4.07	-0.08	C4H6O5	M-H	133.014	133.014	-.1019 (ppm)	0	0	N/A	Method	True	Pass	Confirmed
malic acid	4.15	Target Compound	56_2_X_F_Peat_Plant1	105	Processed	T1		Unknown					14263920	203674960	4.05	-0.10	C4H6O5	M-H	133.014	133.014	-.1019 (ppm)	0	0	N/A	Method	True	Pass	Confirmed
malic acid	4.15	Target Compound	56_X_F_Peat_Plant1	106	Processed	T1		Unknown					12496591	182429111	4.04	-0.11	C4H6O5	M-H	133.014	133.014	.0128 (ppm)	0	0	N/A	Method	True	Pass	Confirmed
malic acid	4.15	Target Compound	58_2_X_BF_Peat_Plant1	107	Processed	T1		Unknown					11428458	150966354	4.02	-0.13	C4H6O5	M-H	133.014	133.014	-.3313 (ppm)	0	0	N/A	Method	True	Pass	Confirmed
malic acid	4.15	Target Compound	58_X_BF_Peat_Plant1	108	Processed	T1		Unknown					12295255	169691434	4.07	-0.08	C4H6O5	M-H	133.014	133.014	-.3313 (ppm)	0	0	N/A	Method	True	Pass	Confirmed
malic acid	4.15	Target Compound	59_2_X_X_Peat_Plant1	109	Processed	T1		Unknown					13845227	212208839	4.07	-0.08	C4H6O5	M-H	133.014	133.014	.0128 (ppm)	0	0	N/A	Method	True	Pass	Confirmed
malic acid	4.15	Target Compound	59_X_X_Peat_Plant1	110	Processed	T1		Unknown					11228657	192512210	4.04	-0.11	C4H6O5	M-H	133.014	133.014	-.5607 (ppm)	0	0	N/A	Method	True	Pass	Confirmed
malic acid	4.15	Target Compound	60_2_X_X_Peat_Plant1	111	Processed	T1		Unknown					12021679	191248261	4.05	-0.10	C4H6O5	M-H	133.014	133.014	-.3313 (ppm)	0	0	N/A	Method	True	Pass	Confirmed
malic acid	4.15	Target Compound	60_X_X_Peat_Plant1	112	Processed	T1		Unknown					13326060	220816339	4.07	-0.08	C4H6O5	M-H	133.014	133.014	-.2166 (ppm)	0	0	N/A	Method	True	Pass	Confirmed
malic acid	4.15	Target Compound	61_2_F_B_Peat_Plant2	113	Processed	T1		Unknown					14048836	184912285	4.05	-0.10	C4H6O5	M-H	133.014	133.014	.3570 (ppm)	0	0	N/A	Method	True	Pass	Confirmed
malic acid	4.15	Target Compound	61_F_B_Peat_Plant2	114	Processed	T1		Unknown					11155261	162891133	4.04	-0.11	C4H6O5	M-H	133.014	133.014	.0128 (ppm)	0	0	N/A	Method	True	Pass	Confirmed
malic acid	4.15	Target Compound	62_2_F_B_Peat_Plant2	115	Processed	T1		Unknown					11886900	155621854	4.03	-0.12	C4H6O5	M-H	133.014	133.014	-.5607 (ppm)	0	0	N/A	Method	True	Pass	Confirmed
malic acid	4.15	Target Compound	62_F_B_Peat_Plant2	116	Processed	T1		Unknown					13084286	189195741	4.06	-0.09	C4H6O5	M-H	133.014	133.014	-.4460 (ppm)	0	0	N/A	Method	True	Pass	Confirmed
malic acid	4.15	Target Compound	63_2_B_F_Peat_Plant2	117	Processed	T1		Unknown					14657610	213995764	4.07	-0.08	C4H6O5	M-H	133.014	133.014	-.1019 (ppm)	0	0	N/A	Method	True	Pass	Confirmed
malic acid	4.15	Target Compound	63_B_F_Peat_Plant2	118	Processed	T1		Unknown					11088741	177840651	4.04	-0.11	C4H6O5	M-H	133.014	133.014	-.1019 (ppm)	0	0	N/A	Method	True	Pass	Confirmed
malic acid	4.15	Target Compound	64_2_B_F_Peat_Plant2	119	Processed	T1		Unknown					11439843	167590152	4.03	-0.12	C4H6O5	M-H	133.014	133.014	-.2166 (ppm)	0	0	N/A	Method	True	Pass	Confirmed
malic acid	4.15	Target Compound	64_B_F_Peat_Plant2	120	Processed	T1		Unknown					13769442	212476865	4.07	-0.08	C4H6O5	M-H	133.014	133.014	.0128 (ppm)	0	0	N/A	Method	True	Pass	Confirmed
malic acid	4.15	Target Compound	65_2_X_B_Peat_Plant2	121	Processed	T1		Unknown					11054689	141610795	4.03	-0.12	C4H6O5	M-H	133.014	133.014	-.3313 (ppm)	0	0	N/A	Method	True	Pass	Confirmed
malic acid	4.15	Target Compound	65_X_B_Peat_Plant2	122	Processed	T1		Unknown					9983006	142998730	4.04	-0.11	C4H6O5	M-H	133.014	133.014	-.4460 (ppm)	0	0	N/A	Method	True	Pass	Confirmed
malic acid	4.15	Target Compound	66_2_X_B_Peat_Plant2	123	Processed	T1		Unknown					12446243	172215709	4.04	-0.11	C4H6O5	M-H	133.014	133.014	-.1019 (ppm)	0	0	N/A	Method	True	Pass	Confirmed
malic acid	4.15	Target Compound	66_X_B_Peat_Plant2	124	Processed	T1		Unknown					13624486	196379765	4.06	-0.09	C4H6O5	M-H	133.014	133.014	-.2166 (ppm)	0	0	N/A	Method	True	Pass	Confirmed
malic acid	4.15	Target Compound	67_2_X_F_Peat_Plant2	125	Processed	T1		Unknown					14498768	224808006	4.06	-0.09	C4H6O5	M-H	133.014	133.014	.0128 (ppm)	0	0	N/A	Method	True	Pass	Confirmed
malic acid	4.15	Target Compound	67_X_F_Peat_Plant2	126	Processed	T1		Unknown					13297965	212054369	4.04	-0.11	C4H6O5	M-H	133.014	133.014	-.3313 (ppm)	0	0	N/A	Method	True	Pass	Confirmed
malic acid	4.15	Target Compound	68_2_X_F_Peat_Plant2	127	Processed	T1		Unknown					11568688	195234726	4.03	-0.12	C4H6O5	M-H	133.014	133.014	-.5607 (ppm)	0	0	N/A	Method	True	Pass	Confirmed
malic acid	4.15	Target Compound	68_X_F_Peat_Plant2	128	Processed	T1		Unknown					14159765	203200634	4.05	-0.10	C4H6O5	M-H	133.014	133.014	-.3313 (ppm)	0	0	N/A	Method	True	Pass	Confirmed
malic acid	4.15	Target Compound	69_2_X_BF_Peat_Plant2	129	Processed	T1		Unknown					13560227	180942724	4.07	-0.08	C4H6O5	M-H	133.014	133.014	-.1019 (ppm)	0	0	N/A	Method	True	Pass	Confirmed
malic acid	4.15	Target Compound	69_X_BF_Peat_Plant2	130	Processed	T1		Unknown					11371609	167214771	4.04	-0.11	C4H6O5	M-H	133.014	133.014	-.2166 (ppm)	0	0	N/A	Method	True	Pass	Confirmed
malic acid	4.15	Target Compound	70_2_X_BF_Peat_Plant2	131	Processed	T1		Unknown					11128041	144124583	4.03	-0.12	C4H6O5	M-H	133.014	133.014	-.3313 (ppm)	0	0	N/A	Method	True	Pass	Confirmed
malic acid	4.15	Target Compound	70_X_BF_Peat_Plant2	132	Processed	T1		Unknown					12422006	169906124	4.07	-0.08	C4H6O5	M-H	133.014	133.014	-.2166 (ppm)	0	0	N/A	Method	True	Pass	Confirmed
malic acid	4.15	Target Compound	71_2_X_X_Peat_Plant2	133	Processed	T1		Unknown					12748011	197898658	4.06	-0.09	C4H6O5	M-H	133.014	133.014	.1276 (ppm)	0	0	N/A	Method	True	Pass	Confirmed
malic acid	4.15	Target Compound	71_X_X_Peat_Plant2	134	Processed	T1		Unknown					10578663	182070676	4.05	-0.10	C4H6O5	M-H	133.014	133.014	-.4460 (ppm)	0	0	N/A	Method	True	Pass	Confirmed
malic acid	4.15	Target Compound	72_2_X_X_Peat_Plant2	135	Processed	T1		Unknown					10335889	160430651	4.03	-0.12	C4H6O5	M-H	133.014	133.014	-.5607 (ppm)	0	0	N/A	Method	True	Pass	Confirmed
malic acid	4.15	Target Compound	72_X_X_Peat_Plant2	136	Processed	T1		Unknown					14728996	233765328	4.05	-0.10	C4H6O5	M-H	133.014	133.014	-.3313 (ppm)	0	0	N/A	Method	True	Pass	Confirmed
malic acid	4.15	Target Compound	73_F_B_Peat_Plant2	137	Processed	T1		Unknown					10803763	152519895	4.04	-0.11	C4H6O5	M-H	133.014	133.014	-.6754 (ppm)	0	0	N/A	Method	True	Pass	Confirmed
malic acid	4.15	Target Compound	74_2_F_B_Peat_Plant3	138	Processed	T1		Unknown					10560953	141977333	4.04	-0.11	C4H6O5	M-H	133.014	133.014	-.4460 (ppm)	0	0	N/A	Method	True	Pass	Confirmed
malic acid	4.15	Target Compound	74_F_B_Peat_Plant3	139	Processed	T1		Unknown					13844156	191606704	4.07	-0.08	C4H6O5	M-H	133.014	133.014	-.1019 (ppm)	0	0	N/A	Method	True	Pass	Confirmed
malic acid	4.15	Target Compound	75_2_F_B_Peat_Plant3	140	Processed	T1		Unknown					14671755	191999240	4.05	-0.10	C4H6O5	M-H	133.014	133.014	-.1019 (ppm)	0	0	N/A	Method	True	Pass	Confirmed
malic acid	4.15	Target Compound	75_B_F_Peat_Plant3	141	Processed	T1		Unknown					10718210	167774331	4.04	-0.11	C4H6O5	M-H	133.014	133.014	-.5607 (ppm)	0	0	N/A	Method	True	Pass	Confirmed
malic acid	4.15	Target Compound	76_2_B_F_Peat_Plant3	142	Processed	T1		Unknown					11823304	170528324	4.03	-0.12	C4H6O5	M-H	133.014	133.014	-.1019 (ppm)	0	0	N/A	Method	True	Pass	Confirmed
malic acid	4.15	Target Compound	76_B_F_Peat_Plant3	143	Processed	T1		Unknown					13533473	191193943	4.06	-0.09	C4H6O5	M-H	133.014	133.014	-.2166 (ppm)	0	0	N/A	Method	True	Pass	Confirmed
malic acid	4.15	Target Compound	77_2_B_F_Peat_Plant3	144	Processed	T1		Unknown					14618321	200110345	4.04	-0.11	C4H6O5	M-H	133.014	133.014	.0128 (ppm)	0	0	N/A	Method	True	Pass	Confirmed
malic acid	4.15	Target Compound	77_X_B_Peat_Plant3	145	Processed	T1		Unknown					12271953	183041586	4.03	-0.12	C4H6O5	M-H	133.014	133.014	-.9049 (ppm)	0	0	N/A	Method	True	Pass	Confirmed
malic acid	4.15	Target Compound	78_2_X_B_Peat_Plant3	146	Processed	T1		Unknown					11521927	150414890	4.04	-0.11	C4H6O5	M-H	133.014	133.014	-.1019 (ppm)	0	0	N/A	Method	True	Pass	Confirmed
malic acid	4.15	Target Compound	78_X_B_Peat_Plant3	147	Processed	T1		Unknown					13086963	202868422	4.05	-0.10	C4H6O5	M-H	133.014	133.014	.0128 (ppm)	0	0	N/A	Method	True	Pass	Confirmed
malic acid	4.15	Target Compound	79_2_X_B_Peat_Plant3	148	Processed	T1		Unknown					13304862	171274719	4.05	-0.10	C4H6O5	M-H	133.014	133.014	-.1019 (ppm)	0	0	N/A	Method	True	Pass	Confirmed
malic acid	4.15	Target Compound	79_X_F_Peat_Plant3	149	Processed	T1		Unknown					9090560	143331846	4.04	-0.11	C4H6O5	M-H	133.014	133.014	-.2166 (ppm)	0	0	N/A	Method	True	Pass	Confirmed
malic acid	4.15	Target Compound	80_X_F_Peat_Plant3	150	Processed	T1		Unknown					14930336	245515438	4.07	-0.08	C4H6O5	M-H	133.014	133.014	-.1019 (ppm)	0	0	N/A	Method	True	Pass	Confirmed
malic acid	4.15	Target Compound	81_2_X_F_Peat_Plant3	151	Processed	T1		Unknown					14166102	221667127	4.06	-0.09	C4H6O5	M-H	133.014	133.014	.2423 (ppm)	0	0	N/A	Method	True	Pass	Confirmed
malic acid	4.15	Target Compound	81_X_BF_Peat_Plant3	152	Processed	T1		Unknown					11097229	167893497	4.04	-0.11	C4H6O5	M-H	133.014	133.014	.1276 (ppm)	0	0	N/A	Method	True	Pass	Confirmed
malic acid	4.15	Target Compound	82_2_X_BF_Peat_Plant3	153	Processed	T1		Unknown					10948107	147990142	4.03	-0.12	C4H6O5	M-H	133.014	133.014	.0128 (ppm)	0	0	N/A	Method	True	Pass	Confirmed
malic acid	4.15	Target Compound	82_X_BF_Peat_Plant3	154	Processed	T1		Unknown					13376261	186214362	4.05	-0.10	C4H6O5	M-H	133.014	133.014	-.1019 (ppm)	0	0	N/A	Method	True	Pass	Confirmed
malic acid	4.15	Target Compound	83_2_X_BF_Peat_Plant3	155	Processed	T1		Unknown					12768965	185585933	4.06	-0.09	C4H6O5	M-H	133.014	133.014	-.1019 (ppm)	0	0	N/A	Method	True	Pass	Confirmed
malic acid	4.15	Target Compound	83_X_X_Peat_Plant3	156	Processed	T1		Unknown					11003606	180035905	4.04	-0.11	C4H6O5	M-H	133.014	133.014	.0128 (ppm)	0	0	N/A	Method	True	Pass	Confirmed
malic acid	4.15	Target Compound	84_2_X_X_Peat_Plant3	157	Processed	T1		Unknown					10125155	159355795	4.03	-0.12	C4H6O5	M-H	133.014	133.014	-.3313 (ppm)	0	0	N/A	Method	True	Pass	Confirmed
malic acid	4.15	Target Compound	84_X_X_Peat_Plant3	158	Processed	T1		Unknown					13062998	205414322	4.06	-0.09	C4H6O5	M-H	133.014	133.014	-.1019 (ppm)	0	0	N/A	Method	True	Pass	Confirmed
malic acid	4.15	Target Compound	85_2_X_X_Peat_Plant3	159	Processed	T1		Unknown					13682445	203533912	4.05	-0.10	C4H6O5	M-H	133.014	133.014	.0128 (ppm)	0	0	N/A	Method	True	Pass	Confirmed
malic acid	4.15	Target Compound	85_F_B_Peat_Plant3	160	Processed	T1		Unknown					10569883	149692562	4.03	-0.12	C4H6O5	M-H	133.014	133.014	-.5607 (ppm)	0	0	N/A	Method	True	Pass	Confirmed
malic acid	4.15	Target Compound	86_2_F_B_Peat_Plant4	161	Processed	T1		Unknown					12364818	160592514	4.03	-0.12	C4H6O5	M-H	133.014	133.014	-.4460 (ppm)	0	0	N/A	Method	True	Pass	Confirmed
malic acid	4.15	Target Compound	86_F_B_Peat_Plant4	162	Processed	T1		Unknown					13417375	191506098	4.06	-0.09	C4H6O5	M-H	133.014	133.014	-.3313 (ppm)	0	0	N/A	Method	True	Pass	Confirmed
malic acid	4.15	Target Compound	87_2_F_B_Peat_Plant4	163	Processed	T1		Unknown					14117584	181280583	4.05	-0.10	C4H6O5	M-H	133.014	133.014	.0128 (ppm)	0	0	N/A	Method	True	Pass	Confirmed
malic acid	4.15	Target Compound	87_B_F_Peat_Plant4	164	Processed	T1		Unknown					11647510	169484279	4.04	-0.11	C4H6O5	M-H	133.014	133.014	-.7902 (ppm)	0	0	N/A	Method	True	Pass	Confirmed
malic acid	4.15	Target Compound	88_2_B_F_Peat_Plant4	165	Processed	T1		Unknown					12103138	162646435	4.03	-0.12	C4H6O5	M-H	133.014	133.014	-.3313 (ppm)	0	0	N/A	Method	True	Pass	Confirmed
malic acid	4.15	Target Compound	88_B_F_Peat_Plant4	166	Processed	T1		Unknown					14306925	205055097	4.06	-0.09	C4H6O5	M-H	133.014	133.014	-.5607 (ppm)	0	0	N/A	Method	True	Pass	Confirmed
malic acid	4.15	Target Compound	89_2_B_F_Peat_Plant4	167	Processed	T1		Unknown					13875438	196963833	4.07	-0.08	C4H6O5	M-H	133.014	133.014	-.2166 (ppm)	0	0	N/A	Method	True	Pass	Confirmed
malic acid	4.15	Target Compound	89_X_B_Peat_Plant4	168	Processed	T1		Unknown					11543512	159576833	4.03	-0.12	C4H6O5	M-H	133.014	133.014	-.3313 (ppm)	0	0	N/A	Method	True	Pass	Confirmed
malic acid	4.15	Target Compound	90_2_X_B_Peat_Plant4	169	Processed	T1		Unknown					10813256	144134557	4.03	-0.12	C4H6O5	M-H	133.014	133.014	-.3313 (ppm)	0	0	N/A	Method	True	Pass	Confirmed
malic acid	4.15	Target Compound	90_X_B_Peat_Plant4	170	Processed	T1		Unknown					13581088	204966395	4.04	-0.11	C4H6O5	M-H	133.014	133.014	-.3313 (ppm)	0	0	N/A	Method	True	Pass	Confirmed
malic acid	4.15	Target Compound	91_2_X_B_Peat_Plant4	171	Processed	T1		Unknown					14466014	187173520	4.05	-0.10	C4H6O5	M-H	133.014	133.014	-.3313 (ppm)	0	0	N/A	Method	True	Pass	Confirmed
malic acid	4.15	Target Compound	91_X_F_Peat_Plant4	172	Processed	T1		Unknown					10915606	187079438	4.04	-0.11	C4H6O5	M-H	133.014	133.014	.0128 (ppm)	0	0	N/A	Method	True	Pass	Confirmed
malic acid	4.15	Target Compound	92_2_X_F_Peat_Plant4	173	Processed	T1		Unknown					10548376	174945090	4.04	-0.11	C4H6O5	M-H	133.014	133.014	-.4460 (ppm)	0	0	N/A	Method	True	Pass	Confirmed
malic acid	4.15	Target Compound	92_X_F_Peat_Plant4	174	Processed	T1		Unknown					13492709	221893700	4.07	-0.08	C4H6O5	M-H	133.014	133.014	-.4460 (ppm)	0	0	N/A	Method	True	Pass	Confirmed
malic acid	4.15	Target Compound	93_2_X_F_Peat_Plant4	175	Processed	T1		Unknown					13769829	233946914	4.06	-0.09	C4H6O5	M-H	133.014	133.014	-.5607 (ppm)	0	0	N/A	Method	True	Pass	Confirmed
malic acid	4.15	Target Compound	93_X_BF_Peat_Plant4	176	Processed	T1		Unknown					10179740	145646641	4.03	-0.12	C4H6O5	M-H	133.014	133.014	.3570 (ppm)	0	0	N/A	Method	True	Pass	Confirmed
malic acid	4.15	Target Compound	94_2_X_BF_Peat_Plant4	177	Processed	T1		Unknown					10600503	159085817	4.01	-0.14	C4H6O5	M-H	133.014	133.014	-.3313 (ppm)	0	0	N/A	Method	True	Pass	Confirmed
malic acid	4.15	Target Compound	94_X_BF_Peat_Plant4	178	Processed	T1		Unknown					15141118	212056485	4.05	-0.10	C4H6O5	M-H	133.014	133.014	-.2166 (ppm)	0	0	N/A	Method	True	Pass	Confirmed
malic acid	4.15	Target Compound	95_2_X_BF_peat_Plant4	179	Processed	T1		Unknown					14733808	188296255	4.05	-0.10	C4H6O5	M-H	133.014	133.014	.1276 (ppm)	0	0	N/A	Method	True	Pass	Confirmed
malic acid	4.15	Target Compound	96_2_X_X_Peat_Plant4	180	Processed	T1		Unknown					13188829	203543166	4.04	-0.11	C4H6O5	M-H	133.014	133.014	-.5607 (ppm)	0	0	N/A	Method	True	Pass	Confirmed
malic acid	4.15	Target Compound	96_X_X_Peat_Plant4	181	Processed	T1		Unknown					10394039	180868399	4.04	-0.11	C4H6O5	M-H	133.014	133.014	-.5607 (ppm)	0	0	N/A	Method	True	Pass	Confirmed
malic acid	4.15	Target Compound	Pool_24h_01	182	Processed	T1		Unknown					23085481	428971409	4.08	-0.07	C4H6O5	M-H	133.014	133.014	-.9049 (ppm)	0	0	N/A	Method	True	Pass	Confirmed
malic acid	4.15	Target Compound	Pool_24h_02	183	Processed	T1		Unknown					14563106	243243881	4.08	-0.07	C4H6O5	M-H	133.014	133.014	-.7902 (ppm)	0	0	N/A	Method	True	Pass	Confirmed
malic acid	4.15	Target Compound	Pool_24h_03	184	Processed	T1		Unknown					11154965	175975812	4.07	-0.08	C4H6O5	M-H	133.014	133.014	-.7902 (ppm)	0	0	N/A	Method	True	Pass	Confirmed
malic acid	4.15	Target Compound	Pool_24h_04	185	Processed	T1		Unknown					10468733	164918491	4.05	-0.10	C4H6O5	M-H	133.014	133.014	-.3313 (ppm)	0	0	N/A	Method	True	Pass	Confirmed
malic acid	4.15	Target Compound	Pool_24h_05	186	Processed	T1		Unknown					9162542	139686589	4.04	-0.11	C4H6O5	M-H	133.014	133.014	-.6754 (ppm)	0	0	N/A	Method	True	Pass	Confirmed
malic acid	4.15	Target Compound	Pool_62h_01	187	Processed	T1		Unknown					12488822	191651851	4.05	-0.10	C4H6O5	M-H	133.014	133.014	-.2166 (ppm)	0	0	N/A	Method	True	Pass	Confirmed
malic acid	4.15	Target Compound	Pool_62h_02	188	Processed	T1		Unknown					11976164	168873763	4.05	-0.10	C4H6O5	M-H	133.014	133.014	.1276 (ppm)	0	0	N/A	Method	True	Pass	Confirmed
malic acid	4.15	Target Compound	Pool_62h_03	189	Processed	T1		Unknown					11179298	161766362	4.05	-0.10	C4H6O5	M-H	133.014	133.014	-.4460 (ppm)	0	0	N/A	Method	True	Pass	Confirmed
malic acid	4.15	Target Compound	Pool_62h_04	190	Processed	T1		Unknown					12333715	164501211	4.04	-0.11	C4H6O5	M-H	133.014	133.014	-.9049 (ppm)	0	0	N/A	Method	True	Pass	Confirmed
malic acid	4.15	Target Compound	Pool_62h_05	191	Processed	T1		Unknown					10405572	151113435	4.02	-0.13	C4H6O5	M-H	133.014	133.014	-.1019 (ppm)	0	0	N/A	Method	True	Pass	Confirmed
malic acid	4.15	Target Compound	Std_Mix40_250_01	192	Processed	T1		Unknown					21505123	220885559	4.13	-0.02	C4H6O5	M-H	133.014	133.014	-.9049 (ppm)	0	0	N/A	Method	True	Pass	Confirmed
malic acid	4.15	Target Compound	Std_Mix40_250_01_b	193	Processed	T1		Unknown					25932307	271980148	4.13	-0.02	C4H6O5	M-H	133.014	133.014	-.7902 (ppm)	0	0	N/A	Method	True	Pass	Confirmed
malic acid	4.15	Target Compound	Std_Mix40_250_02	194	Processed	T1		Unknown					13360963	145757966	4.1	-0.05	C4H6O5	M-H	133.014	133.014	-.9049 (ppm)	0	0	N/A	Method	True	Pass	Confirmed
malic acid	4.15	Target Compound	Std_Mix40_250_03	195	Processed	T1		Unknown					4501691	51587024	4.18	-0.03	C4H6O5	M-H	133.014	133.014	-1.0196 (ppm)	0	0	N/A	Method	True	Pass	Confirmed
maltose_sucrose	2.26	Target Compound	01_2_F_B_Peat1	1	Processed	T1		Unknown					7963541	97083101	2.24	-0.02	C12H22O11	M-H	341.109	341.108	-2.0951 (ppm)	0	0	N/A	Method	True	Pass	Confirmed
maltose_sucrose	2.26	Target Compound	01_F_B_Peat1	2	Processed	T1		Unknown					6659227	65655880	2.25	-0.01	C12H22O11	M-H	341.109	341.108	-2.6319 (ppm)	0	0	N/A	Method	True	Pass	Confirmed
maltose_sucrose	2.26	Target Compound	02_2_F_B_Peat1	3	Processed	T1		Unknown					2219649	19282940	2.25	-0.01	C12H22O11	M-H	341.109	341.108	-1.2899 (ppm)	0	0	N/A	Method	True	Pass	Confirmed
maltose_sucrose	2.26	Target Compound	02_F_B_Peat1	4	Processed	T1		Unknown					2239991	21208820	2.25	-0.01	C12H22O11	M-H	341.109	341.108	-1.9162 (ppm)	0	0	N/A	Method	True	Pass	Confirmed
maltose_sucrose	2.26	Target Compound	03_2_B_F_Peat1	5	Processed	T1		Unknown					6735422	60066140	2.26	0.00	C12H22O11	M-H	341.109	341.108	-2.4530 (ppm)	0	0	N/A	Method	True	Pass	Confirmed
maltose_sucrose	2.26	Target Compound	03_B_F_Peat1	6	Processed	T1		Unknown					6789129	65557316	2.26	0.00	C12H22O11	M-H	341.109	341.108	-2.7214 (ppm)	0	0	N/A	Method	True	Pass	Confirmed
maltose_sucrose	2.26	Target Compound	04_2_B_F_Peat1	7	Processed	T1		Unknown					2119277	19062570	2.26	0.00	C12H22O11	M-H	341.109	341.108	-2.0057 (ppm)	0	0	N/A	Method	True	Pass	Confirmed
maltose_sucrose	2.26	Target Compound	04_B_F_Peat1	8	Processed	T1		Unknown					2419226	21207800	2.25	-0.01	C12H22O11	M-H	341.109	341.108	-1.6478 (ppm)	0	0	N/A	Method	True	Pass	Confirmed
maltose_sucrose	2.26	Target Compound	06_2_X_B_Peat1	9	Processed	T1		Unknown					13297705	152707249	2.15	-0.11	C12H22O11	M-H	341.109	341.108	-1.6478 (ppm)	0	0	N/A	Method	True	Pass	Confirmed
maltose_sucrose	2.26	Target Compound	06_X_B_Peat1	10	Processed	T1		Unknown					6144304	60326058	2.26	0.00	C12H22O11	M-H	341.109	341.108	-2.5425 (ppm)	0	0	N/A	Method	True	Pass	Confirmed
maltose_sucrose	2.26	Target Compound	07_2_X_F_Peat1	11	Processed	T1		Unknown					6132950	56035446	2.25	-0.01	C12H22O11	M-H	341.109	341.108	-2.0951 (ppm)	0	0	N/A	Method	True	Pass	Confirmed
maltose_sucrose	2.26	Target Compound	07_X_F_Peat1	12	Processed	T1		Unknown					5582477	55234311	2.27	0.01	C12H22O11	M-H	341.109	341.108	-1.8267 (ppm)	0	0	N/A	Method	True	Pass	Confirmed
maltose_sucrose	2.26	Target Compound	08_2_X_F_Peat1	13	Processed	T1		Unknown					2210625	20422380	2.24	-0.02	C12H22O11	M-H	341.109	341.108	-1.9162 (ppm)	0	0	N/A	Method	True	Pass	Confirmed
maltose_sucrose	2.26	Target Compound	08_X_F_Peat1	14	Processed	T1		Unknown					2288004	21058457	2.24	-0.02	C12H22O11	M-H	341.109	341.108	-1.2005 (ppm)	0	0	N/A	Method	True	Pass	Confirmed
maltose_sucrose	2.26	Target Compound	09_2_X_BF_Peat1	15	Processed	T1		Unknown					6183006	56353372	2.25	-0.01	C12H22O11	M-H	341.109	341.108	-2.7214 (ppm)	0	0	N/A	Method	True	Pass	Confirmed
maltose_sucrose	2.26	Target Compound	09_X_BF_Peat1	16	Processed	T1		Unknown					6244311	59042782	2.25	-0.01	C12H22O11	M-H	341.109	341.108	-3.4371 (ppm)	0	0	N/A	Method	True	Pass	Confirmed
maltose_sucrose	2.26	Target Compound	10_2_X_BF_Peat1	17	Processed	T1		Unknown					2137881	18942786	2.25	-0.01	C12H22O11	M-H	341.109	341.108	-1.3794 (ppm)	0	0	N/A	Method	True	Pass	Confirmed
maltose_sucrose	2.26	Target Compound	10_X_BF_Peat1	18	Processed	T1		Unknown					2300332	21709858	2.25	-0.01	C12H22O11	M-H	341.109	341.108	-1.5583 (ppm)	0	0	N/A	Method	True	Pass	Confirmed
maltose_sucrose	2.26	Target Compound	11_2_X_X_Peat1	19	Processed	T1		Unknown					5526068	52345243	2.26	0.00	C12H22O11	M-H	341.109	341.108	-2.3635 (ppm)	0	0	N/A	Method	True	Pass	Confirmed
maltose_sucrose	2.26	Target Compound	11_X_X_Peat1	20	Processed	T1		Unknown					5741142	55238769	2.25	-0.01	C12H22O11	M-H	341.109	341.108	-2.2741 (ppm)	0	0	N/A	Method	True	Pass	Confirmed
maltose_sucrose	2.26	Target Compound	12_2_X_X_Peat1	21	Processed	T1		Unknown					1973112	18565441	2.24	-0.02	C12H22O11	M-H	341.109	341.108	-1.9162 (ppm)	0	0	N/A	Method	True	Pass	Confirmed
maltose_sucrose	2.26	Target Compound	12_X_X_Peat1	22	Processed	T1		Unknown					2143115	19968885	2.25	-0.01	C12H22O11	M-H	341.109	341.108	-1.6478 (ppm)	0	0	N/A	Method	True	Pass	Confirmed
maltose_sucrose	2.26	Target Compound	13_2_F_B_Peat2	23	Processed	T1		Unknown					5076949	47593811	2.27	0.01	C12H22O11	M-H	341.109	341.108	-2.1846 (ppm)	0	0	N/A	Method	True	Pass	Confirmed
maltose_sucrose	2.26	Target Compound	13_F_B_Peat2	24	Processed	T1		Unknown					5688916	51944869	2.25	-0.01	C12H22O11	M-H	341.109	341.108	-2.2741 (ppm)	0	0	N/A	Method	True	Pass	Confirmed
maltose_sucrose	2.26	Target Compound	14_2_F_B_Peat2	25	Processed	T1		Unknown					2190646	19135293	2.26	0.00	C12H22O11	M-H	341.109	341.108	-1.6478 (ppm)	0	0	N/A	Method	True	Pass	Confirmed
maltose_sucrose	2.26	Target Compound	14_F_B_Peat2	26	Processed	T1		Unknown					2279549	20702442	2.23	-0.03	C12H22O11	M-H	341.109	341.108	-1.3794 (ppm)	0	0	N/A	Method	True	Pass	Confirmed
maltose_sucrose	2.26	Target Compound	15_2_B_F_Peat2	27	Processed	T1		Unknown					4472588	42927670	2.26	0.00	C12H22O11	M-H	341.109	341.108	-2.2741 (ppm)	0	0	N/A	Method	True	Pass	Confirmed
maltose_sucrose	2.26	Target Compound	15_B_F_Peat2	28	Processed	T1		Unknown					4132015	42834055	2.24	-0.02	C12H22O11	M-H	341.109	341.108	-2.2741 (ppm)	0	0	N/A	Method	True	Pass	Confirmed
maltose_sucrose	2.26	Target Compound	16_2_B_F_Peat2	29	Processed	T1		Unknown					2127971	18763619	2.24	-0.02	C12H22O11	M-H	341.109	341.108	-1.8267 (ppm)	0	0	N/A	Method	True	Pass	Confirmed
maltose_sucrose	2.26	Target Compound	16_B_F_Peat2	30	Processed	T1		Unknown					2148706	20094322	2.24	-0.02	C12H22O11	M-H	341.109	341.108	-2.0951 (ppm)	0	0	N/A	Method	True	Pass	Confirmed
maltose_sucrose	2.26	Target Compound	17_2_X_B_Peat2	31	Processed	T1		Unknown					4688045	43426320	2.25	-0.01	C12H22O11	M-H	341.109	341.108	-2.0057 (ppm)	0	0	N/A	Method	True	Pass	Confirmed
maltose_sucrose	2.26	Target Compound	17_X_B_Peat2	32	Processed	T1		Unknown					4467369	42687856	2.25	-0.01	C12H22O11	M-H	341.109	341.108	-2.5425 (ppm)	0	0	N/A	Method	True	Pass	Confirmed
maltose_sucrose	2.26	Target Compound	18_2_X_B_Peat2	33	Processed	T1		Unknown					2363554	19489015	2.26	0.00	C12H22O11	M-H	341.109	341.108	-1.8267 (ppm)	0	0	N/A	Method	True	Pass	Confirmed
maltose_sucrose	2.26	Target Compound	18_X_B_Peat2	34	Processed	T1		Unknown					2165989	21340738	2.25	-0.01	C12H22O11	M-H	341.109	341.108	-2.0951 (ppm)	0	0	N/A	Method	True	Pass	Confirmed
maltose_sucrose	2.26	Target Compound	19_2_X_F_Peat2	35	Processed	T1		Unknown					4687756	42572335	2.23	-0.03	C12H22O11	M-H	341.109	341.108	-2.2741 (ppm)	0	0	N/A	Method	True	Pass	Confirmed
maltose_sucrose	2.26	Target Compound	19_X_F_Peat2	36	Processed	T1		Unknown					4133183	40626825	2.26	0.00	C12H22O11	M-H	341.109	341.108	-2.2741 (ppm)	0	0	N/A	Method	True	Pass	Confirmed
maltose_sucrose	2.26	Target Compound	20_2_X_F_Peat2	37	Processed	T1		Unknown					2287193	22061848	2.26	0.00	C12H22O11	M-H	341.109	341.108	-1.4689 (ppm)	0	0	N/A	Method	True	Pass	Confirmed
maltose_sucrose	2.26	Target Compound	20_X_F_Peat2	38	Processed	T1		Unknown					2114805	20741831	2.25	-0.01	C12H22O11	M-H	341.109	341.108	-2.0057 (ppm)	0	0	N/A	Method	True	Pass	Confirmed
maltose_sucrose	2.26	Target Compound	21_2_X_BF_Peat2	39	Processed	T1		Unknown					4544538	42591248	2.25	-0.01	C12H22O11	M-H	341.109	341.108	-2.4530 (ppm)	0	0	N/A	Method	True	Pass	Confirmed
maltose_sucrose	2.26	Target Compound	21_X_BF_Peat2	40	Processed	T1		Unknown					4117566	37732831	2.26	0.00	C12H22O11	M-H	341.109	341.108	-2.0951 (ppm)	0	0	N/A	Method	True	Pass	Confirmed
maltose_sucrose	2.26	Target Compound	22_2_X_BF_Peat2	41	Processed	T1		Unknown					2323886	21012882	2.26	0.00	C12H22O11	M-H	341.109	341.108	-1.5583 (ppm)	0	0	N/A	Method	True	Pass	Confirmed
maltose_sucrose	2.26	Target Compound	22_X_BF_Peat2	42	Processed	T1		Unknown					1985467	18791621	2.25	-0.01	C12H22O11	M-H	341.109	341.108	-1.5583 (ppm)	0	0	N/A	Method	True	Pass	Confirmed
maltose_sucrose	2.26	Target Compound	23_2_X_X_Peat2	43	Processed	T1		Unknown					4249494	40440174	2.25	-0.01	C12H22O11	M-H	341.109	341.108	-2.2741 (ppm)	0	0	N/A	Method	True	Pass	Confirmed
maltose_sucrose	2.26	Target Compound	23_X_X_Peat2	44	Processed	T1		Unknown					4318666	40390377	2.26	0.00	C12H22O11	M-H	341.109	341.108	-1.7373 (ppm)	0	0	N/A	Method	True	Pass	Confirmed
maltose_sucrose	2.26	Target Compound	24_2_X_X_Peat2	45	Processed	T1		Unknown					2362046	20344261	2.23	-0.03	C12H22O11	M-H	341.109	341.108	-1.4689 (ppm)	0	0	N/A	Method	True	Pass	Confirmed
maltose_sucrose	2.26	Target Compound	24_X_X_Peat2	46	Processed	T1		Unknown					2112180	20380151	2.24	-0.02	C12H22O11	M-H	341.109	341.108	-1.9162 (ppm)	0	0	N/A	Method	True	Pass	Confirmed
maltose_sucrose	2.26	Target Compound	25_2_F_B_Peat3	47	Processed	T1		Unknown					4082025	38054620	2.27	0.01	C12H22O11	M-H	341.109	341.108	-2.7214 (ppm)	0	0	N/A	Method	True	Pass	Confirmed
maltose_sucrose	2.26	Target Compound	25_F_B_Peat3	48	Processed	T1		Unknown					3290167	32370536	2.26	0.00	C12H22O11	M-H	341.109	341.108	-1.8267 (ppm)	0	0	N/A	Method	True	Pass	Confirmed
maltose_sucrose	2.26	Target Compound	26_2_F_B_Peat3	49	Processed	T1		Unknown					2165858	20080247	2.26	0.00	C12H22O11	M-H	341.109	341.108	-1.2005 (ppm)	0	0	N/A	Method	True	Pass	Confirmed
maltose_sucrose	2.26	Target Compound	26_F_B_Peat3	50	Processed	T1		Unknown					2545303	21829534	2.24	-0.02	C12H22O11	M-H	341.109	341.108	-1.4689 (ppm)	0	0	N/A	Method	True	Pass	Confirmed
maltose_sucrose	2.26	Target Compound	27_2_B_F_Peat3	51	Processed	T1		Unknown					4000228	35137795	2.25	-0.01	C12H22O11	M-H	341.109	341.108	-2.0057 (ppm)	0	0	N/A	Method	True	Pass	Confirmed
maltose_sucrose	2.26	Target Compound	27_B_F_Peat3	52	Processed	T1		Unknown					3427797	33234820	2.24	-0.02	C12H22O11	M-H	341.109	341.108	-2.2741 (ppm)	0	0	N/A	Method	True	Pass	Confirmed
maltose_sucrose	2.26	Target Compound	28_2_B_F_Peat3	53	Processed	T1		Unknown					2085486	20134261	2.25	-0.01	C12H22O11	M-H	341.109	341.108	-1.8267 (ppm)	0	0	N/A	Method	True	Pass	Confirmed
maltose_sucrose	2.26	Target Compound	28_B_F_Peat3	54	Processed	T1		Unknown					1952452	18653773	2.25	-0.01	C12H22O11	M-H	341.109	341.108	-1.7373 (ppm)	0	0	N/A	Method	True	Pass	Confirmed
maltose_sucrose	2.26	Target Compound	30_2_X_B_Peat3	55	Processed	T1		Unknown					3602424	32214498	2.25	-0.01	C12H22O11	M-H	341.109	341.108	-1.7373 (ppm)	0	0	N/A	Method	True	Pass	Confirmed
maltose_sucrose	2.26	Target Compound	30_X_B_Peat3	56	Processed	T1		Unknown					3452325	32850916	2.26	0.00	C12H22O11	M-H	341.109	341.108	-2.7214 (ppm)	0	0	N/A	Method	True	Pass	Confirmed
maltose_sucrose	2.26	Target Compound	31_2_X_F_Peat3	57	Processed	T1		Unknown					2568215	23178407	2.26	0.00	C12H22O11	M-H	341.109	341.108	-1.9162 (ppm)	0	0	N/A	Method	True	Pass	Confirmed
maltose_sucrose	2.26	Target Compound	31_X_F_Peat3	58	Processed	T1		Unknown					2021562	19402692	2.26	0.00	C12H22O11	M-H	341.109	341.108	-1.9162 (ppm)	0	0	N/A	Method	True	Pass	Confirmed
maltose_sucrose	2.26	Target Compound	32_2_X_F_Peat3	59	Processed	T1		Unknown					4233026	36241592	2.25	-0.01	C12H22O11	M-H	341.109	341.108	-2.3635 (ppm)	0	0	N/A	Method	True	Pass	Confirmed
maltose_sucrose	2.26	Target Compound	32_X_F_Peat3	60	Processed	T1		Unknown					3517413	30833672	2.24	-0.02	C12H22O11	M-H	341.109	341.108	-1.9162 (ppm)	0	0	N/A	Method	True	Pass	Confirmed
maltose_sucrose	2.26	Target Compound	33_2_X_BF_Peat3	61	Processed	T1		Unknown					2142853	19583562	2.24	-0.02	C12H22O11	M-H	341.109	341.108	-1.4689 (ppm)	0	0	N/A	Method	True	Pass	Confirmed
maltose_sucrose	2.26	Target Compound	33_X_BF_Peat3	62	Processed	T1		Unknown					2333818	19854266	2.26	0.00	C12H22O11	M-H	341.109	341.108	-1.6478 (ppm)	0	0	N/A	Method	True	Pass	Confirmed
maltose_sucrose	2.26	Target Compound	34_2_X_BF_Peat3	63	Processed	T1		Unknown					4215345	39395631	2.25	-0.01	C12H22O11	M-H	341.109	341.108	-2.4530 (ppm)	0	0	N/A	Method	True	Pass	Confirmed
maltose_sucrose	2.26	Target Compound	34_X_BF_Peat3	64	Processed	T1		Unknown					3919612	35876481	2.26	0.00	C12H22O11	M-H	341.109	341.108	-1.9162 (ppm)	0	0	N/A	Method	True	Pass	Confirmed
maltose_sucrose	2.26	Target Compound	35_2_X_X_Peat3	65	Processed	T1		Unknown					2462136	21575756	2.25	-0.01	C12H22O11	M-H	341.109	341.108	-1.7373 (ppm)	0	0	N/A	Method	True	Pass	Confirmed
maltose_sucrose	2.26	Target Compound	35_X_X_Peat3	66	Processed	T1		Unknown					2381524	21359408	2.25	-0.01	C12H22O11	M-H	341.109	341.108	-1.9162 (ppm)	0	0	N/A	Method	True	Pass	Confirmed
maltose_sucrose	2.26	Target Compound	36_2_X_X_Peat3	67	Processed	T1		Unknown					3876650	35389148	2.26	0.00	C12H22O11	M-H	341.109	341.108	-2.1846 (ppm)	0	0	N/A	Method	True	Pass	Confirmed
maltose_sucrose	2.26	Target Compound	36_X_X_Peat3	68	Processed	T1		Unknown					3397624	32323904	2.26	0.00	C12H22O11	M-H	341.109	341.108	-2.0057 (ppm)	0	0	N/A	Method	True	Pass	Confirmed
maltose_sucrose	2.26	Target Compound	37_2_F_B_Peat4	69	Processed	T1		Unknown					2388482	22863701	2.26	0.00	C12H22O11	M-H	341.109	341.108	-1.5583 (ppm)	0	0	N/A	Method	True	Pass	Confirmed
maltose_sucrose	2.26	Target Compound	37_F_B_Peat4	70	Processed	T1		Unknown					2721188	22987495	2.25	-0.01	C12H22O11	M-H	341.109	341.108	-1.6478 (ppm)	0	0	N/A	Method	True	Pass	Confirmed
maltose_sucrose	2.26	Target Compound	39_2_B_F_Peat4	71	Processed	T1		Unknown					4155216	34115426	2.25	-0.01	C12H22O11	M-H	341.109	341.108	-2.3635 (ppm)	0	0	N/A	Method	True	Pass	Confirmed
maltose_sucrose	2.26	Target Compound	39_B_F_Peat4	72	Processed	T1		Unknown					3171606	30168954	2.26	0.00	C12H22O11	M-H	341.109	341.108	-2.0951 (ppm)	0	0	N/A	Method	True	Pass	Confirmed
maltose_sucrose	2.26	Target Compound	40_2_F_B_Peat4	73	Processed	T1		Unknown					2211762	20749670	2.25	-0.01	C12H22O11	M-H	341.109	341.108	-1.5583 (ppm)	0	0	N/A	Method	True	Pass	Confirmed
maltose_sucrose	2.26	Target Compound	40_B_F_Peat4	74	Processed	T1		Unknown					2289660	21572723	2.25	-0.01	C12H22O11	M-H	341.109	341.108	-1.9162 (ppm)	0	0	N/A	Method	True	Pass	Confirmed
maltose_sucrose	2.26	Target Compound	41_2_X_B_Peat4	75	Processed	T1		Unknown					2994445	28701324	2.26	0.00	C12H22O11	M-H	341.109	341.108	-2.0951 (ppm)	0	0	N/A	Method	True	Pass	Confirmed
maltose_sucrose	2.26	Target Compound	41_X_B_Peat4	76	Processed	T1		Unknown					2948900	28472148	2.24	-0.02	C12H22O11	M-H	341.109	341.108	-2.0951 (ppm)	0	0	N/A	Method	True	Pass	Confirmed
maltose_sucrose	2.26	Target Compound	42_2_X_B_Peat4	77	Processed	T1		Unknown					2531984	22383296	2.24	-0.02	C12H22O11	M-H	341.109	341.108	-1.8267 (ppm)	0	0	N/A	Method	True	Pass	Confirmed
maltose_sucrose	2.26	Target Compound	42_X_B_Peat4	78	Processed	T1		Unknown					2492841	22552289	2.25	-0.01	C12H22O11	M-H	341.109	341.108	-2.0057 (ppm)	0	0	N/A	Method	True	Pass	Confirmed
maltose_sucrose	2.26	Target Compound	43_2_X_F_Peat4	79	Processed	T1		Unknown					2726627	23239429	2.24	-0.02	C12H22O11	M-H	341.109	341.108	-2.1846 (ppm)	0	0	N/A	Method	True	Pass	Confirmed
maltose_sucrose	2.26	Target Compound	43_X_F_Peat4	80	Processed	T1		Unknown					3362054	31027992	2.26	0.00	C12H22O11	M-H	341.109	341.108	-2.2741 (ppm)	0	0	N/A	Method	True	Pass	Confirmed
maltose_sucrose	2.26	Target Compound	44_2_X_F_Peat4	81	Processed	T1		Unknown					3892587	34943463	2.23	-0.03	C12H22O11	M-H	341.109	341.108	-2.0057 (ppm)	0	0	N/A	Method	True	Pass	Confirmed
maltose_sucrose	2.26	Target Compound	44_X_F_Peat4	82	Processed	T1		Unknown					2550358	23084886	2.24	-0.02	C12H22O11	M-H	341.109	341.108	-1.4689 (ppm)	0	0	N/A	Method	True	Pass	Confirmed
maltose_sucrose	2.26	Target Compound	45_2_X_BF_Peat4	83	Processed	T1		Unknown					2533714	22669449	2.25	-0.01	C12H22O11	M-H	341.109	341.108	-1.8267 (ppm)	0	0	N/A	Method	True	Pass	Confirmed
maltose_sucrose	2.26	Target Compound	45_X_BF_Peat4	84	Processed	T1		Unknown					3206722	29313147	2.25	-0.01	C12H22O11	M-H	341.109	341.108	-2.0951 (ppm)	0	0	N/A	Method	True	Pass	Confirmed
maltose_sucrose	2.26	Target Compound	46_2_X_BF_Peat4	85	Processed	T1		Unknown					3213438	30581182	2.26	0.00	C12H22O11	M-H	341.109	341.108	-2.1846 (ppm)	0	0	N/A	Method	True	Pass	Confirmed
maltose_sucrose	2.26	Target Compound	46_X_BF_Peat4	86	Processed	T1		Unknown					2543719	23141250	2.25	-0.01	C12H22O11	M-H	341.109	341.108	-1.9162 (ppm)	0	0	N/A	Method	True	Pass	Confirmed
maltose_sucrose	2.26	Target Compound	47_2_X_X_Peat4	87	Processed	T1		Unknown					2596877	22639643	2.25	-0.01	C12H22O11	M-H	341.109	341.108	-1.9162 (ppm)	0	0	N/A	Method	True	Pass	Confirmed
maltose_sucrose	2.26	Target Compound	47_X_X_Peat4	88	Processed	T1		Unknown					2810631	26932642	2.25	-0.01	C12H22O11	M-H	341.109	341.108	-1.8267 (ppm)	0	0	N/A	Method	True	Pass	Confirmed
maltose_sucrose	2.26	Target Compound	48_2_X_X_Peat4	89	Processed	T1		Unknown					3161518	28462024	2.24	-0.02	C12H22O11	M-H	341.109	341.108	-2.0951 (ppm)	0	0	N/A	Method	True	Pass	Confirmed
maltose_sucrose	2.26	Target Compound	48_X_X_Peat4	90	Processed	T1		Unknown					2304130	21997586	2.25	-0.01	C12H22O11	M-H	341.109	341.108	-1.6478 (ppm)	0	0	N/A	Method	True	Pass	Confirmed
maltose_sucrose	2.26	Target Compound	49_2_F_B_Peat_Plant1	91	Processed	T1		Unknown					1695602	15714877	2.25	-0.01	C12H22O11	M-H	341.109	341.108	-2.0951 (ppm)	0	0	N/A	Method	True	Pass	Confirmed
maltose_sucrose	2.26	Target Compound	49_F_B_Peat_Plant1	92	Processed	T1		Unknown					2239684	20788403	2.26	0.00	C12H22O11	M-H	341.109	341.108	-1.9162 (ppm)	0	0	N/A	Method	True	Pass	Confirmed
maltose_sucrose	2.26	Target Compound	50_2_F_B_Peat_Plant1	93	Processed	T1		Unknown					3579441	28416603	2.25	-0.01	C12H22O11	M-H	341.109	341.108	-2.2741 (ppm)	0	0	N/A	Method	True	Pass	Confirmed
maltose_sucrose	2.26	Target Compound	50_F_B_Peat_Plant1	94	Processed	T1		Unknown					1890180	17657730	2.25	-0.01	C12H22O11	M-H	341.109	341.109	-1.1110 (ppm)	0	0	N/A	Method	True	Pass	Confirmed
maltose_sucrose	2.26	Target Compound	51_2_B_F_Peat_Plant1	95	Processed	T1		Unknown					2443873	21046345	2.26	0.00	C12H22O11	M-H	341.109	341.108	-1.4689 (ppm)	0	0	N/A	Method	True	Pass	Confirmed
maltose_sucrose	2.26	Target Compound	51_B_F_Peat_Plant1	96	Processed	T1		Unknown					2339843	20543935	2.24	-0.02	C12H22O11	M-H	341.109	341.108	-2.4530 (ppm)	0	0	N/A	Method	True	Pass	Confirmed
maltose_sucrose	2.26	Target Compound	52_2_B_F_Peat_Plant1	97	Processed	T1		Unknown					2142222	20466325	2.25	-0.01	C12H22O11	M-H	341.109	341.108	-1.5583 (ppm)	0	0	N/A	Method	True	Pass	Confirmed
maltose_sucrose	2.26	Target Compound	52_B_F_Peat_Plant1	98	Processed	T1		Unknown					1961445	18179053	2.25	-0.01	C12H22O11	M-H	341.109	341.108	-1.2899 (ppm)	0	0	N/A	Method	True	Pass	Confirmed
maltose_sucrose	2.26	Target Compound	53_2_X_B_Peat_Plant1	99	Processed	T1		Unknown					1956978	17500351	2.25	-0.01	C12H22O11	M-H	341.109	341.108	-1.4689 (ppm)	0	0	N/A	Method	True	Pass	Confirmed
maltose_sucrose	2.26	Target Compound	53_X_B_Peat_Plant1	100	Processed	T1		Unknown					1790246	17830913	2.25	-0.01	C12H22O11	M-H	341.109	341.108	-1.8267 (ppm)	0	0	N/A	Method	True	Pass	Confirmed
maltose_sucrose	2.26	Target Compound	54_2_X_B_Peat_Plant1	101	Processed	T1		Unknown					2532625	21710628	2.25	-0.01	C12H22O11	M-H	341.109	341.108	-1.9162 (ppm)	0	0	N/A	Method	True	Pass	Confirmed
maltose_sucrose	2.26	Target Compound	54_X_B_Peat_Plant1	102	Processed	T1		Unknown					1849970	16337495	2.27	0.01	C12H22O11	M-H	341.109	341.108	-1.8267 (ppm)	0	0	N/A	Method	True	Pass	Confirmed
maltose_sucrose	2.26	Target Compound	55_2_X_F_Peat_Plant1	103	Processed	T1		Unknown					2150828	18769464	2.24	-0.02	C12H22O11	M-H	341.109	341.108	-2.1846 (ppm)	0	0	N/A	Method	True	Pass	Confirmed
maltose_sucrose	2.26	Target Compound	55_X_F_Peat_Plant1	104	Processed	T1		Unknown					1951169	18119558	2.26	0.00	C12H22O11	M-H	341.109	341.108	-2.0951 (ppm)	0	0	N/A	Method	True	Pass	Confirmed
maltose_sucrose	2.26	Target Compound	56_2_X_F_Peat_Plant1	105	Processed	T1		Unknown					2230942	20306434	2.26	0.00	C12H22O11	M-H	341.109	341.108	-1.7373 (ppm)	0	0	N/A	Method	True	Pass	Confirmed
maltose_sucrose	2.26	Target Compound	56_X_F_Peat_Plant1	106	Processed	T1		Unknown					2007233	19502715	2.26	0.00	C12H22O11	M-H	341.109	341.108	-2.0951 (ppm)	0	0	N/A	Method	True	Pass	Confirmed
maltose_sucrose	2.26	Target Compound	58_2_X_BF_Peat_Plant1	107	Processed	T1		Unknown					2197694	19130083	2.24	-0.02	C12H22O11	M-H	341.109	341.108	-1.7373 (ppm)	0	0	N/A	Method	True	Pass	Confirmed
maltose_sucrose	2.26	Target Compound	58_X_BF_Peat_Plant1	108	Processed	T1		Unknown					2187550	19359190	2.25	-0.01	C12H22O11	M-H	341.109	341.108	-1.2005 (ppm)	0	0	N/A	Method	True	Pass	Confirmed
maltose_sucrose	2.26	Target Compound	59_2_X_X_Peat_Plant1	109	Processed	T1		Unknown					2174724	19707127	2.24	-0.02	C12H22O11	M-H	341.109	341.108	-1.7373 (ppm)	0	0	N/A	Method	True	Pass	Confirmed
maltose_sucrose	2.26	Target Compound	59_X_X_Peat_Plant1	110	Processed	T1		Unknown					1987091	18327975	2.24	-0.02	C12H22O11	M-H	341.109	341.108	-2.0951 (ppm)	0	0	N/A	Method	True	Pass	Confirmed
maltose_sucrose	2.26	Target Compound	60_2_X_X_Peat_Plant1	111	Processed	T1		Unknown					1877464	18343771	2.26	0.00	C12H22O11	M-H	341.109	341.108	-1.8267 (ppm)	0	0	N/A	Method	True	Pass	Confirmed
maltose_sucrose	2.26	Target Compound	60_X_X_Peat_Plant1	112	Processed	T1		Unknown					2057379	19109896	2.25	-0.01	C12H22O11	M-H	341.109	341.108	-1.2899 (ppm)	0	0	N/A	Method	True	Pass	Confirmed
maltose_sucrose	2.26	Target Compound	61_2_F_B_Peat_Plant2	113	Processed	T1		Unknown					2404270	20830394	2.24	-0.02	C12H22O11	M-H	341.109	341.108	-1.4689 (ppm)	0	0	N/A	Method	True	Pass	Confirmed
maltose_sucrose	2.26	Target Compound	61_F_B_Peat_Plant2	114	Processed	T1		Unknown					1799919	17608503	2.24	-0.02	C12H22O11	M-H	341.109	341.108	-1.3794 (ppm)	0	0	N/A	Method	True	Pass	Confirmed
maltose_sucrose	2.26	Target Compound	62_2_F_B_Peat_Plant2	115	Processed	T1		Unknown					2329825	20142152	2.24	-0.02	C12H22O11	M-H	341.109	341.108	-1.6478 (ppm)	0	0	N/A	Method	True	Pass	Confirmed
maltose_sucrose	2.26	Target Compound	62_F_B_Peat_Plant2	116	Processed	T1		Unknown					1957952	18186191	2.25	-0.01	C12H22O11	M-H	341.109	341.108	-1.7373 (ppm)	0	0	N/A	Method	True	Pass	Confirmed
maltose_sucrose	2.26	Target Compound	63_2_B_F_Peat_Plant2	117	Processed	T1		Unknown					1911461	18302440	2.25	-0.01	C12H22O11	M-H	341.109	341.108	-1.3794 (ppm)	0	0	N/A	Method	True	Pass	Confirmed
maltose_sucrose	2.26	Target Compound	63_B_F_Peat_Plant2	118	Processed	T1		Unknown					1969990	18671316	2.25	-0.01	C12H22O11	M-H	341.109	341.108	-1.6478 (ppm)	0	0	N/A	Method	True	Pass	Confirmed
maltose_sucrose	2.26	Target Compound	64_2_B_F_Peat_Plant2	119	Processed	T1		Unknown					1884872	18339540	2.25	-0.01	C12H22O11	M-H	341.109	341.108	-1.8267 (ppm)	0	0	N/A	Method	True	Pass	Confirmed
maltose_sucrose	2.26	Target Compound	64_B_F_Peat_Plant2	120	Processed	T1		Unknown					2744451	24193586	2.25	-0.01	C12H22O11	M-H	341.109	341.108	-1.5583 (ppm)	0	0	N/A	Method	True	Pass	Confirmed
maltose_sucrose	2.26	Target Compound	65_2_X_B_Peat_Plant2	121	Processed	T1		Unknown					1991641	17908963	2.25	-0.01	C12H22O11	M-H	341.109	341.108	-1.8267 (ppm)	0	0	N/A	Method	True	Pass	Confirmed
maltose_sucrose	2.26	Target Compound	65_X_B_Peat_Plant2	122	Processed	T1		Unknown					2101221	20239529	2.24	-0.02	C12H22O11	M-H	341.109	341.108	-2.0951 (ppm)	0	0	N/A	Method	True	Pass	Confirmed
maltose_sucrose	2.26	Target Compound	66_2_X_B_Peat_Plant2	123	Processed	T1		Unknown					2031644	19556122	2.27	0.01	C12H22O11	M-H	341.109	341.108	-1.2899 (ppm)	0	0	N/A	Method	True	Pass	Confirmed
maltose_sucrose	2.26	Target Compound	66_X_B_Peat_Plant2	124	Processed	T1		Unknown					2190291	20819980	2.25	-0.01	C12H22O11	M-H	341.109	341.108	-2.0057 (ppm)	0	0	N/A	Method	True	Pass	Confirmed
maltose_sucrose	2.26	Target Compound	67_2_X_F_Peat_Plant2	125	Processed	T1		Unknown					2682036	24082671	2.25	-0.01	C12H22O11	M-H	341.109	341.108	-1.7373 (ppm)	0	0	N/A	Method	True	Pass	Confirmed
maltose_sucrose	2.26	Target Compound	67_X_F_Peat_Plant2	126	Processed	T1		Unknown					2183360	20930484	2.26	0.00	C12H22O11	M-H	341.109	341.108	-2.0951 (ppm)	0	0	N/A	Method	True	Pass	Confirmed
maltose_sucrose	2.26	Target Compound	68_2_X_F_Peat_Plant2	127	Processed	T1		Unknown					2442095	22111483	2.26	0.00	C12H22O11	M-H	341.109	341.108	-2.0057 (ppm)	0	0	N/A	Method	True	Pass	Confirmed
maltose_sucrose	2.26	Target Compound	68_X_F_Peat_Plant2	128	Processed	T1		Unknown					2034721	19492487	2.26	0.00	C12H22O11	M-H	341.109	341.108	-1.4689 (ppm)	0	0	N/A	Method	True	Pass	Confirmed
maltose_sucrose	2.26	Target Compound	69_2_X_BF_Peat_Plant2	129	Processed	T1		Unknown					2095293	19101601	2.25	-0.01	C12H22O11	M-H	341.109	341.108	-1.6478 (ppm)	0	0	N/A	Method	True	Pass	Confirmed
maltose_sucrose	2.26	Target Compound	69_X_BF_Peat_Plant2	130	Processed	T1		Unknown					2287485	20380696	2.26	0.00	C12H22O11	M-H	341.109	341.108	-1.9162 (ppm)	0	0	N/A	Method	True	Pass	Confirmed
maltose_sucrose	2.26	Target Compound	70_2_X_BF_Peat_Plant2	131	Processed	T1		Unknown					1809059	17304445	2.25	-0.01	C12H22O11	M-H	341.109	341.108	-2.0057 (ppm)	0	0	N/A	Method	True	Pass	Confirmed
maltose_sucrose	2.26	Target Compound	70_X_BF_Peat_Plant2	132	Processed	T1		Unknown					1818754	17361669	2.26	0.00	C12H22O11	M-H	341.109	341.108	-2.4530 (ppm)	0	0	N/A	Method	True	Pass	Confirmed
maltose_sucrose	2.26	Target Compound	71_2_X_X_Peat_Plant2	133	Processed	T1		Unknown					1750109	16990592	2.25	-0.01	C12H22O11	M-H	341.109	341.108	-1.3794 (ppm)	0	0	N/A	Method	True	Pass	Confirmed
maltose_sucrose	2.26	Target Compound	71_X_X_Peat_Plant2	134	Processed	T1		Unknown					2343358	21781270	2.25	-0.01	C12H22O11	M-H	341.109	341.108	-2.1846 (ppm)	0	0	N/A	Method	True	Pass	Confirmed
maltose_sucrose	2.26	Target Compound	72_2_X_X_Peat_Plant2	135	Processed	T1		Unknown					2071024	19405509	2.26	0.00	C12H22O11	M-H	341.109	341.108	-2.0951 (ppm)	0	0	N/A	Method	True	Pass	Confirmed
maltose_sucrose	2.26	Target Compound	72_X_X_Peat_Plant2	136	Processed	T1		Unknown					2120372	20677390	2.25	-0.01	C12H22O11	M-H	341.109	341.108	-1.5583 (ppm)	0	0	N/A	Method	True	Pass	Confirmed
maltose_sucrose	2.26	Target Compound	73_F_B_Peat_Plant2	137	Processed	T1		Unknown					2255917	20588110	2.24	-0.02	C12H22O11	M-H	341.109	341.108	-2.0057 (ppm)	0	0	N/A	Method	True	Pass	Confirmed
maltose_sucrose	2.26	Target Compound	74_2_F_B_Peat_Plant3	138	Processed	T1		Unknown					2269714	21010630	2.24	-0.02	C12H22O11	M-H	341.109	341.108	-1.7373 (ppm)	0	0	N/A	Method	True	Pass	Confirmed
maltose_sucrose	2.26	Target Compound	74_F_B_Peat_Plant3	139	Processed	T1		Unknown					2313101	19402217	2.24	-0.02	C12H22O11	M-H	341.109	341.108	-1.6478 (ppm)	0	0	N/A	Method	True	Pass	Confirmed
maltose_sucrose	2.26	Target Compound	75_2_F_B_Peat_Plant3	140	Processed	T1		Unknown					2192938	19462732	2.27	0.01	C12H22O11	M-H	341.109	341.108	-1.8267 (ppm)	0	0	N/A	Method	True	Pass	Confirmed
maltose_sucrose	2.26	Target Compound	75_B_F_Peat_Plant3	141	Processed	T1		Unknown					2249672	20811570	2.25	-0.01	C12H22O11	M-H	341.109	341.108	-1.9162 (ppm)	0	0	N/A	Method	True	Pass	Confirmed
maltose_sucrose	2.26	Target Compound	76_2_B_F_Peat_Plant3	142	Processed	T1		Unknown					2099654	20439121	2.25	-0.01	C12H22O11	M-H	341.109	341.108	-1.3794 (ppm)	0	0	N/A	Method	True	Pass	Confirmed
maltose_sucrose	2.26	Target Compound	76_B_F_Peat_Plant3	143	Processed	T1		Unknown					1738896	16651157	2.25	-0.01	C12H22O11	M-H	341.109	341.108	-2.1846 (ppm)	0	0	N/A	Method	True	Pass	Confirmed
maltose_sucrose	2.26	Target Compound	77_2_B_F_Peat_Plant3	144	Processed	T1		Unknown					1834287	16997775	2.25	-0.01	C12H22O11	M-H	341.109	341.108	-1.5583 (ppm)	0	0	N/A	Method	True	Pass	Confirmed
maltose_sucrose	2.26	Target Compound	77_X_B_Peat_Plant3	145	Processed	T1		Unknown					2539667	23075527	2.24	-0.02	C12H22O11	M-H	341.109	341.108	-2.3635 (ppm)	0	0	N/A	Method	True	Pass	Confirmed
maltose_sucrose	2.26	Target Compound	78_2_X_B_Peat_Plant3	146	Processed	T1		Unknown					2047920	18725987	2.24	-0.02	C12H22O11	M-H	341.109	341.108	-1.8267 (ppm)	0	0	N/A	Method	True	Pass	Confirmed
maltose_sucrose	2.26	Target Compound	78_X_B_Peat_Plant3	147	Processed	T1		Unknown					1988025	16520698	2.25	-0.01	C12H22O11	M-H	341.109	341.108	-1.4689 (ppm)	0	0	N/A	Method	True	Pass	Confirmed
maltose_sucrose	2.26	Target Compound	79_2_X_B_Peat_Plant3	148	Processed	T1		Unknown					1673254	15349610	2.27	0.01	C12H22O11	M-H	341.109	341.108	-1.7373 (ppm)	0	0	N/A	Method	True	Pass	Confirmed
maltose_sucrose	2.26	Target Compound	79_X_F_Peat_Plant3	149	Processed	T1		Unknown					1622890	15481273	2.26	0.00	C12H22O11	M-H	341.109	341.108	-1.5583 (ppm)	0	0	N/A	Method	True	Pass	Confirmed
maltose_sucrose	2.26	Target Compound	80_X_F_Peat_Plant3	150	Processed	T1		Unknown					2319238	20920820	2.24	-0.02	C12H22O11	M-H	341.109	341.108	-2.2741 (ppm)	0	0	N/A	Method	True	Pass	Confirmed
maltose_sucrose	2.26	Target Compound	81_2_X_F_Peat_Plant3	151	Processed	T1		Unknown					2282968	20478918	2.25	-0.01	C12H22O11	M-H	341.109	341.108	-1.4689 (ppm)	0	0	N/A	Method	True	Pass	Confirmed
maltose_sucrose	2.26	Target Compound	81_X_BF_Peat_Plant3	152	Processed	T1		Unknown					2344728	21413691	2.24	-0.02	C12H22O11	M-H	341.109	341.108	-1.7373 (ppm)	0	0	N/A	Method	True	Pass	Confirmed
maltose_sucrose	2.26	Target Compound	82_2_X_BF_Peat_Plant3	153	Processed	T1		Unknown					2159292	19718802	2.25	-0.01	C12H22O11	M-H	341.109	341.108	-1.9162 (ppm)	0	0	N/A	Method	True	Pass	Confirmed
maltose_sucrose	2.26	Target Compound	82_X_BF_Peat_Plant3	154	Processed	T1		Unknown					1752290	16526496	2.25	-0.01	C12H22O11	M-H	341.109	341.108	-1.5583 (ppm)	0	0	N/A	Method	True	Pass	Confirmed
maltose_sucrose	2.26	Target Compound	83_2_X_BF_Peat_Plant3	155	Processed	T1		Unknown					1746151	16580530	2.26	0.00	C12H22O11	M-H	341.109	341.108	-2.1846 (ppm)	0	0	N/A	Method	True	Pass	Confirmed
maltose_sucrose	2.26	Target Compound	83_X_X_Peat_Plant3	156	Processed	T1		Unknown					2404866	22190618	2.25	-0.01	C12H22O11	M-H	341.109	341.108	-1.5583 (ppm)	0	0	N/A	Method	True	Pass	Confirmed
maltose_sucrose	2.26	Target Compound	84_2_X_X_Peat_Plant3	157	Processed	T1		Unknown					2197956	20306636	2.25	-0.01	C12H22O11	M-H	341.109	341.109	-1.1110 (ppm)	0	0	N/A	Method	True	Pass	Confirmed
maltose_sucrose	2.26	Target Compound	84_X_X_Peat_Plant3	158	Processed	T1		Unknown					1725923	16570337	2.27	0.01	C12H22O11	M-H	341.109	341.108	-1.3794 (ppm)	0	0	N/A	Method	True	Pass	Confirmed
maltose_sucrose	2.26	Target Compound	85_2_X_X_Peat_Plant3	159	Processed	T1		Unknown					1797778	16483665	2.24	-0.02	C12H22O11	M-H	341.109	341.108	-2.2741 (ppm)	0	0	N/A	Method	True	Pass	Confirmed
maltose_sucrose	2.26	Target Compound	85_F_B_Peat_Plant3	160	Processed	T1		Unknown					2363029	21627905	2.25	-0.01	C12H22O11	M-H	341.109	341.108	-2.0951 (ppm)	0	0	N/A	Method	True	Pass	Confirmed
maltose_sucrose	2.26	Target Compound	86_2_F_B_Peat_Plant4	161	Processed	T1		Unknown					1763286	16976167	2.25	-0.01	C12H22O11	M-H	341.109	341.108	-2.0057 (ppm)	0	0	N/A	Method	True	Pass	Confirmed
maltose_sucrose	2.26	Target Compound	86_F_B_Peat_Plant4	162	Processed	T1		Unknown					1766110	15625252	2.24	-0.02	C12H22O11	M-H	341.109	341.108	-1.8267 (ppm)	0	0	N/A	Method	True	Pass	Confirmed
maltose_sucrose	2.26	Target Compound	87_2_F_B_Peat_Plant4	163	Processed	T1		Unknown					1289620	11893089	2.27	0.01	C12H22O11	M-H	341.109	341.108	-1.8267 (ppm)	0	0	N/A	Method	True	Pass	Confirmed
maltose_sucrose	2.26	Target Compound	87_B_F_Peat_Plant4	164	Processed	T1		Unknown					2225938	20746390	2.26	0.00	C12H22O11	M-H	341.109	341.108	-1.7373 (ppm)	0	0	N/A	Method	True	Pass	Confirmed
maltose_sucrose	2.26	Target Compound	88_2_B_F_Peat_Plant4	165	Processed	T1		Unknown					2050024	18206989	2.24	-0.02	C12H22O11	M-H	341.109	341.108	-1.2899 (ppm)	0	0	N/A	Method	True	Pass	Confirmed
maltose_sucrose	2.26	Target Compound	88_B_F_Peat_Plant4	166	Processed	T1		Unknown					1997004	18166673	2.28	0.02	C12H22O11	M-H	341.109	341.108	-1.9162 (ppm)	0	0	N/A	Method	True	Pass	Confirmed
maltose_sucrose	2.26	Target Compound	89_2_B_F_Peat_Plant4	167	Processed	T1		Unknown					1399786	13480522	2.25	-0.01	C12H22O11	M-H	341.109	341.108	-1.3794 (ppm)	0	0	N/A	Method	True	Pass	Confirmed
maltose_sucrose	2.26	Target Compound	89_X_B_Peat_Plant4	168	Processed	T1		Unknown					2349809	22131864	2.26	0.00	C12H22O11	M-H	341.109	341.108	-2.0057 (ppm)	0	0	N/A	Method	True	Pass	Confirmed
maltose_sucrose	2.26	Target Compound	90_2_X_B_Peat_Plant4	169	Processed	T1		Unknown					1668704	15951955	2.24	-0.02	C12H22O11	M-H	341.109	341.108	-1.7373 (ppm)	0	0	N/A	Method	True	Pass	Confirmed
maltose_sucrose	2.26	Target Compound	90_X_B_Peat_Plant4	170	Processed	T1		Unknown					1787341	15618948	2.24	-0.02	C12H22O11	M-H	341.109	341.108	-1.6478 (ppm)	0	0	N/A	Method	True	Pass	Confirmed
maltose_sucrose	2.26	Target Compound	91_2_X_B_Peat_Plant4	171	Processed	T1		Unknown					1538287	14458980	2.25	-0.01	C12H22O11	M-H	341.109	341.108	-2.0057 (ppm)	0	0	N/A	Method	True	Pass	Confirmed
maltose_sucrose	2.26	Target Compound	91_X_F_Peat_Plant4	172	Processed	T1		Unknown					2187476	21634605	2.25	-0.01	C12H22O11	M-H	341.109	341.108	-1.5583 (ppm)	0	0	N/A	Method	True	Pass	Confirmed
maltose_sucrose	2.26	Target Compound	92_2_X_F_Peat_Plant4	173	Processed	T1		Unknown					1719044	16628320	2.24	-0.02	C12H22O11	M-H	341.109	341.109	-1.1110 (ppm)	0	0	N/A	Method	True	Pass	Confirmed
maltose_sucrose	2.26	Target Compound	92_X_F_Peat_Plant4	174	Processed	T1		Unknown					1730325	15902867	2.25	-0.01	C12H22O11	M-H	341.109	341.108	-1.5583 (ppm)	0	0	N/A	Method	True	Pass	Confirmed
maltose_sucrose	2.26	Target Compound	93_2_X_F_Peat_Plant4	175	Processed	T1		Unknown					1457665	14437458	2.26	0.00	C12H22O11	M-H	341.109	341.108	-2.3635 (ppm)	0	0	N/A	Method	True	Pass	Confirmed
maltose_sucrose	2.26	Target Compound	93_X_BF_Peat_Plant4	176	Processed	T1		Unknown					2401108	20828011	2.23	-0.03	C12H22O11	M-H	341.109	341.108	-1.7373 (ppm)	0	0	N/A	Method	True	Pass	Confirmed
maltose_sucrose	2.26	Target Compound	94_2_X_BF_Peat_Plant4	177	Processed	T1		Unknown					1565627	14501475	2.26	0.00	C12H22O11	M-H	341.109	341.108	-1.3794 (ppm)	0	0	N/A	Method	True	Pass	Confirmed
maltose_sucrose	2.26	Target Compound	94_X_BF_Peat_Plant4	178	Processed	T1		Unknown					2033942	19179226	2.25	-0.01	C12H22O11	M-H	341.109	341.108	-1.7373 (ppm)	0	0	N/A	Method	True	Pass	Confirmed
maltose_sucrose	2.26	Target Compound	95_2_X_BF_peat_Plant4	179	Processed	T1		Unknown					1649666	16224219	2.26	0.00	C12H22O11	M-H	341.109	341.108	-1.5583 (ppm)	0	0	N/A	Method	True	Pass	Confirmed
maltose_sucrose	2.26	Target Compound	96_2_X_X_Peat_Plant4	180	Processed	T1		Unknown					1587704	13830667	2.24	-0.02	C12H22O11	M-H	341.109	341.108	-2.0057 (ppm)	0	0	N/A	Method	True	Pass	Confirmed
maltose_sucrose	2.26	Target Compound	96_X_X_Peat_Plant4	181	Processed	T1		Unknown					2117887	19918158	2.24	-0.02	C12H22O11	M-H	341.109	341.108	-1.4689 (ppm)	0	0	N/A	Method	True	Pass	Confirmed
maltose_sucrose	2.26	Target Compound	Pool_24h_01	182	Processed	T1		Unknown					7530419	71672388	2.25	-0.01	C12H22O11	M-H	341.109	341.108	-2.8109 (ppm)	0	0	N/A	Method	True	Pass	Confirmed
maltose_sucrose	2.26	Target Compound	Pool_24h_02	183	Processed	T1		Unknown					4775426	46940341	2.27	0.01	C12H22O11	M-H	341.109	341.108	-2.2741 (ppm)	0	0	N/A	Method	True	Pass	Confirmed
maltose_sucrose	2.26	Target Compound	Pool_24h_03	184	Processed	T1		Unknown					3177679	29317420	2.25	-0.01	C12H22O11	M-H	341.109	341.108	-2.0057 (ppm)	0	0	N/A	Method	True	Pass	Confirmed
maltose_sucrose	2.26	Target Compound	Pool_24h_04	185	Processed	T1		Unknown					2190435	20599244	2.24	-0.02	C12H22O11	M-H	341.109	341.108	-1.5583 (ppm)	0	0	N/A	Method	True	Pass	Confirmed
maltose_sucrose	2.26	Target Compound	Pool_24h_05	186	Processed	T1		Unknown					2489841	24188435	2.26	0.00	C12H22O11	M-H	341.109	341.108	-1.7373 (ppm)	0	0	N/A	Method	True	Pass	Confirmed
maltose_sucrose	2.26	Target Compound	Pool_62h_01	187	Processed	T1		Unknown					3593081	32832804	2.25	-0.01	C12H22O11	M-H	341.109	341.108	-1.8267 (ppm)	0	0	N/A	Method	True	Pass	Confirmed
maltose_sucrose	2.26	Target Compound	Pool_62h_02	188	Processed	T1		Unknown					2591945	22405885	2.24	-0.02	C12H22O11	M-H	341.109	341.108	-1.8267 (ppm)	0	0	N/A	Method	True	Pass	Confirmed
maltose_sucrose	2.26	Target Compound	Pool_62h_03	189	Processed	T1		Unknown					2166515	19719033	2.27	0.01	C12H22O11	M-H	341.109	341.108	-1.5583 (ppm)	0	0	N/A	Method	True	Pass	Confirmed
maltose_sucrose	2.26	Target Compound	Pool_62h_04	190	Processed	T1		Unknown					2129338	18632329	2.24	-0.02	C12H22O11	M-H	341.109	341.108	-1.9162 (ppm)	0	0	N/A	Method	True	Pass	Confirmed
maltose_sucrose	2.26	Target Compound	Pool_62h_05	191	Processed	T1		Unknown					3041120	26189100	2.23	-0.03	C12H22O11	M-H	341.109	341.108	-1.8267 (ppm)	0	0	N/A	Method	True	Pass	Confirmed
maltose_sucrose	2.26	Target Compound	Std_Mix40_250_01	192	Processed	T1		Unknown					1307385	14269692	2.21	-0.05	C12H22O11	M-H	341.109	341.108	-1.2005 (ppm)	0	0	N/A	Method	True	Pass	Confirmed
maltose_sucrose	2.26	Target Compound	Std_Mix40_250_01_b	193	Processed	T1		Unknown					1683121	18574070	2.2	-0.06	C12H22O11	M-H	341.109	341.109	-.4847 (ppm)	0	0	N/A	Method	True	Pass	Confirmed
maltose_sucrose	2.26	Target Compound	Std_Mix40_250_02	194	Processed	T1		Unknown					756324	8067396	2.19	-0.07	C12H22O11	M-H	341.109	341.108	-1.5583 (ppm)	0	0	N/A	Method	True	Pass	Confirmed
maltose_sucrose	2.26	Target Compound	Std_Mix40_250_03	195	Processed	T1		Unknown					62622	733448	2.19	-0.07	C12H22O11	M-H	341.109	341.108	-1.4689 (ppm)	0	0	N/A	Method	True	Pass	Confirmed
mannitol_sorbitol	2.15	Target Compound	01_2_F_B_Peat1	1	Processed	T1		Unknown					2980557	25051824	2.14	-0.01	C6H14O6	M-H	181.072	181.072	-.2413 (ppm)	0	0	N/A	Method	True	Pass	Confirmed
mannitol_sorbitol	2.15	Target Compound	01_F_B_Peat1	2	Processed	T1		Unknown					592105	5221796	2.14	-0.01	C6H14O6	M-H	181.072	181.072	-.9154 (ppm)	0	0	N/A	Method	True	Pass	Confirmed
mannitol_sorbitol	2.15	Target Compound	02_2_F_B_Peat1	3	Processed	T1		Unknown					117504	968452	2.15	0.00	C6H14O6	M-H	181.072	181.072	-.1570 (ppm)	0	0	N/A	Method	True	Pass	Confirmed
mannitol_sorbitol	2.15	Target Compound	02_F_B_Peat1	4	Processed	T1		Unknown					441081	3374783	2.14	-0.01	C6H14O6	M-H	181.072	181.072	.1801 (ppm)	0	0	N/A	Method	True	Pass	Confirmed
mannitol_sorbitol	2.15	Target Compound	03_2_B_F_Peat1	5	Processed	T1		Unknown					184055	1449768	2.14	-0.01	C6H14O6	M-H	181.072	181.072	-1.0840 (ppm)	0	0	N/A	Method	True	Pass	Confirmed
mannitol_sorbitol	2.15	Target Compound	03_B_F_Peat1	6	Processed	T1		Unknown					1071874	9202150	2.16	0.01	C6H14O6	M-H	181.072	181.072	-.9997 (ppm)	0	0	N/A	Method	True	Pass	Confirmed
mannitol_sorbitol	2.15	Target Compound	04_2_B_F_Peat1	7	Processed	T1		Unknown					102024	805395	2.13	-0.02	C6H14O6	M-H	181.072	181.072	1.4441 (ppm)	0	0	N/A	Method	True	Pass	Confirmed
mannitol_sorbitol	2.15	Target Compound	04_B_F_Peat1	8	Processed	T1		Unknown					683166	5228518	2.16	0.01	C6H14O6	M-H	181.072	181.072	-.0728 (ppm)	0	0	N/A	Method	True	Pass	Confirmed
mannitol_sorbitol	2.15	Target Compound	06_2_X_B_Peat1	9	Processed	T1		Unknown					179400	1280982	2.14	-0.01	C6H14O6	M-H	181.072	181.071	-1.2525 (ppm)	0	0	N/A	Method	True	Pass	Confirmed
mannitol_sorbitol	2.15	Target Compound	06_X_B_Peat1	10	Processed	T1		Unknown					210026	1614030	2.15	0.00	C6H14O6	M-H	181.072	181.072	-.9997 (ppm)	0	0	N/A	Method	True	Pass	Confirmed
mannitol_sorbitol	2.15	Target Compound	07_2_X_F_Peat1	11	Processed	T1		Unknown					217602	1558775	2.16	0.01	C6H14O6	M-H	181.072	181.072	-1.0840 (ppm)	0	0	N/A	Method	True	Pass	Confirmed
mannitol_sorbitol	2.15	Target Compound	07_X_F_Peat1	12	Processed	T1		Unknown					933050	7679145	2.16	0.01	C6H14O6	M-H	181.072	181.072	-.6626 (ppm)	0	0	N/A	Method	True	Pass	Confirmed
mannitol_sorbitol	2.15	Target Compound	08_2_X_F_Peat1	13	Processed	T1		Unknown					126248	1069648	2.14	-0.01	C6H14O6	M-H	181.072	181.072	.1801 (ppm)	0	0	N/A	Method	True	Pass	Confirmed
mannitol_sorbitol	2.15	Target Compound	08_X_F_Peat1	14	Processed	T1		Unknown					533321	4369300	2.16	0.01	C6H14O6	M-H	181.072	181.072	.0958 (ppm)	0	0	N/A	Method	True	Pass	Confirmed
mannitol_sorbitol	2.15	Target Compound	09_2_X_BF_Peat1	15	Processed	T1		Unknown					150100	1082479	2.16	0.01	C6H14O6	M-H	181.072	181.072	-.9997 (ppm)	0	0	N/A	Method	True	Pass	Confirmed
mannitol_sorbitol	2.15	Target Compound	09_X_BF_Peat1	16	Processed	T1		Unknown					241911	1667266	2.14	-0.01	C6H14O6	M-H	181.072	181.071	-1.6739 (ppm)	0	0	N/A	Method	True	Pass	Confirmed
mannitol_sorbitol	2.15	Target Compound	10_2_X_BF_Peat1	17	Processed	T1		Unknown					99342	768130	2.17	0.02	C6H14O6	M-H	181.072	181.072	-.4941 (ppm)	0	0	N/A	Method	True	Pass	Confirmed
mannitol_sorbitol	2.15	Target Compound	10_X_BF_Peat1	18	Processed	T1		Unknown					117757	820110	2.17	0.02	C6H14O6	M-H	181.072	181.072	.0958 (ppm)	0	0	N/A	Method	True	Pass	Confirmed
mannitol_sorbitol	2.15	Target Compound	11_2_X_X_Peat1	19	Processed	T1		Unknown					181763	1407955	2.14	-0.01	C6H14O6	M-H	181.072	181.071	-1.8424 (ppm)	0	0	N/A	Method	True	Pass	Confirmed
mannitol_sorbitol	2.15	Target Compound	11_X_X_Peat1	20	Processed	T1		Unknown					198865	1456945	2.14	-0.01	C6H14O6	M-H	181.072	181.072	-.9154 (ppm)	0	0	N/A	Method	True	Pass	Confirmed
mannitol_sorbitol	2.15	Target Compound	12_2_X_X_Peat1	21	Processed	T1		Unknown					129960	965868	2.16	0.01	C6H14O6	M-H	181.072	181.072	-.4941 (ppm)	0	0	N/A	Method	True	Pass	Confirmed
mannitol_sorbitol	2.15	Target Compound	12_X_X_Peat1	22	Processed	T1		Unknown					124018	997357	2.15	0.00	C6H14O6	M-H	181.072	181.072	-.0728 (ppm)	0	0	N/A	Method	True	Pass	Confirmed
mannitol_sorbitol	2.15	Target Compound	13_2_F_B_Peat2	23	Processed	T1		Unknown					115750	951658	2.17	0.02	C6H14O6	M-H	181.072	181.071	-1.5053 (ppm)	0	0	N/A	Method	True	Pass	Confirmed
mannitol_sorbitol	2.15	Target Compound	13_F_B_Peat2	24	Processed	T1		Unknown					441501	3755980	2.16	0.01	C6H14O6	M-H	181.072	181.072	-.7469 (ppm)	0	0	N/A	Method	True	Pass	Confirmed
mannitol_sorbitol	2.15	Target Compound	14_2_F_B_Peat2	25	Processed	T1		Unknown					94148	758255	2.15	0.00	C6H14O6	M-H	181.072	181.072	-.1570 (ppm)	0	0	N/A	Method	True	Pass	Confirmed
mannitol_sorbitol	2.15	Target Compound	14_F_B_Peat2	26	Processed	T1		Unknown					342988	2710376	2.15	0.00	C6H14O6	M-H	181.072	181.072	.3486 (ppm)	0	0	N/A	Method	True	Pass	Confirmed
mannitol_sorbitol	2.15	Target Compound	15_2_B_F_Peat2	27	Processed	T1		Unknown					118144	815621	2.13	-0.02	C6H14O6	M-H	181.072	181.071	-1.5896 (ppm)	0	0	N/A	Method	True	Pass	Confirmed
mannitol_sorbitol	2.15	Target Compound	15_B_F_Peat2	28	Processed	T1		Unknown					705733	5900223	2.16	0.01	C6H14O6	M-H	181.072	181.072	-1.0840 (ppm)	0	0	N/A	Method	True	Pass	Confirmed
mannitol_sorbitol	2.15	Target Compound	16_2_B_F_Peat2	29	Processed	T1		Unknown					107035	789037	2.15	0.00	C6H14O6	M-H	181.072	181.072	.0115 (ppm)	0	0	N/A	Method	True	Pass	Confirmed
mannitol_sorbitol	2.15	Target Compound	16_B_F_Peat2	30	Processed	T1		Unknown					569242	4410205	2.14	-0.01	C6H14O6	M-H	181.072	181.072	.0958 (ppm)	0	0	N/A	Method	True	Pass	Confirmed
mannitol_sorbitol	2.15	Target Compound	17_2_X_B_Peat2	31	Processed	T1		Unknown					120010	1120180	2.16	0.01	C6H14O6	M-H	181.072	181.072	-.5784 (ppm)	0	0	N/A	Method	True	Pass	Confirmed
mannitol_sorbitol	2.15	Target Compound	17_X_B_Peat2	32	Processed	T1		Unknown					178525	1340547	2.16	0.01	C6H14O6	M-H	181.072	181.071	-1.3368 (ppm)	0	0	N/A	Method	True	Pass	Confirmed
mannitol_sorbitol	2.15	Target Compound	18_2_X_B_Peat2	33	Processed	T1		Unknown					96450	706202	2.15	0.00	C6H14O6	M-H	181.072	181.072	.5171 (ppm)	0	0	N/A	Method	True	Pass	Confirmed
mannitol_sorbitol	2.15	Target Compound	18_X_B_Peat2	34	Processed	T1		Unknown					164363	1302439	2.15	0.00	C6H14O6	M-H	181.072	181.072	-.4098 (ppm)	0	0	N/A	Method	True	Pass	Confirmed
mannitol_sorbitol	2.15	Target Compound	19_2_X_F_Peat2	35	Processed	T1		Unknown					195642	1506602	2.16	0.01	C6H14O6	M-H	181.072	181.072	-.7469 (ppm)	0	0	N/A	Method	True	Pass	Confirmed
mannitol_sorbitol	2.15	Target Compound	19_X_F_Peat2	36	Processed	T1		Unknown					498700	4190554	2.15	0.00	C6H14O6	M-H	181.072	181.072	-.6626 (ppm)	0	0	N/A	Method	True	Pass	Confirmed
mannitol_sorbitol	2.15	Target Compound	20_2_X_F_Peat2	37	Processed	T1		Unknown					156429	1282912	2.14	-0.01	C6H14O6	M-H	181.072	181.072	.0958 (ppm)	0	0	N/A	Method	True	Pass	Confirmed
mannitol_sorbitol	2.15	Target Compound	20_X_F_Peat2	38	Processed	T1		Unknown					677488	5440679	2.15	0.00	C6H14O6	M-H	181.072	181.072	-.1570 (ppm)	0	0	N/A	Method	True	Pass	Confirmed
mannitol_sorbitol	2.15	Target Compound	21_2_X_BF_Peat2	39	Processed	T1		Unknown					142565	1030261	2.16	0.01	C6H14O6	M-H	181.072	181.071	-1.3368 (ppm)	0	0	N/A	Method	True	Pass	Confirmed
mannitol_sorbitol	2.15	Target Compound	21_X_BF_Peat2	40	Processed	T1		Unknown					144734	1223044	2.15	0.00	C6H14O6	M-H	181.072	181.071	-1.3368 (ppm)	0	0	N/A	Method	True	Pass	Confirmed
mannitol_sorbitol	2.15	Target Compound	22_2_X_BF_Peat2	41	Processed	T1		Unknown					191132	1374772	2.15	0.00	C6H14O6	M-H	181.072	181.072	.4329 (ppm)	0	0	N/A	Method	True	Pass	Confirmed
mannitol_sorbitol	2.15	Target Compound	22_X_BF_Peat2	42	Processed	T1		Unknown					108277	914544	2.14	-0.01	C6H14O6	M-H	181.072	181.072	-.6626 (ppm)	0	0	N/A	Method	True	Pass	Confirmed
mannitol_sorbitol	2.15	Target Compound	23_2_X_X_Peat2	43	Processed	T1		Unknown					197379	1502802	2.16	0.01	C6H14O6	M-H	181.072	181.072	-.9154 (ppm)	0	0	N/A	Method	True	Pass	Confirmed
mannitol_sorbitol	2.15	Target Compound	23_X_X_Peat2	44	Processed	T1		Unknown					166318	1271789	2.17	0.02	C6H14O6	M-H	181.072	181.072	-.9154 (ppm)	0	0	N/A	Method	True	Pass	Confirmed
mannitol_sorbitol	2.15	Target Compound	24_2_X_X_Peat2	45	Processed	T1		Unknown					169522	1277421	2.14	-0.01	C6H14O6	M-H	181.072	181.072	.2643 (ppm)	0	0	N/A	Method	True	Pass	Confirmed
mannitol_sorbitol	2.15	Target Compound	24_X_X_Peat2	46	Processed	T1		Unknown					171547	1426607	2.15	0.00	C6H14O6	M-H	181.072	181.072	-.3256 (ppm)	0	0	N/A	Method	True	Pass	Confirmed
mannitol_sorbitol	2.15	Target Compound	25_2_F_B_Peat3	47	Processed	T1		Unknown					144469	1149962	2.15	0.00	C6H14O6	M-H	181.072	181.072	-.8312 (ppm)	0	0	N/A	Method	True	Pass	Confirmed
mannitol_sorbitol	2.15	Target Compound	25_F_B_Peat3	48	Processed	T1		Unknown					286879	2516382	2.15	0.00	C6H14O6	M-H	181.072	181.072	-.8312 (ppm)	0	0	N/A	Method	True	Pass	Confirmed
mannitol_sorbitol	2.15	Target Compound	26_2_F_B_Peat3	49	Processed	T1		Unknown					108223	792302	2.13	-0.02	C6H14O6	M-H	181.072	181.072	.4329 (ppm)	0	0	N/A	Method	True	Pass	Confirmed
[truncated: 731 more rows]
