# Supplementary material for: MetaFlowTrain: a highly parallelized and modular fluidic system for studying exometabolite-mediated inter-organismal interactions
Source: Nat Commun. 2025 Apr 10;16:3310. doi: 10.1038/s41467-025-58530-x (PMC11985495; doi:10.1038/s41467-025-58530-x)
Supplement: Supplementary file 12 — Supplementary Data 7 [file 41467_2025_58530_MOESM12_ESM.xlsx]

## Sheet: All Samples
Compound	RT	Type	Filename	Batch Order	Status	Peak Label	Sample Type	Height	Area	Actual RT	RT Delta	Formula	Adduct	m/z (Expected)	m/z (Apex)	m/z (Delta)	Response Ratio	ISTD Amt	ISTD Response	Integration Mode	Active	Excluded	PK	Confirm	S/N
Alanine_1Bz	6.85	Target Compound	01_2_F_B_Peat1	1	Processed	T1	Unknown	108002	1024239	6.84	-0.01	C10H11NO3	M+H	194.081	194.081	-.75139 (ppm)	0	0	N/A	Manual	True	False	Pass	Confirmed	INF
Arginine_1Bz	5.39	Target Compound	01_2_F_B_Peat1	1	Processed	T1	Unknown	268123	2452962	5.32	-0.07	C13H18N4O3	M+H	279.145	279.143	-6.22394 (ppm)	0	0	N/A	Method	True	False	Pass	Confirmed	146.13
Asparagine_1Bz	5.15	Target Compound	01_2_F_B_Peat1	1	Processed	T1	Unknown	43980	286696	5.16	0.01	C11H12N2O4	M+H	237.087	237.087	-1.11479 (ppm)	0	0	N/A	Method	True	False	Pass	Confirmed	INF
Aspartic Acid_1Bz	5.82	Target Compound	01_2_F_B_Peat1	1	Processed	T1	Unknown	N/F	N/F	N/F	N/F	C11H11NO5	N/A	238.071	N/F	N/F	N/F	0	N/A	Manual	True	False	Fail	NotFound	N/A
Glutamic Acid_1Bz	6.32	Target Compound	01_2_F_B_Peat1	1	Processed	T1	Unknown	37107	541259	6.3	-0.02	C12H13NO5	M+H	252.087	252.087	-.46574 (ppm)	0	0	N/A	Manual	True	False	Pass	Confirmed	INF
Glutamine_1Bz	5.52	Target Compound	01_2_F_B_Peat1	1	Processed	T1	Unknown	N/F	N/F	N/F	N/F	C12H14N2O4	N/A	251.103	N/F	N/F	N/F	0	N/A	Manual	True	False	Fail	NotFound	N/A
Glycine_1Bz	5.9	Target Compound	01_2_F_B_Peat1	1	Processed	T1	Unknown	29491	258937	5.9	0.00	C9H9NO3	M+H	180.066	180.065	-2.28110 (ppm)	0	0	N/A	Manual	True	False	Pass	Confirmed	INF
Histidine_1Bz	4.65	Target Compound	01_2_F_B_Peat1	1	Processed	T1	Unknown	109359	1073559	4.59	-0.06	C13H13N3O3	M+H	260.103	260.103	.45512 (ppm)	0	0	N/A	Method	True	False	Pass	Confirmed	INF
Isoleucine_1Bz	9.8	Target Compound	01_2_F_B_Peat1	1	Processed	T1	Unknown	151099	1140365	9.82	0.02	C13H17NO3	M+H	236.128	236.128	-.80597 (ppm)	0	0	N/A	Manual	True	False	Pass	Confirmed	INF
Leucine_1Bz	10.1	Target Compound	01_2_F_B_Peat1	1	Processed	T1	Unknown	406577	4697858	10.01	-0.09	C13H17NO3	M+H	236.128	236.128	-.35363 (ppm)	0	0	N/A	Method	True	False	Pass	Confirmed	61.34
Lysine_2Bz	9.5	Target Compound	01_2_F_B_Peat1	1	Processed	T1	Unknown	959176	12011064	9.46	-0.04	C20H22N2O4	M+H	355.165	355.165	-.45168 (ppm)	0	0	N/A	Method	True	False	Pass	Confirmed	INF
Ornithine_2Bz	9.15	Target Compound	01_2_F_B_Peat1	1	Processed	T1	Unknown	362821	3839632	9.11	-0.04	C19H20N2O4	M+H	341.15	341.149	-2.00714 (ppm)	0	0	N/A	Method	True	False	Pass	Confirmed	INF
Phenylalanine_1Bz	10.1	Target Compound	01_2_F_B_Peat1	1	Processed	T1	Unknown	250210	2754175	10.09	-0.01	C16H15NO3	M+H	270.112	270.113	.29183 (ppm)	0	0	N/A	Method	True	False	Pass	Confirmed	INF
Proline_1Bz	7.62	Target Compound	01_2_F_B_Peat1	1	Processed	T1	Unknown	168367	2063905	7.62	0.00	C12H13NO3	M+H	220.097	220.096	-2.71733 (ppm)	0	0	N/A	Manual	True	False	Pass	Confirmed	INF
Serine_1Bz	5.3	Target Compound	01_2_F_B_Peat1	1	Processed	T1	Unknown	116276	1491510	5.26	-0.04	C10H11NO4	M+H	210.076	210.076	-.36164 (ppm)	0	0	N/A	Manual	True	False	Pass	Confirmed	INF
Threonine_1Bz	6.35	Target Compound	01_2_F_B_Peat1	1	Processed	T1	Unknown	116559	1596128	6.29	-0.06	C11H13NO4	M+H	224.092	224.091	-1.67623 (ppm)	0	0	N/A	Manual	True	False	Pass	Confirmed	INF
Tryptophane_1Bz	10.14	Target Compound	01_2_F_B_Peat1	1	Processed	T1	Unknown	42199	400477	10.16	0.02	C18H16N2O3	M+H	309.123	309.123	-.15679 (ppm)	0	0	N/A	Method	True	False	Pass	Confirmed	INF
Tyrosine_2Bz	12.29	Target Compound	01_2_F_B_Peat1	1	Processed	T1	Unknown	372401	4569852	12.3	0.01	C23H19NO5	M+H	390.134	390.133	-1.31453 (ppm)	0	0	N/A	Method	True	False	Pass	Confirmed	INF
Valine_1Bz	8.8	Target Compound	01_2_F_B_Peat1	1	Processed	T1	Unknown	157774	1721269	8.8	0.00	C12H15NO3	M+H	222.112	222.112	-.53818 (ppm)	0	0	N/A	Method	True	False	Pass	Confirmed	17.68
Alanine_1Bz	6.85	Target Compound	01_F_B_Peat1	2	Processed	T1	Unknown	191765	1963006	6.84	-0.01	C10H11NO3	M+H	194.081	194.081	-.83001 (ppm)	0	0	N/A	Manual	True	False	Pass	Confirmed	INF
Arginine_1Bz	5.39	Target Compound	01_F_B_Peat1	2	Processed	T1	Unknown	203173	2303351	5.3	-0.09	C13H18N4O3	M+H	279.145	279.145	-2.17891 (ppm)	0	0	N/A	Method	True	False	Pass	Confirmed	INF
Asparagine_1Bz	5.15	Target Compound	01_F_B_Peat1	2	Processed	T1	Unknown	69258	455910	5.14	-0.01	C11H12N2O4	M+H	237.087	237.087	-.21376 (ppm)	0	0	N/A	Method	True	False	Pass	Confirmed	INF
Aspartic Acid_1Bz	5.82	Target Compound	01_F_B_Peat1	2	Processed	T1	Unknown	32621	181950	5.78	-0.04	C11H11NO5	M+H	238.071	238.07	-2.95189 (ppm)	0	0	N/A	Method	True	False	Pass	Confirmed	INF
Glutamic Acid_1Bz	6.32	Target Compound	01_F_B_Peat1	2	Processed	T1	Unknown	90056	922463	6.3	-0.02	C12H13NO5	M+H	252.087	252.087	.07903 (ppm)	0	0	N/A	Manual	True	False	Pass	Confirmed	INF
Glutamine_1Bz	5.52	Target Compound	01_F_B_Peat1	2	Processed	T1	Unknown	120056	966394	5.46	-0.06	C12H14N2O4	M+H	251.103	251.102	-3.40051 (ppm)	0	0	N/A	Method	True	False	Pass	Confirmed	INF
Glycine_1Bz	5.9	Target Compound	01_F_B_Peat1	2	Processed	T1	Unknown	36564	296532	5.9	0.00	C9H9NO3	M+H	180.066	180.065	-.84051 (ppm)	0	0	N/A	Manual	True	False	Pass	Confirmed	INF
Histidine_1Bz	4.65	Target Compound	01_F_B_Peat1	2	Processed	T1	Unknown	75450	767615	4.6	-0.05	C13H13N3O3	M+H	260.103	260.103	-.13152 (ppm)	0	0	N/A	Method	True	False	Pass	Confirmed	INF
Isoleucine_1Bz	9.8	Target Compound	01_F_B_Peat1	2	Processed	T1	Unknown	324337	2385492	9.85	0.05	C13H17NO3	M+H	236.128	236.128	-2.16301 (ppm)	0	0	N/A	Manual	True	False	Pass	Confirmed	737.30
Leucine_1Bz	10.1	Target Compound	01_F_B_Peat1	2	Processed	T1	Unknown	816886	9854258	9.99	-0.11	C13H17NO3	M+H	236.128	236.128	-.80597 (ppm)	0	0	N/A	Manual	True	False	Pass	Confirmed	3048.86
Lysine_2Bz	9.5	Target Compound	01_F_B_Peat1	2	Processed	T1	Unknown	607634	12408618	9.65	0.15	C20H22N2O4	M+H	355.165	N/A	N/A	0	0	N/A	Method	True	False	Pass	Confirmed	INF
Ornithine_2Bz	9.15	Target Compound	01_F_B_Peat1	2	Processed	T1	Unknown	102343	1025135	9.11	-0.04	C19H20N2O4	M+H	341.15	341.149	-.48641 (ppm)	0	0	N/A	Method	True	False	Pass	Confirmed	INF
Phenylalanine_1Bz	10.1	Target Compound	01_F_B_Peat1	2	Processed	T1	Unknown	448217	4801135	10.09	-0.01	C16H15NO3	M+H	270.112	270.112	-.95096 (ppm)	0	0	N/A	Method	True	False	Pass	Confirmed	INF
Proline_1Bz	7.62	Target Compound	01_F_B_Peat1	2	Processed	T1	Unknown	159755	1901724	7.6	-0.02	C12H13NO3	M+H	220.097	220.097	-1.26145 (ppm)	0	0	N/A	Method	True	False	Pass	Confirmed	14.44
Serine_1Bz	5.3	Target Compound	01_F_B_Peat1	2	Processed	T1	Unknown	122190	1486299	5.3	0.00	C10H11NO4	M+H	210.076	210.076	-.94272 (ppm)	0	0	N/A	Manual	True	False	Pass	Confirmed	INF
Threonine_1Bz	6.35	Target Compound	01_F_B_Peat1	2	Processed	T1	Unknown	213238	2242239	6.28	-0.07	C11H13NO4	M+H	224.092	224.092	-.85913 (ppm)	0	0	N/A	Manual	True	False	Pass	Confirmed	INF
Tryptophane_1Bz	10.14	Target Compound	01_F_B_Peat1	2	Processed	T1	Unknown	52773	479252	10.14	0.00	C18H16N2O3	M+H	309.123	309.123	-.55168 (ppm)	0	0	N/A	Method	True	False	Pass	Confirmed	INF
Tyrosine_2Bz	12.29	Target Compound	01_F_B_Peat1	2	Processed	T1	Unknown	406766	4834851	12.3	0.01	C23H19NO5	M+H	390.134	390.133	-.45407 (ppm)	0	0	N/A	Method	True	False	Pass	Confirmed	INF
Valine_1Bz	8.8	Target Compound	01_F_B_Peat1	2	Processed	T1	Unknown	550153	5620329	8.81	0.01	C12H15NO3	M+H	222.112	222.112	-.81297 (ppm)	0	0	N/A	Method	True	False	Pass	Confirmed	INF
Alanine_1Bz	6.85	Target Compound	02_2_F_B_Peat1	3	Processed	T1	Unknown	156982	1521401	6.85	0.00	C10H11NO3	M+H	194.081	194.081	1.37137 (ppm)	0	0	N/A	Manual	True	False	Pass	Confirmed	INF
Arginine_1Bz	5.39	Target Compound	02_2_F_B_Peat1	3	Processed	T1	Unknown	1138780	9385982	5.33	-0.06	C13H18N4O3	M+H	279.145	279.145	.00759 (ppm)	0	0	N/A	Method	True	False	Pass	Confirmed	132.89
Asparagine_1Bz	5.15	Target Compound	02_2_F_B_Peat1	3	Processed	T1	Unknown	67121	511471	5.15	0.00	C11H12N2O4	M+H	237.087	237.087	1.52395 (ppm)	0	0	N/A	Method	True	False	Pass	Confirmed	10.48
Aspartic Acid_1Bz	5.82	Target Compound	02_2_F_B_Peat1	3	Processed	T1	Unknown	26979	157907	5.86	0.04	C11H11NO5	M+H	238.071	238.071	.95781 (ppm)	0	0	N/A	Manual	True	False	Pass	Confirmed	INF
Glutamic Acid_1Bz	6.32	Target Compound	02_2_F_B_Peat1	3	Processed	T1	Unknown	84139	1106069	6.34	0.02	C12H13NO5	M+H	252.087	252.087	.20009 (ppm)	0	0	N/A	Manual	True	False	Pass	Confirmed	INF
Glutamine_1Bz	5.52	Target Compound	02_2_F_B_Peat1	3	Processed	T1	Unknown	62976	479827	5.44	-0.08	C12H14N2O4	M+H	251.103	251.103	-.42292 (ppm)	0	0	N/A	Method	True	False	Pass	Confirmed	7.00
Glycine_1Bz	5.9	Target Compound	02_2_F_B_Peat1	3	Processed	T1	Unknown	41748	241185	5.94	0.04	C9H9NO3	M+H	180.066	180.066	.76955 (ppm)	0	0	N/A	Manual	True	False	Pass	Confirmed	INF
Histidine_1Bz	4.65	Target Compound	02_2_F_B_Peat1	3	Processed	T1	Unknown	204426	1938191	4.61	-0.04	C13H13N3O3	M+H	260.103	260.103	1.04177 (ppm)	0	0	N/A	Method	True	False	Pass	Confirmed	INF
Isoleucine_1Bz	9.8	Target Compound	02_2_F_B_Peat1	3	Processed	T1	Unknown	269548	1903327	9.83	0.03	C13H17NO3	M+H	236.128	236.128	.55107 (ppm)	0	0	N/A	Method	True	False	Pass	Confirmed	37.08
Leucine_1Bz	10.1	Target Compound	02_2_F_B_Peat1	3	Processed	T1	Unknown	666540	7436145	10.01	-0.09	C13H17NO3	M+H	236.128	236.128	.35720 (ppm)	0	0	N/A	Method	True	False	Pass	Confirmed	63.24
Lysine_2Bz	9.5	Target Compound	02_2_F_B_Peat1	3	Processed	T1	Unknown	1255066	17017502	9.47	-0.03	C20H22N2O4	M+H	355.165	355.165	.32165 (ppm)	0	0	N/A	Method	True	False	Pass	Confirmed	INF
Ornithine_2Bz	9.15	Target Compound	02_2_F_B_Peat1	3	Processed	T1	Unknown	463884	4699776	9.13	-0.02	C19H20N2O4	M+H	341.15	341.15	1.30270 (ppm)	0	0	N/A	Method	True	False	Pass	Confirmed	INF
Phenylalanine_1Bz	10.1	Target Compound	02_2_F_B_Peat1	3	Processed	T1	Unknown	424040	4742264	10.11	0.01	C16H15NO3	M+H	270.112	270.113	1.64761 (ppm)	0	0	N/A	Method	True	False	Pass	Confirmed	19.97
Proline_1Bz	7.62	Target Compound	02_2_F_B_Peat1	3	Processed	T1	Unknown	111870	1055944	7.6	-0.02	C12H13NO3	M+H	220.097	220.097	.05577 (ppm)	0	0	N/A	Method	True	False	Pass	Confirmed	5.21
Serine_1Bz	5.3	Target Compound	02_2_F_B_Peat1	3	Processed	T1	Unknown	165344	2439756	5.32	0.02	C10H11NO4	M+H	210.076	210.076	1.59949 (ppm)	0	0	N/A	Manual	True	False	Pass	Confirmed	INF
Threonine_1Bz	6.35	Target Compound	02_2_F_B_Peat1	3	Processed	T1	Unknown	163230	2300886	6.26	-0.09	C11H13NO4	M+H	224.092	224.092	-.65486 (ppm)	0	0	N/A	Manual	True	False	Pass	Confirmed	INF
Tryptophane_1Bz	10.14	Target Compound	02_2_F_B_Peat1	3	Processed	T1	Unknown	45302	474643	10.16	0.02	C18H16N2O3	M+H	309.123	309.125	3.79213 (ppm)	0	0	N/A	Method	True	False	Pass	Confirmed	INF
Tyrosine_2Bz	12.29	Target Compound	02_2_F_B_Peat1	3	Processed	T1	Unknown	437811	5085107	12.29	0.00	C23H19NO5	M+H	390.134	390.134	.40639 (ppm)	0	0	N/A	Method	True	False	Pass	Confirmed	INF
Valine_1Bz	8.8	Target Compound	02_2_F_B_Peat1	3	Processed	T1	Unknown	257640	3702178	8.81	0.01	C12H15NO3	M+H	222.112	222.113	.76709 (ppm)	0	0	N/A	Method	True	False	Pass	Confirmed	INF
Alanine_1Bz	6.85	Target Compound	02_F_B_Peat1	4	Processed	T1	Unknown	247805	2239368	6.85	0.00	C10H11NO3	M+H	194.081	194.081	1.44999 (ppm)	0	0	N/A	Method	True	False	Pass	Confirmed	78.88
Arginine_1Bz	5.39	Target Compound	02_F_B_Peat1	4	Processed	T1	Unknown	378823	3369859	5.3	-0.09	C13H18N4O3	M+H	279.145	279.145	-.42971 (ppm)	0	0	N/A	Method	True	False	Pass	Confirmed	104.20
Asparagine_1Bz	5.15	Target Compound	02_F_B_Peat1	4	Processed	T1	Unknown	105322	726139	5.14	-0.01	C11H12N2O4	M+H	237.087	237.087	1.33087 (ppm)	0	0	N/A	Method	True	False	Pass	Confirmed	INF
Aspartic Acid_1Bz	5.82	Target Compound	02_F_B_Peat1	4	Processed	T1	Unknown	52082	250564	5.81	-0.01	C11H11NO5	M+H	238.071	238.072	3.13699 (ppm)	0	0	N/A	Method	True	False	Pass	Confirmed	INF
Glutamic Acid_1Bz	6.32	Target Compound	02_F_B_Peat1	4	Processed	T1	Unknown	101832	1108928	6.33	0.01	C12H13NO5	M+H	252.087	252.086	-1.31316 (ppm)	0	0	N/A	Manual	True	False	Pass	Confirmed	INF
Glutamine_1Bz	5.52	Target Compound	02_F_B_Peat1	4	Processed	T1	Unknown	191315	1475536	5.49	-0.03	C12H14N2O4	M+H	251.103	251.103	-.36215 (ppm)	0	0	N/A	Method	True	False	Pass	Confirmed	31.65
Glycine_1Bz	5.9	Target Compound	02_F_B_Peat1	4	Processed	T1	Unknown	40637	311088	5.89	-0.01	C9H9NO3	M+H	180.066	180.066	1.70169 (ppm)	0	0	N/A	Manual	True	False	Pass	Confirmed	INF
Histidine_1Bz	4.65	Target Compound	02_F_B_Peat1	4	Processed	T1	Unknown	153984	1491085	4.6	-0.05	C13H13N3O3	M+H	260.103	260.103	1.86307 (ppm)	0	0	N/A	Method	True	False	Pass	Confirmed	INF
Isoleucine_1Bz	9.8	Target Compound	02_F_B_Peat1	4	Processed	T1	Unknown	441812	3180577	9.84	0.04	C13H17NO3	M+H	236.128	236.128	-.28900 (ppm)	0	0	N/A	Method	True	False	Pass	Confirmed	24.19
Leucine_1Bz	10.1	Target Compound	02_F_B_Peat1	4	Processed	T1	Unknown	1024591	11269267	10	-0.10	C13H17NO3	M+H	236.128	236.128	.16334 (ppm)	0	0	N/A	Method	True	False	Pass	Confirmed	194.03
Lysine_2Bz	9.5	Target Compound	02_F_B_Peat1	4	Processed	T1	Unknown	820327	14019617	9.69	0.19	C20H22N2O4	M+H	355.165	355.168	6.85195 (ppm)	0	0	N/A	Manual	True	False	Pass	Confirmed	INF
Ornithine_2Bz	9.15	Target Compound	02_F_B_Peat1	4	Processed	T1	Unknown	231522	2434914	9.14	-0.01	C19H20N2O4	M+H	341.15	341.15	1.39215 (ppm)	0	0	N/A	Method	True	False	Pass	Confirmed	INF
Phenylalanine_1Bz	10.1	Target Compound	02_F_B_Peat1	4	Processed	T1	Unknown	573911	5964194	10.09	-0.01	C16H15NO3	M+H	270.112	270.113	.96972 (ppm)	0	0	N/A	Method	True	False	Pass	Confirmed	INF
Proline_1Bz	7.62	Target Compound	02_F_B_Peat1	4	Processed	T1	Unknown	263870	2785025	7.63	0.01	C12H13NO3	M+H	220.097	220.097	.26376 (ppm)	0	0	N/A	Method	True	False	Pass	Confirmed	13.06
Serine_1Bz	5.3	Target Compound	02_F_B_Peat1	4	Processed	T1	Unknown	247561	2600705	5.28	-0.02	C10H11NO4	M+H	210.076	210.076	1.23632 (ppm)	0	0	N/A	Manual	True	False	Pass	Confirmed	INF
Threonine_1Bz	6.35	Target Compound	02_F_B_Peat1	4	Processed	T1	Unknown	205295	2723943	6.27	-0.08	C11H13NO4	M+H	224.092	224.092	.57079 (ppm)	0	0	N/A	Manual	True	False	Pass	Confirmed	INF
Tryptophane_1Bz	10.14	Target Compound	02_F_B_Peat1	4	Processed	T1	Unknown	72030	643548	10.14	0.00	C18H16N2O3	M+H	309.123	309.123	.33683 (ppm)	0	0	N/A	Method	True	False	Pass	Confirmed	INF
Tyrosine_2Bz	12.29	Target Compound	02_F_B_Peat1	4	Processed	T1	Unknown	654239	7357667	12.28	-0.01	C23H19NO5	M+H	390.134	390.134	.71928 (ppm)	0	0	N/A	Method	True	False	Pass	Confirmed	INF
Valine_1Bz	8.8	Target Compound	02_F_B_Peat1	4	Processed	T1	Unknown	507250	5137910	8.83	0.03	C12H15NO3	M+H	222.112	222.113	.21750 (ppm)	0	0	N/A	Method	True	False	Pass	Confirmed	INF
Alanine_1Bz	6.85	Target Compound	03_2_B_F_Peat1	5	Processed	T1	Unknown	205431	1731159	6.85	0.00	C10H11NO3	M+H	194.081	194.081	-.67277 (ppm)	0	0	N/A	Method	True	False	Pass	Confirmed	101.64
Arginine_1Bz	5.39	Target Compound	03_2_B_F_Peat1	5	Processed	T1	Unknown	501641	4713474	5.31	-0.08	C13H18N4O3	M+H	279.145	279.145	-1.30431 (ppm)	0	0	N/A	Method	True	False	Pass	Confirmed	407.74
Asparagine_1Bz	5.15	Target Compound	03_2_B_F_Peat1	5	Processed	T1	Unknown	60943	384983	5.14	-0.01	C11H12N2O4	M+H	237.087	237.087	.42984 (ppm)	0	0	N/A	Method	True	False	Pass	Confirmed	17.88
Aspartic Acid_1Bz	5.82	Target Compound	03_2_B_F_Peat1	5	Processed	T1	Unknown	58727	380135	5.84	0.02	C11H11NO5	M+H	238.071	238.071	-1.99049 (ppm)	0	0	N/A	Method	True	False	Pass	Confirmed	INF
Glutamic Acid_1Bz	6.32	Target Compound	03_2_B_F_Peat1	5	Processed	T1	Unknown	104210	1229283	6.3	-0.02	C12H13NO5	M+H	252.087	252.086	-1.61581 (ppm)	0	0	N/A	Manual	True	False	Pass	Confirmed	INF
Glutamine_1Bz	5.52	Target Compound	03_2_B_F_Peat1	5	Processed	T1	Unknown	50170	314997	5.47	-0.05	C12H14N2O4	M+H	251.103	251.101	-4.73739 (ppm)	0	0	N/A	Method	True	False	Pass	Confirmed	11.90
Glycine_1Bz	5.9	Target Compound	03_2_B_F_Peat1	5	Processed	T1	Unknown	69354	609106	5.91	0.01	C9H9NO3	M+H	180.066	180.065	-.50155 (ppm)	0	0	N/A	Manual	True	False	Pass	Confirmed	INF
Histidine_1Bz	4.65	Target Compound	03_2_B_F_Peat1	5	Processed	T1	Unknown	307633	2830768	4.59	-0.06	C13H13N3O3	M+H	260.103	260.103	.22047 (ppm)	0	0	N/A	Method	True	False	Pass	Confirmed	INF
Isoleucine_1Bz	9.8	Target Compound	03_2_B_F_Peat1	5	Processed	T1	Unknown	196279	1647757	9.85	0.05	C13H17NO3	M+H	236.128	236.128	-1.90453 (ppm)	0	0	N/A	Method	True	False	Pass	Confirmed	16.42
Leucine_1Bz	10.1	Target Compound	03_2_B_F_Peat1	5	Processed	T1	Unknown	491206	4787006	9.97	-0.13	C13H17NO3	M+H	236.128	236.128	-1.45218 (ppm)	0	0	N/A	Manual	True	False	Pass	Confirmed	INF
Lysine_2Bz	9.5	Target Compound	03_2_B_F_Peat1	5	Processed	T1	Unknown	1046126	13169552	9.48	-0.02	C20H22N2O4	M+H	355.165	355.165	-1.39685 (ppm)	0	0	N/A	Method	True	False	Pass	Confirmed	INF
Ornithine_2Bz	9.15	Target Compound	03_2_B_F_Peat1	5	Processed	T1	Unknown	1715784	16429030	9.11	-0.04	C19H20N2O4	M+H	341.15	341.15	.76596 (ppm)	0	0	N/A	Method	True	False	Pass	Confirmed	INF
Phenylalanine_1Bz	10.1	Target Compound	03_2_B_F_Peat1	5	Processed	T1	Unknown	289667	3215396	10.1	0.00	C16H15NO3	M+H	270.112	270.112	-.38605 (ppm)	0	0	N/A	Method	True	False	Pass	Confirmed	INF
Proline_1Bz	7.62	Target Compound	03_2_B_F_Peat1	5	Processed	T1	Unknown	207636	2506167	7.65	0.03	C12H13NO3	M+H	220.097	220.097	-.63750 (ppm)	0	0	N/A	Method	True	False	Pass	Confirmed	17.92
Serine_1Bz	5.3	Target Compound	03_2_B_F_Peat1	5	Processed	T1	Unknown	251011	2479078	5.27	-0.03	C10H11NO4	M+H	210.076	210.076	-1.45116 (ppm)	0	0	N/A	Manual	True	False	Pass	Confirmed	INF
Threonine_1Bz	6.35	Target Compound	03_2_B_F_Peat1	5	Processed	T1	Unknown	154728	1981435	6.29	-0.06	C11H13NO4	M+H	224.092	224.091	-1.67623 (ppm)	0	0	N/A	Manual	True	False	Pass	Confirmed	INF
Tryptophane_1Bz	10.14	Target Compound	03_2_B_F_Peat1	5	Processed	T1	Unknown	45297	450513	10.16	0.02	C18H16N2O3	M+H	309.123	309.123	-1.34146 (ppm)	0	0	N/A	Method	True	False	Pass	Confirmed	INF
Tyrosine_2Bz	12.29	Target Compound	03_2_B_F_Peat1	5	Processed	T1	Unknown	424812	5315602	12.29	0.00	C23H19NO5	M+H	390.134	390.133	-.53229 (ppm)	0	0	N/A	Method	True	False	Pass	Confirmed	INF
Valine_1Bz	8.8	Target Compound	03_2_B_F_Peat1	5	Processed	T1	Unknown	296299	3050777	8.8	0.00	C12H15NO3	M+H	222.112	222.112	-.40078 (ppm)	0	0	N/A	Method	True	False	Pass	Confirmed	23.32
Alanine_1Bz	6.85	Target Compound	03_B_F_Peat1	6	Processed	T1	Unknown	194096	1974871	6.84	-0.01	C10H11NO3	M+H	194.081	194.081	-.04380 (ppm)	0	0	N/A	Manual	True	False	Pass	Confirmed	INF
Arginine_1Bz	5.39	Target Compound	03_B_F_Peat1	6	Processed	T1	Unknown	215399	2374247	5.32	-0.07	C13H18N4O3	M+H	279.145	279.144	-4.14676 (ppm)	0	0	N/A	Method	True	False	Pass	Confirmed	110.23
Asparagine_1Bz	5.15	Target Compound	03_B_F_Peat1	6	Processed	T1	Unknown	71811	485063	5.14	-0.01	C11H12N2O4	M+H	237.087	237.087	-.59991 (ppm)	0	0	N/A	Method	True	False	Pass	Confirmed	22.99
Aspartic Acid_1Bz	5.82	Target Compound	03_B_F_Peat1	6	Processed	T1	Unknown	52704	406381	5.79	-0.03	C11H11NO5	M+H	238.071	238.071	.82963 (ppm)	0	0	N/A	Method	True	False	Pass	Confirmed	INF
Glutamic Acid_1Bz	6.32	Target Compound	03_B_F_Peat1	6	Processed	T1	Unknown	137915	1571719	6.29	-0.03	C12H13NO5	M+H	252.087	252.087	.13956 (ppm)	0	0	N/A	Manual	True	False	Pass	Confirmed	INF
Glutamine_1Bz	5.52	Target Compound	03_B_F_Peat1	6	Processed	T1	Unknown	123493	997296	5.48	-0.04	C12H14N2O4	M+H	251.103	251.102	-2.24593 (ppm)	0	0	N/A	Method	True	False	Pass	Confirmed	30.66
Glycine_1Bz	5.9	Target Compound	03_B_F_Peat1	6	Processed	T1	Unknown	37733	230990	5.91	0.01	C9H9NO3	M+H	180.066	180.065	-1.17948 (ppm)	0	0	N/A	Manual	True	False	Pass	Confirmed	INF
Histidine_1Bz	4.65	Target Compound	03_B_F_Peat1	6	Processed	T1	Unknown	112498	1048245	4.59	-0.06	C13H13N3O3	M+H	260.103	260.103	.80711 (ppm)	0	0	N/A	Method	True	False	Pass	Confirmed	INF
Isoleucine_1Bz	9.8	Target Compound	03_B_F_Peat1	6	Processed	T1	Unknown	404651	2764572	9.83	0.03	C13H17NO3	M+H	236.128	236.128	-2.16301 (ppm)	0	0	N/A	Method	True	False	Pass	Confirmed	34.27
Leucine_1Bz	10.1	Target Compound	03_B_F_Peat1	6	Processed	T1	Unknown	940120	9884334	10.02	-0.08	C13H17NO3	M+H	236.128	236.128	-1.83990 (ppm)	0	0	N/A	Manual	True	False	Pass	Confirmed	1031.96
Lysine_2Bz	9.5	Target Compound	03_B_F_Peat1	6	Processed	T1	Unknown	936513	16189999	9.46	-0.04	C20H22N2O4	M+H	355.165	355.165	.06387 (ppm)	0	0	N/A	Method	True	False	Pass	Confirmed	INF
Ornithine_2Bz	9.15	Target Compound	03_B_F_Peat1	6	Processed	T1	Unknown	105216	1109176	9.11	-0.04	C19H20N2O4	M+H	341.15	341.15	.22923 (ppm)	0	0	N/A	Method	True	False	Pass	Confirmed	INF
Phenylalanine_1Bz	10.1	Target Compound	03_B_F_Peat1	6	Processed	T1	Unknown	462912	4818067	10.06	-0.04	C16H15NO3	M+H	270.112	270.112	-1.06394 (ppm)	0	0	N/A	Method	True	False	Pass	Confirmed	INF
Proline_1Bz	7.62	Target Compound	03_B_F_Peat1	6	Processed	T1	Unknown	210107	2782558	7.62	0.00	C12H13NO3	M+H	220.097	220.097	-.15221 (ppm)	0	0	N/A	Method	True	False	Pass	Confirmed	18.15
Serine_1Bz	5.3	Target Compound	03_B_F_Peat1	6	Processed	T1	Unknown	135795	1851716	5.31	0.01	C10H11NO4	M+H	210.076	210.076	-.50691 (ppm)	0	0	N/A	Manual	True	False	Pass	Confirmed	INF
Threonine_1Bz	6.35	Target Compound	03_B_F_Peat1	6	Processed	T1	Unknown	204975	2319917	6.26	-0.09	C11H13NO4	M+H	224.092	224.091	-1.74432 (ppm)	0	0	N/A	Manual	True	False	Pass	Confirmed	INF
Tryptophane_1Bz	10.14	Target Compound	03_B_F_Peat1	6	Processed	T1	Unknown	46251	392931	10.13	-0.01	C18H16N2O3	M+H	309.123	309.123	-1.73636 (ppm)	0	0	N/A	Method	True	False	Pass	Confirmed	INF
Tyrosine_2Bz	12.29	Target Compound	03_B_F_Peat1	6	Processed	T1	Unknown	492226	5549582	12.29	0.00	C23H19NO5	M+H	390.134	390.133	-.68874 (ppm)	0	0	N/A	Method	True	False	Pass	Confirmed	INF
Valine_1Bz	8.8	Target Compound	03_B_F_Peat1	6	Processed	T1	Unknown	578207	5709196	8.81	0.01	C12H15NO3	M+H	222.112	222.112	-.81297 (ppm)	0	0	N/A	Method	True	False	Pass	Confirmed	97.94
Alanine_1Bz	6.85	Target Compound	04_2_B_F_Peat1	7	Processed	T1	Unknown	318018	3201832	6.85	0.00	C10H11NO3	M+H	194.081	194.081	.27068 (ppm)	0	0	N/A	Method	True	False	Pass	Confirmed	73.13
Arginine_1Bz	5.39	Target Compound	04_2_B_F_Peat1	7	Processed	T1	Unknown	1363525	13293861	5.32	-0.07	C13H18N4O3	M+H	279.145	279.145	.22624 (ppm)	0	0	N/A	Method	True	False	Pass	Confirmed	561.30
Asparagine_1Bz	5.15	Target Compound	04_2_B_F_Peat1	7	Processed	T1	Unknown	110354	769448	5.17	0.02	C11H12N2O4	M+H	237.087	237.087	.36548 (ppm)	0	0	N/A	Method	True	False	Pass	Confirmed	17.64
Aspartic Acid_1Bz	5.82	Target Compound	04_2_B_F_Peat1	7	Processed	T1	Unknown	231699	1814738	5.78	-0.04	C11H11NO5	M+H	238.071	238.071	.44506 (ppm)	0	0	N/A	Method	True	False	Pass	Confirmed	INF
Glutamic Acid_1Bz	6.32	Target Compound	04_2_B_F_Peat1	7	Processed	T1	Unknown	263799	3168829	6.34	0.02	C12H13NO5	M+H	252.087	252.087	1.59228 (ppm)	0	0	N/A	Method	True	False	Pass	Confirmed	INF
Glutamine_1Bz	5.52	Target Compound	04_2_B_F_Peat1	7	Processed	T1	Unknown	116140	891745	5.49	-0.03	C12H14N2O4	M+H	251.103	251.102	-1.21289 (ppm)	0	0	N/A	Method	True	False	Pass	Confirmed	11.29
Glycine_1Bz	5.9	Target Compound	04_2_B_F_Peat1	7	Processed	T1	Unknown	186646	1394573	5.89	-0.01	C9H9NO3	M+H	180.066	180.066	.76955 (ppm)	0	0	N/A	Manual	True	False	Pass	Confirmed	INF
Histidine_1Bz	4.65	Target Compound	04_2_B_F_Peat1	7	Processed	T1	Unknown	1066145	10265725	4.58	-0.07	C13H13N3O3	M+H	260.103	260.103	1.51108 (ppm)	0	0	N/A	Method	True	False	Pass	Confirmed	INF
Isoleucine_1Bz	9.8	Target Compound	04_2_B_F_Peat1	7	Processed	T1	Unknown	439242	3072001	9.85	0.05	C13H17NO3	M+H	236.128	236.128	-.15976 (ppm)	0	0	N/A	Method	True	False	Pass	Confirmed	12.97
Leucine_1Bz	10.1	Target Compound	04_2_B_F_Peat1	7	Processed	T1	Unknown	1089056	11659870	9.99	-0.11	C13H17NO3	M+H	236.128	236.128	.93879 (ppm)	0	0	N/A	Method	True	False	Pass	Confirmed	118.71
Lysine_2Bz	9.5	Target Compound	04_2_B_F_Peat1	7	Processed	T1	Unknown	2457950	29807118	9.45	-0.05	C20H22N2O4	M+H	355.165	355.165	-.53760 (ppm)	0	0	N/A	Method	True	False	Pass	Confirmed	INF
Ornithine_2Bz	9.15	Target Compound	04_2_B_F_Peat1	7	Processed	T1	Unknown	3974459	47470409	9.11	-0.04	C19H20N2O4	M+H	341.15	341.15	2.10779 (ppm)	0	0	N/A	Method	True	False	Pass	Confirmed	1021.15
Phenylalanine_1Bz	10.1	Target Compound	04_2_B_F_Peat1	7	Processed	T1	Unknown	643444	7058519	10.1	0.00	C16H15NO3	M+H	270.112	270.113	1.53463 (ppm)	0	0	N/A	Method	True	False	Pass	Confirmed	INF
Proline_1Bz	7.62	Target Compound	04_2_B_F_Peat1	7	Processed	T1	Unknown	489147	5485260	7.61	-0.01	C12H13NO3	M+H	220.097	220.097	1.02636 (ppm)	0	0	N/A	Method	True	False	Pass	Confirmed	11.50
Serine_1Bz	5.3	Target Compound	04_2_B_F_Peat1	7	Processed	T1	Unknown	688456	6718763	5.3	0.00	C10H11NO4	M+H	210.076	210.076	.87315 (ppm)	0	0	N/A	Manual	True	False	Pass	Confirmed	INF
Threonine_1Bz	6.35	Target Compound	04_2_B_F_Peat1	7	Processed	T1	Unknown	416001	4693957	6.27	-0.08	C11H13NO4	M+H	224.092	224.092	1.18362 (ppm)	0	0	N/A	Manual	True	False	Pass	Confirmed	INF
Tryptophane_1Bz	10.14	Target Compound	04_2_B_F_Peat1	7	Processed	T1	Unknown	77252	800790	10.15	0.01	C18H16N2O3	M+H	309.123	309.124	2.01512 (ppm)	0	0	N/A	Method	True	False	Pass	Confirmed	INF
Tyrosine_2Bz	12.29	Target Compound	04_2_B_F_Peat1	7	Processed	T1	Unknown	719156	8347353	12.3	0.01	C23H19NO5	M+H	390.134	390.134	.71928 (ppm)	0	0	N/A	Method	True	False	Pass	Confirmed	INF
Valine_1Bz	8.8	Target Compound	04_2_B_F_Peat1	7	Processed	T1	Unknown	550428	5017042	8.82	0.02	C12H15NO3	M+H	222.112	222.113	.90449 (ppm)	0	0	N/A	Method	True	False	Pass	Confirmed	39.91
Alanine_1Bz	6.85	Target Compound	04_B_F_Peat1	8	Processed	T1	Unknown	370725	3308749	6.86	0.01	C10H11NO3	M+H	194.081	194.081	1.21413 (ppm)	0	0	N/A	Method	True	False	Pass	Confirmed	109.12
Arginine_1Bz	5.39	Target Compound	04_B_F_Peat1	8	Processed	T1	Unknown	661169	5321777	5.33	-0.06	C13H18N4O3	M+H	279.145	279.145	-.53903 (ppm)	0	0	N/A	Method	True	False	Pass	Confirmed	131.90
Asparagine_1Bz	5.15	Target Compound	04_B_F_Peat1	8	Processed	T1	Unknown	147727	917251	5.16	0.01	C11H12N2O4	M+H	237.087	237.087	1.26651 (ppm)	0	0	N/A	Method	True	False	Pass	Confirmed	26.64
Aspartic Acid_1Bz	5.82	Target Compound	04_B_F_Peat1	8	Processed	T1	Unknown	125618	909931	5.81	-0.01	C11H11NO5	M+H	238.071	238.072	2.17559 (ppm)	0	0	N/A	Method	True	False	Pass	Confirmed	INF
Glutamic Acid_1Bz	6.32	Target Compound	04_B_F_Peat1	8	Processed	T1	Unknown	273853	3432877	6.33	0.01	C12H13NO5	M+H	252.087	252.087	-.22362 (ppm)	0	0	N/A	Method	True	False	Pass	Confirmed	INF
Glutamine_1Bz	5.52	Target Compound	04_B_F_Peat1	8	Processed	T1	Unknown	268095	2167470	5.48	-0.04	C12H14N2O4	M+H	251.103	251.103	-.36215 (ppm)	0	0	N/A	Method	True	False	Pass	Confirmed	32.03
Glycine_1Bz	5.9	Target Compound	04_B_F_Peat1	8	Processed	T1	Unknown	58810	475703	5.88	-0.02	C9H9NO3	M+H	180.066	180.066	1.87117 (ppm)	0	0	N/A	Manual	True	False	Pass	Confirmed	INF
Histidine_1Bz	4.65	Target Compound	04_B_F_Peat1	8	Processed	T1	Unknown	215245	2048665	4.59	-0.06	C13H13N3O3	M+H	260.103	260.103	1.98040 (ppm)	0	0	N/A	Method	True	False	Pass	Confirmed	INF
Isoleucine_1Bz	9.8	Target Compound	04_B_F_Peat1	8	Processed	T1	Unknown	664636	4047447	9.83	0.03	C13H17NO3	M+H	236.128	236.128	-.15976 (ppm)	0	0	N/A	Method	True	False	Pass	Confirmed	23.28
Leucine_1Bz	10.1	Target Compound	04_B_F_Peat1	8	Processed	T1	Unknown	1584067	17494311	10	-0.10	C13H17NO3	M+H	236.128	236.128	.93879 (ppm)	0	0	N/A	Method	True	False	Pass	Confirmed	75.42
Lysine_2Bz	9.5	Target Compound	04_B_F_Peat1	8	Processed	T1	Unknown	1328950	20981839	9.44	-0.06	C20H22N2O4	M+H	355.165	355.165	.49350 (ppm)	0	0	N/A	Method	True	False	Pass	Confirmed	INF
Ornithine_2Bz	9.15	Target Compound	04_B_F_Peat1	8	Processed	T1	Unknown	232966	2475472	9.13	-0.02	C19H20N2O4	M+H	341.15	341.15	1.74997 (ppm)	0	0	N/A	Method	True	False	Pass	Confirmed	INF
Phenylalanine_1Bz	10.1	Target Compound	04_B_F_Peat1	8	Processed	T1	Unknown	879870	9140530	10.1	0.00	C16H15NO3	M+H	270.112	270.113	1.64761 (ppm)	0	0	N/A	Method	True	False	Pass	Confirmed	INF
Proline_1Bz	7.62	Target Compound	04_B_F_Peat1	8	Processed	T1	Unknown	388176	4243819	7.62	0.00	C12H13NO3	M+H	220.097	220.096	-1.67742 (ppm)	0	0	N/A	Method	True	False	Pass	Confirmed	20.05
Serine_1Bz	5.3	Target Compound	04_B_F_Peat1	8	Processed	T1	Unknown	256979	2805753	5.32	0.02	C10H11NO4	M+H	210.076	210.076	.29207 (ppm)	0	0	N/A	Manual	True	False	Pass	Confirmed	INF
Threonine_1Bz	6.35	Target Compound	04_B_F_Peat1	8	Processed	T1	Unknown	372568	4407834	6.28	-0.07	C11H13NO4	M+H	224.092	224.092	.97934 (ppm)	0	0	N/A	Manual	True	False	Pass	Confirmed	INF
Tryptophane_1Bz	10.14	Target Compound	04_B_F_Peat1	8	Processed	T1	Unknown	82681	834043	10.15	0.01	C18H16N2O3	M+H	309.123	309.124	2.11384 (ppm)	0	0	N/A	Method	True	False	Pass	Confirmed	INF
Tyrosine_2Bz	12.29	Target Compound	04_B_F_Peat1	8	Processed	T1	Unknown	692112	7954618	12.29	0.00	C23H19NO5	M+H	390.134	390.134	1.26684 (ppm)	0	0	N/A	Method	True	False	Pass	Confirmed	INF
Valine_1Bz	8.8	Target Compound	04_B_F_Peat1	8	Processed	T1	Unknown	832097	8304362	8.8	0.00	C12H15NO3	M+H	222.112	222.113	1.11059 (ppm)	0	0	N/A	Method	True	False	Pass	Confirmed	68.85
Alanine_1Bz	6.85	Target Compound	06_2_X_B_Peat1	9	Processed	T1	Unknown	89380	946507	6.89	0.04	C10H11NO3	M+H	194.081	194.081	.11344 (ppm)	0	0	N/A	Method	True	False	Pass	Confirmed	2563.53
Arginine_1Bz	5.39	Target Compound	06_2_X_B_Peat1	9	Processed	T1	Unknown	335407	2813125	5.32	-0.07	C13H18N4O3	M+H	279.145	279.144	-4.25609 (ppm)	0	0	N/A	Method	True	False	Pass	Confirmed	257.66
Asparagine_1Bz	5.15	Target Compound	06_2_X_B_Peat1	9	Processed	T1	Unknown	35934	198242	5.15	0.00	C11H12N2O4	M+H	237.087	237.087	.23676 (ppm)	0	0	N/A	Method	True	False	Pass	Confirmed	INF
Aspartic Acid_1Bz	5.82	Target Compound	06_2_X_B_Peat1	9	Processed	T1	Unknown	38174	282618	5.84	0.02	C11H11NO5	M+H	238.071	238.07	-5.32334 (ppm)	0	0	N/A	Method	True	False	Pass	Confirmed	INF
Glutamic Acid_1Bz	6.32	Target Compound	06_2_X_B_Peat1	9	Processed	T1	Unknown	46882	665575	6.34	0.02	C12H13NO5	M+H	252.087	252.086	-2.03952 (ppm)	0	0	N/A	Manual	True	False	Pass	Confirmed	INF
Glutamine_1Bz	5.52	Target Compound	06_2_X_B_Peat1	9	Processed	T1	Unknown	N/F	N/F	N/F	N/F	C12H14N2O4	N/A	251.103	N/F	N/F	N/F	0	N/A	Manual	True	False	Fail	NotFound	N/A
Glycine_1Bz	5.9	Target Compound	06_2_X_B_Peat1	9	Processed	T1	Unknown	69421	600649	5.86	-0.04	C9H9NO3	M+H	180.066	180.065	-1.51844 (ppm)	0	0	N/A	Manual	True	False	Pass	Confirmed	INF
Histidine_1Bz	4.65	Target Compound	06_2_X_B_Peat1	9	Processed	T1	Unknown	326772	3108917	4.6	-0.05	C13H13N3O3	M+H	260.103	260.103	-.36618 (ppm)	0	0	N/A	Method	True	False	Pass	Confirmed	INF
Isoleucine_1Bz	9.8	Target Compound	06_2_X_B_Peat1	9	Processed	T1	Unknown	104684	602468	9.85	0.05	C13H17NO3	M+H	236.128	236.128	-1.90453 (ppm)	0	0	N/A	Manual	True	False	Pass	Confirmed	INF
Leucine_1Bz	10.1	Target Compound	06_2_X_B_Peat1	9	Processed	T1	Unknown	200469	2293532	10	-0.10	C13H17NO3	M+H	236.128	236.128	-.28900 (ppm)	0	0	N/A	Manual	True	False	Pass	Confirmed	INF
Lysine_2Bz	9.5	Target Compound	06_2_X_B_Peat1	9	Processed	T1	Unknown	770282	12844780	9.44	-0.06	C20H22N2O4	M+H	355.165	355.165	.23572 (ppm)	0	0	N/A	Method	True	False	Pass	Confirmed	INF
Ornithine_2Bz	9.15	Target Compound	06_2_X_B_Peat1	9	Processed	T1	Unknown	1805935	20949125	9.12	-0.03	C19H20N2O4	M+H	341.15	341.149	-1.82823 (ppm)	0	0	N/A	Method	True	False	Pass	Confirmed	INF
Phenylalanine_1Bz	10.1	Target Compound	06_2_X_B_Peat1	9	Processed	T1	Unknown	151502	1458750	10.09	-0.01	C16H15NO3	M+H	270.112	270.112	-.04711 (ppm)	0	0	N/A	Method	True	False	Pass	Confirmed	INF
Proline_1Bz	7.62	Target Compound	06_2_X_B_Peat1	9	Processed	T1	Unknown	232678	2857839	7.61	-0.01	C12H13NO3	M+H	220.097	220.096	-2.85599 (ppm)	0	0	N/A	Method	True	False	Pass	Confirmed	16.86
Serine_1Bz	5.3	Target Compound	06_2_X_B_Peat1	9	Processed	T1	Unknown	246267	2544211	5.32	0.02	C10H11NO4	M+H	210.076	210.076	-.79745 (ppm)	0	0	N/A	Manual	True	False	Pass	Confirmed	INF
Threonine_1Bz	6.35	Target Compound	06_2_X_B_Peat1	9	Processed	T1	Unknown	117857	1861336	6.24	-0.11	C11H13NO4	M+H	224.092	224.091	-1.81242 (ppm)	0	0	N/A	Manual	True	False	Pass	Confirmed	INF
Tryptophane_1Bz	10.14	Target Compound	06_2_X_B_Peat1	9	Processed	T1	Unknown	26182	232545	10.15	0.01	C18H16N2O3	M+H	309.123	309.124	.92916 (ppm)	0	0	N/A	Method	True	False	Pass	Confirmed	INF
Tyrosine_2Bz	12.29	Target Compound	06_2_X_B_Peat1	9	Processed	T1	Unknown	319226	4071973	12.29	0.00	C23H19NO5	M+H	390.134	390.133	-.84519 (ppm)	0	0	N/A	Method	True	False	Pass	Confirmed	INF
Valine_1Bz	8.8	Target Compound	06_2_X_B_Peat1	9	Processed	T1	Unknown	128133	1467271	8.82	0.02	C12H15NO3	M+H	222.112	222.112	-.88167 (ppm)	0	0	N/A	Method	True	False	Pass	Confirmed	11.14
Alanine_1Bz	6.85	Target Compound	06_X_B_Peat1	10	Processed	T1	Unknown	120498	1254541	6.85	0.00	C10H11NO3	M+H	194.081	194.081	-.04380 (ppm)	0	0	N/A	Method	True	False	Pass	Confirmed	INF
Arginine_1Bz	5.39	Target Compound	06_X_B_Peat1	10	Processed	T1	Unknown	255811	2493213	5.34	-0.05	C13H18N4O3	M+H	279.145	279.144	-3.38149 (ppm)	0	0	N/A	Method	True	False	Pass	Confirmed	INF
Asparagine_1Bz	5.15	Target Compound	06_X_B_Peat1	10	Processed	T1	Unknown	46857	279902	5.12	-0.03	C11H12N2O4	M+H	237.087	237.087	.04368 (ppm)	0	0	N/A	Method	True	False	Pass	Confirmed	INF
Aspartic Acid_1Bz	5.82	Target Compound	06_X_B_Peat1	10	Processed	T1	Unknown	N/F	N/F	N/F	N/F	C11H11NO5	N/A	238.071	N/F	N/F	N/F	0	N/A	Manual	True	False	Fail	NotFound	N/A
Glutamic Acid_1Bz	6.32	Target Compound	06_X_B_Peat1	10	Processed	T1	Unknown	54006	635835	6.33	0.01	C12H13NO5	M+H	252.087	252.086	-1.19210 (ppm)	0	0	N/A	Manual	True	False	Pass	Confirmed	INF
Glutamine_1Bz	5.52	Target Compound	06_X_B_Peat1	10	Processed	T1	Unknown	55038	435745	5.45	-0.07	C12H14N2O4	M+H	251.103	251.102	-1.21289 (ppm)	0	0	N/A	Method	True	False	Pass	Confirmed	11.44
Glycine_1Bz	5.9	Target Compound	06_X_B_Peat1	10	Processed	T1	Unknown	N/F	N/F	N/F	N/F	C9H9NO3	N/A	180.066	N/F	N/F	N/F	0	N/A	Method	True	False	Fail	NotFound	N/A
Histidine_1Bz	4.65	Target Compound	06_X_B_Peat1	10	Processed	T1	Unknown	68399	630055	4.58	-0.07	C13H13N3O3	M+H	260.103	260.103	.22047 (ppm)	0	0	N/A	Method	True	False	Pass	Confirmed	INF
Isoleucine_1Bz	9.8	Target Compound	06_X_B_Peat1	10	Processed	T1	Unknown	192165	1291760	9.85	0.05	C13H17NO3	M+H	236.128	236.128	-1.45218 (ppm)	0	0	N/A	Manual	True	False	Pass	Confirmed	INF
Leucine_1Bz	10.1	Target Compound	06_X_B_Peat1	10	Processed	T1	Unknown	519775	5741970	10	-0.10	C13H17NO3	M+H	236.128	236.128	-1.32294 (ppm)	0	0	N/A	Method	True	False	Pass	Confirmed	30.25
Lysine_2Bz	9.5	Target Compound	06_X_B_Peat1	10	Processed	T1	Unknown	1201642	17431730	9.65	0.15	C20H22N2O4	M+H	355.165	355.168	7.53935 (ppm)	0	0	N/A	Method	True	False	Pass	Confirmed	INF
Ornithine_2Bz	9.15	Target Compound	06_X_B_Peat1	10	Processed	T1	Unknown	133879	1186659	9.12	-0.03	C19H20N2O4	M+H	341.15	341.149	-.75477 (ppm)	0	0	N/A	Method	True	False	Pass	Confirmed	INF
Phenylalanine_1Bz	10.1	Target Compound	06_X_B_Peat1	10	Processed	T1	Unknown	293612	3216873	10.08	-0.02	C16H15NO3	M+H	270.112	270.112	-.16009 (ppm)	0	0	N/A	Method	True	False	Pass	Confirmed	INF
Proline_1Bz	7.62	Target Compound	06_X_B_Peat1	10	Processed	T1	Unknown	56293	765985	7.65	0.03	C12H13NO3	M+H	220.097	220.097	-1.26145 (ppm)	0	0	N/A	Manual	True	False	Pass	Confirmed	INF
Serine_1Bz	5.3	Target Compound	06_X_B_Peat1	10	Processed	T1	Unknown	88268	1367408	5.28	-0.02	C10H11NO4	M+H	210.076	210.076	-.87008 (ppm)	0	0	N/A	Manual	True	False	Pass	Confirmed	INF
Threonine_1Bz	6.35	Target Compound	06_X_B_Peat1	10	Processed	T1	Unknown	107064	1694227	6.26	-0.09	C11H13NO4	M+H	224.092	224.092	-.85913 (ppm)	0	0	N/A	Manual	True	False	Pass	Confirmed	INF
Tryptophane_1Bz	10.14	Target Compound	06_X_B_Peat1	10	Processed	T1	Unknown	36614	363371	10.14	0.00	C18H16N2O3	M+H	309.123	309.123	.43555 (ppm)	0	0	N/A	Method	True	False	Pass	Confirmed	INF
Tyrosine_2Bz	12.29	Target Compound	06_X_B_Peat1	10	Processed	T1	Unknown	411220	4802761	12.28	-0.01	C23H19NO5	M+H	390.134	390.133	-.45407 (ppm)	0	0	N/A	Method	True	False	Pass	Confirmed	INF
Valine_1Bz	8.8	Target Compound	06_X_B_Peat1	10	Processed	T1	Unknown	249577	2660381	8.8	0.00	C12H15NO3	M+H	222.112	222.112	-.81297 (ppm)	0	0	N/A	Method	True	False	Pass	Confirmed	INF
Alanine_1Bz	6.85	Target Compound	07_2_X_F_Peat1	11	Processed	T1	Unknown	569474	5779620	6.85	0.00	C10H11NO3	M+H	194.081	194.081	-.35828 (ppm)	0	0	N/A	Method	True	False	Pass	Confirmed	113.84
Arginine_1Bz	5.39	Target Compound	07_2_X_F_Peat1	11	Processed	T1	Unknown	1106279	10088514	5.33	-0.06	C13H18N4O3	M+H	279.145	279.145	-1.63229 (ppm)	0	0	N/A	Method	True	False	Pass	Confirmed	464.71
Asparagine_1Bz	5.15	Target Compound	07_2_X_F_Peat1	11	Processed	T1	Unknown	214933	1716839	5.17	0.02	C11H12N2O4	M+H	237.087	237.087	-.59991 (ppm)	0	0	N/A	Method	True	False	Pass	Confirmed	44.99
Aspartic Acid_1Bz	5.82	Target Compound	07_2_X_F_Peat1	11	Processed	T1	Unknown	178751	1725963	5.83	0.01	C11H11NO5	M+H	238.071	238.07	-2.37505 (ppm)	0	0	N/A	Method	True	False	Pass	Confirmed	INF
Glutamic Acid_1Bz	6.32	Target Compound	07_2_X_F_Peat1	11	Processed	T1	Unknown	487214	4694020	6.32	0.00	C12H13NO5	M+H	252.087	252.086	-2.03952 (ppm)	0	0	N/A	Method	True	False	Pass	Confirmed	INF
Glutamine_1Bz	5.52	Target Compound	07_2_X_F_Peat1	11	Processed	T1	Unknown	222772	1770546	5.51	-0.01	C12H14N2O4	M+H	251.103	251.102	-2.00287 (ppm)	0	0	N/A	Method	True	False	Pass	Confirmed	32.08
Glycine_1Bz	5.9	Target Compound	07_2_X_F_Peat1	11	Processed	T1	Unknown	296265	2682862	5.88	-0.02	C9H9NO3	M+H	180.066	180.065	-.41681 (ppm)	0	0	N/A	Manual	True	False	Pass	Confirmed	INF
Histidine_1Bz	4.65	Target Compound	07_2_X_F_Peat1	11	Processed	T1	Unknown	1090046	10829483	4.59	-0.06	C13H13N3O3	M+H	260.103	260.103	.22047 (ppm)	0	0	N/A	Method	True	False	Pass	Confirmed	INF
Isoleucine_1Bz	9.8	Target Compound	07_2_X_F_Peat1	11	Processed	T1	Unknown	864884	6397543	9.81	0.01	C13H17NO3	M+H	236.128	236.128	-1.51680 (ppm)	0	0	N/A	Manual	True	False	Pass	Confirmed	417.34
Leucine_1Bz	10.1	Target Compound	07_2_X_F_Peat1	11	Processed	T1	Unknown	2495379	27322948	10.01	-0.09	C13H17NO3	M+H	236.128	236.128	-.54749 (ppm)	0	0	N/A	Method	True	False	Pass	Confirmed	206.01
Lysine_2Bz	9.5	Target Compound	07_2_X_F_Peat1	11	Processed	T1	Unknown	3093977	33555637	9.47	-0.03	C20H22N2O4	M+H	355.165	355.165	-1.31093 (ppm)	0	0	N/A	Method	True	False	Pass	Confirmed	INF
Ornithine_2Bz	9.15	Target Compound	07_2_X_F_Peat1	11	Processed	T1	Unknown	5882516	58729226	9.12	-0.03	C19H20N2O4	M+H	341.15	341.15	.05032 (ppm)	0	0	N/A	Method	True	False	Pass	Confirmed	1297.54
Phenylalanine_1Bz	10.1	Target Compound	07_2_X_F_Peat1	11	Processed	T1	Unknown	1376782	13952562	10.1	0.00	C16H15NO3	M+H	270.112	270.112	-.49903 (ppm)	0	0	N/A	Method	True	False	Pass	Confirmed	334.11
Proline_1Bz	7.62	Target Compound	07_2_X_F_Peat1	11	Processed	T1	Unknown	1122589	11723968	7.63	0.01	C12H13NO3	M+H	220.097	220.097	-1.12280 (ppm)	0	0	N/A	Method	True	False	Pass	Confirmed	41.03
Serine_1Bz	5.3	Target Compound	07_2_X_F_Peat1	11	Processed	T1	Unknown	696910	7203530	5.31	0.01	C10H11NO4	M+H	210.076	210.076	-1.08798 (ppm)	0	0	N/A	Manual	True	False	Pass	Confirmed	INF
Threonine_1Bz	6.35	Target Compound	07_2_X_F_Peat1	11	Processed	T1	Unknown	531914	5807660	6.28	-0.07	C11H13NO4	M+H	224.092	224.092	-.72295 (ppm)	0	0	N/A	Manual	True	False	Pass	Confirmed	INF
Tryptophane_1Bz	10.14	Target Compound	07_2_X_F_Peat1	11	Processed	T1	Unknown	128248	1329298	10.16	0.02	C18H16N2O3	M+H	309.123	309.124	.53427 (ppm)	0	0	N/A	Method	True	False	Pass	Confirmed	INF
Tyrosine_2Bz	12.29	Target Compound	07_2_X_F_Peat1	11	Processed	T1	Unknown	1794115	20677139	12.3	0.01	C23H19NO5	M+H	390.134	390.133	-.84519 (ppm)	0	0	N/A	Method	True	False	Pass	Confirmed	INF
Valine_1Bz	8.8	Target Compound	07_2_X_F_Peat1	11	Processed	T1	Unknown	1362836	12517799	8.82	0.02	C12H15NO3	M+H	222.112	222.112	-.19469 (ppm)	0	0	N/A	Method	True	False	Pass	Confirmed	308.48
Alanine_1Bz	6.85	Target Compound	07_X_F_Peat1	12	Processed	T1	Unknown	554965	4942823	6.84	-0.01	C10H11NO3	M+H	194.081	194.081	-.35828 (ppm)	0	0	N/A	Method	True	False	Pass	Confirmed	INF
Arginine_1Bz	5.39	Target Compound	07_X_F_Peat1	12	Processed	T1	Unknown	1663549	14467617	5.33	-0.06	C13H18N4O3	M+H	279.145	279.145	-1.19498 (ppm)	0	0	N/A	Method	True	False	Pass	Confirmed	610.76
Asparagine_1Bz	5.15	Target Compound	07_X_F_Peat1	12	Processed	T1	Unknown	213412	1305573	5.13	-0.02	C11H12N2O4	M+H	237.087	237.087	-.72863 (ppm)	0	0	N/A	Method	True	False	Pass	Confirmed	44.74
Aspartic Acid_1Bz	5.82	Target Compound	07_X_F_Peat1	12	Processed	T1	Unknown	146361	1081792	5.79	-0.03	C11H11NO5	M+H	238.071	238.071	-1.73411 (ppm)	0	0	N/A	Method	True	False	Pass	Confirmed	INF
Glutamic Acid_1Bz	6.32	Target Compound	07_X_F_Peat1	12	Processed	T1	Unknown	284596	3199446	6.32	0.00	C12H13NO5	M+H	252.087	252.087	-.46574 (ppm)	0	0	N/A	Method	True	False	Pass	Confirmed	INF
Glutamine_1Bz	5.52	Target Compound	07_X_F_Peat1	12	Processed	T1	Unknown	232224	2263743	5.52	0.00	C12H14N2O4	M+H	251.103	251.102	-2.00287 (ppm)	0	0	N/A	Method	True	False	Pass	Confirmed	34.70
Glycine_1Bz	5.9	Target Compound	07_X_F_Peat1	12	Processed	T1	Unknown	447767	4042621	5.88	-0.02	C9H9NO3	M+H	180.066	180.065	-.33207 (ppm)	0	0	N/A	Method	True	False	Pass	Confirmed	49.52
Histidine_1Bz	4.65	Target Compound	07_X_F_Peat1	12	Processed	T1	Unknown	271167	2842859	4.62	-0.03	C13H13N3O3	M+H	260.103	260.103	.33779 (ppm)	0	0	N/A	Method	True	False	Pass	Confirmed	INF
Isoleucine_1Bz	9.8	Target Compound	07_X_F_Peat1	12	Processed	T1	Unknown	679922	5067037	9.89	0.09	C13H17NO3	M+H	236.128	236.128	-.80597 (ppm)	0	0	N/A	Manual	True	False	Pass	Confirmed	INF
Leucine_1Bz	10.1	Target Compound	07_X_F_Peat1	12	Processed	T1	Unknown	2177405	22412661	10.02	-0.08	C13H17NO3	M+H	236.128	236.128	-.74135 (ppm)	0	0	N/A	Manual	True	False	Pass	Confirmed	INF
Lysine_2Bz	9.5	Target Compound	07_X_F_Peat1	12	Processed	T1	Unknown	2146059	28780148	9.46	-0.04	C20H22N2O4	M+H	355.165	355.164	-2.08425 (ppm)	0	0	N/A	Method	True	False	Pass	Confirmed	INF
Ornithine_2Bz	9.15	Target Compound	07_X_F_Peat1	12	Processed	T1	Unknown	429423	4401594	9.11	-0.04	C19H20N2O4	M+H	341.15	341.15	.05032 (ppm)	0	0	N/A	Method	True	False	Pass	Confirmed	INF
Phenylalanine_1Bz	10.1	Target Compound	07_X_F_Peat1	12	Processed	T1	Unknown	1109620	11499382	10.08	-0.02	C16H15NO3	M+H	270.112	270.112	-.83798 (ppm)	0	0	N/A	Method	True	False	Pass	Confirmed	INF
Proline_1Bz	7.62	Target Compound	07_X_F_Peat1	12	Processed	T1	Unknown	398651	4456963	7.61	-0.01	C12H13NO3	M+H	220.097	220.096	-2.37069 (ppm)	0	0	N/A	Method	True	False	Pass	Confirmed	18.74
Serine_1Bz	5.3	Target Compound	07_X_F_Peat1	12	Processed	T1	Unknown	333925	3265503	5.32	0.02	C10H11NO4	M+H	210.076	210.076	.00153 (ppm)	0	0	N/A	Manual	True	False	Pass	Confirmed	INF
Threonine_1Bz	6.35	Target Compound	07_X_F_Peat1	12	Processed	T1	Unknown	505705	5086339	6.26	-0.09	C11H13NO4	M+H	224.092	224.092	-.51867 (ppm)	0	0	N/A	Manual	True	False	Pass	Confirmed	INF
Tryptophane_1Bz	10.14	Target Compound	07_X_F_Peat1	12	Processed	T1	Unknown	95226	1022102	10.15	0.01	C18H16N2O3	M+H	309.123	309.123	-.45296 (ppm)	0	0	N/A	Method	True	False	Pass	Confirmed	INF
Tyrosine_2Bz	12.29	Target Compound	07_X_F_Peat1	12	Processed	T1	Unknown	1353131	15171423	12.3	0.01	C23H19NO5	M+H	390.134	390.133	-.53229 (ppm)	0	0	N/A	Method	True	False	Pass	Confirmed	INF
Valine_1Bz	8.8	Target Compound	07_X_F_Peat1	12	Processed	T1	Unknown	1235817	12594013	8.82	0.02	C12H15NO3	M+H	222.112	222.112	-.95037 (ppm)	0	0	N/A	Method	True	False	Pass	Confirmed	91.21
Alanine_1Bz	6.85	Target Compound	08_2_X_F_Peat1	13	Processed	T1	Unknown	595667	5746323	6.86	0.01	C10H11NO3	M+H	194.081	194.082	1.84309 (ppm)	0	0	N/A	Method	True	False	Pass	Confirmed	812.10
Arginine_1Bz	5.39	Target Compound	08_2_X_F_Peat1	13	Processed	T1	Unknown	1448475	13875554	5.34	-0.05	C13H18N4O3	M+H	279.145	279.145	.77287 (ppm)	0	0	N/A	Method	True	False	Pass	Confirmed	378.62
Asparagine_1Bz	5.15	Target Compound	08_2_X_F_Peat1	13	Processed	T1	Unknown	159408	1276247	5.15	0.00	C11H12N2O4	M+H	237.087	237.087	1.20215 (ppm)	0	0	N/A	Method	True	False	Pass	Confirmed	INF
Aspartic Acid_1Bz	5.82	Target Compound	08_2_X_F_Peat1	13	Processed	T1	Unknown	197958	1789480	5.79	-0.03	C11H11NO5	M+H	238.071	238.071	.89372 (ppm)	0	0	N/A	Method	True	False	Pass	Confirmed	INF
Glutamic Acid_1Bz	6.32	Target Compound	08_2_X_F_Peat1	13	Processed	T1	Unknown	441857	4528861	6.3	-0.02	C12H13NO5	M+H	252.087	252.087	.56327 (ppm)	0	0	N/A	Method	True	False	Pass	Confirmed	INF
Glutamine_1Bz	5.52	Target Compound	08_2_X_F_Peat1	13	Processed	T1	Unknown	228258	1896151	5.45	-0.07	C12H14N2O4	M+H	251.103	251.102	-1.33443 (ppm)	0	0	N/A	Method	True	False	Pass	Confirmed	23.88
Glycine_1Bz	5.9	Target Compound	08_2_X_F_Peat1	13	Processed	T1	Unknown	248833	2219543	5.87	-0.03	C9H9NO3	M+H	180.066	180.065	-1.34896 (ppm)	0	0	N/A	Method	True	False	Pass	Confirmed	21.24
Histidine_1Bz	4.65	Target Compound	08_2_X_F_Peat1	13	Processed	T1	Unknown	1536319	13538095	4.61	-0.04	C13H13N3O3	M+H	260.103	260.103	1.51108 (ppm)	0	0	N/A	Method	True	False	Pass	Confirmed	INF
Isoleucine_1Bz	9.8	Target Compound	08_2_X_F_Peat1	13	Processed	T1	Unknown	896481	5714718	9.85	0.05	C13H17NO3	M+H	236.128	236.128	-.03052 (ppm)	0	0	N/A	Method	True	False	Pass	Confirmed	57.40
Leucine_1Bz	10.1	Target Compound	08_2_X_F_Peat1	13	Processed	T1	Unknown	2850671	29516781	10.01	-0.09	C13H17NO3	M+H	236.128	236.128	1.26189 (ppm)	0	0	N/A	Manual	True	False	Pass	Confirmed	1834.04
Lysine_2Bz	9.5	Target Compound	08_2_X_F_Peat1	13	Processed	T1	Unknown	2535201	28161235	9.46	-0.04	C20H22N2O4	M+H	355.165	355.166	1.00905 (ppm)	0	0	N/A	Method	True	False	Pass	Confirmed	INF
Ornithine_2Bz	9.15	Target Compound	08_2_X_F_Peat1	13	Processed	T1	Unknown	3814673	40686481	9.13	-0.02	C19H20N2O4	M+H	341.15	341.15	2.37616 (ppm)	0	0	N/A	Method	True	False	Pass	Confirmed	931.99
Phenylalanine_1Bz	10.1	Target Compound	08_2_X_F_Peat1	13	Processed	T1	Unknown	1693977	17552286	10.09	-0.01	C16H15NO3	M+H	270.112	270.113	1.19568 (ppm)	0	0	N/A	Method	True	False	Pass	Confirmed	INF
Proline_1Bz	7.62	Target Compound	08_2_X_F_Peat1	13	Processed	T1	Unknown	743772	8148332	7.61	-0.01	C12H13NO3	M+H	220.097	220.097	.61039 (ppm)	0	0	N/A	Method	True	False	Pass	Confirmed	31.40
Serine_1Bz	5.3	Target Compound	08_2_X_F_Peat1	13	Processed	T1	Unknown	697589	6878543	5.3	0.00	C10H11NO4	M+H	210.076	210.076	-1.01535 (ppm)	0	0	N/A	Manual	True	False	Pass	Confirmed	INF
Threonine_1Bz	6.35	Target Compound	08_2_X_F_Peat1	13	Processed	T1	Unknown	522221	5158293	6.3	-0.05	C11H13NO4	M+H	224.092	224.092	.29843 (ppm)	0	0	N/A	Manual	True	False	Pass	Confirmed	INF
Tryptophane_1Bz	10.14	Target Compound	08_2_X_F_Peat1	13	Processed	T1	Unknown	148760	1613127	10.15	0.01	C18H16N2O3	M+H	309.123	309.124	.83044 (ppm)	0	0	N/A	Method	True	False	Pass	Confirmed	INF
Tyrosine_2Bz	12.29	Target Compound	08_2_X_F_Peat1	13	Processed	T1	Unknown	1903795	21672230	12.29	0.00	C23H19NO5	M+H	390.134	390.134	.64106 (ppm)	0	0	N/A	Method	True	False	Pass	Confirmed	INF
Valine_1Bz	8.8	Target Compound	08_2_X_F_Peat1	13	Processed	T1	Unknown	1312248	11186294	8.82	0.02	C12H15NO3	M+H	222.112	222.113	1.31668 (ppm)	0	0	N/A	Method	True	False	Pass	Confirmed	80.97
Alanine_1Bz	6.85	Target Compound	08_X_F_Peat1	14	Processed	T1	Unknown	511247	4979188	6.83	-0.02	C10H11NO3	M+H	194.081	194.081	1.60723 (ppm)	0	0	N/A	Manual	True	False	Pass	Confirmed	INF
Arginine_1Bz	5.39	Target Compound	08_X_F_Peat1	14	Processed	T1	Unknown	1302791	11405515	5.34	-0.05	C13H18N4O3	M+H	279.145	279.144	-2.50689 (ppm)	0	0	N/A	Method	True	False	Pass	Confirmed	263.30
Asparagine_1Bz	5.15	Target Compound	08_X_F_Peat1	14	Processed	T1	Unknown	153301	1112130	5.16	0.01	C11H12N2O4	M+H	237.087	237.087	1.20215 (ppm)	0	0	N/A	Method	True	False	Pass	Confirmed	27.72
Aspartic Acid_1Bz	5.82	Target Compound	08_X_F_Peat1	14	Processed	T1	Unknown	150691	921100	5.8	-0.02	C11H11NO5	M+H	238.071	238.071	.50916 (ppm)	0	0	N/A	Method	True	False	Pass	Confirmed	INF
Glutamic Acid_1Bz	6.32	Target Compound	08_X_F_Peat1	14	Processed	T1	Unknown	319797	3407374	6.33	0.01	C12H13NO5	M+H	252.087	252.087	-.40521 (ppm)	0	0	N/A	Method	True	False	Pass	Confirmed	INF
Glutamine_1Bz	5.52	Target Compound	08_X_F_Peat1	14	Processed	T1	Unknown	292925	2350306	5.46	-0.06	C12H14N2O4	M+H	251.103	251.102	-1.21289 (ppm)	0	0	N/A	Method	True	False	Pass	Confirmed	34.13
Glycine_1Bz	5.9	Target Compound	08_X_F_Peat1	14	Processed	T1	Unknown	74142	672292	5.91	0.01	C9H9NO3	M+H	180.066	180.065	-.75577 (ppm)	0	0	N/A	Manual	True	False	Pass	Confirmed	INF
Histidine_1Bz	4.65	Target Compound	08_X_F_Peat1	14	Processed	T1	Unknown	297166	2780670	4.59	-0.06	C13H13N3O3	M+H	260.103	260.103	1.51108 (ppm)	0	0	N/A	Method	True	False	Pass	Confirmed	INF
Isoleucine_1Bz	9.8	Target Compound	08_X_F_Peat1	14	Processed	T1	Unknown	693226	4087428	9.81	0.01	C13H17NO3	M+H	236.128	236.128	.22796 (ppm)	0	0	N/A	Method	True	False	Pass	Confirmed	29.74
Leucine_1Bz	10.1	Target Compound	08_X_F_Peat1	14	Processed	T1	Unknown	2005308	23395489	10.01	-0.09	C13H17NO3	M+H	236.128	236.128	1.19727 (ppm)	0	0	N/A	Manual	True	False	Pass	Confirmed	650.80
Lysine_2Bz	9.5	Target Compound	08_X_F_Peat1	14	Processed	T1	Unknown	1601932	24260531	9.49	-0.01	C20H22N2O4	M+H	355.165	355.165	.66535 (ppm)	0	0	N/A	Method	True	False	Pass	Confirmed	INF
Ornithine_2Bz	9.15	Target Compound	08_X_F_Peat1	14	Processed	T1	Unknown	292583	3230603	9.16	0.01	C19H20N2O4	M+H	341.15	341.15	1.66052 (ppm)	0	0	N/A	Method	True	False	Pass	Confirmed	INF
Phenylalanine_1Bz	10.1	Target Compound	08_X_F_Peat1	14	Processed	T1	Unknown	1122354	11645722	10.09	-0.01	C16H15NO3	M+H	270.112	270.113	.96972 (ppm)	0	0	N/A	Method	True	False	Pass	Confirmed	INF
Proline_1Bz	7.62	Target Compound	08_X_F_Peat1	14	Processed	T1	Unknown	370300	3905892	7.63	0.01	C12H13NO3	M+H	220.097	220.097	.81838 (ppm)	0	0	N/A	Method	True	False	Pass	Confirmed	30.28
Serine_1Bz	5.3	Target Compound	08_X_F_Peat1	14	Processed	T1	Unknown	274981	3551127	5.29	-0.01	C10H11NO4	M+H	210.076	210.076	.29207 (ppm)	0	0	N/A	Manual	True	False	Pass	Confirmed	INF
Threonine_1Bz	6.35	Target Compound	08_X_F_Peat1	14	Processed	T1	Unknown	506958	4925764	6.26	-0.09	C11H13NO4	M+H	224.092	224.092	.43461 (ppm)	0	0	N/A	Manual	True	False	Pass	Confirmed	INF
Tryptophane_1Bz	10.14	Target Compound	08_X_F_Peat1	14	Processed	T1	Unknown	98851	1013579	10.14	0.00	C18H16N2O3	M+H	309.123	309.124	2.21256 (ppm)	0	0	N/A	Method	True	False	Pass	Confirmed	INF
Tyrosine_2Bz	12.29	Target Compound	08_X_F_Peat1	14	Processed	T1	Unknown	1233084	13887238	12.28	-0.01	C23H19NO5	M+H	390.134	390.134	.95395 (ppm)	0	0	N/A	Method	True	False	Pass	Confirmed	INF
Valine_1Bz	8.8	Target Compound	08_X_F_Peat1	14	Processed	T1	Unknown	1037041	10198703	8.82	0.02	C12H15NO3	M+H	222.112	222.113	1.04189 (ppm)	0	0	N/A	Method	True	False	Pass	Confirmed	91.69
Alanine_1Bz	6.85	Target Compound	09_2_X_BF_Peat1	15	Processed	T1	Unknown	105453	1156380	6.82	-0.03	C10H11NO3	M+H	194.081	194.081	.34930 (ppm)	0	0	N/A	Manual	True	False	Pass	Confirmed	INF
Arginine_1Bz	5.39	Target Compound	09_2_X_BF_Peat1	15	Processed	T1	Unknown	800733	6835225	5.3	-0.09	C13H18N4O3	M+H	279.145	279.145	-2.28824 (ppm)	0	0	N/A	Method	True	False	Pass	Confirmed	607.22
Asparagine_1Bz	5.15	Target Compound	09_2_X_BF_Peat1	15	Processed	T1	Unknown	37557	283156	5.11	-0.04	C11H12N2O4	M+H	237.087	237.087	.81600 (ppm)	0	0	N/A	Method	True	False	Pass	Confirmed	7.20
Aspartic Acid_1Bz	5.82	Target Compound	09_2_X_BF_Peat1	15	Processed	T1	Unknown	N/F	N/F	N/F	N/F	C11H11NO5	N/A	238.071	N/F	N/F	N/F	0	N/A	Manual	True	False	Fail	NotFound	N/A
Glutamic Acid_1Bz	6.32	Target Compound	09_2_X_BF_Peat1	15	Processed	T1	Unknown	76050	825544	6.31	-0.01	C12H13NO5	M+H	252.087	252.086	-.94998 (ppm)	0	0	N/A	Manual	True	False	Pass	Confirmed	INF
Glutamine_1Bz	5.52	Target Compound	09_2_X_BF_Peat1	15	Processed	T1	Unknown	36929	282597	5.51	-0.01	C12H14N2O4	M+H	251.103	251.102	-3.82588 (ppm)	0	0	N/A	Method	True	False	Pass	Confirmed	5.11
Glycine_1Bz	5.9	Target Compound	09_2_X_BF_Peat1	15	Processed	T1	Unknown	49392	475643	5.9	0.00	C9H9NO3	M+H	180.066	180.065	-.75577 (ppm)	0	0	N/A	Manual	True	False	Pass	Confirmed	INF
Histidine_1Bz	4.65	Target Compound	09_2_X_BF_Peat1	15	Processed	T1	Unknown	213861	1875150	4.6	-0.05	C13H13N3O3	M+H	260.103	260.103	.45512 (ppm)	0	0	N/A	Method	True	False	Pass	Confirmed	INF
Isoleucine_1Bz	9.8	Target Compound	09_2_X_BF_Peat1	15	Processed	T1	Unknown	184448	1350298	9.83	0.03	C13H17NO3	M+H	236.128	236.127	-2.80922 (ppm)	0	0	N/A	Manual	True	False	Pass	Confirmed	INF
Leucine_1Bz	10.1	Target Compound	09_2_X_BF_Peat1	15	Processed	T1	Unknown	358642	4226037	9.96	-0.14	C13H17NO3	M+H	236.128	236.128	-1.64604 (ppm)	0	0	N/A	Manual	True	False	Pass	Confirmed	INF
Lysine_2Bz	9.5	Target Compound	09_2_X_BF_Peat1	15	Processed	T1	Unknown	877913	13328497	9.47	-0.03	C20H22N2O4	M+H	355.165	355.165	-1.22500 (ppm)	0	0	N/A	Method	True	False	Pass	Confirmed	INF
Ornithine_2Bz	9.15	Target Compound	09_2_X_BF_Peat1	15	Processed	T1	Unknown	1165047	11958229	9.11	-0.04	C19H20N2O4	M+H	341.15	341.15	.76596 (ppm)	0	0	N/A	Method	True	False	Pass	Confirmed	INF
Phenylalanine_1Bz	10.1	Target Compound	09_2_X_BF_Peat1	15	Processed	T1	Unknown	213203	2260279	10.11	0.01	C16H15NO3	M+H	270.112	270.112	-.49903 (ppm)	0	0	N/A	Method	True	False	Pass	Confirmed	INF
Proline_1Bz	7.62	Target Compound	09_2_X_BF_Peat1	15	Processed	T1	Unknown	231809	2381341	7.63	0.01	C12H13NO3	M+H	220.097	220.097	-1.19212 (ppm)	0	0	N/A	Manual	True	False	Pass	Confirmed	INF
Serine_1Bz	5.3	Target Compound	09_2_X_BF_Peat1	15	Processed	T1	Unknown	245585	2281479	5.29	-0.01	C10H11NO4	M+H	210.076	210.076	-.94272 (ppm)	0	0	N/A	Manual	True	False	Pass	Confirmed	INF
Threonine_1Bz	6.35	Target Compound	09_2_X_BF_Peat1	15	Processed	T1	Unknown	149948	2079554	6.27	-0.08	C11H13NO4	M+H	224.092	224.092	-.31440 (ppm)	0	0	N/A	Manual	True	False	Pass	Confirmed	INF
Tryptophane_1Bz	10.14	Target Compound	09_2_X_BF_Peat1	15	Processed	T1	Unknown	26662	294235	10.17	0.03	C18H16N2O3	M+H	309.123	309.123	-.65040 (ppm)	0	0	N/A	Method	True	False	Pass	Confirmed	INF
Tyrosine_2Bz	12.29	Target Compound	09_2_X_BF_Peat1	15	Processed	T1	Unknown	366988	4502836	12.28	-0.01	C23H19NO5	M+H	390.134	390.133	-.29762 (ppm)	0	0	N/A	Method	True	False	Pass	Confirmed	INF
Valine_1Bz	8.8	Target Compound	09_2_X_BF_Peat1	15	Processed	T1	Unknown	218473	2287882	8.79	-0.01	C12H15NO3	M+H	222.112	222.113	.42360 (ppm)	0	0	N/A	Method	True	False	Pass	Confirmed	15.83
Alanine_1Bz	6.85	Target Compound	09_X_BF_Peat1	16	Processed	T1	Unknown	274622	2498816	6.84	-0.01	C10H11NO3	M+H	194.081	194.081	-.35828 (ppm)	0	0	N/A	Method	True	False	Pass	Confirmed	INF
Arginine_1Bz	5.39	Target Compound	09_X_BF_Peat1	16	Processed	T1	Unknown	322822	3164399	5.35	-0.04	C13H18N4O3	M+H	279.145	279.145	-.42971 (ppm)	0	0	N/A	Method	True	False	Pass	Confirmed	INF
Asparagine_1Bz	5.15	Target Compound	09_X_BF_Peat1	16	Processed	T1	Unknown	143781	907407	5.16	0.01	C11H12N2O4	M+H	237.087	237.087	-1.69402 (ppm)	0	0	N/A	Method	True	False	Pass	Confirmed	INF
Aspartic Acid_1Bz	5.82	Target Compound	09_X_BF_Peat1	16	Processed	T1	Unknown	69674	578029	5.84	0.02	C11H11NO5	M+H	238.071	238.071	-1.92639 (ppm)	0	0	N/A	Method	True	False	Pass	Confirmed	INF
Glutamic Acid_1Bz	6.32	Target Compound	09_X_BF_Peat1	16	Processed	T1	Unknown	168759	1936209	6.31	-0.01	C12H13NO5	M+H	252.087	252.086	-1.01051 (ppm)	0	0	N/A	Method	True	False	Pass	Confirmed	INF
Glutamine_1Bz	5.52	Target Compound	09_X_BF_Peat1	16	Processed	T1	Unknown	269478	2174491	5.47	-0.05	C12H14N2O4	M+H	251.103	251.102	-2.18517 (ppm)	0	0	N/A	Method	True	False	Pass	Confirmed	36.48
Glycine_1Bz	5.9	Target Compound	09_X_BF_Peat1	16	Processed	T1	Unknown	60199	537857	5.9	0.00	C9H9NO3	M+H	180.066	180.065	-2.28110 (ppm)	0	0	N/A	Manual	True	False	Pass	Confirmed	INF
Histidine_1Bz	4.65	Target Compound	09_X_BF_Peat1	16	Processed	T1	Unknown	589515	5588610	4.6	-0.05	C13H13N3O3	M+H	260.103	260.103	-.36618 (ppm)	0	0	N/A	Method	True	False	Pass	Confirmed	INF
Isoleucine_1Bz	9.8	Target Compound	09_X_BF_Peat1	16	Processed	T1	Unknown	351631	2098657	9.82	0.02	C13H17NO3	M+H	236.128	236.128	-1.71066 (ppm)	0	0	N/A	Method	True	False	Pass	Confirmed	17.55
Leucine_1Bz	10.1	Target Compound	09_X_BF_Peat1	16	Processed	T1	Unknown	825537	9459196	9.99	-0.11	C13H17NO3	M+H	236.128	236.127	-2.74460 (ppm)	0	0	N/A	Manual	True	False	Pass	Confirmed	INF
Lysine_2Bz	9.5	Target Compound	09_X_BF_Peat1	16	Processed	T1	Unknown	1048795	18087509	9.47	-0.03	C20H22N2O4	M+H	355.165	355.165	-.45168 (ppm)	0	0	N/A	Method	True	False	Pass	Confirmed	INF
Ornithine_2Bz	9.15	Target Compound	09_X_BF_Peat1	16	Processed	T1	Unknown	1599965	15885826	9.08	-0.07	C19H20N2O4	M+H	341.15	341.15	.05032 (ppm)	0	0	N/A	Method	True	False	Pass	Confirmed	INF
Phenylalanine_1Bz	10.1	Target Compound	09_X_BF_Peat1	16	Processed	T1	Unknown	514857	5592597	10.07	-0.03	C16H15NO3	M+H	270.112	270.112	-.49903 (ppm)	0	0	N/A	Method	True	False	Pass	Confirmed	INF
Proline_1Bz	7.62	Target Compound	09_X_BF_Peat1	16	Processed	T1	Unknown	309424	3047309	7.64	0.02	C12H13NO3	M+H	220.097	220.097	-1.33078 (ppm)	0	0	N/A	Method	True	False	Pass	Confirmed	22.53
Serine_1Bz	5.3	Target Compound	09_X_BF_Peat1	16	Processed	T1	Unknown	180848	2262229	5.35	0.05	C10H11NO4	M+H	210.076	210.076	.43734 (ppm)	0	0	N/A	Manual	True	False	Pass	Confirmed	INF
Threonine_1Bz	6.35	Target Compound	09_X_BF_Peat1	16	Processed	T1	Unknown	287330	3020003	6.26	-0.09	C11H13NO4	M+H	224.092	224.091	-1.06341 (ppm)	0	0	N/A	Manual	True	False	Pass	Confirmed	INF
Tryptophane_1Bz	10.14	Target Compound	09_X_BF_Peat1	16	Processed	T1	Unknown	90350	875653	10.15	0.01	C18H16N2O3	M+H	309.123	309.123	-.45296 (ppm)	0	0	N/A	Method	True	False	Pass	Confirmed	INF
Tyrosine_2Bz	12.29	Target Compound	09_X_BF_Peat1	16	Processed	T1	Unknown	735166	8093660	12.29	0.00	C23H19NO5	M+H	390.134	390.133	-1.07986 (ppm)	0	0	N/A	Method	True	False	Pass	Confirmed	INF
Valine_1Bz	8.8	Target Compound	09_X_BF_Peat1	16	Processed	T1	Unknown	657757	6875051	8.8	0.00	C12H15NO3	M+H	222.112	222.112	-.40078 (ppm)	0	0	N/A	Method	True	False	Pass	Confirmed	INF
Alanine_1Bz	6.85	Target Compound	10_2_X_BF_Peat1	17	Processed	T1	Unknown	52080	615760	6.84	-0.01	C10H11NO3	M+H	194.081	194.082	1.84309 (ppm)	0	0	N/A	Manual	True	False	Pass	Confirmed	INF
Arginine_1Bz	5.39	Target Compound	10_2_X_BF_Peat1	17	Processed	T1	Unknown	518194	4750917	5.32	-0.07	C13H18N4O3	M+H	279.145	279.145	.33557 (ppm)	0	0	N/A	Method	True	False	Pass	Confirmed	INF
Asparagine_1Bz	5.15	Target Compound	10_2_X_BF_Peat1	17	Processed	T1	Unknown	26106	186348	5.15	0.00	C11H12N2O4	M+H	237.087	237.087	1.91011 (ppm)	0	0	N/A	Method	True	False	Pass	Confirmed	INF
Aspartic Acid_1Bz	5.82	Target Compound	10_2_X_BF_Peat1	17	Processed	T1	Unknown	13946	98334	5.86	0.04	C11H11NO5	M+H	238.071	238.071	-1.60593 (ppm)	0	0	N/A	Method	True	False	Pass	Confirmed	INF
Glutamic Acid_1Bz	6.32	Target Compound	10_2_X_BF_Peat1	17	Processed	T1	Unknown	35284	457224	6.33	0.01	C12H13NO5	M+H	252.087	252.087	3.16605 (ppm)	0	0	N/A	Manual	True	False	Pass	Confirmed	INF
Glutamine_1Bz	5.52	Target Compound	10_2_X_BF_Peat1	17	Processed	T1	Unknown	15041	101709	5.48	-0.04	C12H14N2O4	M+H	251.103	251.103	-.42292 (ppm)	0	0	N/A	Method	True	False	Pass	Confirmed	3.07
Glycine_1Bz	5.9	Target Compound	10_2_X_BF_Peat1	17	Processed	T1	Unknown	15685	146107	5.86	-0.04	C9H9NO3	M+H	180.066	180.066	1.53221 (ppm)	0	0	N/A	Manual	True	False	Pass	Confirmed	INF
Histidine_1Bz	4.65	Target Compound	10_2_X_BF_Peat1	17	Processed	T1	Unknown	75086	720934	4.6	-0.05	C13H13N3O3	M+H	260.103	260.103	1.15910 (ppm)	0	0	N/A	Method	True	False	Pass	Confirmed	INF
Isoleucine_1Bz	9.8	Target Compound	10_2_X_BF_Peat1	17	Processed	T1	Unknown	200362	1482996	9.83	0.03	C13H17NO3	M+H	236.128	236.128	-.03052 (ppm)	0	0	N/A	Manual	True	False	Pass	Confirmed	81.47
Leucine_1Bz	10.1	Target Compound	10_2_X_BF_Peat1	17	Processed	T1	Unknown	476870	5427110	10.02	-0.08	C13H17NO3	M+H	236.128	236.128	1.45576 (ppm)	0	0	N/A	Manual	True	False	Pass	Confirmed	182.46
Lysine_2Bz	9.5	Target Compound	10_2_X_BF_Peat1	17	Processed	T1	Unknown	874862	15560746	9.48	-0.02	C20H22N2O4	M+H	355.165	355.166	1.43867 (ppm)	0	0	N/A	Method	True	False	Pass	Confirmed	INF
Ornithine_2Bz	9.15	Target Compound	10_2_X_BF_Peat1	17	Processed	T1	Unknown	545955	5695293	9.11	-0.04	C19H20N2O4	M+H	341.15	341.15	1.66052 (ppm)	0	0	N/A	Method	True	False	Pass	Confirmed	INF
Phenylalanine_1Bz	10.1	Target Compound	10_2_X_BF_Peat1	17	Processed	T1	Unknown	269757	2907060	10.09	-0.01	C16H15NO3	M+H	270.112	270.113	1.87357 (ppm)	0	0	N/A	Method	True	False	Pass	Confirmed	INF
Proline_1Bz	7.62	Target Compound	10_2_X_BF_Peat1	17	Processed	T1	Unknown	116620	1502316	7.61	-0.01	C12H13NO3	M+H	220.097	220.097	-1.12280 (ppm)	0	0	N/A	Manual	True	False	Pass	Confirmed	INF
Serine_1Bz	5.3	Target Compound	10_2_X_BF_Peat1	17	Processed	T1	Unknown	90248	1377471	5.31	0.01	C10H11NO4	M+H	210.076	210.076	.65525 (ppm)	0	0	N/A	Manual	True	False	Pass	Confirmed	INF
Threonine_1Bz	6.35	Target Compound	10_2_X_BF_Peat1	17	Processed	T1	Unknown	69673	1117649	6.37	0.02	C11H13NO4	M+H	224.092	224.092	-.17822 (ppm)	0	0	N/A	Manual	True	False	Pass	Confirmed	INF
Tryptophane_1Bz	10.14	Target Compound	10_2_X_BF_Peat1	17	Processed	T1	Unknown	31702	288606	10.15	0.01	C18H16N2O3	M+H	309.123	309.123	-.65040 (ppm)	0	0	N/A	Method	True	False	Pass	Confirmed	INF
Tyrosine_2Bz	12.29	Target Compound	10_2_X_BF_Peat1	17	Processed	T1	Unknown	317222	3779598	12.29	0.00	C23H19NO5	M+H	390.134	390.134	.79750 (ppm)	0	0	N/A	Method	True	False	Pass	Confirmed	INF
Valine_1Bz	8.8	Target Compound	10_2_X_BF_Peat1	17	Processed	T1	Unknown	255533	2765676	8.81	0.01	C12H15NO3	M+H	222.112	222.113	.42360 (ppm)	0	0	N/A	Method	True	False	Pass	Confirmed	14.19
Alanine_1Bz	6.85	Target Compound	10_X_BF_Peat1	18	Processed	T1	Unknown	218386	2252692	6.85	0.00	C10H11NO3	M+H	194.081	194.082	1.84309 (ppm)	0	0	N/A	Manual	True	False	Pass	Confirmed	INF
Arginine_1Bz	5.39	Target Compound	10_X_BF_Peat1	18	Processed	T1	Unknown	331436	3008287	5.35	-0.04	C13H18N4O3	M+H	279.145	279.144	-3.38149 (ppm)	0	0	N/A	Method	True	False	Pass	Confirmed	80.23
Asparagine_1Bz	5.15	Target Compound	10_X_BF_Peat1	18	Processed	T1	Unknown	89409	609322	5.16	0.01	C11H12N2O4	M+H	237.087	237.087	1.13779 (ppm)	0	0	N/A	Method	True	False	Pass	Confirmed	22.67
Aspartic Acid_1Bz	5.82	Target Compound	10_X_BF_Peat1	18	Processed	T1	Unknown	45857	318935	5.86	0.04	C11H11NO5	M+H	238.071	238.071	.44506 (ppm)	0	0	N/A	Method	True	False	Pass	Confirmed	INF
Glutamic Acid_1Bz	6.32	Target Compound	10_X_BF_Peat1	18	Processed	T1	Unknown	109761	1275685	6.35	0.03	C12H13NO5	M+H	252.087	252.087	.74486 (ppm)	0	0	N/A	Manual	True	False	Pass	Confirmed	INF
Glutamine_1Bz	5.52	Target Compound	10_X_BF_Peat1	18	Processed	T1	Unknown	150303	1176002	5.5	-0.02	C12H14N2O4	M+H	251.103	251.103	.06322 (ppm)	0	0	N/A	Method	True	False	Pass	Confirmed	15.92
Glycine_1Bz	5.9	Target Compound	10_X_BF_Peat1	18	Processed	T1	Unknown	40245	320248	5.9	0.00	C9H9NO3	M+H	180.066	180.066	.34585 (ppm)	0	0	N/A	Manual	True	False	Pass	Confirmed	INF
Histidine_1Bz	4.65	Target Compound	10_X_BF_Peat1	18	Processed	T1	Unknown	124953	1296794	4.58	-0.07	C13H13N3O3	M+H	260.103	260.104	2.09773 (ppm)	0	0	N/A	Method	True	False	Pass	Confirmed	INF
Isoleucine_1Bz	9.8	Target Compound	10_X_BF_Peat1	18	Processed	T1	Unknown	291462	1449926	9.81	0.01	C13H17NO3	M+H	236.128	236.128	-.22438 (ppm)	0	0	N/A	Manual	True	False	Pass	Confirmed	259.52
Leucine_1Bz	10.1	Target Compound	10_X_BF_Peat1	18	Processed	T1	Unknown	1025029	12274267	10	-0.10	C13H17NO3	M+H	236.128	236.128	.42182 (ppm)	0	0	N/A	Manual	True	False	Pass	Confirmed	1102.36
Lysine_2Bz	9.5	Target Compound	10_X_BF_Peat1	18	Processed	T1	Unknown	933479	17422976	9.66	0.16	C20H22N2O4	M+H	355.165	355.168	8.48452 (ppm)	0	0	N/A	Method	True	False	Pass	Confirmed	INF
Ornithine_2Bz	9.15	Target Compound	10_X_BF_Peat1	18	Processed	T1	Unknown	192866	1714672	9.12	-0.03	C19H20N2O4	M+H	341.15	341.15	1.21324 (ppm)	0	0	N/A	Method	True	False	Pass	Confirmed	INF
Phenylalanine_1Bz	10.1	Target Compound	10_X_BF_Peat1	18	Processed	T1	Unknown	546630	5742341	10.08	-0.02	C16H15NO3	M+H	270.112	270.113	1.30866 (ppm)	0	0	N/A	Method	True	False	Pass	Confirmed	INF
Proline_1Bz	7.62	Target Compound	10_X_BF_Peat1	18	Processed	T1	Unknown	182375	2429040	7.64	0.02	C12H13NO3	M+H	220.097	220.097	1.16501 (ppm)	0	0	N/A	Manual	True	False	Pass	Confirmed	INF
Serine_1Bz	5.3	Target Compound	10_X_BF_Peat1	18	Processed	T1	Unknown	194970	2349825	5.34	0.04	C10H11NO4	M+H	210.076	210.076	1.23632 (ppm)	0	0	N/A	Manual	True	False	Pass	Confirmed	INF
Threonine_1Bz	6.35	Target Compound	10_X_BF_Peat1	18	Processed	T1	Unknown	244881	2777728	6.28	-0.07	C11H13NO4	M+H	224.092	224.092	.84316 (ppm)	0	0	N/A	Manual	True	False	Pass	Confirmed	INF
Tryptophane_1Bz	10.14	Target Compound	10_X_BF_Peat1	18	Processed	T1	Unknown	48194	423211	10.13	-0.01	C18H16N2O3	M+H	309.123	309.124	1.81767 (ppm)	0	0	N/A	Method	True	False	Pass	Confirmed	INF
Tyrosine_2Bz	12.29	Target Compound	10_X_BF_Peat1	18	Processed	T1	Unknown	500611	5924430	12.29	0.00	C23H19NO5	M+H	390.134	390.134	1.11040 (ppm)	0	0	N/A	Method	True	False	Pass	Confirmed	INF
Valine_1Bz	8.8	Target Compound	10_X_BF_Peat1	18	Processed	T1	Unknown	575557	5511623	8.8	0.00	C12H15NO3	M+H	222.112	222.113	.76709 (ppm)	0	0	N/A	Method	True	False	Pass	Confirmed	INF
Alanine_1Bz	6.85	Target Compound	11_2_X_X_Peat2	19	Processed	T1	Unknown	514573	5200208	6.86	0.01	C10H11NO3	M+H	194.081	194.081	.11344 (ppm)	0	0	N/A	Method	True	False	Pass	Confirmed	143.11
Arginine_1Bz	5.39	Target Compound	11_2_X_X_Peat2	19	Processed	T1	Unknown	1729182	16839958	5.34	-0.05	C13H18N4O3	M+H	279.145	279.145	-.53903 (ppm)	0	0	N/A	Method	True	False	Pass	Confirmed	923.66
Asparagine_1Bz	5.15	Target Compound	11_2_X_X_Peat2	19	Processed	T1	Unknown	182771	1218310	5.14	-0.01	C11H12N2O4	M+H	237.087	237.087	.36548 (ppm)	0	0	N/A	Method	True	False	Pass	Confirmed	30.66
Aspartic Acid_1Bz	5.82	Target Compound	11_2_X_X_Peat2	19	Processed	T1	Unknown	129601	1054056	5.81	-0.01	C11H11NO5	M+H	238.071	238.071	-1.47774 (ppm)	0	0	N/A	Method	True	False	Pass	Confirmed	INF
Glutamic Acid_1Bz	6.32	Target Compound	11_2_X_X_Peat2	19	Processed	T1	Unknown	677005	6602044	6.32	0.00	C12H13NO5	M+H	252.087	252.087	-.46574 (ppm)	0	0	N/A	Method	True	False	Pass	Confirmed	INF
Glutamine_1Bz	5.52	Target Compound	11_2_X_X_Peat2	19	Processed	T1	Unknown	320736	2625924	5.47	-0.05	C12H14N2O4	M+H	251.103	251.102	-2.00287 (ppm)	0	0	N/A	Method	True	False	Pass	Confirmed	41.76
Glycine_1Bz	5.9	Target Compound	11_2_X_X_Peat2	19	Processed	T1	Unknown	215578	1936801	5.88	-0.02	C9H9NO3	M+H	180.066	180.066	.85429 (ppm)	0	0	N/A	Method	True	False	Pass	Confirmed	14.43
Histidine_1Bz	4.65	Target Compound	11_2_X_X_Peat2	19	Processed	T1	Unknown	579063	5899774	4.58	-0.07	C13H13N3O3	M+H	260.103	260.103	.10314 (ppm)	0	0	N/A	Method	True	False	Pass	Confirmed	INF
Isoleucine_1Bz	9.8	Target Compound	11_2_X_X_Peat2	19	Processed	T1	Unknown	1048507	7463423	9.82	0.02	C13H17NO3	M+H	236.128	236.128	-1.32294 (ppm)	0	0	N/A	Method	True	False	Pass	Confirmed	36.29
Leucine_1Bz	10.1	Target Compound	11_2_X_X_Peat2	19	Processed	T1	Unknown	2724140	27289957	10	-0.10	C13H17NO3	M+H	236.128	236.128	-.87059 (ppm)	0	0	N/A	Manual	True	False	Pass	Confirmed	730.08
Lysine_2Bz	9.5	Target Compound	11_2_X_X_Peat2	19	Processed	T1	Unknown	2503649	32469734	9.45	-0.05	C20H22N2O4	M+H	355.165	355.165	-.88130 (ppm)	0	0	N/A	Method	True	False	Pass	Confirmed	INF
Ornithine_2Bz	9.15	Target Compound	11_2_X_X_Peat2	19	Processed	T1	Unknown	1627719	17266219	9.13	-0.02	C19H20N2O4	M+H	341.15	341.15	.13978 (ppm)	0	0	N/A	Method	True	False	Pass	Confirmed	INF
Phenylalanine_1Bz	10.1	Target Compound	11_2_X_X_Peat2	19	Processed	T1	Unknown	1390240	13363712	10.11	0.01	C16H15NO3	M+H	270.112	270.112	-.38605 (ppm)	0	0	N/A	Method	True	False	Pass	Confirmed	INF
Proline_1Bz	7.62	Target Compound	11_2_X_X_Peat2	19	Processed	T1	Unknown	794871	9771341	7.59	-0.03	C12H13NO3	M+H	220.097	220.097	-1.26145 (ppm)	0	0	N/A	Method	True	False	Pass	Confirmed	29.19
Serine_1Bz	5.3	Target Compound	11_2_X_X_Peat2	19	Processed	T1	Unknown	388692	3988402	5.27	-0.03	C10H11NO4	M+H	210.076	210.076	-.43427 (ppm)	0	0	N/A	Manual	True	False	Pass	Confirmed	INF
Threonine_1Bz	6.35	Target Compound	11_2_X_X_Peat2	19	Processed	T1	Unknown	406390	4405322	6.24	-0.11	C11H13NO4	M+H	224.092	224.092	.91125 (ppm)	0	0	N/A	Manual	True	False	Pass	Confirmed	INF
Tryptophane_1Bz	10.14	Target Compound	11_2_X_X_Peat2	19	Processed	T1	Unknown	133145	1386724	10.16	0.02	C18H16N2O3	M+H	309.123	309.123	-.45296 (ppm)	0	0	N/A	Method	True	False	Pass	Confirmed	INF
Tyrosine_2Bz	12.29	Target Compound	11_2_X_X_Peat2	19	Processed	T1	Unknown	1987992	22557534	12.29	0.00	C23H19NO5	M+H	390.134	390.133	-.29762 (ppm)	0	0	N/A	Method	True	False	Pass	Confirmed	INF
Valine_1Bz	8.8	Target Compound	11_2_X_X_Peat2	19	Processed	T1	Unknown	1109497	11658174	8.82	0.02	C12H15NO3	M+H	222.112	222.112	-.40078 (ppm)	0	0	N/A	Method	True	False	Pass	Confirmed	89.98
Alanine_1Bz	6.85	Target Compound	11_X_X_Peat1	20	Processed	T1	Unknown	474889	4094652	6.84	-0.01	C10H11NO3	M+H	194.081	194.081	.34930 (ppm)	0	0	N/A	Manual	True	False	Pass	Confirmed	INF
Arginine_1Bz	5.39	Target Compound	11_X_X_Peat1	20	Processed	T1	Unknown	1762786	17329544	5.33	-0.06	C13H18N4O3	M+H	279.145	279.145	-.42971 (ppm)	0	0	N/A	Method	True	False	Pass	Confirmed	397.98
Asparagine_1Bz	5.15	Target Compound	11_X_X_Peat1	20	Processed	T1	Unknown	170932	1384622	5.14	-0.01	C11H12N2O4	M+H	237.087	237.087	.36548 (ppm)	0	0	N/A	Method	True	False	Pass	Confirmed	INF
Aspartic Acid_1Bz	5.82	Target Compound	11_X_X_Peat1	20	Processed	T1	Unknown	80265	624004	5.84	0.02	C11H11NO5	M+H	238.071	238.071	-1.79821 (ppm)	0	0	N/A	Method	True	False	Pass	Confirmed	INF
Glutamic Acid_1Bz	6.32	Target Compound	11_X_X_Peat1	20	Processed	T1	Unknown	194257	2262910	6.32	0.00	C12H13NO5	M+H	252.087	252.087	.01850 (ppm)	0	0	N/A	Manual	True	False	Pass	Confirmed	INF
Glutamine_1Bz	5.52	Target Compound	11_X_X_Peat1	20	Processed	T1	Unknown	243360	2059616	5.46	-0.06	C12H14N2O4	M+H	251.103	251.102	-2.18517 (ppm)	0	0	N/A	Method	True	False	Pass	Confirmed	24.60
Glycine_1Bz	5.9	Target Compound	11_X_X_Peat1	20	Processed	T1	Unknown	86983	793863	5.89	-0.01	C9H9NO3	M+H	180.066	180.066	.76955 (ppm)	0	0	N/A	Manual	True	False	Pass	Confirmed	INF
Histidine_1Bz	4.65	Target Compound	11_X_X_Peat1	20	Processed	T1	Unknown	308913	3288764	4.61	-0.04	C13H13N3O3	M+H	260.103	260.103	.22047 (ppm)	0	0	N/A	Method	True	False	Pass	Confirmed	INF
Isoleucine_1Bz	9.8	Target Compound	11_X_X_Peat1	20	Processed	T1	Unknown	697665	4795973	9.84	0.04	C13H17NO3	M+H	236.128	236.128	-1.45218 (ppm)	0	0	N/A	Manual	True	False	Pass	Confirmed	402.46
Leucine_1Bz	10.1	Target Compound	11_X_X_Peat1	20	Processed	T1	Unknown	2008889	23484874	10.01	-0.09	C13H17NO3	M+H	236.128	236.128	-.80597 (ppm)	0	0	N/A	Method	True	False	Pass	Confirmed	82.83
Lysine_2Bz	9.5	Target Compound	11_X_X_Peat1	20	Processed	T1	Unknown	2468998	41871706	9.49	-0.01	C20H22N2O4	M+H	355.165	355.165	-.36575 (ppm)	0	0	N/A	Method	True	False	Pass	Confirmed	INF
Ornithine_2Bz	9.15	Target Compound	11_X_X_Peat1	20	Processed	T1	Unknown	917245	8884542	9.12	-0.03	C19H20N2O4	M+H	341.15	341.15	.31869 (ppm)	0	0	N/A	Method	True	False	Pass	Confirmed	INF
Phenylalanine_1Bz	10.1	Target Compound	11_X_X_Peat1	20	Processed	T1	Unknown	1044115	11443196	10.1	0.00	C16H15NO3	M+H	270.112	270.113	.17885 (ppm)	0	0	N/A	Method	True	False	Pass	Confirmed	INF
Proline_1Bz	7.62	Target Compound	11_X_X_Peat1	20	Processed	T1	Unknown	186738	2251762	7.66	0.04	C12H13NO3	M+H	220.097	220.097	-.15221 (ppm)	0	0	N/A	Manual	True	False	Pass	Confirmed	INF
Serine_1Bz	5.3	Target Compound	11_X_X_Peat1	20	Processed	T1	Unknown	349751	3763624	5.28	-0.02	C10H11NO4	M+H	210.076	210.076	-.07110 (ppm)	0	0	N/A	Manual	True	False	Pass	Confirmed	INF
Threonine_1Bz	6.35	Target Compound	11_X_X_Peat1	20	Processed	T1	Unknown	417758	4574973	6.27	-0.08	C11H13NO4	M+H	224.092	224.092	-.51867 (ppm)	0	0	N/A	Manual	True	False	Pass	Confirmed	INF
Tryptophane_1Bz	10.14	Target Compound	11_X_X_Peat1	20	Processed	T1	Unknown	103229	1077936	10.13	-0.01	C18H16N2O3	M+H	309.123	309.123	-1.04529 (ppm)	0	0	N/A	Method	True	False	Pass	Confirmed	INF
Tyrosine_2Bz	12.29	Target Compound	11_X_X_Peat1	20	Processed	T1	Unknown	1447699	16615735	12.3	0.01	C23H19NO5	M+H	390.134	390.133	-.29762 (ppm)	0	0	N/A	Method	True	False	Pass	Confirmed	INF
Valine_1Bz	8.8	Target Compound	11_X_X_Peat1	20	Processed	T1	Unknown	1085828	10228370	8.81	0.01	C12H15NO3	M+H	222.112	222.113	.14881 (ppm)	0	0	N/A	Method	True	False	Pass	Confirmed	INF
Alanine_1Bz	6.85	Target Compound	12_2_X_X_Peat1	21	Processed	T1	Unknown	577388	5642513	6.83	-0.02	C10H11NO3	M+H	194.081	194.081	1.37137 (ppm)	0	0	N/A	Method	True	False	Pass	Confirmed	159.57
Arginine_1Bz	5.39	Target Compound	12_2_X_X_Peat1	21	Processed	T1	Unknown	1558291	15271313	5.33	-0.06	C13H18N4O3	M+H	279.145	279.145	-.75768 (ppm)	0	0	N/A	Method	True	False	Pass	Confirmed	598.12
Asparagine_1Bz	5.15	Target Compound	12_2_X_X_Peat1	21	Processed	T1	Unknown	170118	1394313	5.15	0.00	C11H12N2O4	M+H	237.087	237.087	1.52395 (ppm)	0	0	N/A	Method	True	False	Pass	Confirmed	25.33
Aspartic Acid_1Bz	5.82	Target Compound	12_2_X_X_Peat1	21	Processed	T1	Unknown	168847	1137322	5.81	-0.01	C11H11NO5	M+H	238.071	238.071	-.38815 (ppm)	0	0	N/A	Method	True	False	Pass	Confirmed	INF
Glutamic Acid_1Bz	6.32	Target Compound	12_2_X_X_Peat1	21	Processed	T1	Unknown	311934	3447156	6.35	0.03	C12H13NO5	M+H	252.087	252.087	.86592 (ppm)	0	0	N/A	Manual	True	False	Pass	Confirmed	INF
Glutamine_1Bz	5.52	Target Compound	12_2_X_X_Peat1	21	Processed	T1	Unknown	287733	2283724	5.49	-0.03	C12H14N2O4	M+H	251.103	251.102	-2.00287 (ppm)	0	0	N/A	Method	True	False	Pass	Confirmed	30.77
Glycine_1Bz	5.9	Target Compound	12_2_X_X_Peat1	21	Processed	T1	Unknown	332475	3069702	5.87	-0.03	C9H9NO3	M+H	180.066	180.066	.26111 (ppm)	0	0	N/A	Manual	True	False	Pass	Confirmed	INF
Histidine_1Bz	4.65	Target Compound	12_2_X_X_Peat1	21	Processed	T1	Unknown	804585	8050442	4.61	-0.04	C13H13N3O3	M+H	260.103	260.104	2.09773 (ppm)	0	0	N/A	Method	True	False	Pass	Confirmed	INF
Isoleucine_1Bz	9.8	Target Compound	12_2_X_X_Peat1	21	Processed	T1	Unknown	1042837	6144977	9.84	0.04	C13H17NO3	M+H	236.128	236.128	-.03052 (ppm)	0	0	N/A	Method	True	False	Pass	Confirmed	34.06
Leucine_1Bz	10.1	Target Compound	12_2_X_X_Peat1	21	Processed	T1	Unknown	2968309	32830148	10	-0.10	C13H17NO3	M+H	236.128	236.128	1.00341 (ppm)	0	0	N/A	Method	True	False	Pass	Confirmed	104.80
Lysine_2Bz	9.5	Target Compound	12_2_X_X_Peat1	21	Processed	T1	Unknown	1189250	16362054	9.48	-0.02	C20H22N2O4	M+H	355.165	355.166	1.09497 (ppm)	0	0	N/A	Method	True	False	Pass	Confirmed	INF
Ornithine_2Bz	9.15	Target Compound	12_2_X_X_Peat1	21	Processed	T1	Unknown	2360797	22199012	9.11	-0.04	C19H20N2O4	M+H	341.15	341.15	1.66052 (ppm)	0	0	N/A	Method	True	False	Pass	Confirmed	INF
Phenylalanine_1Bz	10.1	Target Compound	12_2_X_X_Peat1	21	Processed	T1	Unknown	1211166	12502810	10.09	-0.01	C16H15NO3	M+H	270.112	270.113	.85674 (ppm)	0	0	N/A	Method	True	False	Pass	Confirmed	270.09
Proline_1Bz	7.62	Target Compound	12_2_X_X_Peat1	21	Processed	T1	Unknown	682072	7196169	7.64	0.02	C12H13NO3	M+H	220.097	220.097	.40241 (ppm)	0	0	N/A	Manual	True	False	Pass	Confirmed	INF
Serine_1Bz	5.3	Target Compound	12_2_X_X_Peat1	21	Processed	T1	Unknown	471146	5212916	5.3	0.00	C10H11NO4	M+H	210.076	210.076	1.59949 (ppm)	0	0	N/A	Manual	True	False	Pass	Confirmed	INF
Threonine_1Bz	6.35	Target Compound	12_2_X_X_Peat1	21	Processed	T1	Unknown	473843	5194755	6.29	-0.06	C11H13NO4	M+H	224.092	224.092	.57079 (ppm)	0	0	N/A	Manual	True	False	Pass	Confirmed	INF
Tryptophane_1Bz	10.14	Target Compound	12_2_X_X_Peat1	21	Processed	T1	Unknown	108997	1150750	10.15	0.01	C18H16N2O3	M+H	309.123	309.124	1.12661 (ppm)	0	0	N/A	Method	True	False	Pass	Confirmed	INF
Tyrosine_2Bz	12.29	Target Compound	12_2_X_X_Peat1	21	Processed	T1	Unknown	1700320	18834877	12.3	0.01	C23H19NO5	M+H	390.134	390.134	1.11040 (ppm)	0	0	N/A	Method	True	False	Pass	Confirmed	INF
Valine_1Bz	8.8	Target Compound	12_2_X_X_Peat1	21	Processed	T1	Unknown	1105180	11282979	8.8	0.00	C12H15NO3	M+H	222.112	222.113	1.31668 (ppm)	0	0	N/A	Method	True	False	Pass	Confirmed	64.74
Alanine_1Bz	6.85	Target Compound	12_X_X_Peat1	22	Processed	T1	Unknown	537195	4924630	6.86	0.01	C10H11NO3	M+H	194.081	194.082	1.68585 (ppm)	0	0	N/A	Method	True	False	Pass	Confirmed	861.89
Arginine_1Bz	5.39	Target Compound	12_X_X_Peat1	22	Processed	T1	Unknown	2869572	25191894	5.33	-0.06	C13H18N4O3	M+H	279.145	279.146	1.31949 (ppm)	0	0	N/A	Method	True	False	Pass	Confirmed	900.56
Asparagine_1Bz	5.15	Target Compound	12_X_X_Peat1	22	Processed	T1	Unknown	207196	1408128	5.15	0.00	C11H12N2O4	M+H	237.087	237.087	.62292 (ppm)	0	0	N/A	Method	True	False	Pass	Confirmed	62.84
Aspartic Acid_1Bz	5.82	Target Compound	12_X_X_Peat1	22	Processed	T1	Unknown	123032	887435	5.78	-0.04	C11H11NO5	M+H	238.071	238.071	-.58043 (ppm)	0	0	N/A	Method	True	False	Pass	Confirmed	INF
Glutamic Acid_1Bz	6.32	Target Compound	12_X_X_Peat1	22	Processed	T1	Unknown	277766	3072997	6.33	0.01	C12H13NO5	M+H	252.087	252.087	.98698 (ppm)	0	0	N/A	Method	True	False	Pass	Confirmed	INF
Glutamine_1Bz	5.52	Target Compound	12_X_X_Peat1	22	Processed	T1	Unknown	328838	2661422	5.47	-0.05	C12H14N2O4	M+H	251.103	251.103	-.36215 (ppm)	0	0	N/A	Method	True	False	Pass	Confirmed	33.30
Glycine_1Bz	5.9	Target Compound	12_X_X_Peat1	22	Processed	T1	Unknown	70940	696759	5.92	0.02	C9H9NO3	M+H	180.066	180.066	.60007 (ppm)	0	0	N/A	Manual	True	False	Pass	Confirmed	INF
Histidine_1Bz	4.65	Target Compound	12_X_X_Peat1	22	Processed	T1	Unknown	299218	3074438	4.61	-0.04	C13H13N3O3	M+H	260.103	260.103	1.74574 (ppm)	0	0	N/A	Method	True	False	Pass	Confirmed	INF
Isoleucine_1Bz	9.8	Target Compound	12_X_X_Peat1	22	Processed	T1	Unknown	670631	4763474	9.82	0.02	C13H17NO3	M+H	236.128	236.128	-.22438 (ppm)	0	0	N/A	Method	True	False	Pass	Confirmed	29.17
Leucine_1Bz	10.1	Target Compound	12_X_X_Peat1	22	Processed	T1	Unknown	1846275	20209499	9.99	-0.11	C13H17NO3	M+H	236.128	236.128	.22796 (ppm)	0	0	N/A	Manual	True	False	Pass	Confirmed	1226.05
Lysine_2Bz	9.5	Target Compound	12_X_X_Peat1	22	Processed	T1	Unknown	1975854	30780346	9.51	0.01	C20H22N2O4	M+H	355.165	355.166	.92312 (ppm)	0	0	N/A	Method	True	False	Pass	Confirmed	INF
Ornithine_2Bz	9.15	Target Compound	12_X_X_Peat1	22	Processed	T1	Unknown	382098	3604239	9.11	-0.04	C19H20N2O4	M+H	341.15	341.15	1.03433 (ppm)	0	0	N/A	Method	True	False	Pass	Confirmed	INF
Phenylalanine_1Bz	10.1	Target Compound	12_X_X_Peat1	22	Processed	T1	Unknown	947028	10288720	10.07	-0.03	C16H15NO3	M+H	270.112	270.113	.96972 (ppm)	0	0	N/A	Method	True	False	Pass	Confirmed	INF
Proline_1Bz	7.62	Target Compound	12_X_X_Peat1	22	Processed	T1	Unknown	179791	2210631	7.63	0.01	C12H13NO3	M+H	220.097	220.097	.54107 (ppm)	0	0	N/A	Manual	True	False	Pass	Confirmed	INF
Serine_1Bz	5.3	Target Compound	12_X_X_Peat1	22	Processed	T1	Unknown	310374	3570254	5.32	0.02	C10H11NO4	M+H	210.076	210.076	.72788 (ppm)	0	0	N/A	Manual	True	False	Pass	Confirmed	INF
Threonine_1Bz	6.35	Target Compound	12_X_X_Peat1	22	Processed	T1	Unknown	487628	5491289	6.26	-0.09	C11H13NO4	M+H	224.092	224.092	2.20499 (ppm)	0	0	N/A	Manual	True	False	Pass	Confirmed	INF
Tryptophane_1Bz	10.14	Target Compound	12_X_X_Peat1	22	Processed	T1	Unknown	74146	769150	10.14	0.00	C18H16N2O3	M+H	309.123	309.124	1.22533 (ppm)	0	0	N/A	Method	True	False	Pass	Confirmed	INF
Tyrosine_2Bz	12.29	Target Compound	12_X_X_Peat1	22	Processed	T1	Unknown	1261255	14078646	12.3	0.01	C23H19NO5	M+H	390.134	390.134	.71928 (ppm)	0	0	N/A	Method	True	False	Pass	Confirmed	INF
Valine_1Bz	8.8	Target Compound	12_X_X_Peat1	22	Processed	T1	Unknown	897239	8149945	8.79	-0.01	C12H15NO3	M+H	222.112	222.113	.14881 (ppm)	0	0	N/A	Method	True	False	Pass	Confirmed	66.55
Alanine_1Bz	6.85	Target Compound	13_2_F_B_Peat2	23	Processed	T1	Unknown	109174	1237834	6.84	-0.01	C10H11NO3	M+H	194.081	194.081	.50654 (ppm)	0	0	N/A	Method	True	False	Pass	Confirmed	40.61
Arginine_1Bz	5.39	Target Compound	13_2_F_B_Peat2	23	Processed	T1	Unknown	639792	6380230	5.31	-0.08	C13H18N4O3	M+H	279.145	279.144	-3.38149 (ppm)	0	0	N/A	Method	True	False	Pass	Confirmed	177.47
Asparagine_1Bz	5.15	Target Compound	13_2_F_B_Peat2	23	Processed	T1	Unknown	64919	403708	5.15	0.00	C11H12N2O4	M+H	237.087	237.087	-1.05043 (ppm)	0	0	N/A	Method	True	False	Pass	Confirmed	11.86
Aspartic Acid_1Bz	5.82	Target Compound	13_2_F_B_Peat2	23	Processed	T1	Unknown	N/F	N/F	N/F	N/F	C11H11NO5	N/A	238.071	N/F	N/F	N/F	0	N/A	Manual	True	False	Fail	NotFound	N/A
Glutamic Acid_1Bz	6.32	Target Compound	13_2_F_B_Peat2	23	Processed	T1	Unknown	67904	878632	6.33	0.01	C12H13NO5	M+H	252.087	252.087	.92645 (ppm)	0	0	N/A	Manual	True	False	Pass	Confirmed	INF
Glutamine_1Bz	5.52	Target Compound	13_2_F_B_Peat2	23	Processed	T1	Unknown	56369	383038	5.47	-0.05	C12H14N2O4	M+H	251.103	251.102	-2.12440 (ppm)	0	0	N/A	Method	True	False	Pass	Confirmed	8.65
Glycine_1Bz	5.9	Target Compound	13_2_F_B_Peat2	23	Processed	T1	Unknown	34468	277188	5.91	0.01	C9H9NO3	M+H	180.066	180.065	-1.60318 (ppm)	0	0	N/A	Manual	True	False	Pass	Confirmed	INF
Histidine_1Bz	4.65	Target Compound	13_2_F_B_Peat2	23	Processed	T1	Unknown	138129	1268012	4.59	-0.06	C13H13N3O3	M+H	260.103	260.103	.80711 (ppm)	0	0	N/A	Method	True	False	Pass	Confirmed	INF
Isoleucine_1Bz	9.8	Target Compound	13_2_F_B_Peat2	23	Processed	T1	Unknown	211258	1199143	9.83	0.03	C13H17NO3	M+H	236.128	236.128	-1.25832 (ppm)	0	0	N/A	Manual	True	False	Pass	Confirmed	INF
Leucine_1Bz	10.1	Target Compound	13_2_F_B_Peat2	23	Processed	T1	Unknown	540738	6680884	9.97	-0.13	C13H17NO3	M+H	236.128	236.128	-1.19370 (ppm)	0	0	N/A	Manual	True	False	Pass	Confirmed	INF
Lysine_2Bz	9.5	Target Compound	13_2_F_B_Peat2	23	Processed	T1	Unknown	887762	12869033	9.46	-0.04	C20H22N2O4	M+H	355.165	355.165	-1.22500 (ppm)	0	0	N/A	Method	True	False	Pass	Confirmed	INF
Ornithine_2Bz	9.15	Target Compound	13_2_F_B_Peat2	23	Processed	T1	Unknown	587544	5222619	9.12	-0.03	C19H20N2O4	M+H	341.15	341.15	-.03913 (ppm)	0	0	N/A	Method	True	False	Pass	Confirmed	INF
Phenylalanine_1Bz	10.1	Target Compound	13_2_F_B_Peat2	23	Processed	T1	Unknown	357930	3869456	10.07	-0.03	C16H15NO3	M+H	270.112	270.112	-.49903 (ppm)	0	0	N/A	Method	True	False	Pass	Confirmed	INF
Proline_1Bz	7.62	Target Compound	13_2_F_B_Peat2	23	Processed	T1	Unknown	135704	1775646	7.57	-0.05	C12H13NO3	M+H	220.097	220.097	-1.05347 (ppm)	0	0	N/A	Manual	True	False	Pass	Confirmed	INF
Serine_1Bz	5.3	Target Compound	13_2_F_B_Peat2	23	Processed	T1	Unknown	148185	1692072	5.31	0.01	C10H11NO4	M+H	210.076	210.076	-.72481 (ppm)	0	0	N/A	Manual	True	False	Pass	Confirmed	INF
Threonine_1Bz	6.35	Target Compound	13_2_F_B_Peat2	23	Processed	T1	Unknown	144066	1852189	6.26	-0.09	C11H13NO4	M+H	224.092	224.092	-.17822 (ppm)	0	0	N/A	Manual	True	False	Pass	Confirmed	INF
Tryptophane_1Bz	10.14	Target Compound	13_2_F_B_Peat2	23	Processed	T1	Unknown	33372	323736	10.14	0.00	C18H16N2O3	M+H	309.123	309.124	1.12661 (ppm)	0	0	N/A	Method	True	False	Pass	Confirmed	INF
Tyrosine_2Bz	12.29	Target Compound	13_2_F_B_Peat2	23	Processed	T1	Unknown	447450	5226544	12.29	0.00	C23H19NO5	M+H	390.134	390.133	-1.62742 (ppm)	0	0	N/A	Method	True	False	Pass	Confirmed	INF
Valine_1Bz	8.8	Target Compound	13_2_F_B_Peat2	23	Processed	T1	Unknown	259240	3393343	8.81	0.01	C12H15NO3	M+H	222.112	222.112	-.67558 (ppm)	0	0	N/A	Method	True	False	Pass	Confirmed	54.06
Alanine_1Bz	6.85	Target Compound	14_2_F_B_Peat2	24	Processed	T1	Unknown	258934	2492082	6.84	-0.01	C10H11NO3	M+H	194.081	194.081	1.21413 (ppm)	0	0	N/A	Method	True	False	Pass	Confirmed	72.78
Arginine_1Bz	5.39	Target Compound	14_2_F_B_Peat2	24	Processed	T1	Unknown	1041709	9339104	5.33	-0.06	C13H18N4O3	M+H	279.145	279.145	.11692 (ppm)	0	0	N/A	Method	True	False	Pass	Confirmed	302.67
Asparagine_1Bz	5.15	Target Compound	14_2_F_B_Peat2	24	Processed	T1	Unknown	99046	642290	5.16	0.01	C11H12N2O4	M+H	237.087	237.087	1.78139 (ppm)	0	0	N/A	Method	True	False	Pass	Confirmed	14.35
Aspartic Acid_1Bz	5.82	Target Compound	14_2_F_B_Peat2	24	Processed	T1	Unknown	115551	988308	5.82	0.00	C11H11NO5	M+H	238.071	238.071	1.15009 (ppm)	0	0	N/A	Method	True	False	Pass	Confirmed	INF
Glutamic Acid_1Bz	6.32	Target Compound	14_2_F_B_Peat2	24	Processed	T1	Unknown	140334	1414841	6.31	-0.01	C12H13NO5	M+H	252.087	252.087	.20009 (ppm)	0	0	N/A	Manual	True	False	Pass	Confirmed	INF
Glutamine_1Bz	5.52	Target Compound	14_2_F_B_Peat2	24	Processed	T1	Unknown	86523	630463	5.45	-0.07	C12H14N2O4	M+H	251.103	251.103	.00245 (ppm)	0	0	N/A	Method	True	False	Pass	Confirmed	9.61
Glycine_1Bz	5.9	Target Compound	14_2_F_B_Peat2	24	Processed	T1	Unknown	135172	1035891	5.9	0.00	C9H9NO3	M+H	180.066	180.066	2.37961 (ppm)	0	0	N/A	Manual	True	False	Pass	Confirmed	INF
Histidine_1Bz	4.65	Target Compound	14_2_F_B_Peat2	24	Processed	T1	Unknown	603956	5801473	4.59	-0.06	C13H13N3O3	M+H	260.103	260.104	2.21506 (ppm)	0	0	N/A	Method	True	False	Pass	Confirmed	INF
Isoleucine_1Bz	9.8	Target Compound	14_2_F_B_Peat2	24	Processed	T1	Unknown	449866	3132603	9.83	0.03	C13H17NO3	M+H	236.128	236.128	.55107 (ppm)	0	0	N/A	Method	True	False	Pass	Confirmed	62.74
Leucine_1Bz	10.1	Target Compound	14_2_F_B_Peat2	24	Processed	T1	Unknown	1026451	11973894	9.98	-0.12	C13H17NO3	M+H	236.128	236.128	.93879 (ppm)	0	0	N/A	Manual	True	False	Pass	Confirmed	1502.82
Lysine_2Bz	9.5	Target Compound	14_2_F_B_Peat2	24	Processed	T1	Unknown	2320855	24944663	9.46	-0.04	C20H22N2O4	M+H	355.165	355.165	.49350 (ppm)	0	0	N/A	Method	True	False	Pass	Confirmed	INF
Ornithine_2Bz	9.15	Target Compound	14_2_F_B_Peat2	24	Processed	T1	Unknown	4027721	40265089	9.12	-0.03	C19H20N2O4	M+H	341.15	341.15	1.57106 (ppm)	0	0	N/A	Method	True	False	Pass	Confirmed	INF
Phenylalanine_1Bz	10.1	Target Compound	14_2_F_B_Peat2	24	Processed	T1	Unknown	643418	6777946	10.08	-0.02	C16H15NO3	M+H	270.112	270.113	.85674 (ppm)	0	0	N/A	Method	True	False	Pass	Confirmed	INF
Proline_1Bz	7.62	Target Compound	14_2_F_B_Peat2	24	Processed	T1	Unknown	435375	4412088	7.62	0.00	C12H13NO3	M+H	220.097	220.096	-2.71733 (ppm)	0	0	N/A	Method	True	False	Pass	Confirmed	14.07
Serine_1Bz	5.3	Target Compound	14_2_F_B_Peat2	24	Processed	T1	Unknown	466406	4422414	5.29	-0.01	C10H11NO4	M+H	210.076	210.076	1.23632 (ppm)	0	0	N/A	Manual	True	False	Pass	Confirmed	INF
Threonine_1Bz	6.35	Target Compound	14_2_F_B_Peat2	24	Processed	T1	Unknown	261719	3118639	6.27	-0.08	C11H13NO4	M+H	224.092	224.092	1.52408 (ppm)	0	0	N/A	Manual	True	False	Pass	Confirmed	INF
Tryptophane_1Bz	10.14	Target Compound	14_2_F_B_Peat2	24	Processed	T1	Unknown	80319	792361	10.14	0.00	C18H16N2O3	M+H	309.123	309.123	-.15679 (ppm)	0	0	N/A	Method	True	False	Pass	Confirmed	INF
Tyrosine_2Bz	12.29	Target Compound	14_2_F_B_Peat2	24	Processed	T1	Unknown	737417	8572163	12.31	0.02	C23H19NO5	M+H	390.134	390.134	1.03217 (ppm)	0	0	N/A	Method	True	False	Pass	Confirmed	INF
Valine_1Bz	8.8	Target Compound	14_2_F_B_Peat2	24	Processed	T1	Unknown	496782	4635164	8.8	0.00	C12H15NO3	M+H	222.112	222.113	.90449 (ppm)	0	0	N/A	Method	True	False	Pass	Confirmed	23.95
Alanine_1Bz	6.85	Target Compound	14_F_B_Peat1	25	Processed	T1	Unknown	150649	1422221	6.85	0.00	C10H11NO3	M+H	194.081	194.082	1.92172 (ppm)	0	0	N/A	Manual	True	False	Pass	Confirmed	INF
Arginine_1Bz	5.39	Target Compound	14_F_B_Peat1	25	Processed	T1	Unknown	318082	2533919	5.32	-0.07	C13H18N4O3	M+H	279.145	279.144	-2.94419 (ppm)	0	0	N/A	Method	True	False	Pass	Confirmed	69.18
Asparagine_1Bz	5.15	Target Compound	14_F_B_Peat1	25	Processed	T1	Unknown	44898	352688	5.18	0.03	C11H12N2O4	M+H	237.087	237.087	1.58831 (ppm)	0	0	N/A	Method	True	False	Pass	Confirmed	18.68
Aspartic Acid_1Bz	5.82	Target Compound	14_F_B_Peat1	25	Processed	T1	Unknown	N/F	N/F	N/F	N/F	C11H11NO5	N/A	238.071	N/F	N/F	N/F	0	N/A	Manual	True	False	Fail	NotFound	N/A
Glutamic Acid_1Bz	6.32	Target Compound	14_F_B_Peat1	25	Processed	T1	Unknown	81275	919903	6.33	0.01	C12H13NO5	M+H	252.087	252.086	-2.34217 (ppm)	0	0	N/A	Manual	True	False	Pass	Confirmed	INF
Glutamine_1Bz	5.52	Target Compound	14_F_B_Peat1	25	Processed	T1	Unknown	105321	650796	5.49	-0.03	C12H14N2O4	M+H	251.103	251.102	-.54445 (ppm)	0	0	N/A	Method	True	False	Pass	Confirmed	14.76
Glycine_1Bz	5.9	Target Compound	14_F_B_Peat1	25	Processed	T1	Unknown	22880	167527	5.92	0.02	C9H9NO3	M+H	180.066	180.066	2.63383 (ppm)	0	0	N/A	Manual	True	False	Pass	Confirmed	INF
Histidine_1Bz	4.65	Target Compound	14_F_B_Peat1	25	Processed	T1	Unknown	99761	829818	4.6	-0.05	C13H13N3O3	M+H	260.103	260.103	1.39375 (ppm)	0	0	N/A	Method	True	False	Pass	Confirmed	INF
Isoleucine_1Bz	9.8	Target Compound	14_F_B_Peat1	25	Processed	T1	Unknown	261402	1719507	9.89	0.09	C13H17NO3	M+H	236.128	236.128	.03410 (ppm)	0	0	N/A	Manual	True	False	Pass	Confirmed	318.11
Leucine_1Bz	10.1	Target Compound	14_F_B_Peat1	25	Processed	T1	Unknown	670676	7274393	10	-0.10	C13H17NO3	M+H	236.128	236.128	.35720 (ppm)	0	0	N/A	Method	True	False	Pass	Confirmed	36.75
Lysine_2Bz	9.5	Target Compound	14_F_B_Peat1	25	Processed	T1	Unknown	837270	13088908	9.69	0.19	C20H22N2O4	M+H	355.165	355.168	8.31267 (ppm)	0	0	N/A	Manual	True	False	Pass	Confirmed	INF
Ornithine_2Bz	9.15	Target Compound	14_F_B_Peat1	25	Processed	T1	Unknown	122534	1225118	9.13	-0.02	C19H20N2O4	M+H	341.15	341.15	2.10779 (ppm)	0	0	N/A	Method	True	False	Pass	Confirmed	INF
Phenylalanine_1Bz	10.1	Target Compound	14_F_B_Peat1	25	Processed	T1	Unknown	361722	3884808	10.1	0.00	C16H15NO3	M+H	270.112	270.113	1.42164 (ppm)	0	0	N/A	Method	True	False	Pass	Confirmed	INF
Proline_1Bz	7.62	Target Compound	14_F_B_Peat1	25	Processed	T1	Unknown	158745	1708680	7.64	0.02	C12H13NO3	M+H	220.097	220.097	-1.26145 (ppm)	0	0	N/A	Manual	True	False	Pass	Confirmed	INF
Serine_1Bz	5.3	Target Compound	14_F_B_Peat1	25	Processed	T1	Unknown	166083	1785487	5.3	0.00	C10H11NO4	M+H	210.076	210.076	.65525 (ppm)	0	0	N/A	Manual	True	False	Pass	Confirmed	INF
Threonine_1Bz	6.35	Target Compound	14_F_B_Peat1	25	Processed	T1	Unknown	137688	2079865	6.25	-0.10	C11H13NO4	M+H	224.092	224.092	1.45599 (ppm)	0	0	N/A	Manual	True	False	Pass	Confirmed	INF
Tryptophane_1Bz	10.14	Target Compound	14_F_B_Peat1	25	Processed	T1	Unknown	39504	368361	10.14	0.00	C18H16N2O3	M+H	309.123	309.123	.23810 (ppm)	0	0	N/A	Method	True	False	Pass	Confirmed	INF
Tyrosine_2Bz	12.29	Target Compound	14_F_B_Peat1	25	Processed	T1	Unknown	370823	4537545	12.3	0.01	C23H19NO5	M+H	390.134	390.134	.64106 (ppm)	0	0	N/A	Method	True	False	Pass	Confirmed	INF
Valine_1Bz	8.8	Target Compound	14_F_B_Peat1	25	Processed	T1	Unknown	284372	2882183	8.8	0.00	C12H15NO3	M+H	222.112	222.112	-.05729 (ppm)	0	0	N/A	Method	True	False	Pass	Confirmed	29.19
Alanine_1Bz	6.85	Target Compound	15_2_B_F_Peat2	26	Processed	T1	Unknown	223362	1953066	6.83	-0.02	C10H11NO3	M+H	194.081	194.081	.11344 (ppm)	0	0	N/A	Method	True	False	Pass	Confirmed	67.49
Arginine_1Bz	5.39	Target Compound	15_2_B_F_Peat2	26	Processed	T1	Unknown	616327	5866062	5.31	-0.08	C13H18N4O3	M+H	279.145	279.145	-1.08566 (ppm)	0	0	N/A	Method	True	False	Pass	Confirmed	INF
Asparagine_1Bz	5.15	Target Compound	15_2_B_F_Peat2	26	Processed	T1	Unknown	56337	398243	5.13	-0.02	C11H12N2O4	M+H	237.087	237.086	-2.20890 (ppm)	0	0	N/A	Method	True	False	Pass	Confirmed	9.78
Aspartic Acid_1Bz	5.82	Target Compound	15_2_B_F_Peat2	26	Processed	T1	Unknown	50299	290352	5.81	-0.01	C11H11NO5	M+H	238.071	238.072	3.64974 (ppm)	0	0	N/A	Method	True	False	Pass	Confirmed	INF
Glutamic Acid_1Bz	6.32	Target Compound	15_2_B_F_Peat2	26	Processed	T1	Unknown	200439	2253049	6.33	0.01	C12H13NO5	M+H	252.087	252.086	-1.19210 (ppm)	0	0	N/A	Method	True	False	Pass	Confirmed	INF
Glutamine_1Bz	5.52	Target Compound	15_2_B_F_Peat2	26	Processed	T1	Unknown	42711	306083	5.52	0.00	C12H14N2O4	M+H	251.103	251.102	-2.48900 (ppm)	0	0	N/A	Method	True	False	Pass	Confirmed	5.43
Glycine_1Bz	5.9	Target Compound	15_2_B_F_Peat2	26	Processed	T1	Unknown	43590	313348	5.88	-0.02	C9H9NO3	M+H	180.066	180.065	-1.09473 (ppm)	0	0	N/A	Manual	True	False	Pass	Confirmed	INF
Histidine_1Bz	4.65	Target Compound	15_2_B_F_Peat2	26	Processed	T1	Unknown	165049	1591248	4.59	-0.06	C13H13N3O3	M+H	260.103	260.103	.45512 (ppm)	0	0	N/A	Method	True	False	Pass	Confirmed	INF
Isoleucine_1Bz	9.8	Target Compound	15_2_B_F_Peat2	26	Processed	T1	Unknown	185936	1277808	9.82	0.02	C13H17NO3	M+H	236.128	236.128	-1.64604 (ppm)	0	0	N/A	Manual	True	False	Pass	Confirmed	INF
Leucine_1Bz	10.1	Target Compound	15_2_B_F_Peat2	26	Processed	T1	Unknown	369807	4233913	10.02	-0.08	C13H17NO3	M+H	236.128	236.128	-.41825 (ppm)	0	0	N/A	Manual	True	False	Pass	Confirmed	INF
Lysine_2Bz	9.5	Target Compound	15_2_B_F_Peat2	26	Processed	T1	Unknown	828127	13123472	9.46	-0.04	C20H22N2O4	M+H	355.165	355.165	-.02205 (ppm)	0	0	N/A	Method	True	False	Pass	Confirmed	INF
Ornithine_2Bz	9.15	Target Compound	15_2_B_F_Peat2	26	Processed	T1	Unknown	632085	7018448	9.13	-0.02	C19H20N2O4	M+H	341.15	341.15	.58705 (ppm)	0	0	N/A	Method	True	False	Pass	Confirmed	INF
Phenylalanine_1Bz	10.1	Target Compound	15_2_B_F_Peat2	26	Processed	T1	Unknown	221785	2524832	10.07	-0.03	C16H15NO3	M+H	270.112	270.113	.85674 (ppm)	0	0	N/A	Method	True	False	Pass	Confirmed	INF
Proline_1Bz	7.62	Target Compound	15_2_B_F_Peat2	26	Processed	T1	Unknown	158092	2016905	7.59	-0.03	C12H13NO3	M+H	220.097	220.096	-2.02406 (ppm)	0	0	N/A	Manual	True	False	Pass	Confirmed	INF
Serine_1Bz	5.3	Target Compound	15_2_B_F_Peat2	26	Processed	T1	Unknown	157479	2080387	5.29	-0.01	C10H11NO4	M+H	210.076	210.076	.72788 (ppm)	0	0	N/A	Manual	True	False	Pass	Confirmed	INF
Threonine_1Bz	6.35	Target Compound	15_2_B_F_Peat2	26	Processed	T1	Unknown	150037	2329891	6.26	-0.09	C11H13NO4	M+H	224.092	224.092	-.58677 (ppm)	0	0	N/A	Manual	True	False	Pass	Confirmed	INF
Tryptophane_1Bz	10.14	Target Compound	15_2_B_F_Peat2	26	Processed	T1	Unknown	30980	310166	10.15	0.01	C18H16N2O3	M+H	309.123	309.124	.53427 (ppm)	0	0	N/A	Method	True	False	Pass	Confirmed	INF
Tyrosine_2Bz	12.29	Target Compound	15_2_B_F_Peat2	26	Processed	T1	Unknown	324831	4090719	12.3	0.01	C23H19NO5	M+H	390.134	390.133	-.76696 (ppm)	0	0	N/A	Method	True	False	Pass	Confirmed	INF
Valine_1Bz	8.8	Target Compound	15_2_B_F_Peat2	26	Processed	T1	Unknown	276731	2770942	8.83	0.03	C12H15NO3	M+H	222.112	222.112	-.53818 (ppm)	0	0	N/A	Method	True	False	Pass	Confirmed	15.26
Alanine_1Bz	6.85	Target Compound	15_B_F_Peat2	27	Processed	T1	Unknown	210658	2127967	6.86	0.01	C10H11NO3	M+H	194.081	194.081	-.59415 (ppm)	0	0	N/A	Method	True	False	Pass	Confirmed	INF
Arginine_1Bz	5.39	Target Compound	15_B_F_Peat2	27	Processed	T1	Unknown	402168	3615849	5.3	-0.09	C13H18N4O3	M+H	279.145	279.144	-2.72554 (ppm)	0	0	N/A	Method	True	False	Pass	Confirmed	INF
Asparagine_1Bz	5.15	Target Compound	15_B_F_Peat2	27	Processed	T1	Unknown	82231	529470	5.13	-0.02	C11H12N2O4	M+H	237.087	237.087	-.08504 (ppm)	0	0	N/A	Method	True	False	Pass	Confirmed	21.27
Aspartic Acid_1Bz	5.82	Target Compound	15_B_F_Peat2	27	Processed	T1	Unknown	92928	580426	5.81	-0.01	C11H11NO5	M+H	238.071	238.071	-1.28546 (ppm)	0	0	N/A	Method	True	False	Pass	Confirmed	INF
Glutamic Acid_1Bz	6.32	Target Compound	15_B_F_Peat2	27	Processed	T1	Unknown	178446	2131900	6.3	-0.02	C12H13NO5	M+H	252.087	252.086	-1.25263 (ppm)	0	0	N/A	Manual	True	False	Pass	Confirmed	INF
Glutamine_1Bz	5.52	Target Compound	15_B_F_Peat2	27	Processed	T1	Unknown	127806	947412	5.47	-0.05	C12H14N2O4	M+H	251.103	251.102	-2.36747 (ppm)	0	0	N/A	Method	True	False	Pass	Confirmed	16.04
Glycine_1Bz	5.9	Target Compound	15_B_F_Peat2	27	Processed	T1	Unknown	40447	449609	5.88	-0.02	C9H9NO3	M+H	180.066	180.066	.60007 (ppm)	0	0	N/A	Manual	True	False	Pass	Confirmed	INF
Histidine_1Bz	4.65	Target Compound	15_B_F_Peat2	27	Processed	T1	Unknown	161171	1604500	4.61	-0.04	C13H13N3O3	M+H	260.103	260.103	-.24885 (ppm)	0	0	N/A	Method	True	False	Pass	Confirmed	INF
Isoleucine_1Bz	9.8	Target Compound	15_B_F_Peat2	27	Processed	T1	Unknown	350460	2526232	9.86	0.06	C13H17NO3	M+H	236.128	236.128	-2.22763 (ppm)	0	0	N/A	Manual	True	False	Pass	Confirmed	450.91
Leucine_1Bz	10.1	Target Compound	15_B_F_Peat2	27	Processed	T1	Unknown	751434	8607282	9.97	-0.13	C13H17NO3	M+H	236.128	236.128	-1.12908 (ppm)	0	0	N/A	Manual	True	False	Pass	Confirmed	950.99
Lysine_2Bz	9.5	Target Compound	15_B_F_Peat2	27	Processed	T1	Unknown	919221	17940056	9.64	0.14	C20H22N2O4	M+H	355.165	355.167	5.56307 (ppm)	0	0	N/A	Method	True	False	Pass	Confirmed	INF
Ornithine_2Bz	9.15	Target Compound	15_B_F_Peat2	27	Processed	T1	Unknown	445517	4778321	9.14	-0.01	C19H20N2O4	M+H	341.15	341.15	-.12859 (ppm)	0	0	N/A	Method	True	False	Pass	Confirmed	INF
Phenylalanine_1Bz	10.1	Target Compound	15_B_F_Peat2	27	Processed	T1	Unknown	464763	4388713	10.1	0.00	C16H15NO3	M+H	270.112	270.112	-.16009 (ppm)	0	0	N/A	Method	True	False	Pass	Confirmed	INF
Proline_1Bz	7.62	Target Compound	15_B_F_Peat2	27	Processed	T1	Unknown	257194	2964307	7.63	0.01	C12H13NO3	M+H	220.097	220.097	-1.26145 (ppm)	0	0	N/A	Method	True	False	Pass	Confirmed	20.14
Serine_1Bz	5.3	Target Compound	15_B_F_Peat2	27	Processed	T1	Unknown	267724	2456009	5.3	0.00	C10H11NO4	M+H	210.076	210.076	.14680 (ppm)	0	0	N/A	Manual	True	False	Pass	Confirmed	INF
Threonine_1Bz	6.35	Target Compound	15_B_F_Peat2	27	Processed	T1	Unknown	285071	3106944	6.26	-0.09	C11H13NO4	M+H	224.092	224.092	-.58677 (ppm)	0	0	N/A	Manual	True	False	Pass	Confirmed	INF
Tryptophane_1Bz	10.14	Target Compound	15_B_F_Peat2	27	Processed	T1	Unknown	45296	413037	10.16	0.02	C18H16N2O3	M+H	309.123	309.123	-.65040 (ppm)	0	0	N/A	Method	True	False	Pass	Confirmed	INF
Tyrosine_2Bz	12.29	Target Compound	15_B_F_Peat2	27	Processed	T1	Unknown	445525	5529967	12.28	-0.01	C23H19NO5	M+H	390.134	390.134	-.06295 (ppm)	0	0	N/A	Method	True	False	Pass	Confirmed	INF
Valine_1Bz	8.8	Target Compound	15_B_F_Peat2	27	Processed	T1	Unknown	540772	5264329	8.82	0.02	C12H15NO3	M+H	222.112	222.112	-.95037 (ppm)	0	0	N/A	Method	True	False	Pass	Confirmed	47.40
Alanine_1Bz	6.85	Target Compound	16_2_B_F_Peat2	28	Processed	T1	Unknown	423628	3863608	6.85	0.00	C10H11NO3	M+H	194.081	194.082	1.68585 (ppm)	0	0	N/A	Method	True	False	Pass	Confirmed	133.95
Arginine_1Bz	5.39	Target Compound	16_2_B_F_Peat2	28	Processed	T1	Unknown	2957462	28632833	5.31	-0.08	C13H18N4O3	M+H	279.145	279.145	.77287 (ppm)	0	0	N/A	Method	True	False	Pass	Confirmed	577.37
Asparagine_1Bz	5.15	Target Compound	16_2_B_F_Peat2	28	Processed	T1	Unknown	129726	885202	5.14	-0.01	C11H12N2O4	M+H	237.087	237.088	2.23190 (ppm)	0	0	N/A	Method	True	False	Pass	Confirmed	22.70
Aspartic Acid_1Bz	5.82	Target Compound	16_2_B_F_Peat2	28	Processed	T1	Unknown	108693	807631	5.81	-0.01	C11H11NO5	M+H	238.071	238.072	2.36787 (ppm)	0	0	N/A	Method	True	False	Pass	Confirmed	INF
Glutamic Acid_1Bz	6.32	Target Compound	16_2_B_F_Peat2	28	Processed	T1	Unknown	237355	2700625	6.29	-0.03	C12H13NO5	M+H	252.087	252.087	2.01599 (ppm)	0	0	N/A	Method	True	False	Pass	Confirmed	INF
Glutamine_1Bz	5.52	Target Compound	16_2_B_F_Peat2	28	Processed	T1	Unknown	187728	1385952	5.49	-0.03	C12H14N2O4	M+H	251.103	251.102	-.84829 (ppm)	0	0	N/A	Method	True	False	Pass	Confirmed	23.56
Glycine_1Bz	5.9	Target Compound	16_2_B_F_Peat2	28	Processed	T1	Unknown	128764	751222	5.89	-0.01	C9H9NO3	M+H	180.066	180.066	1.70169 (ppm)	0	0	N/A	Manual	True	False	Pass	Confirmed	INF
Histidine_1Bz	4.65	Target Compound	16_2_B_F_Peat2	28	Processed	T1	Unknown	510183	5076135	4.59	-0.06	C13H13N3O3	M+H	260.103	260.104	2.09773 (ppm)	0	0	N/A	Method	True	False	Pass	Confirmed	INF
Isoleucine_1Bz	9.8	Target Compound	16_2_B_F_Peat2	28	Processed	T1	Unknown	740381	5266236	9.82	0.02	C13H17NO3	M+H	236.128	236.128	.16334 (ppm)	0	0	N/A	Method	True	False	Pass	Confirmed	54.20
Leucine_1Bz	10.1	Target Compound	16_2_B_F_Peat2	28	Processed	T1	Unknown	1917673	20423811	10	-0.10	C13H17NO3	M+H	236.128	236.128	.93879 (ppm)	0	0	N/A	Method	True	False	Pass	Confirmed	153.94
Lysine_2Bz	9.5	Target Compound	16_2_B_F_Peat2	28	Processed	T1	Unknown	3051020	36603252	9.46	-0.04	C20H22N2O4	M+H	355.165	355.165	.57942 (ppm)	0	0	N/A	Method	True	False	Pass	Confirmed	INF
Ornithine_2Bz	9.15	Target Compound	16_2_B_F_Peat2	28	Processed	T1	Unknown	3453483	32489159	9.12	-0.03	C19H20N2O4	M+H	341.15	341.15	1.74997 (ppm)	0	0	N/A	Method	True	False	Pass	Confirmed	INF
Phenylalanine_1Bz	10.1	Target Compound	16_2_B_F_Peat2	28	Processed	T1	Unknown	995440	10799086	10.08	-0.02	C16H15NO3	M+H	270.112	270.113	1.42164 (ppm)	0	0	N/A	Method	True	False	Pass	Confirmed	INF
Proline_1Bz	7.62	Target Compound	16_2_B_F_Peat2	28	Processed	T1	Unknown	491322	4490831	7.63	0.01	C12H13NO3	M+H	220.097	220.097	.12510 (ppm)	0	0	N/A	Method	True	False	Pass	Confirmed	35.76
Serine_1Bz	5.3	Target Compound	16_2_B_F_Peat2	28	Processed	T1	Unknown	492659	4389620	5.3	0.00	C10H11NO4	M+H	210.076	210.076	1.67213 (ppm)	0	0	N/A	Manual	True	False	Pass	Confirmed	INF
Threonine_1Bz	6.35	Target Compound	16_2_B_F_Peat2	28	Processed	T1	Unknown	391696	4114315	6.28	-0.07	C11H13NO4	M+H	224.092	224.092	1.25171 (ppm)	0	0	N/A	Manual	True	False	Pass	Confirmed	INF
Tryptophane_1Bz	10.14	Target Compound	16_2_B_F_Peat2	28	Processed	T1	Unknown	97976	972979	10.12	-0.02	C18H16N2O3	M+H	309.123	309.123	.23810 (ppm)	0	0	N/A	Method	True	False	Pass	Confirmed	INF
Tyrosine_2Bz	12.29	Target Compound	16_2_B_F_Peat2	28	Processed	T1	Unknown	930621	10704899	12.29	0.00	C23H19NO5	M+H	390.134	390.134	.56283 (ppm)	0	0	N/A	Method	True	False	Pass	Confirmed	INF
Valine_1Bz	8.8	Target Compound	16_2_B_F_Peat2	28	Processed	T1	Unknown	873050	8955672	8.8	0.00	C12H15NO3	M+H	222.112	222.113	1.04189 (ppm)	0	0	N/A	Method	True	False	Pass	Confirmed	INF
Alanine_1Bz	6.85	Target Compound	16_B_F_Peat2	29	Processed	T1	Unknown	358708	3138419	6.86	0.01	C10H11NO3	M+H	194.081	194.082	1.68585 (ppm)	0	0	N/A	Method	True	False	Pass	Confirmed	91.14
Arginine_1Bz	5.39	Target Compound	16_B_F_Peat2	29	Processed	T1	Unknown	915924	8005127	5.31	-0.08	C13H18N4O3	M+H	279.145	279.145	.44489 (ppm)	0	0	N/A	Method	True	False	Pass	Confirmed	124.17
Asparagine_1Bz	5.15	Target Compound	16_B_F_Peat2	29	Processed	T1	Unknown	112080	768029	5.16	0.01	C11H12N2O4	M+H	237.087	237.087	.94471 (ppm)	0	0	N/A	Method	True	False	Pass	Confirmed	34.38
Aspartic Acid_1Bz	5.82	Target Compound	16_B_F_Peat2	29	Processed	T1	Unknown	96791	615120	5.81	-0.01	C11H11NO5	M+H	238.071	238.071	-.00359 (ppm)	0	0	N/A	Method	True	False	Pass	Confirmed	INF
Glutamic Acid_1Bz	6.32	Target Compound	16_B_F_Peat2	29	Processed	T1	Unknown	233047	2769749	6.3	-0.02	C12H13NO5	M+H	252.087	252.087	.98698 (ppm)	0	0	N/A	Method	True	False	Pass	Confirmed	INF
Glutamine_1Bz	5.52	Target Compound	16_B_F_Peat2	29	Processed	T1	Unknown	186531	1394144	5.46	-0.06	C12H14N2O4	M+H	251.103	251.102	-.66599 (ppm)	0	0	N/A	Method	True	False	Pass	Confirmed	20.88
Glycine_1Bz	5.9	Target Compound	16_B_F_Peat2	29	Processed	T1	Unknown	55964	442286	5.87	-0.03	C9H9NO3	M+H	180.066	180.066	.93903 (ppm)	0	0	N/A	Manual	True	False	Pass	Confirmed	INF
Histidine_1Bz	4.65	Target Compound	16_B_F_Peat2	29	Processed	T1	Unknown	154925	1455654	4.6	-0.05	C13H13N3O3	M+H	260.103	260.103	1.62841 (ppm)	0	0	N/A	Method	True	False	Pass	Confirmed	INF
Isoleucine_1Bz	9.8	Target Compound	16_B_F_Peat2	29	Processed	T1	Unknown	483078	3606232	9.84	0.04	C13H17NO3	M+H	236.128	236.128	.42182 (ppm)	0	0	N/A	Method	True	False	Pass	Confirmed	21.30
Leucine_1Bz	10.1	Target Compound	16_B_F_Peat2	29	Processed	T1	Unknown	1247317	13727141	10	-0.10	C13H17NO3	M+H	236.128	236.128	.80955 (ppm)	0	0	N/A	Method	True	False	Pass	Confirmed	76.69
Lysine_2Bz	9.5	Target Compound	16_B_F_Peat2	29	Processed	T1	Unknown	1196988	21390095	9.48	-0.02	C20H22N2O4	M+H	355.165	355.166	.75127 (ppm)	0	0	N/A	Method	True	False	Pass	Confirmed	INF
Ornithine_2Bz	9.15	Target Compound	16_B_F_Peat2	29	Processed	T1	Unknown	118333	1298631	9.13	-0.02	C19H20N2O4	M+H	341.15	341.15	1.57106 (ppm)	0	0	N/A	Method	True	False	Pass	Confirmed	INF
Phenylalanine_1Bz	10.1	Target Compound	16_B_F_Peat2	29	Processed	T1	Unknown	795299	8056777	10.1	0.00	C16H15NO3	M+H	270.112	270.113	1.19568 (ppm)	0	0	N/A	Method	True	False	Pass	Confirmed	37.36
Proline_1Bz	7.62	Target Compound	16_B_F_Peat2	29	Processed	T1	Unknown	208495	2490908	7.61	-0.01	C12H13NO3	M+H	220.097	220.097	-.36019 (ppm)	0	0	N/A	Method	True	False	Pass	Confirmed	15.24
Serine_1Bz	5.3	Target Compound	16_B_F_Peat2	29	Processed	T1	Unknown	249837	2440608	5.3	0.00	C10H11NO4	M+H	210.076	210.076	1.74476 (ppm)	0	0	N/A	Manual	True	False	Pass	Confirmed	INF
Threonine_1Bz	6.35	Target Compound	16_B_F_Peat2	29	Processed	T1	Unknown	299803	3491742	6.26	-0.09	C11H13NO4	M+H	224.092	224.092	1.25171 (ppm)	0	0	N/A	Manual	True	False	Pass	Confirmed	INF
Tryptophane_1Bz	10.14	Target Compound	16_B_F_Peat2	29	Processed	T1	Unknown	67123	647452	10.12	-0.02	C18H16N2O3	M+H	309.123	309.124	2.50873 (ppm)	0	0	N/A	Method	True	False	Pass	Confirmed	INF
Tyrosine_2Bz	12.29	Target Compound	16_B_F_Peat2	29	Processed	T1	Unknown	628051	7292955	12.3	0.01	C23H19NO5	M+H	390.134	390.134	1.03217 (ppm)	0	0	N/A	Method	True	False	Pass	Confirmed	INF
Valine_1Bz	8.8	Target Compound	16_B_F_Peat2	29	Processed	T1	Unknown	656605	6875213	8.83	0.03	C12H15NO3	M+H	222.112	222.112	-.67558 (ppm)	0	0	N/A	Method	True	False	Pass	Confirmed	37.51
Alanine_1Bz	6.85	Target Compound	17_2_X_B_Peat2	30	Processed	T1	Unknown	88801	953502	6.86	0.01	C10H11NO3	M+H	194.081	194.081	.19206 (ppm)	0	0	N/A	Manual	True	False	Pass	Confirmed	INF
Arginine_1Bz	5.39	Target Compound	17_2_X_B_Peat2	30	Processed	T1	Unknown	675811	6145575	5.32	-0.07	C13H18N4O3	M+H	279.145	279.144	-2.50689 (ppm)	0	0	N/A	Method	True	False	Pass	Confirmed	221.18
Asparagine_1Bz	5.15	Target Compound	17_2_X_B_Peat2	30	Processed	T1	Unknown	37799	214039	5.14	-0.01	C11H12N2O4	M+H	237.087	237.087	.04368 (ppm)	0	0	N/A	Method	True	False	Pass	Confirmed	6.13
Aspartic Acid_1Bz	5.82	Target Compound	17_2_X_B_Peat2	30	Processed	T1	Unknown	N/F	N/F	N/F	N/F	C11H11NO5	N/A	238.071	N/F	N/F	N/F	0	N/A	Manual	True	False	Fail	NotFound	N/A
Glutamic Acid_1Bz	6.32	Target Compound	17_2_X_B_Peat2	30	Processed	T1	Unknown	43944	624247	6.33	0.01	C12H13NO5	M+H	252.087	252.087	-.28415 (ppm)	0	0	N/A	Manual	True	False	Pass	Confirmed	INF
Glutamine_1Bz	5.52	Target Compound	17_2_X_B_Peat2	30	Processed	T1	Unknown	31739	155166	5.5	-0.02	C12H14N2O4	M+H	251.103	251.102	-2.36747 (ppm)	0	0	N/A	Manual	True	False	Pass	Confirmed	INF
Glycine_1Bz	5.9	Target Compound	17_2_X_B_Peat2	30	Processed	T1	Unknown	25627	230026	5.89	-0.01	C9H9NO3	M+H	180.066	180.065	-4.39960 (ppm)	0	0	N/A	Manual	True	False	Pass	Confirmed	INF
Histidine_1Bz	4.65	Target Compound	17_2_X_B_Peat2	30	Processed	T1	Unknown	135099	1213734	4.58	-0.07	C13H13N3O3	M+H	260.103	260.103	.10314 (ppm)	0	0	N/A	Method	True	False	Pass	Confirmed	INF
Isoleucine_1Bz	9.8	Target Compound	17_2_X_B_Peat2	30	Processed	T1	Unknown	146142	810082	9.82	0.02	C13H17NO3	M+H	236.128	236.127	-3.13232 (ppm)	0	0	N/A	Manual	True	False	Pass	Confirmed	INF
Leucine_1Bz	10.1	Target Compound	17_2_X_B_Peat2	30	Processed	T1	Unknown	281114	3377578	9.98	-0.12	C13H17NO3	M+H	236.128	236.128	-.74135 (ppm)	0	0	N/A	Manual	True	False	Pass	Confirmed	INF
Lysine_2Bz	9.5	Target Compound	17_2_X_B_Peat2	30	Processed	T1	Unknown	615090	10888149	9.46	-0.04	C20H22N2O4	M+H	355.165	355.165	-.88130 (ppm)	0	0	N/A	Method	True	False	Pass	Confirmed	INF
Ornithine_2Bz	9.15	Target Compound	17_2_X_B_Peat2	30	Processed	T1	Unknown	653207	5754852	9.12	-0.03	C19H20N2O4	M+H	341.15	341.15	.31869 (ppm)	0	0	N/A	Method	True	False	Pass	Confirmed	INF
Phenylalanine_1Bz	10.1	Target Compound	17_2_X_B_Peat2	30	Processed	T1	Unknown	164938	1710483	10.09	-0.01	C16H15NO3	M+H	270.112	270.112	-.61201 (ppm)	0	0	N/A	Method	True	False	Pass	Confirmed	INF
Proline_1Bz	7.62	Target Compound	17_2_X_B_Peat2	30	Processed	T1	Unknown	108119	1212429	7.63	0.01	C12H13NO3	M+H	220.097	220.097	-1.40011 (ppm)	0	0	N/A	Manual	True	False	Pass	Confirmed	INF
Serine_1Bz	5.3	Target Compound	17_2_X_B_Peat2	30	Processed	T1	Unknown	120177	1589130	5.3	0.00	C10H11NO4	M+H	210.076	210.076	-.43427 (ppm)	0	0	N/A	Manual	True	False	Pass	Confirmed	INF
Threonine_1Bz	6.35	Target Compound	17_2_X_B_Peat2	30	Processed	T1	Unknown	96820	1254625	6.28	-0.07	C11H13NO4	M+H	224.092	224.092	-.38249 (ppm)	0	0	N/A	Manual	True	False	Pass	Confirmed	INF
Tryptophane_1Bz	10.14	Target Compound	17_2_X_B_Peat2	30	Processed	T1	Unknown	19435	161750	10.13	-0.01	C18H16N2O3	M+H	309.123	309.123	-.15679 (ppm)	0	0	N/A	Method	True	False	Pass	Confirmed	INF
Tyrosine_2Bz	12.29	Target Compound	17_2_X_B_Peat2	30	Processed	T1	Unknown	237737	2978410	12.3	0.01	C23H19NO5	M+H	390.134	390.133	-.68874 (ppm)	0	0	N/A	Method	True	False	Pass	Confirmed	INF
Valine_1Bz	8.8	Target Compound	17_2_X_B_Peat2	30	Processed	T1	Unknown	167129	1997609	8.82	0.02	C12H15NO3	M+H	222.112	222.112	-1.15646 (ppm)	0	0	N/A	Method	True	False	Pass	Confirmed	51.80
Alanine_1Bz	6.85	Target Compound	17_X_B_Peat2	31	Processed	T1	Unknown	112553	1002925	6.84	-0.01	C10H11NO3	M+H	194.081	194.081	-2.48104 (ppm)	0	0	N/A	Manual	True	False	Pass	Confirmed	INF
Arginine_1Bz	5.39	Target Compound	17_X_B_Peat2	31	Processed	T1	Unknown	240239	2452294	5.33	-0.06	C13H18N4O3	M+H	279.145	279.144	-4.36541 (ppm)	0	0	N/A	Method	True	False	Pass	Confirmed	119.45
Asparagine_1Bz	5.15	Target Compound	17_X_B_Peat2	31	Processed	T1	Unknown	43729	223491	5.14	-0.01	C11H12N2O4	M+H	237.087	237.087	-.59991 (ppm)	0	0	N/A	Method	True	False	Pass	Confirmed	INF
Aspartic Acid_1Bz	5.82	Target Compound	17_X_B_Peat2	31	Processed	T1	Unknown	N/F	N/F	N/F	N/F	C11H11NO5	N/A	238.071	N/F	N/F	N/F	0	N/A	Manual	True	False	Fail	NotFound	N/A
Glutamic Acid_1Bz	6.32	Target Compound	17_X_B_Peat2	31	Processed	T1	Unknown	63246	645973	6.3	-0.02	C12H13NO5	M+H	252.087	252.087	1.16857 (ppm)	0	0	N/A	Manual	True	False	Pass	Confirmed	INF
Glutamine_1Bz	5.52	Target Compound	17_X_B_Peat2	31	Processed	T1	Unknown	50655	381178	5.5	-0.02	C12H14N2O4	M+H	251.103	251.102	-2.54977 (ppm)	0	0	N/A	Method	True	False	Pass	Confirmed	7.31
Glycine_1Bz	5.9	Target Compound	17_X_B_Peat2	31	Processed	T1	Unknown	N/F	N/F	N/F	N/F	C9H9NO3	N/A	180.066	N/F	N/F	N/F	0	N/A	Method	True	False	Fail	NotFound	N/A
Histidine_1Bz	4.65	Target Compound	17_X_B_Peat2	31	Processed	T1	Unknown	82920	754382	4.6	-0.05	C13H13N3O3	M+H	260.103	260.103	-.13152 (ppm)	0	0	N/A	Method	True	False	Pass	Confirmed	INF
Isoleucine_1Bz	9.8	Target Compound	17_X_B_Peat2	31	Processed	T1	Unknown	117149	692684	9.83	0.03	C13H17NO3	M+H	236.128	236.127	-3.19694 (ppm)	0	0	N/A	Manual	True	False	Pass	Confirmed	INF
Leucine_1Bz	10.1	Target Compound	17_X_B_Peat2	31	Processed	T1	Unknown	369394	3424183	10.01	-0.09	C13H17NO3	M+H	236.128	236.128	-.87059 (ppm)	0	0	N/A	Manual	True	False	Pass	Confirmed	INF
Lysine_2Bz	9.5	Target Compound	17_X_B_Peat2	31	Processed	T1	Unknown	1053624	14833743	9.67	0.17	C20H22N2O4	M+H	355.165	355.168	6.68010 (ppm)	0	0	N/A	Manual	True	False	Pass	Confirmed	INF
Ornithine_2Bz	9.15	Target Compound	17_X_B_Peat2	31	Processed	T1	Unknown	116635	1198902	9.13	-0.02	C19H20N2O4	M+H	341.15	341.149	-1.20205 (ppm)	0	0	N/A	Method	True	False	Pass	Confirmed	INF
Phenylalanine_1Bz	10.1	Target Compound	17_X_B_Peat2	31	Processed	T1	Unknown	210359	1870833	10.08	-0.02	C16H15NO3	M+H	270.112	270.112	.06587 (ppm)	0	0	N/A	Method	True	False	Pass	Confirmed	INF
Proline_1Bz	7.62	Target Compound	17_X_B_Peat2	31	Processed	T1	Unknown	74972	896134	7.64	0.02	C12H13NO3	M+H	220.097	220.097	-1.05347 (ppm)	0	0	N/A	Manual	True	False	Pass	Confirmed	INF
Serine_1Bz	5.3	Target Compound	17_X_B_Peat2	31	Processed	T1	Unknown	87625	1371729	5.26	-0.04	C10H11NO4	M+H	210.076	210.076	-1.23325 (ppm)	0	0	N/A	Manual	True	False	Pass	Confirmed	INF
Threonine_1Bz	6.35	Target Compound	17_X_B_Peat2	31	Processed	T1	Unknown	103908	1369076	6.29	-0.06	C11H13NO4	M+H	224.092	224.091	-1.06341 (ppm)	0	0	N/A	Manual	True	False	Pass	Confirmed	INF
Tryptophane_1Bz	10.14	Target Compound	17_X_B_Peat2	31	Processed	T1	Unknown	15071	134043	10.13	-0.01	C18H16N2O3	M+H	309.123	309.123	-1.93380 (ppm)	0	0	N/A	Method	True	False	Pass	Confirmed	INF
Tyrosine_2Bz	12.29	Target Compound	17_X_B_Peat2	31	Processed	T1	Unknown	261586	3018644	12.29	0.00	C23H19NO5	M+H	390.134	390.134	.32816 (ppm)	0	0	N/A	Method	True	False	Pass	Confirmed	INF
Valine_1Bz	8.8	Target Compound	17_X_B_Peat2	31	Processed	T1	Unknown	164119	2017181	8.85	0.05	C12H15NO3	M+H	222.112	222.112	-.95037 (ppm)	0	0	N/A	Method	True	False	Pass	Confirmed	INF
Alanine_1Bz	6.85	Target Compound	18_2_X_B_Peat2	32	Processed	T1	Unknown	216790	1879355	6.85	0.00	C10H11NO3	M+H	194.081	194.082	3.02240 (ppm)	0	0	N/A	Method	True	False	Pass	Confirmed	49.50
Arginine_1Bz	5.39	Target Compound	18_2_X_B_Peat2	32	Processed	T1	Unknown	883674	8375110	5.34	-0.05	C13H18N4O3	M+H	279.145	279.145	.11692 (ppm)	0	0	N/A	Method	True	False	Pass	Confirmed	252.98
Asparagine_1Bz	5.15	Target Compound	18_2_X_B_Peat2	32	Processed	T1	Unknown	78912	561250	5.15	0.00	C11H12N2O4	M+H	237.087	237.087	1.65267 (ppm)	0	0	N/A	Method	True	False	Pass	Confirmed	INF
Aspartic Acid_1Bz	5.82	Target Compound	18_2_X_B_Peat2	32	Processed	T1	Unknown	147175	1069134	5.81	-0.01	C11H11NO5	M+H	238.071	238.071	-.90090 (ppm)	0	0	N/A	Method	True	False	Pass	Confirmed	INF
Glutamic Acid_1Bz	6.32	Target Compound	18_2_X_B_Peat2	32	Processed	T1	Unknown	94044	1105476	6.35	0.03	C12H13NO5	M+H	252.087	252.087	-.10256 (ppm)	0	0	N/A	Manual	True	False	Pass	Confirmed	INF
Glutamine_1Bz	5.52	Target Compound	18_2_X_B_Peat2	32	Processed	T1	Unknown	47567	239800	5.49	-0.03	C12H14N2O4	M+H	251.103	251.103	-.05832 (ppm)	0	0	N/A	Method	True	False	Pass	Confirmed	5.36
Glycine_1Bz	5.9	Target Compound	18_2_X_B_Peat2	32	Processed	T1	Unknown	106745	971300	5.87	-0.03	C9H9NO3	M+H	180.066	180.065	-.24733 (ppm)	0	0	N/A	Manual	True	False	Pass	Confirmed	INF
Histidine_1Bz	4.65	Target Compound	18_2_X_B_Peat2	32	Processed	T1	Unknown	904613	8578637	4.62	-0.03	C13H13N3O3	M+H	260.103	260.103	1.62841 (ppm)	0	0	N/A	Method	True	False	Pass	Confirmed	INF
Isoleucine_1Bz	9.8	Target Compound	18_2_X_B_Peat2	32	Processed	T1	Unknown	295612	1875932	9.84	0.04	C13H17NO3	M+H	236.128	236.128	.87417 (ppm)	0	0	N/A	Method	True	False	Pass	Confirmed	28.11
Leucine_1Bz	10.1	Target Compound	18_2_X_B_Peat2	32	Processed	T1	Unknown	624434	6718248	9.99	-0.11	C13H17NO3	M+H	236.128	236.129	1.64962 (ppm)	0	0	N/A	Method	True	False	Pass	Confirmed	64.81
Lysine_2Bz	9.5	Target Compound	18_2_X_B_Peat2	32	Processed	T1	Unknown	2059798	23762915	9.48	-0.02	C20H22N2O4	M+H	355.165	355.166	.92312 (ppm)	0	0	N/A	Method	True	False	Pass	Confirmed	INF
Ornithine_2Bz	9.15	Target Compound	18_2_X_B_Peat2	32	Processed	T1	Unknown	4308316	47400398	9.15	0.00	C19H20N2O4	M+H	341.15	341.15	1.92888 (ppm)	0	0	N/A	Method	True	False	Pass	Confirmed	3340.67
Phenylalanine_1Bz	10.1	Target Compound	18_2_X_B_Peat2	32	Processed	T1	Unknown	383697	4079489	10.1	0.00	C16H15NO3	M+H	270.112	270.113	1.87357 (ppm)	0	0	N/A	Method	True	False	Pass	Confirmed	INF
Proline_1Bz	7.62	Target Compound	18_2_X_B_Peat2	32	Processed	T1	Unknown	467562	4209825	7.61	-0.01	C12H13NO3	M+H	220.097	220.097	.47174 (ppm)	0	0	N/A	Method	True	False	Pass	Confirmed	20.52
Serine_1Bz	5.3	Target Compound	18_2_X_B_Peat2	32	Processed	T1	Unknown	501318	5343714	5.3	0.00	C10H11NO4	M+H	210.076	210.076	1.45423 (ppm)	0	0	N/A	Manual	True	False	Pass	Confirmed	INF
Threonine_1Bz	6.35	Target Compound	18_2_X_B_Peat2	32	Processed	T1	Unknown	230181	2962587	6.25	-0.10	C11H13NO4	M+H	224.092	224.092	1.31980 (ppm)	0	0	N/A	Manual	True	False	Pass	Confirmed	INF
Tryptophane_1Bz	10.14	Target Compound	18_2_X_B_Peat2	32	Processed	T1	Unknown	85659	858207	10.15	0.01	C18H16N2O3	M+H	309.123	309.124	1.22533 (ppm)	0	0	N/A	Method	True	False	Pass	Confirmed	INF
Tyrosine_2Bz	12.29	Target Compound	18_2_X_B_Peat2	32	Processed	T1	Unknown	761192	8988699	12.3	0.01	C23H19NO5	M+H	390.134	390.134	1.34507 (ppm)	0	0	N/A	Method	True	False	Pass	Confirmed	INF
Valine_1Bz	8.8	Target Compound	18_2_X_B_Peat2	32	Processed	T1	Unknown	290746	2967455	8.84	0.04	C12H15NO3	M+H	222.112	222.113	1.17928 (ppm)	0	0	N/A	Method	True	False	Pass	Confirmed	22.25
Alanine_1Bz	6.85	Target Compound	18_X_B_Peat2	33	Processed	T1	Unknown	109303	1060964	6.83	-0.02	C10H11NO3	M+H	194.081	194.081	1.29275 (ppm)	0	0	N/A	Method	True	False	Pass	Confirmed	192.99
Arginine_1Bz	5.39	Target Compound	18_X_B_Peat2	33	Processed	T1	Unknown	503360	4574844	5.33	-0.06	C13H18N4O3	M+H	279.145	279.145	-.64836 (ppm)	0	0	N/A	Method	True	False	Pass	Confirmed	98.42
Asparagine_1Bz	5.15	Target Compound	18_X_B_Peat2	33	Processed	T1	Unknown	60252	362138	5.17	0.02	C11H12N2O4	M+H	237.087	237.087	2.03883 (ppm)	0	0	N/A	Method	True	False	Pass	Confirmed	12.56
Aspartic Acid_1Bz	5.82	Target Compound	18_X_B_Peat2	33	Processed	T1	Unknown	27474	140990	5.85	0.03	C11H11NO5	M+H	238.071	238.071	1.40647 (ppm)	0	0	N/A	Method	True	False	Pass	Confirmed	INF
Glutamic Acid_1Bz	6.32	Target Compound	18_X_B_Peat2	33	Processed	T1	Unknown	74105	877866	6.32	0.00	C12H13NO5	M+H	252.087	252.087	.80539 (ppm)	0	0	N/A	Manual	True	False	Pass	Confirmed	INF
Glutamine_1Bz	5.52	Target Compound	18_X_B_Peat2	33	Processed	T1	Unknown	84383	613808	5.51	-0.01	C12H14N2O4	M+H	251.103	251.102	-1.57750 (ppm)	0	0	N/A	Method	True	False	Pass	Confirmed	11.92
Glycine_1Bz	5.9	Target Compound	18_X_B_Peat2	33	Processed	T1	Unknown	20702	172069	5.88	-0.02	C9H9NO3	M+H	180.066	180.066	1.02377 (ppm)	0	0	N/A	Manual	True	False	Pass	Confirmed	INF
Histidine_1Bz	4.65	Target Compound	18_X_B_Peat2	33	Processed	T1	Unknown	236305	2020784	4.62	-0.03	C13H13N3O3	M+H	260.103	260.103	1.98040 (ppm)	0	0	N/A	Method	True	False	Pass	Confirmed	INF
Isoleucine_1Bz	9.8	Target Compound	18_X_B_Peat2	33	Processed	T1	Unknown	154491	1046329	9.83	0.03	C13H17NO3	M+H	236.128	236.128	.42182 (ppm)	0	0	N/A	Method	True	False	Pass	Confirmed	5.81
Leucine_1Bz	10.1	Target Compound	18_X_B_Peat2	33	Processed	T1	Unknown	410737	4356163	9.99	-0.11	C13H17NO3	M+H	236.128	236.128	.48644 (ppm)	0	0	N/A	Method	True	False	Pass	Confirmed	15.66
Lysine_2Bz	9.5	Target Compound	18_X_B_Peat2	33	Processed	T1	Unknown	994348	17193481	9.64	0.14	C20H22N2O4	M+H	355.165	355.168	8.14082 (ppm)	0	0	N/A	Method	True	False	Pass	Confirmed	INF
Ornithine_2Bz	9.15	Target Compound	18_X_B_Peat2	33	Processed	T1	Unknown	280049	2907776	9.11	-0.04	C19H20N2O4	M+H	341.15	341.15	2.10779 (ppm)	0	0	N/A	Method	True	False	Pass	Confirmed	INF
Phenylalanine_1Bz	10.1	Target Compound	18_X_B_Peat2	33	Processed	T1	Unknown	237177	2555685	10.07	-0.03	C16H15NO3	M+H	270.112	270.113	.85674 (ppm)	0	0	N/A	Method	True	False	Pass	Confirmed	INF
Proline_1Bz	7.62	Target Compound	18_X_B_Peat2	33	Processed	T1	Unknown	103329	915632	7.63	0.01	C12H13NO3	M+H	220.097	220.097	.26376 (ppm)	0	0	N/A	Manual	True	False	Pass	Confirmed	INF
Serine_1Bz	5.3	Target Compound	18_X_B_Peat2	33	Processed	T1	Unknown	201432	2063591	5.32	0.02	C10H11NO4	M+H	210.076	210.076	1.38159 (ppm)	0	0	N/A	Manual	True	False	Pass	Confirmed	INF
Threonine_1Bz	6.35	Target Compound	18_X_B_Peat2	33	Processed	T1	Unknown	146691	2082161	6.28	-0.07	C11H13NO4	M+H	224.092	224.092	.36652 (ppm)	0	0	N/A	Manual	True	False	Pass	Confirmed	INF
Tryptophane_1Bz	10.14	Target Compound	18_X_B_Peat2	33	Processed	T1	Unknown	27300	251392	10.13	-0.01	C18H16N2O3	M+H	309.123	309.124	1.52150 (ppm)	0	0	N/A	Method	True	False	Pass	Confirmed	INF
Tyrosine_2Bz	12.29	Target Compound	18_X_B_Peat2	33	Processed	T1	Unknown	260966	3075251	12.28	-0.01	C23H19NO5	M+H	390.134	390.134	1.73618 (ppm)	0	0	N/A	Method	True	False	Pass	Confirmed	INF
Valine_1Bz	8.8	Target Compound	18_X_B_Peat2	33	Processed	T1	Unknown	230812	2582892	8.82	0.02	C12H15NO3	M+H	222.112	222.113	.76709 (ppm)	0	0	N/A	Method	True	False	Pass	Confirmed	INF
Alanine_1Bz	6.85	Target Compound	19_2_X_F_Peat2	34	Processed	T1	Unknown	452184	4366827	6.85	0.00	C10H11NO3	M+H	194.081	194.081	-.51553 (ppm)	0	0	N/A	Method	True	False	Pass	Confirmed	235.99
Arginine_1Bz	5.39	Target Compound	19_2_X_F_Peat2	34	Processed	T1	Unknown	705828	7043304	5.35	-0.04	C13H18N4O3	M+H	279.145	279.145	-1.63229 (ppm)	0	0	N/A	Method	True	False	Pass	Confirmed	INF
Asparagine_1Bz	5.15	Target Compound	19_2_X_F_Peat2	34	Processed	T1	Unknown	154682	1182629	5.15	0.00	C11H12N2O4	M+H	237.087	237.087	-.27812 (ppm)	0	0	N/A	Method	True	False	Pass	Confirmed	27.76
Aspartic Acid_1Bz	5.82	Target Compound	19_2_X_F_Peat2	34	Processed	T1	Unknown	198310	1596986	5.77	-0.05	C11H11NO5	M+H	238.071	238.071	-1.86230 (ppm)	0	0	N/A	Method	True	False	Pass	Confirmed	INF
Glutamic Acid_1Bz	6.32	Target Compound	19_2_X_F_Peat2	34	Processed	T1	Unknown	434995	4518235	6.29	-0.03	C12H13NO5	M+H	252.087	252.086	-2.03952 (ppm)	0	0	N/A	Method	True	False	Pass	Confirmed	INF
Glutamine_1Bz	5.52	Target Compound	19_2_X_F_Peat2	34	Processed	T1	Unknown	184303	1523768	5.48	-0.04	C12H14N2O4	M+H	251.103	251.102	-3.15744 (ppm)	0	0	N/A	Method	True	False	Pass	Confirmed	20.61
Glycine_1Bz	5.9	Target Compound	19_2_X_F_Peat2	34	Processed	T1	Unknown	235850	2223740	5.92	0.02	C9H9NO3	M+H	180.066	180.065	-.84051 (ppm)	0	0	N/A	Manual	True	False	Pass	Confirmed	INF
Histidine_1Bz	4.65	Target Compound	19_2_X_F_Peat2	34	Processed	T1	Unknown	883082	8190432	4.6	-0.05	C13H13N3O3	M+H	260.103	260.103	.33779 (ppm)	0	0	N/A	Method	True	False	Pass	Confirmed	INF
Isoleucine_1Bz	9.8	Target Compound	19_2_X_F_Peat2	34	Processed	T1	Unknown	605327	4017572	9.85	0.05	C13H17NO3	M+H	236.128	236.128	-1.71066 (ppm)	0	0	N/A	Manual	True	False	Pass	Confirmed	880.35
Leucine_1Bz	10.1	Target Compound	19_2_X_F_Peat2	34	Processed	T1	Unknown	1654942	17862014	9.99	-0.11	C13H17NO3	M+H	236.128	236.128	-1.96915 (ppm)	0	0	N/A	Manual	True	False	Pass	Confirmed	1315.50
Lysine_2Bz	9.5	Target Compound	19_2_X_F_Peat2	34	Processed	T1	Unknown	1881693	22612516	9.46	-0.04	C20H22N2O4	M+H	355.165	355.165	-.36575 (ppm)	0	0	N/A	Method	True	False	Pass	Confirmed	INF
Ornithine_2Bz	9.15	Target Compound	19_2_X_F_Peat2	34	Processed	T1	Unknown	3804667	36189658	9.12	-0.03	C19H20N2O4	M+H	341.15	341.15	.13978 (ppm)	0	0	N/A	Method	True	False	Pass	Confirmed	INF
Phenylalanine_1Bz	10.1	Target Compound	19_2_X_F_Peat2	34	Processed	T1	Unknown	816776	8406623	10.13	0.03	C16H15NO3	M+H	270.112	270.112	-.83798 (ppm)	0	0	N/A	Method	True	False	Pass	Confirmed	INF
Proline_1Bz	7.62	Target Compound	19_2_X_F_Peat2	34	Processed	T1	Unknown	608841	6868772	7.65	0.03	C12H13NO3	M+H	220.097	220.097	-.84549 (ppm)	0	0	N/A	Method	True	False	Pass	Confirmed	23.07
Serine_1Bz	5.3	Target Compound	19_2_X_F_Peat2	34	Processed	T1	Unknown	465082	5447051	5.3	0.00	C10H11NO4	M+H	210.076	210.076	-.94272 (ppm)	0	0	N/A	Manual	True	False	Pass	Confirmed	INF
Threonine_1Bz	6.35	Target Compound	19_2_X_F_Peat2	34	Processed	T1	Unknown	402412	4502430	6.29	-0.06	C11H13NO4	M+H	224.092	224.091	-1.67623 (ppm)	0	0	N/A	Manual	True	False	Pass	Confirmed	INF
Tryptophane_1Bz	10.14	Target Compound	19_2_X_F_Peat2	34	Processed	T1	Unknown	87114	701525	10.14	0.00	C18H16N2O3	M+H	309.123	309.123	-1.93380 (ppm)	0	0	N/A	Method	True	False	Pass	Confirmed	INF
Tyrosine_2Bz	12.29	Target Compound	19_2_X_F_Peat2	34	Processed	T1	Unknown	1166311	13298357	12.29	0.00	C23H19NO5	M+H	390.134	390.133	-.84519 (ppm)	0	0	N/A	Method	True	False	Pass	Confirmed	INF
Valine_1Bz	8.8	Target Compound	19_2_X_F_Peat2	34	Processed	T1	Unknown	819924	7708120	8.83	0.03	C12H15NO3	M+H	222.112	222.112	-.67558 (ppm)	0	0	N/A	Method	True	False	Pass	Confirmed	68.14
Alanine_1Bz	6.85	Target Compound	19_X_F_Peat2	35	Processed	T1	Unknown	326588	3259226	6.82	-0.03	C10H11NO3	M+H	194.081	194.081	.19206 (ppm)	0	0	N/A	Manual	True	False	Pass	Confirmed	INF
Arginine_1Bz	5.39	Target Compound	19_X_F_Peat2	35	Processed	T1	Unknown	595341	6126617	5.35	-0.04	C13H18N4O3	M+H	279.145	279.145	-1.19498 (ppm)	0	0	N/A	Method	True	False	Pass	Confirmed	329.93
Asparagine_1Bz	5.15	Target Compound	19_X_F_Peat2	35	Processed	T1	Unknown	122595	838752	5.14	-0.01	C11H12N2O4	M+H	237.087	237.087	.81600 (ppm)	0	0	N/A	Method	True	False	Pass	Confirmed	INF
Aspartic Acid_1Bz	5.82	Target Compound	19_X_F_Peat2	35	Processed	T1	Unknown	126058	701610	5.81	-0.01	C11H11NO5	M+H	238.071	238.071	-.32406 (ppm)	0	0	N/A	Method	True	False	Pass	Confirmed	INF
Glutamic Acid_1Bz	6.32	Target Compound	19_X_F_Peat2	35	Processed	T1	Unknown	244823	2596242	6.32	0.00	C12H13NO5	M+H	252.087	252.087	-.16309 (ppm)	0	0	N/A	Method	True	False	Pass	Confirmed	INF
Glutamine_1Bz	5.52	Target Compound	19_X_F_Peat2	35	Processed	T1	Unknown	179492	1557337	5.47	-0.05	C12H14N2O4	M+H	251.103	251.102	-2.48900 (ppm)	0	0	N/A	Method	True	False	Pass	Confirmed	23.63
Glycine_1Bz	5.9	Target Compound	19_X_F_Peat2	35	Processed	T1	Unknown	66243	575605	5.92	0.02	C9H9NO3	M+H	180.066	180.066	.68481 (ppm)	0	0	N/A	Manual	True	False	Pass	Confirmed	INF
Histidine_1Bz	4.65	Target Compound	19_X_F_Peat2	35	Processed	T1	Unknown	215585	1963098	4.6	-0.05	C13H13N3O3	M+H	260.103	260.103	.45512 (ppm)	0	0	N/A	Method	True	False	Pass	Confirmed	INF
Isoleucine_1Bz	9.8	Target Compound	19_X_F_Peat2	35	Processed	T1	Unknown	524324	3612608	9.82	0.02	C13H17NO3	M+H	236.128	236.128	-1.96915 (ppm)	0	0	N/A	Method	True	False	Pass	Confirmed	18.89
Leucine_1Bz	10.1	Target Compound	19_X_F_Peat2	35	Processed	T1	Unknown	1196320	14108067	10.02	-0.08	C13H17NO3	M+H	236.128	236.128	-1.12908 (ppm)	0	0	N/A	Manual	True	False	Pass	Confirmed	426.42
Lysine_2Bz	9.5	Target Compound	19_X_F_Peat2	35	Processed	T1	Unknown	1049549	19096296	9.47	-0.03	C20H22N2O4	M+H	355.165	355.165	-.02205 (ppm)	0	0	N/A	Method	True	False	Pass	Confirmed	INF
Ornithine_2Bz	9.15	Target Compound	19_X_F_Peat2	35	Processed	T1	Unknown	270663	2838402	9.15	0.00	C19H20N2O4	M+H	341.15	341.15	.49760 (ppm)	0	0	N/A	Method	True	False	Pass	Confirmed	INF
Phenylalanine_1Bz	10.1	Target Compound	19_X_F_Peat2	35	Processed	T1	Unknown	564226	6522712	10.07	-0.03	C16H15NO3	M+H	270.112	270.112	-.04711 (ppm)	0	0	N/A	Method	True	False	Pass	Confirmed	INF
Proline_1Bz	7.62	Target Compound	19_X_F_Peat2	35	Processed	T1	Unknown	292653	3431472	7.64	0.02	C12H13NO3	M+H	220.097	220.097	-1.40011 (ppm)	0	0	N/A	Method	True	False	Pass	Confirmed	37.71
Serine_1Bz	5.3	Target Compound	19_X_F_Peat2	35	Processed	T1	Unknown	222020	2612760	5.29	-0.01	C10H11NO4	M+H	210.076	210.076	.72788 (ppm)	0	0	N/A	Manual	True	False	Pass	Confirmed	INF
Threonine_1Bz	6.35	Target Compound	19_X_F_Peat2	35	Processed	T1	Unknown	328952	4047341	6.29	-0.06	C11H13NO4	M+H	224.092	224.092	-.51867 (ppm)	0	0	N/A	Manual	True	False	Pass	Confirmed	INF
Tryptophane_1Bz	10.14	Target Compound	19_X_F_Peat2	35	Processed	T1	Unknown	65867	625662	10.16	0.02	C18H16N2O3	M+H	309.123	309.123	-.05806 (ppm)	0	0	N/A	Method	True	False	Pass	Confirmed	INF
Tyrosine_2Bz	12.29	Target Compound	19_X_F_Peat2	35	Processed	T1	Unknown	749060	8654147	12.29	0.00	C23H19NO5	M+H	390.134	390.133	-.68874 (ppm)	0	0	N/A	Method	True	False	Pass	Confirmed	INF
Valine_1Bz	8.8	Target Compound	19_X_F_Peat2	35	Processed	T1	Unknown	746483	8121757	8.83	0.03	C12H15NO3	M+H	222.112	222.112	-.33208 (ppm)	0	0	N/A	Method	True	False	Pass	Confirmed	76.04
Alanine_1Bz	6.85	Target Compound	20_2_X_F_Peat2	36	Processed	T1	Unknown	306966	2988786	6.87	0.02	C10H11NO3	M+H	194.081	194.082	2.47206 (ppm)	0	0	N/A	Manual	True	False	Pass	Confirmed	INF
Arginine_1Bz	5.39	Target Compound	20_2_X_F_Peat2	36	Processed	T1	Unknown	679624	6171872	5.3	-0.09	C13H18N4O3	M+H	279.145	279.145	-.10173 (ppm)	0	0	N/A	Method	True	False	Pass	Confirmed	216.34
Asparagine_1Bz	5.15	Target Compound	20_2_X_F_Peat2	36	Processed	T1	Unknown	119427	960147	5.14	-0.01	C11H12N2O4	M+H	237.087	237.087	1.52395 (ppm)	0	0	N/A	Method	True	False	Pass	Confirmed	19.05
Aspartic Acid_1Bz	5.82	Target Compound	20_2_X_F_Peat2	36	Processed	T1	Unknown	104588	794290	5.82	0.00	C11H11NO5	M+H	238.071	238.071	-.25996 (ppm)	0	0	N/A	Manual	True	False	Pass	Confirmed	INF
Glutamic Acid_1Bz	6.32	Target Compound	20_2_X_F_Peat2	36	Processed	T1	Unknown	291084	3212227	6.32	0.00	C12H13NO5	M+H	252.087	252.087	2.01599 (ppm)	0	0	N/A	Manual	True	False	Pass	Confirmed	INF
Glutamine_1Bz	5.52	Target Compound	20_2_X_F_Peat2	36	Processed	T1	Unknown	144330	1244539	5.47	-0.05	C12H14N2O4	M+H	251.103	251.102	-.60522 (ppm)	0	0	N/A	Method	True	False	Pass	Confirmed	19.28
Glycine_1Bz	5.9	Target Compound	20_2_X_F_Peat2	36	Processed	T1	Unknown	159502	1296234	5.88	-0.02	C9H9NO3	M+H	180.066	180.066	.09163 (ppm)	0	0	N/A	Manual	True	False	Pass	Confirmed	INF
Histidine_1Bz	4.65	Target Compound	20_2_X_F_Peat2	36	Processed	T1	Unknown	447270	4127373	4.62	-0.03	C13H13N3O3	M+H	260.103	260.104	2.33238 (ppm)	0	0	N/A	Method	True	False	Pass	Confirmed	INF
Isoleucine_1Bz	9.8	Target Compound	20_2_X_F_Peat2	36	Processed	T1	Unknown	665666	4475018	9.83	0.03	C13H17NO3	M+H	236.128	236.128	.29258 (ppm)	0	0	N/A	Method	True	False	Pass	Confirmed	45.57
Leucine_1Bz	10.1	Target Compound	20_2_X_F_Peat2	36	Processed	T1	Unknown	1781455	18748694	10.01	-0.09	C13H17NO3	M+H	236.128	236.128	1.39114 (ppm)	0	0	N/A	Method	True	False	Pass	Confirmed	156.35
Lysine_2Bz	9.5	Target Compound	20_2_X_F_Peat2	36	Processed	T1	Unknown	1892141	23502564	9.47	-0.03	C20H22N2O4	M+H	355.165	355.165	.40757 (ppm)	0	0	N/A	Method	True	False	Pass	Confirmed	INF
Ornithine_2Bz	9.15	Target Compound	20_2_X_F_Peat2	36	Processed	T1	Unknown	1845075	17331630	9.12	-0.03	C19H20N2O4	M+H	341.15	341.15	2.10779 (ppm)	0	0	N/A	Method	True	False	Pass	Confirmed	INF
Phenylalanine_1Bz	10.1	Target Compound	20_2_X_F_Peat2	36	Processed	T1	Unknown	969301	9832981	10.09	-0.01	C16H15NO3	M+H	270.112	270.113	1.64761 (ppm)	0	0	N/A	Method	True	False	Pass	Confirmed	INF
Proline_1Bz	7.62	Target Compound	20_2_X_F_Peat2	36	Processed	T1	Unknown	364109	4368529	7.65	0.03	C12H13NO3	M+H	220.097	220.097	.88770 (ppm)	0	0	N/A	Method	True	False	Pass	Confirmed	13.09
Serine_1Bz	5.3	Target Compound	20_2_X_F_Peat2	36	Processed	T1	Unknown	396282	3322424	5.3	0.00	C10H11NO4	M+H	210.076	210.076	.43734 (ppm)	0	0	N/A	Manual	True	False	Pass	Confirmed	INF
Threonine_1Bz	6.35	Target Compound	20_2_X_F_Peat2	36	Processed	T1	Unknown	278760	3525964	6.26	-0.09	C11H13NO4	M+H	224.092	224.092	1.93263 (ppm)	0	0	N/A	Manual	True	False	Pass	Confirmed	INF
Tryptophane_1Bz	10.14	Target Compound	20_2_X_F_Peat2	36	Processed	T1	Unknown	58433	611679	10.15	0.01	C18H16N2O3	M+H	309.123	309.124	.92916 (ppm)	0	0	N/A	Method	True	False	Pass	Confirmed	INF
Tyrosine_2Bz	12.29	Target Compound	20_2_X_F_Peat2	36	Processed	T1	Unknown	1211796	12978273	12.29	0.00	C23H19NO5	M+H	390.134	390.134	.56283 (ppm)	0	0	N/A	Method	True	False	Pass	Confirmed	INF
Valine_1Bz	8.8	Target Compound	20_2_X_F_Peat2	36	Processed	T1	Unknown	607815	5816055	8.82	0.02	C12H15NO3	M+H	222.112	222.113	1.59147 (ppm)	0	0	N/A	Method	True	False	Pass	Confirmed	29.89
Alanine_1Bz	6.85	Target Compound	20_X_F_Peat2	37	Processed	T1	Unknown	403602	3682806	6.84	-0.01	C10H11NO3	M+H	194.081	194.081	1.13551 (ppm)	0	0	N/A	Manual	True	False	Pass	Confirmed	INF
Arginine_1Bz	5.39	Target Compound	20_X_F_Peat2	37	Processed	T1	Unknown	1103310	9976995	5.34	-0.05	C13H18N4O3	M+H	279.145	279.145	.22624 (ppm)	0	0	N/A	Method	True	False	Pass	Confirmed	309.41
Asparagine_1Bz	5.15	Target Compound	20_X_F_Peat2	37	Processed	T1	Unknown	135402	840437	5.15	0.00	C11H12N2O4	M+H	237.087	237.087	1.00907 (ppm)	0	0	N/A	Method	True	False	Pass	Confirmed	34.28
Aspartic Acid_1Bz	5.82	Target Compound	20_X_F_Peat2	37	Processed	T1	Unknown	158089	1054950	5.82	0.00	C11H11NO5	M+H	238.071	238.071	.31688 (ppm)	0	0	N/A	Method	True	False	Pass	Confirmed	INF
Glutamic Acid_1Bz	6.32	Target Compound	20_X_F_Peat2	37	Processed	T1	Unknown	269550	2866656	6.31	-0.01	C12H13NO5	M+H	252.087	252.087	1.53175 (ppm)	0	0	N/A	Manual	True	False	Pass	Confirmed	INF
Glutamine_1Bz	5.52	Target Compound	20_X_F_Peat2	37	Processed	T1	Unknown	193548	1577318	5.49	-0.03	C12H14N2O4	M+H	251.103	251.103	.24552 (ppm)	0	0	N/A	Method	True	False	Pass	Confirmed	22.45
Glycine_1Bz	5.9	Target Compound	20_X_F_Peat2	37	Processed	T1	Unknown	82704	731930	5.88	-0.02	C9H9NO3	M+H	180.066	180.066	2.63383 (ppm)	0	0	N/A	Manual	True	False	Pass	Confirmed	INF
Histidine_1Bz	4.65	Target Compound	20_X_F_Peat2	37	Processed	T1	Unknown	435270	3840620	4.59	-0.06	C13H13N3O3	M+H	260.103	260.103	1.62841 (ppm)	0	0	N/A	Method	True	False	Pass	Confirmed	INF
Isoleucine_1Bz	9.8	Target Compound	20_X_F_Peat2	37	Processed	T1	Unknown	562645	4049011	9.82	0.02	C13H17NO3	M+H	236.128	236.128	.93879 (ppm)	0	0	N/A	Method	True	False	Pass	Confirmed	21.30
Leucine_1Bz	10.1	Target Compound	20_X_F_Peat2	37	Processed	T1	Unknown	1497621	15749669	10	-0.10	C13H17NO3	M+H	236.128	236.128	1.06803 (ppm)	0	0	N/A	Method	True	False	Pass	Confirmed	59.50
Lysine_2Bz	9.5	Target Compound	20_X_F_Peat2	37	Processed	T1	Unknown	1351801	25139380	9.5	0.00	C20H22N2O4	M+H	355.165	355.165	.49350 (ppm)	0	0	N/A	Method	True	False	Pass	Confirmed	INF
Ornithine_2Bz	9.15	Target Compound	20_X_F_Peat2	37	Processed	T1	Unknown	815128	8120647	9.11	-0.04	C19H20N2O4	M+H	341.15	341.15	1.66052 (ppm)	0	0	N/A	Method	True	False	Pass	Confirmed	INF
Phenylalanine_1Bz	10.1	Target Compound	20_X_F_Peat2	37	Processed	T1	Unknown	777581	8006209	10.1	0.00	C16H15NO3	M+H	270.112	270.113	1.87357 (ppm)	0	0	N/A	Method	True	False	Pass	Confirmed	INF
Proline_1Bz	7.62	Target Compound	20_X_F_Peat2	37	Processed	T1	Unknown	260078	2880368	7.62	0.00	C12H13NO3	M+H	220.097	220.097	-1.05347 (ppm)	0	0	N/A	Method	True	False	Pass	Confirmed	22.21
Serine_1Bz	5.3	Target Compound	20_X_F_Peat2	37	Processed	T1	Unknown	339667	3089672	5.3	0.00	C10H11NO4	M+H	210.076	210.076	1.59949 (ppm)	0	0	N/A	Manual	True	False	Pass	Confirmed	INF
Threonine_1Bz	6.35	Target Compound	20_X_F_Peat2	37	Processed	T1	Unknown	410928	4421962	6.28	-0.07	C11H13NO4	M+H	224.092	224.092	1.31980 (ppm)	0	0	N/A	Manual	True	False	Pass	Confirmed	INF
Tryptophane_1Bz	10.14	Target Compound	20_X_F_Peat2	37	Processed	T1	Unknown	68645	663063	10.16	0.02	C18H16N2O3	M+H	309.123	309.124	.63300 (ppm)	0	0	N/A	Method	True	False	Pass	Confirmed	INF
Tyrosine_2Bz	12.29	Target Compound	20_X_F_Peat2	37	Processed	T1	Unknown	850008	9603085	12.29	0.00	C23H19NO5	M+H	390.134	390.134	1.50151 (ppm)	0	0	N/A	Method	True	False	Pass	Confirmed	INF
Valine_1Bz	8.8	Target Compound	20_X_F_Peat2	37	Processed	T1	Unknown	691760	6995769	8.84	0.04	C12H15NO3	M+H	222.112	222.113	.56100 (ppm)	0	0	N/A	Method	True	False	Pass	Confirmed	51.50
Alanine_1Bz	6.85	Target Compound	21_2_X_BF_Peat2	38	Processed	T1	Unknown	229928	2018227	6.84	-0.01	C10H11NO3	M+H	194.081	194.081	-1.22311 (ppm)	0	0	N/A	Method	True	False	Pass	Confirmed	75.54
Arginine_1Bz	5.39	Target Compound	21_2_X_BF_Peat2	38	Processed	T1	Unknown	640395	5923606	5.31	-0.08	C13H18N4O3	M+H	279.145	279.145	-1.85094 (ppm)	0	0	N/A	Method	True	False	Pass	Confirmed	INF
Asparagine_1Bz	5.15	Target Compound	21_2_X_BF_Peat2	38	Processed	T1	Unknown	78986	448104	5.14	-0.01	C11H12N2O4	M+H	237.087	237.087	-1.30787 (ppm)	0	0	N/A	Method	True	False	Pass	Confirmed	23.34
Aspartic Acid_1Bz	5.82	Target Compound	21_2_X_BF_Peat2	38	Processed	T1	Unknown	132195	1131675	5.79	-0.03	C11H11NO5	M+H	238.071	238.071	-.90090 (ppm)	0	0	N/A	Method	True	False	Pass	Confirmed	INF
Glutamic Acid_1Bz	6.32	Target Compound	21_2_X_BF_Peat2	38	Processed	T1	Unknown	118913	1177424	6.32	0.00	C12H13NO5	M+H	252.087	252.087	-.28415 (ppm)	0	0	N/A	Manual	True	False	Pass	Confirmed	INF
Glutamine_1Bz	5.52	Target Compound	21_2_X_BF_Peat2	38	Processed	T1	Unknown	48460	285052	5.51	-0.01	C12H14N2O4	M+H	251.103	251.102	-3.27898 (ppm)	0	0	N/A	Method	True	False	Pass	Confirmed	5.96
Glycine_1Bz	5.9	Target Compound	21_2_X_BF_Peat2	38	Processed	T1	Unknown	100749	882626	5.9	0.00	C9H9NO3	M+H	180.066	180.065	-1.43370 (ppm)	0	0	N/A	Manual	True	False	Pass	Confirmed	INF
Histidine_1Bz	4.65	Target Compound	21_2_X_BF_Peat2	38	Processed	T1	Unknown	926693	8138857	4.58	-0.07	C13H13N3O3	M+H	260.103	260.103	-.01419 (ppm)	0	0	N/A	Method	True	False	Pass	Confirmed	INF
Isoleucine_1Bz	9.8	Target Compound	21_2_X_BF_Peat2	38	Processed	T1	Unknown	299688	2070969	9.83	0.03	C13H17NO3	M+H	236.128	236.128	-1.25832 (ppm)	0	0	N/A	Manual	True	False	Pass	Confirmed	333.97
Leucine_1Bz	10.1	Target Compound	21_2_X_BF_Peat2	38	Processed	T1	Unknown	613062	6656093	10.01	-0.09	C13H17NO3	M+H	236.128	236.128	-.87059 (ppm)	0	0	N/A	Method	True	False	Pass	Confirmed	69.13
Lysine_2Bz	9.5	Target Compound	21_2_X_BF_Peat2	38	Processed	T1	Unknown	1240304	18275410	9.48	-0.02	C20H22N2O4	M+H	355.165	355.165	-.88130 (ppm)	0	0	N/A	Method	True	False	Pass	Confirmed	INF
Ornithine_2Bz	9.15	Target Compound	21_2_X_BF_Peat2	38	Processed	T1	Unknown	4397459	45438679	9.11	-0.04	C19H20N2O4	M+H	341.15	341.15	.05032 (ppm)	0	0	N/A	Method	True	False	Pass	Confirmed	2806.09
Phenylalanine_1Bz	10.1	Target Compound	21_2_X_BF_Peat2	38	Processed	T1	Unknown	408400	4333759	10.09	-0.01	C16H15NO3	M+H	270.112	270.112	-.61201 (ppm)	0	0	N/A	Method	True	False	Pass	Confirmed	INF
Proline_1Bz	7.62	Target Compound	21_2_X_BF_Peat2	38	Processed	T1	Unknown	370194	3959264	7.61	-0.01	C12H13NO3	M+H	220.097	220.096	-2.16271 (ppm)	0	0	N/A	Method	True	False	Pass	Confirmed	43.05
Serine_1Bz	5.3	Target Compound	21_2_X_BF_Peat2	38	Processed	T1	Unknown	405312	4138536	5.29	-0.01	C10H11NO4	M+H	210.076	210.076	-1.16062 (ppm)	0	0	N/A	Manual	True	False	Pass	Confirmed	INF
Threonine_1Bz	6.35	Target Compound	21_2_X_BF_Peat2	38	Processed	T1	Unknown	240608	2820949	6.26	-0.09	C11H13NO4	M+H	224.092	224.092	-.58677 (ppm)	0	0	N/A	Manual	True	False	Pass	Confirmed	INF
Tryptophane_1Bz	10.14	Target Compound	21_2_X_BF_Peat2	38	Processed	T1	Unknown	74918	825022	10.17	0.03	C18H16N2O3	M+H	309.123	309.124	.73172 (ppm)	0	0	N/A	Method	True	False	Pass	Confirmed	INF
Tyrosine_2Bz	12.29	Target Compound	21_2_X_BF_Peat2	38	Processed	T1	Unknown	671807	7916167	12.3	0.01	C23H19NO5	M+H	390.134	390.133	-.61052 (ppm)	0	0	N/A	Method	True	False	Pass	Confirmed	INF
Valine_1Bz	8.8	Target Compound	21_2_X_BF_Peat2	38	Processed	T1	Unknown	329825	3421002	8.79	-0.01	C12H15NO3	M+H	222.112	222.112	-.88167 (ppm)	0	0	N/A	Method	True	False	Pass	Confirmed	24.39
Alanine_1Bz	6.85	Target Compound	21_X_BF_Peat2	39	Processed	T1	Unknown	174404	1663652	6.86	0.01	C10H11NO3	M+H	194.081	194.081	.03482 (ppm)	0	0	N/A	Method	True	False	Pass	Confirmed	91.19
Arginine_1Bz	5.39	Target Compound	21_X_BF_Peat2	39	Processed	T1	Unknown	313931	2712152	5.31	-0.08	C13H18N4O3	M+H	279.145	279.144	-3.38149 (ppm)	0	0	N/A	Method	True	False	Pass	Confirmed	INF
Asparagine_1Bz	5.15	Target Compound	21_X_BF_Peat2	39	Processed	T1	Unknown	63563	392413	5.14	-0.01	C11H12N2O4	M+H	237.087	237.087	-1.43659 (ppm)	0	0	N/A	Method	True	False	Pass	Confirmed	21.81
Aspartic Acid_1Bz	5.82	Target Compound	21_X_BF_Peat2	39	Processed	T1	Unknown	19402	100143	5.8	-0.02	C11H11NO5	M+H	238.071	N/A	N/A	0	0	N/A	Method	True	False	Pass	Confirmed	INF
Glutamic Acid_1Bz	6.32	Target Compound	21_X_BF_Peat2	39	Processed	T1	Unknown	89324	1007614	6.31	-0.01	C12H13NO5	M+H	252.087	252.087	-.46574 (ppm)	0	0	N/A	Manual	True	False	Pass	Confirmed	INF
Glutamine_1Bz	5.52	Target Compound	21_X_BF_Peat2	39	Processed	T1	Unknown	70907	591864	5.51	-0.01	C12H14N2O4	M+H	251.103	251.102	-1.09136 (ppm)	0	0	N/A	Method	True	False	Pass	Confirmed	15.18
Glycine_1Bz	5.9	Target Compound	21_X_BF_Peat2	39	Processed	T1	Unknown	23704	145270	5.9	0.00	C9H9NO3	M+H	180.066	180.065	-2.11162 (ppm)	0	0	N/A	Manual	True	False	Pass	Confirmed	INF
Histidine_1Bz	4.65	Target Compound	21_X_BF_Peat2	39	Processed	T1	Unknown	111633	1029215	4.59	-0.06	C13H13N3O3	M+H	260.103	260.103	.68978 (ppm)	0	0	N/A	Method	True	False	Pass	Confirmed	INF
Isoleucine_1Bz	9.8	Target Compound	21_X_BF_Peat2	39	Processed	T1	Unknown	255922	2108666	9.89	0.09	C13H17NO3	M+H	236.128	236.128	-1.71066 (ppm)	0	0	N/A	Manual	True	False	Pass	Confirmed	INF
Leucine_1Bz	10.1	Target Compound	21_X_BF_Peat2	39	Processed	T1	Unknown	618445	6867371	9.98	-0.12	C13H17NO3	M+H	236.128	236.128	-.80597 (ppm)	0	0	N/A	Manual	True	False	Pass	Confirmed	INF
Lysine_2Bz	9.5	Target Compound	21_X_BF_Peat2	39	Processed	T1	Unknown	978509	15410547	9.65	0.15	C20H22N2O4	M+H	355.165	355.167	5.73492 (ppm)	0	0	N/A	Method	True	False	Pass	Confirmed	INF
Ornithine_2Bz	9.15	Target Compound	21_X_BF_Peat2	39	Processed	T1	Unknown	169919	1796657	9.11	-0.04	C19H20N2O4	M+H	341.15	341.15	.31869 (ppm)	0	0	N/A	Method	True	False	Pass	Confirmed	INF
Phenylalanine_1Bz	10.1	Target Compound	21_X_BF_Peat2	39	Processed	T1	Unknown	329156	3606273	10.08	-0.02	C16H15NO3	M+H	270.112	270.112	-.61201 (ppm)	0	0	N/A	Method	True	False	Pass	Confirmed	INF
Proline_1Bz	7.62	Target Compound	21_X_BF_Peat2	39	Processed	T1	Unknown	167375	2274673	7.6	-0.02	C12H13NO3	M+H	220.097	220.097	-.98414 (ppm)	0	0	N/A	Manual	True	False	Pass	Confirmed	INF
Serine_1Bz	5.3	Target Compound	21_X_BF_Peat2	39	Processed	T1	Unknown	154915	1844324	5.3	0.00	C10H11NO4	M+H	210.076	210.076	-.57954 (ppm)	0	0	N/A	Manual	True	False	Pass	Confirmed	INF
Threonine_1Bz	6.35	Target Compound	21_X_BF_Peat2	39	Processed	T1	Unknown	158847	2428258	6.26	-0.09	C11H13NO4	M+H	224.092	224.092	-.51867 (ppm)	0	0	N/A	Manual	True	False	Pass	Confirmed	INF
Tryptophane_1Bz	10.14	Target Compound	21_X_BF_Peat2	39	Processed	T1	Unknown	32917	284629	10.17	0.03	C18H16N2O3	M+H	309.123	309.123	-.25551 (ppm)	0	0	N/A	Method	True	False	Pass	Confirmed	INF
Tyrosine_2Bz	12.29	Target Compound	21_X_BF_Peat2	39	Processed	T1	Unknown	337460	4110087	12.28	-0.01	C23H19NO5	M+H	390.134	390.133	-1.47098 (ppm)	0	0	N/A	Method	True	False	Pass	Confirmed	INF
Valine_1Bz	8.8	Target Compound	21_X_BF_Peat2	39	Processed	T1	Unknown	367785	3723334	8.79	-0.01	C12H15NO3	M+H	222.112	222.112	-1.22516 (ppm)	0	0	N/A	Method	True	False	Pass	Confirmed	53.64
Alanine_1Bz	6.85	Target Compound	22_2_X_BF_Peat2	40	Processed	T1	Unknown	125746	1280038	6.87	0.02	C10H11NO3	M+H	194.081	194.082	1.76447 (ppm)	0	0	N/A	Method	True	False	Pass	Confirmed	22.94
Arginine_1Bz	5.39	Target Compound	22_2_X_BF_Peat2	40	Processed	T1	Unknown	737434	7060675	5.32	-0.07	C13H18N4O3	M+H	279.145	279.145	.55422 (ppm)	0	0	N/A	Method	True	False	Pass	Confirmed	166.61
Asparagine_1Bz	5.15	Target Compound	22_2_X_BF_Peat2	40	Processed	T1	Unknown	55175	324343	5.16	0.01	C11H12N2O4	M+H	237.087	237.087	1.71703 (ppm)	0	0	N/A	Method	True	False	Pass	Confirmed	10.30
Aspartic Acid_1Bz	5.82	Target Compound	22_2_X_BF_Peat2	40	Processed	T1	Unknown	60417	307198	5.79	-0.03	C11H11NO5	M+H	238.071	238.071	-.19587 (ppm)	0	0	N/A	Method	True	False	Pass	Confirmed	INF
Glutamic Acid_1Bz	6.32	Target Compound	22_2_X_BF_Peat2	40	Processed	T1	Unknown	83502	945441	6.31	-0.01	C12H13NO5	M+H	252.087	252.087	1.28963 (ppm)	0	0	N/A	Manual	True	False	Pass	Confirmed	INF
Glutamine_1Bz	5.52	Target Compound	22_2_X_BF_Peat2	40	Processed	T1	Unknown	62503	356909	5.49	-0.03	C12H14N2O4	M+H	251.103	251.102	-2.30670 (ppm)	0	0	N/A	Method	True	False	Pass	Confirmed	7.67
Glycine_1Bz	5.9	Target Compound	22_2_X_BF_Peat2	40	Processed	T1	Unknown	52273	463710	5.92	0.02	C9H9NO3	M+H	180.066	180.066	1.61695 (ppm)	0	0	N/A	Manual	True	False	Pass	Confirmed	101.64
Histidine_1Bz	4.65	Target Compound	22_2_X_BF_Peat2	40	Processed	T1	Unknown	242413	2090971	4.61	-0.04	C13H13N3O3	M+H	260.103	260.103	1.86307 (ppm)	0	0	N/A	Method	True	False	Pass	Confirmed	INF
Isoleucine_1Bz	9.8	Target Compound	22_2_X_BF_Peat2	40	Processed	T1	Unknown	168772	1001361	9.83	0.03	C13H17NO3	M+H	236.128	236.128	.87417 (ppm)	0	0	N/A	Method	True	False	Pass	Confirmed	28.11
Leucine_1Bz	10.1	Target Compound	22_2_X_BF_Peat2	40	Processed	T1	Unknown	455115	5442521	10.01	-0.09	C13H17NO3	M+H	236.128	236.128	1.58500 (ppm)	0	0	N/A	Manual	True	False	Pass	Confirmed	131.98
Lysine_2Bz	9.5	Target Compound	22_2_X_BF_Peat2	40	Processed	T1	Unknown	970371	14314551	9.47	-0.03	C20H22N2O4	M+H	355.165	355.166	1.69645 (ppm)	0	0	N/A	Method	True	False	Pass	Confirmed	INF
Ornithine_2Bz	9.15	Target Compound	22_2_X_BF_Peat2	40	Processed	T1	Unknown	1592912	16327584	9.13	-0.02	C19H20N2O4	M+H	341.15	341.15	1.66052 (ppm)	0	0	N/A	Method	True	False	Pass	Confirmed	INF
Phenylalanine_1Bz	10.1	Target Compound	22_2_X_BF_Peat2	40	Processed	T1	Unknown	292673	3024728	10.09	-0.01	C16H15NO3	M+H	270.112	270.113	2.32549 (ppm)	0	0	N/A	Method	True	False	Pass	Confirmed	INF
Proline_1Bz	7.62	Target Compound	22_2_X_BF_Peat2	40	Processed	T1	Unknown	165280	2436264	7.59	-0.03	C12H13NO3	M+H	220.097	220.096	-2.16271 (ppm)	0	0	N/A	Manual	True	False	Pass	Confirmed	INF
Serine_1Bz	5.3	Target Compound	22_2_X_BF_Peat2	40	Processed	T1	Unknown	221490	2314395	5.32	0.02	C10H11NO4	M+H	210.076	210.076	.50998 (ppm)	0	0	N/A	Manual	True	False	Pass	Confirmed	INF
Threonine_1Bz	6.35	Target Compound	22_2_X_BF_Peat2	40	Processed	T1	Unknown	171611	2183688	6.29	-0.06	C11H13NO4	M+H	224.092	224.092	1.04744 (ppm)	0	0	N/A	Manual	True	False	Pass	Confirmed	INF
Tryptophane_1Bz	10.14	Target Compound	22_2_X_BF_Peat2	40	Processed	T1	Unknown	37535	360543	10.19	0.05	C18H16N2O3	M+H	309.123	309.124	2.01512 (ppm)	0	0	N/A	Method	True	False	Pass	Confirmed	INF
Tyrosine_2Bz	12.29	Target Compound	22_2_X_BF_Peat2	40	Processed	T1	Unknown	350537	4010212	12.29	0.00	C23H19NO5	M+H	390.134	390.134	.56283 (ppm)	0	0	N/A	Method	True	False	Pass	Confirmed	INF
Valine_1Bz	8.8	Target Compound	22_2_X_BF_Peat2	40	Processed	T1	Unknown	232753	2558485	8.81	0.01	C12H15NO3	M+H	222.112	222.113	1.72887 (ppm)	0	0	N/A	Method	True	False	Pass	Confirmed	15.55
Alanine_1Bz	6.85	Target Compound	22_X_BF_Peat2	41	Processed	T1	Unknown	105449	1071894	6.86	0.01	C10H11NO3	M+H	194.081	194.082	1.68585 (ppm)	0	0	N/A	Method	True	False	Pass	Confirmed	207.77
Arginine_1Bz	5.39	Target Compound	22_X_BF_Peat2	41	Processed	T1	Unknown	219055	1831258	5.28	-0.11	C13H18N4O3	M+H	279.145	279.145	-1.85094 (ppm)	0	0	N/A	Method	True	False	Pass	Confirmed	66.89
Asparagine_1Bz	5.15	Target Compound	22_X_BF_Peat2	41	Processed	T1	Unknown	44122	292284	5.14	-0.01	C11H12N2O4	M+H	237.087	237.087	1.00907 (ppm)	0	0	N/A	Method	True	False	Pass	Confirmed	10.11
Aspartic Acid_1Bz	5.82	Target Compound	22_X_BF_Peat2	41	Processed	T1	Unknown	19837	128953	5.78	-0.04	C11H11NO5	M+H	238.071	238.072	2.88062 (ppm)	0	0	N/A	Method	True	False	Pass	Confirmed	INF
Glutamic Acid_1Bz	6.32	Target Compound	22_X_BF_Peat2	41	Processed	T1	Unknown	64417	798236	6.31	-0.01	C12H13NO5	M+H	252.087	252.087	-.58680 (ppm)	0	0	N/A	Manual	True	False	Pass	Confirmed	INF
Glutamine_1Bz	5.52	Target Compound	22_X_BF_Peat2	41	Processed	T1	Unknown	70756	439184	5.5	-0.02	C12H14N2O4	M+H	251.103	251.102	-1.03059 (ppm)	0	0	N/A	Method	True	False	Pass	Confirmed	16.03
Glycine_1Bz	5.9	Target Compound	22_X_BF_Peat2	41	Processed	T1	Unknown	N/F	N/F	N/F	N/F	C9H9NO3	N/A	180.066	N/F	N/F	N/F	0	N/A	Method	True	False	Fail	NotFound	N/A
Histidine_1Bz	4.65	Target Compound	22_X_BF_Peat2	41	Processed	T1	Unknown	69064	641167	4.62	-0.03	C13H13N3O3	M+H	260.103	260.103	1.51108 (ppm)	0	0	N/A	Method	True	False	Pass	Confirmed	INF
Isoleucine_1Bz	9.8	Target Compound	22_X_BF_Peat2	41	Processed	T1	Unknown	316621	2000890	9.82	0.02	C13H17NO3	M+H	236.128	236.128	-1.45218 (ppm)	0	0	N/A	Method	True	False	Pass	Confirmed	14.02
Leucine_1Bz	10.1	Target Compound	22_X_BF_Peat2	41	Processed	T1	Unknown	710701	7712612	10	-0.10	C13H17NO3	M+H	236.128	236.128	.74493 (ppm)	0	0	N/A	Method	True	False	Pass	Confirmed	61.53
Lysine_2Bz	9.5	Target Compound	22_X_BF_Peat2	41	Processed	T1	Unknown	1004156	15136590	9.67	0.17	C20H22N2O4	M+H	355.165	355.168	7.45342 (ppm)	0	0	N/A	Method	True	False	Pass	Confirmed	INF
Ornithine_2Bz	9.15	Target Compound	22_X_BF_Peat2	41	Processed	T1	Unknown	118739	1055435	9.11	-0.04	C19H20N2O4	M+H	341.15	341.15	1.48161 (ppm)	0	0	N/A	Method	True	False	Pass	Confirmed	INF
Phenylalanine_1Bz	10.1	Target Compound	22_X_BF_Peat2	41	Processed	T1	Unknown	388678	4114663	10.1	0.00	C16H15NO3	M+H	270.112	270.113	1.30866 (ppm)	0	0	N/A	Method	True	False	Pass	Confirmed	INF
Proline_1Bz	7.62	Target Compound	22_X_BF_Peat2	41	Processed	T1	Unknown	115123	1499367	7.63	0.01	C12H13NO3	M+H	220.097	220.097	-.84549 (ppm)	0	0	N/A	Manual	True	False	Pass	Confirmed	INF
Serine_1Bz	5.3	Target Compound	22_X_BF_Peat2	41	Processed	T1	Unknown	83729	1368363	5.29	-0.01	C10H11NO4	M+H	210.076	210.076	1.23632 (ppm)	0	0	N/A	Manual	True	False	Pass	Confirmed	INF
Threonine_1Bz	6.35	Target Compound	22_X_BF_Peat2	41	Processed	T1	Unknown	128563	1576450	6.27	-0.08	C11H13NO4	M+H	224.092	224.092	.77507 (ppm)	0	0	N/A	Manual	True	False	Pass	Confirmed	INF
Tryptophane_1Bz	10.14	Target Compound	22_X_BF_Peat2	41	Processed	T1	Unknown	32866	308262	10.12	-0.02	C18H16N2O3	M+H	309.123	309.123	-.65040 (ppm)	0	0	N/A	Method	True	False	Pass	Confirmed	INF
Tyrosine_2Bz	12.29	Target Compound	22_X_BF_Peat2	41	Processed	T1	Unknown	348017	4083079	12.29	0.00	C23H19NO5	M+H	390.134	390.134	.64106 (ppm)	0	0	N/A	Method	True	False	Pass	Confirmed	INF
Valine_1Bz	8.8	Target Compound	22_X_BF_Peat2	41	Processed	T1	Unknown	241099	2432248	8.82	0.02	C12H15NO3	M+H	222.112	222.113	1.04189 (ppm)	0	0	N/A	Method	True	False	Pass	Confirmed	20.16
Alanine_1Bz	6.85	Target Compound	23_2_X_X_Peat2	42	Processed	T1	Unknown	419080	3676430	6.84	-0.01	C10H11NO3	M+H	194.081	194.081	-.75139 (ppm)	0	0	N/A	Method	True	False	Pass	Confirmed	127.04
Arginine_1Bz	5.39	Target Compound	23_2_X_X_Peat2	42	Processed	T1	Unknown	507016	5233576	5.34	-0.05	C13H18N4O3	M+H	279.145	279.145	-1.52296 (ppm)	0	0	N/A	Method	True	False	Pass	Confirmed	INF
Asparagine_1Bz	5.15	Target Compound	23_2_X_X_Peat2	42	Processed	T1	Unknown	125412	850250	5.14	-0.01	C11H12N2O4	M+H	237.087	237.087	-1.24351 (ppm)	0	0	N/A	Method	True	False	Pass	Confirmed	INF
Aspartic Acid_1Bz	5.82	Target Compound	23_2_X_X_Peat2	42	Processed	T1	Unknown	65853	551913	5.84	0.02	C11H11NO5	M+H	238.071	238.07	-3.20826 (ppm)	0	0	N/A	Method	True	False	Pass	Confirmed	INF
Glutamic Acid_1Bz	6.32	Target Compound	23_2_X_X_Peat2	42	Processed	T1	Unknown	265810	2674585	6.33	0.01	C12H13NO5	M+H	252.087	252.086	-1.01051 (ppm)	0	0	N/A	Manual	True	False	Pass	Confirmed	INF
Glutamine_1Bz	5.52	Target Compound	23_2_X_X_Peat2	42	Processed	T1	Unknown	149698	1167653	5.49	-0.03	C12H14N2O4	M+H	251.103	251.102	-2.79284 (ppm)	0	0	N/A	Method	True	False	Pass	Confirmed	24.48
Glycine_1Bz	5.9	Target Compound	23_2_X_X_Peat2	42	Processed	T1	Unknown	310221	2707011	5.87	-0.03	C9H9NO3	M+H	180.066	180.065	-.33207 (ppm)	0	0	N/A	Method	True	False	Pass	Confirmed	25.40
Histidine_1Bz	4.65	Target Compound	23_2_X_X_Peat2	42	Processed	T1	Unknown	495442	4518660	4.6	-0.05	C13H13N3O3	M+H	260.103	260.103	.10314 (ppm)	0	0	N/A	Method	True	False	Pass	Confirmed	INF
Isoleucine_1Bz	9.8	Target Compound	23_2_X_X_Peat2	42	Processed	T1	Unknown	572070	3624445	9.84	0.04	C13H17NO3	M+H	236.128	236.128	-1.51680 (ppm)	0	0	N/A	Manual	True	False	Pass	Confirmed	195.74
Leucine_1Bz	10.1	Target Compound	23_2_X_X_Peat2	42	Processed	T1	Unknown	1588352	16806711	9.99	-0.11	C13H17NO3	M+H	236.128	236.128	-.41825 (ppm)	0	0	N/A	Manual	True	False	Pass	Confirmed	512.74
Lysine_2Bz	9.5	Target Compound	23_2_X_X_Peat2	42	Processed	T1	Unknown	880250	13187947	9.47	-0.03	C20H22N2O4	M+H	355.165	355.165	.32165 (ppm)	0	0	N/A	Method	True	False	Pass	Confirmed	INF
Ornithine_2Bz	9.15	Target Compound	23_2_X_X_Peat2	42	Processed	T1	Unknown	1895171	20166264	9.12	-0.03	C19H20N2O4	M+H	341.15	341.15	.40814 (ppm)	0	0	N/A	Method	True	False	Pass	Confirmed	INF
Phenylalanine_1Bz	10.1	Target Compound	23_2_X_X_Peat2	42	Processed	T1	Unknown	531197	5753063	10.1	0.00	C16H15NO3	M+H	270.112	270.113	.74376 (ppm)	0	0	N/A	Method	True	False	Pass	Confirmed	INF
Proline_1Bz	7.62	Target Compound	23_2_X_X_Peat2	42	Processed	T1	Unknown	418502	4530845	7.6	-0.02	C12H13NO3	M+H	220.097	220.097	-.98414 (ppm)	0	0	N/A	Method	True	False	Pass	Confirmed	13.15
Serine_1Bz	5.3	Target Compound	23_2_X_X_Peat2	42	Processed	T1	Unknown	318212	3587360	5.27	-0.03	C10H11NO4	M+H	210.076	210.076	-1.74170 (ppm)	0	0	N/A	Manual	True	False	Pass	Confirmed	INF
Threonine_1Bz	6.35	Target Compound	23_2_X_X_Peat2	42	Processed	T1	Unknown	360179	3936972	6.27	-0.08	C11H13NO4	M+H	224.092	224.091	-1.13150 (ppm)	0	0	N/A	Manual	True	False	Pass	Confirmed	INF
Tryptophane_1Bz	10.14	Target Compound	23_2_X_X_Peat2	42	Processed	T1	Unknown	45469	464234	10.14	0.00	C18H16N2O3	M+H	309.123	309.123	-.25551 (ppm)	0	0	N/A	Method	True	False	Pass	Confirmed	INF
Tyrosine_2Bz	12.29	Target Compound	23_2_X_X_Peat2	42	Processed	T1	Unknown	1003551	11309981	12.3	0.01	C23H19NO5	M+H	390.134	390.133	-.84519 (ppm)	0	0	N/A	Method	True	False	Pass	Confirmed	INF
Valine_1Bz	8.8	Target Compound	23_2_X_X_Peat2	42	Processed	T1	Unknown	824809	7783635	8.8	0.00	C12H15NO3	M+H	222.112	222.112	-.26338 (ppm)	0	0	N/A	Method	True	False	Pass	Confirmed	50.08
Alanine_1Bz	6.85	Target Compound	23_X_X_Peat3	43	Processed	T1	Unknown	229493	2389597	6.84	-0.01	C10H11NO3	M+H	194.081	194.081	.11344 (ppm)	0	0	N/A	Manual	True	False	Pass	Confirmed	INF
Arginine_1Bz	5.39	Target Compound	23_X_X_Peat3	43	Processed	T1	Unknown	578466	6389040	5.36	-0.03	C13H18N4O3	M+H	279.145	279.145	-2.06959 (ppm)	0	0	N/A	Method	True	False	Pass	Confirmed	INF
Asparagine_1Bz	5.15	Target Compound	23_X_X_Peat3	43	Processed	T1	Unknown	79497	500543	5.13	-0.02	C11H12N2O4	M+H	237.087	237.086	-2.08018 (ppm)	0	0	N/A	Method	True	False	Pass	Confirmed	28.03
Aspartic Acid_1Bz	5.82	Target Compound	23_X_X_Peat3	43	Processed	T1	Unknown	50643	302640	5.81	-0.01	C11H11NO5	M+H	238.071	238.071	-1.47774 (ppm)	0	0	N/A	Method	True	False	Pass	Confirmed	INF
Glutamic Acid_1Bz	6.32	Target Compound	23_X_X_Peat3	43	Processed	T1	Unknown	123894	1278686	6.29	-0.03	C12H13NO5	M+H	252.087	252.087	-.22362 (ppm)	0	0	N/A	Manual	True	False	Pass	Confirmed	INF
Glutamine_1Bz	5.52	Target Compound	23_X_X_Peat3	43	Processed	T1	Unknown	120550	855486	5.46	-0.06	C12H14N2O4	M+H	251.103	251.102	-1.51673 (ppm)	0	0	N/A	Method	True	False	Pass	Confirmed	17.20
Glycine_1Bz	5.9	Target Compound	23_X_X_Peat3	43	Processed	T1	Unknown	52205	532767	5.91	0.01	C9H9NO3	M+H	180.066	180.065	-.58629 (ppm)	0	0	N/A	Manual	True	False	Pass	Confirmed	INF
Histidine_1Bz	4.65	Target Compound	23_X_X_Peat3	43	Processed	T1	Unknown	158392	1625511	4.59	-0.06	C13H13N3O3	M+H	260.103	260.103	-.60084 (ppm)	0	0	N/A	Method	True	False	Pass	Confirmed	INF
Isoleucine_1Bz	9.8	Target Compound	23_X_X_Peat3	43	Processed	T1	Unknown	310410	1655170	9.83	0.03	C13H17NO3	M+H	236.128	236.128	-1.51680 (ppm)	0	0	N/A	Method	True	False	Pass	Confirmed	14.54
Leucine_1Bz	10.1	Target Compound	23_X_X_Peat3	43	Processed	T1	Unknown	935344	10238219	9.99	-0.11	C13H17NO3	M+H	236.128	236.128	-.74135 (ppm)	0	0	N/A	Manual	True	False	Pass	Confirmed	INF
Lysine_2Bz	9.5	Target Compound	23_X_X_Peat3	43	Processed	T1	Unknown	978712	17853226	9.47	-0.03	C20H22N2O4	M+H	355.165	355.166	.75127 (ppm)	0	0	N/A	Method	True	False	Pass	Confirmed	INF
Ornithine_2Bz	9.15	Target Compound	23_X_X_Peat3	43	Processed	T1	Unknown	346399	3289681	9.13	-0.02	C19H20N2O4	M+H	341.15	341.15	.58705 (ppm)	0	0	N/A	Method	True	False	Pass	Confirmed	INF
Phenylalanine_1Bz	10.1	Target Compound	23_X_X_Peat3	43	Processed	T1	Unknown	453341	4758243	10.1	0.00	C16H15NO3	M+H	270.112	270.113	.17885 (ppm)	0	0	N/A	Method	True	False	Pass	Confirmed	INF
Proline_1Bz	7.62	Target Compound	23_X_X_Peat3	43	Processed	T1	Unknown	128039	1375315	7.62	0.00	C12H13NO3	M+H	220.097	220.097	-.29087 (ppm)	0	0	N/A	Method	True	False	Pass	Confirmed	13.25
Serine_1Bz	5.3	Target Compound	23_X_X_Peat3	43	Processed	T1	Unknown	215150	1975888	5.29	-0.01	C10H11NO4	M+H	210.076	210.076	.58261 (ppm)	0	0	N/A	Manual	True	False	Pass	Confirmed	INF
Threonine_1Bz	6.35	Target Compound	23_X_X_Peat3	43	Processed	T1	Unknown	243148	2911097	6.29	-0.06	C11H13NO4	M+H	224.092	224.092	-.04203 (ppm)	0	0	N/A	Manual	True	False	Pass	Confirmed	INF
Tryptophane_1Bz	10.14	Target Compound	23_X_X_Peat3	43	Processed	T1	Unknown	43762	428854	10.18	0.04	C18H16N2O3	M+H	309.123	309.123	-.05806 (ppm)	0	0	N/A	Method	True	False	Pass	Confirmed	INF
Tyrosine_2Bz	12.29	Target Compound	23_X_X_Peat3	43	Processed	T1	Unknown	556012	6789608	12.28	-0.01	C23H19NO5	M+H	390.134	390.134	.09349 (ppm)	0	0	N/A	Method	True	False	Pass	Confirmed	INF
Valine_1Bz	8.8	Target Compound	23_X_X_Peat3	43	Processed	T1	Unknown	472715	4959751	8.84	0.04	C12H15NO3	M+H	222.112	222.112	-.40078 (ppm)	0	0	N/A	Method	True	False	Pass	Confirmed	110.08
Alanine_1Bz	6.85	Target Compound	24_2_X_X_Peat2	44	Processed	T1	Unknown	400395	3620146	6.86	0.01	C10H11NO3	M+H	194.081	194.081	.82103 (ppm)	0	0	N/A	Method	True	False	Pass	Confirmed	262.94
Arginine_1Bz	5.39	Target Compound	24_2_X_X_Peat2	44	Processed	T1	Unknown	810108	6189379	5.33	-0.06	C13H18N4O3	M+H	279.145	279.145	.22624 (ppm)	0	0	N/A	Method	True	False	Pass	Confirmed	215.92
Asparagine_1Bz	5.15	Target Compound	24_2_X_X_Peat2	44	Processed	T1	Unknown	132466	990055	5.13	-0.02	C11H12N2O4	M+H	237.087	237.087	.88035 (ppm)	0	0	N/A	Method	True	False	Pass	Confirmed	25.57
Aspartic Acid_1Bz	5.82	Target Compound	24_2_X_X_Peat2	44	Processed	T1	Unknown	145205	881984	5.8	-0.02	C11H11NO5	M+H	238.071	238.071	.38097 (ppm)	0	0	N/A	Method	True	False	Pass	Confirmed	INF
Glutamic Acid_1Bz	6.32	Target Compound	24_2_X_X_Peat2	44	Processed	T1	Unknown	364611	3539606	6.34	0.02	C12H13NO5	M+H	252.087	252.087	.38168 (ppm)	0	0	N/A	Method	True	False	Pass	Confirmed	INF
Glutamine_1Bz	5.52	Target Compound	24_2_X_X_Peat2	44	Processed	T1	Unknown	202840	1405584	5.46	-0.06	C12H14N2O4	M+H	251.103	251.103	.00245 (ppm)	0	0	N/A	Method	True	False	Pass	Confirmed	23.90
Glycine_1Bz	5.9	Target Compound	24_2_X_X_Peat2	44	Processed	T1	Unknown	311055	2362568	5.89	-0.01	C9H9NO3	M+H	180.066	180.066	.34585 (ppm)	0	0	N/A	Manual	True	False	Pass	Confirmed	INF
Histidine_1Bz	4.65	Target Compound	24_2_X_X_Peat2	44	Processed	T1	Unknown	570284	5306630	4.59	-0.06	C13H13N3O3	M+H	260.103	260.103	1.98040 (ppm)	0	0	N/A	Method	True	False	Pass	Confirmed	INF
Isoleucine_1Bz	9.8	Target Compound	24_2_X_X_Peat2	44	Processed	T1	Unknown	777436	5541070	9.83	0.03	C13H17NO3	M+H	236.128	236.128	.42182 (ppm)	0	0	N/A	Method	True	False	Pass	Confirmed	111.04
Leucine_1Bz	10.1	Target Compound	24_2_X_X_Peat2	44	Processed	T1	Unknown	2037163	22737846	10	-0.10	C13H17NO3	M+H	236.128	236.128	.68031 (ppm)	0	0	N/A	Method	True	False	Pass	Confirmed	230.83
Lysine_2Bz	9.5	Target Compound	24_2_X_X_Peat2	44	Processed	T1	Unknown	1340219	17468296	9.48	-0.02	C20H22N2O4	M+H	355.165	355.165	.23572 (ppm)	0	0	N/A	Method	True	False	Pass	Confirmed	INF
Ornithine_2Bz	9.15	Target Compound	24_2_X_X_Peat2	44	Processed	T1	Unknown	2659643	26104107	9.13	-0.02	C19H20N2O4	M+H	341.15	341.15	1.30270 (ppm)	0	0	N/A	Method	True	False	Pass	Confirmed	INF
Phenylalanine_1Bz	10.1	Target Compound	24_2_X_X_Peat2	44	Processed	T1	Unknown	907002	9047736	10.1	0.00	C16H15NO3	M+H	270.112	270.113	1.19568 (ppm)	0	0	N/A	Method	True	False	Pass	Confirmed	195.92
Proline_1Bz	7.62	Target Compound	24_2_X_X_Peat2	44	Processed	T1	Unknown	439542	4514359	7.59	-0.03	C12H13NO3	M+H	220.097	220.097	.33308 (ppm)	0	0	N/A	Method	True	False	Pass	Confirmed	17.58
Serine_1Bz	5.3	Target Compound	24_2_X_X_Peat2	44	Processed	T1	Unknown	388245	4217125	5.34	0.04	C10H11NO4	M+H	210.076	210.076	1.52686 (ppm)	0	0	N/A	Manual	True	False	Pass	Confirmed	INF
Threonine_1Bz	6.35	Target Compound	24_2_X_X_Peat2	44	Processed	T1	Unknown	366495	4169258	6.26	-0.09	C11H13NO4	M+H	224.092	224.092	.23034 (ppm)	0	0	N/A	Manual	True	False	Pass	Confirmed	INF
Tryptophane_1Bz	10.14	Target Compound	24_2_X_X_Peat2	44	Processed	T1	Unknown	81778	873503	10.14	0.00	C18H16N2O3	M+H	309.123	309.124	1.91639 (ppm)	0	0	N/A	Method	True	False	Pass	Confirmed	INF
Tyrosine_2Bz	12.29	Target Compound	24_2_X_X_Peat2	44	Processed	T1	Unknown	1586513	16829035	12.3	0.01	C23H19NO5	M+H	390.134	390.134	.79750 (ppm)	0	0	N/A	Method	True	False	Pass	Confirmed	INF
Valine_1Bz	8.8	Target Compound	24_2_X_X_Peat2	44	Processed	T1	Unknown	951785	8648464	8.8	0.00	C12H15NO3	M+H	222.112	222.113	.14881 (ppm)	0	0	N/A	Method	True	False	Pass	Confirmed	56.57
Alanine_1Bz	6.85	Target Compound	24_X_X_Peat2	45	Processed	T1	Unknown	207056	2058861	6.84	-0.01	C10H11NO3	M+H	194.081	194.081	1.60723 (ppm)	0	0	N/A	Method	True	False	Pass	Confirmed	42.42
Arginine_1Bz	5.39	Target Compound	24_X_X_Peat2	45	Processed	T1	Unknown	595030	5514745	5.33	-0.06	C13H18N4O3	M+H	279.145	279.145	-.10173 (ppm)	0	0	N/A	Method	True	False	Pass	Confirmed	144.40
Asparagine_1Bz	5.15	Target Compound	24_X_X_Peat2	45	Processed	T1	Unknown	75710	555638	5.16	0.01	C11H12N2O4	M+H	237.087	237.087	.42984 (ppm)	0	0	N/A	Method	True	False	Pass	Confirmed	15.73
Aspartic Acid_1Bz	5.82	Target Compound	24_X_X_Peat2	45	Processed	T1	Unknown	35342	308523	5.79	-0.03	C11H11NO5	M+H	238.071	238.071	-.90090 (ppm)	0	0	N/A	Method	True	False	Pass	Confirmed	INF
Glutamic Acid_1Bz	6.32	Target Compound	24_X_X_Peat2	45	Processed	T1	Unknown	109436	1223990	6.3	-0.02	C12H13NO5	M+H	252.087	252.087	.98698 (ppm)	0	0	N/A	Manual	True	False	Pass	Confirmed	INF
Glutamine_1Bz	5.52	Target Compound	24_X_X_Peat2	45	Processed	T1	Unknown	114755	873135	5.47	-0.05	C12H14N2O4	M+H	251.103	251.103	.06322 (ppm)	0	0	N/A	Method	True	False	Pass	Confirmed	16.79
Glycine_1Bz	5.9	Target Compound	24_X_X_Peat2	45	Processed	T1	Unknown	58434	453948	5.9	0.00	C9H9NO3	M+H	180.066	180.066	.85429 (ppm)	0	0	N/A	Manual	True	False	Pass	Confirmed	INF
Histidine_1Bz	4.65	Target Compound	24_X_X_Peat2	45	Processed	T1	Unknown	172971	1630017	4.61	-0.04	C13H13N3O3	M+H	260.103	260.104	2.21506 (ppm)	0	0	N/A	Method	True	False	Pass	Confirmed	INF
Isoleucine_1Bz	9.8	Target Compound	24_X_X_Peat2	45	Processed	T1	Unknown	383514	2414048	9.84	0.04	C13H17NO3	M+H	236.128	236.128	-.09514 (ppm)	0	0	N/A	Manual	True	False	Pass	Confirmed	121.44
Leucine_1Bz	10.1	Target Compound	24_X_X_Peat2	45	Processed	T1	Unknown	1043180	12026680	9.99	-0.11	C13H17NO3	M+H	236.128	236.128	.93879 (ppm)	0	0	N/A	Method	True	False	Pass	Confirmed	82.24
Lysine_2Bz	9.5	Target Compound	24_X_X_Peat2	45	Processed	T1	Unknown	1212021	23091409	9.49	-0.01	C20H22N2O4	M+H	355.165	355.166	1.18090 (ppm)	0	0	N/A	Method	True	False	Pass	Confirmed	INF
Ornithine_2Bz	9.15	Target Compound	24_X_X_Peat2	45	Processed	T1	Unknown	397289	4037255	9.12	-0.03	C19H20N2O4	M+H	341.15	341.15	1.92888 (ppm)	0	0	N/A	Method	True	False	Pass	Confirmed	INF
Phenylalanine_1Bz	10.1	Target Compound	24_X_X_Peat2	45	Processed	T1	Unknown	583914	6047836	10.09	-0.01	C16H15NO3	M+H	270.112	270.113	1.64761 (ppm)	0	0	N/A	Method	True	False	Pass	Confirmed	INF
Proline_1Bz	7.62	Target Compound	24_X_X_Peat2	45	Processed	T1	Unknown	133451	1232084	7.6	-0.02	C12H13NO3	M+H	220.097	220.096	-1.67742 (ppm)	0	0	N/A	Method	True	False	Pass	Confirmed	7.48
Serine_1Bz	5.3	Target Compound	24_X_X_Peat2	45	Processed	T1	Unknown	214591	2430070	5.3	0.00	C10H11NO4	M+H	210.076	210.076	-.21637 (ppm)	0	0	N/A	Manual	True	False	Pass	Confirmed	INF
Threonine_1Bz	6.35	Target Compound	24_X_X_Peat2	45	Processed	T1	Unknown	217352	2616670	6.29	-0.06	C11H13NO4	M+H	224.092	224.092	.57079 (ppm)	0	0	N/A	Manual	True	False	Pass	Confirmed	INF
Tryptophane_1Bz	10.14	Target Compound	24_X_X_Peat2	45	Processed	T1	Unknown	36421	349349	10.15	0.01	C18H16N2O3	M+H	309.123	309.124	.73172 (ppm)	0	0	N/A	Method	True	False	Pass	Confirmed	INF
Tyrosine_2Bz	12.29	Target Compound	24_X_X_Peat2	45	Processed	T1	Unknown	650363	7432906	12.28	-0.01	C23H19NO5	M+H	390.134	390.134	1.34507 (ppm)	0	0	N/A	Method	True	False	Pass	Confirmed	INF
Valine_1Bz	8.8	Target Compound	24_X_X_Peat2	45	Processed	T1	Unknown	457720	5098033	8.82	0.02	C12H15NO3	M+H	222.112	222.113	1.17928 (ppm)	0	0	N/A	Method	True	False	Pass	Confirmed	22.69
Alanine_1Bz	6.85	Target Compound	25_2_F_B_Peat3	46	Processed	T1	Unknown	61370	645936	6.87	0.02	C10H11NO3	M+H	194.081	194.081	-.67277 (ppm)	0	0	N/A	Method	True	False	Pass	Confirmed	INF
Arginine_1Bz	5.39	Target Compound	25_2_F_B_Peat3	46	Processed	T1	Unknown	310774	2813267	5.32	-0.07	C13H18N4O3	M+H	279.145	279.144	-3.81879 (ppm)	0	0	N/A	Method	True	False	Pass	Confirmed	151.53
Asparagine_1Bz	5.15	Target Compound	25_2_F_B_Peat3	46	Processed	T1	Unknown	14829	77245	5.14	-0.01	C11H12N2O4	M+H	237.087	237.087	.55856 (ppm)	0	0	N/A	Method	True	False	Pass	Confirmed	INF
Aspartic Acid_1Bz	5.82	Target Compound	25_2_F_B_Peat3	46	Processed	T1	Unknown	N/F	N/F	N/F	N/F	C11H11NO5	N/A	238.071	N/F	N/F	N/F	0	N/A	Manual	True	False	Fail	NotFound	N/A
Glutamic Acid_1Bz	6.32	Target Compound	25_2_F_B_Peat3	46	Processed	T1	Unknown	50105	577757	6.31	-0.01	C12H13NO5	M+H	252.087	252.087	1.22910 (ppm)	0	0	N/A	Manual	True	False	Pass	Confirmed	INF
Glutamine_1Bz	5.52	Target Compound	25_2_F_B_Peat3	46	Processed	T1	Unknown	N/F	N/F	N/F	N/F	C12H14N2O4	N/A	251.103	N/F	N/F	N/F	0	N/A	Method	True	False	Fail	NotFound	N/A
Glycine_1Bz	5.9	Target Compound	25_2_F_B_Peat3	46	Processed	T1	Unknown	25540	242126	5.91	0.01	C9H9NO3	M+H	180.066	180.065	-1.17948 (ppm)	0	0	N/A	Manual	True	False	Pass	Confirmed	INF
Histidine_1Bz	4.65	Target Compound	25_2_F_B_Peat3	46	Processed	T1	Unknown	164247	1389358	4.58	-0.07	C13H13N3O3	M+H	260.103	260.103	-.24885 (ppm)	0	0	N/A	Method	True	False	Pass	Confirmed	INF
Isoleucine_1Bz	9.8	Target Compound	25_2_F_B_Peat3	46	Processed	T1	Unknown	71023	432397	9.83	0.03	C13H17NO3	M+H	236.128	236.128	-.67673 (ppm)	0	0	N/A	Manual	True	False	Pass	Confirmed	INF
Leucine_1Bz	10.1	Target Compound	25_2_F_B_Peat3	46	Processed	T1	Unknown	118761	1755804	10.02	-0.08	C13H17NO3	M+H	236.128	236.128	-1.06445 (ppm)	0	0	N/A	Manual	True	False	Pass	Confirmed	INF
Lysine_2Bz	9.5	Target Compound	25_2_F_B_Peat3	46	Processed	T1	Unknown	449999	8791182	9.67	0.17	C20H22N2O4	M+H	355.165	355.168	6.85195 (ppm)	0	0	N/A	Manual	True	False	Pass	Confirmed	INF
Ornithine_2Bz	9.15	Target Compound	25_2_F_B_Peat3	46	Processed	T1	Unknown	903400	9333710	9.12	-0.03	C19H20N2O4	M+H	341.15	341.15	.40814 (ppm)	0	0	N/A	Method	True	False	Pass	Confirmed	INF
Phenylalanine_1Bz	10.1	Target Compound	25_2_F_B_Peat3	46	Processed	T1	Unknown	83985	815912	10.08	-0.02	C16H15NO3	M+H	270.112	270.113	.40482 (ppm)	0	0	N/A	Method	True	False	Pass	Confirmed	INF
Proline_1Bz	7.62	Target Compound	25_2_F_B_Peat3	46	Processed	T1	Unknown	116946	1459792	7.59	-0.03	C12H13NO3	M+H	220.097	220.096	-4.03456 (ppm)	0	0	N/A	Manual	True	False	Pass	Confirmed	INF
Serine_1Bz	5.3	Target Compound	25_2_F_B_Peat3	46	Processed	T1	Unknown	134753	1286330	5.27	-0.03	C10H11NO4	M+H	210.076	210.076	-.79745 (ppm)	0	0	N/A	Manual	True	False	Pass	Confirmed	INF
Threonine_1Bz	6.35	Target Compound	25_2_F_B_Peat3	46	Processed	T1	Unknown	84547	1338087	6.32	-0.03	C11H13NO4	M+H	224.092	224.092	.63889 (ppm)	0	0	N/A	Manual	True	False	Pass	Confirmed	INF
Tryptophane_1Bz	10.14	Target Compound	25_2_F_B_Peat3	46	Processed	T1	Unknown	9470	63862	10.15	0.01	C18H16N2O3	M+H	309.123	309.123	-2.03252 (ppm)	0	0	N/A	Manual	True	False	Pass	Confirmed	INF
Tyrosine_2Bz	12.29	Target Compound	25_2_F_B_Peat3	46	Processed	T1	Unknown	252366	2986518	12.3	0.01	C23H19NO5	M+H	390.134	390.133	-.68874 (ppm)	0	0	N/A	Method	True	False	Pass	Confirmed	INF
Valine_1Bz	8.8	Target Compound	25_2_F_B_Peat3	46	Processed	T1	Unknown	78495	890145	8.82	0.02	C12H15NO3	M+H	222.112	222.112	-.81297 (ppm)	0	0	N/A	Method	True	False	Pass	Confirmed	6.28
Alanine_1Bz	6.85	Target Compound	25_F_B_Peat3	47	Processed	T1	Unknown	239729	2144599	6.86	0.01	C10H11NO3	M+H	194.081	194.081	-.75139 (ppm)	0	0	N/A	Method	True	False	Pass	Confirmed	INF
Arginine_1Bz	5.39	Target Compound	25_F_B_Peat3	47	Processed	T1	Unknown	295344	2845980	5.28	-0.11	C13H18N4O3	M+H	279.145	279.144	-2.83486 (ppm)	0	0	N/A	Method	True	False	Pass	Confirmed	96.74
Asparagine_1Bz	5.15	Target Compound	25_F_B_Peat3	47	Processed	T1	Unknown	82738	510214	5.14	-0.01	C11H12N2O4	M+H	237.087	237.087	.94471 (ppm)	0	0	N/A	Method	True	False	Pass	Confirmed	INF
Aspartic Acid_1Bz	5.82	Target Compound	25_F_B_Peat3	47	Processed	T1	Unknown	N/F	N/F	N/F	N/F	C11H11NO5	N/A	238.071	N/F	N/F	N/F	0	N/A	Manual	True	False	Fail	NotFound	N/A
Glutamic Acid_1Bz	6.32	Target Compound	25_F_B_Peat3	47	Processed	T1	Unknown	123433	1290048	6.3	-0.02	C12H13NO5	M+H	252.087	252.086	-1.13157 (ppm)	0	0	N/A	Manual	True	False	Pass	Confirmed	INF
Glutamine_1Bz	5.52	Target Compound	25_F_B_Peat3	47	Processed	T1	Unknown	123957	930320	5.48	-0.04	C12H14N2O4	M+H	251.103	251.102	-1.57750 (ppm)	0	0	N/A	Method	True	False	Pass	Confirmed	25.76
Glycine_1Bz	5.9	Target Compound	25_F_B_Peat3	47	Processed	T1	Unknown	25005	263539	5.91	0.01	C9H9NO3	M+H	180.066	N/A	N/A	0	0	N/A	Manual	True	False	Pass	Confirmed	INF
Histidine_1Bz	4.65	Target Compound	25_F_B_Peat3	47	Processed	T1	Unknown	117895	1103327	4.6	-0.05	C13H13N3O3	M+H	260.103	260.103	-.60084 (ppm)	0	0	N/A	Method	True	False	Pass	Confirmed	INF
Isoleucine_1Bz	9.8	Target Compound	25_F_B_Peat3	47	Processed	T1	Unknown	403466	2608965	9.85	0.05	C13H17NO3	M+H	236.128	236.128	-.74135 (ppm)	0	0	N/A	Method	True	False	Pass	Confirmed	13.79
Leucine_1Bz	10.1	Target Compound	25_F_B_Peat3	47	Processed	T1	Unknown	914201	10162247	10	-0.10	C13H17NO3	M+H	236.128	236.128	-1.06445 (ppm)	0	0	N/A	Method	True	False	Pass	Confirmed	74.69
Lysine_2Bz	9.5	Target Compound	25_F_B_Peat3	47	Processed	T1	Unknown	679408	14153120	9.68	0.18	C20H22N2O4	M+H	355.165	355.168	6.50825 (ppm)	0	0	N/A	Manual	True	False	Pass	Confirmed	INF
Ornithine_2Bz	9.15	Target Compound	25_F_B_Peat3	47	Processed	T1	Unknown	115459	1063884	9.09	-0.06	C19H20N2O4	M+H	341.15	341.15	-.21804 (ppm)	0	0	N/A	Method	True	False	Pass	Confirmed	INF
Phenylalanine_1Bz	10.1	Target Compound	25_F_B_Peat3	47	Processed	T1	Unknown	447144	4880115	10.09	-0.01	C16H15NO3	M+H	270.112	270.112	-.16009 (ppm)	0	0	N/A	Method	True	False	Pass	Confirmed	INF
Proline_1Bz	7.62	Target Compound	25_F_B_Peat3	47	Processed	T1	Unknown	189117	2107889	7.62	0.00	C12H13NO3	M+H	220.097	220.096	-1.74675 (ppm)	0	0	N/A	Method	True	False	Pass	Confirmed	21.02
Serine_1Bz	5.3	Target Compound	25_F_B_Peat3	47	Processed	T1	Unknown	168797	1899166	5.27	-0.03	C10H11NO4	M+H	210.076	210.076	-1.23325 (ppm)	0	0	N/A	Manual	True	False	Pass	Confirmed	INF
Threonine_1Bz	6.35	Target Compound	25_F_B_Peat3	47	Processed	T1	Unknown	187154	2442942	6.29	-0.06	C11H13NO4	M+H	224.092	224.091	-2.76570 (ppm)	0	0	N/A	Manual	True	False	Pass	Confirmed	INF
Tryptophane_1Bz	10.14	Target Compound	25_F_B_Peat3	47	Processed	T1	Unknown	39550	370824	10.14	0.00	C18H16N2O3	M+H	309.123	309.123	.33683 (ppm)	0	0	N/A	Method	True	False	Pass	Confirmed	INF
Tyrosine_2Bz	12.29	Target Compound	25_F_B_Peat3	47	Processed	T1	Unknown	395794	4538572	12.3	0.01	C23H19NO5	M+H	390.134	390.134	-.06295 (ppm)	0	0	N/A	Method	True	False	Pass	Confirmed	INF
Valine_1Bz	8.8	Target Compound	25_F_B_Peat3	47	Processed	T1	Unknown	502854	5159944	8.79	-0.01	C12H15NO3	M+H	222.112	222.112	-.67558 (ppm)	0	0	N/A	Method	True	False	Pass	Confirmed	INF
Alanine_1Bz	6.85	Target Compound	26_2_F_B_Peat3	48	Processed	T1	Unknown	170068	1795866	6.88	0.03	C10H11NO3	M+H	194.081	194.082	1.68585 (ppm)	0	0	N/A	Manual	True	False	Pass	Confirmed	INF
Arginine_1Bz	5.39	Target Compound	26_2_F_B_Peat3	48	Processed	T1	Unknown	1005212	9742591	5.36	-0.03	C13H18N4O3	M+H	279.145	279.145	-1.08566 (ppm)	0	0	N/A	Method	True	False	Pass	Confirmed	195.23
Asparagine_1Bz	5.15	Target Compound	26_2_F_B_Peat3	48	Processed	T1	Unknown	79262	420436	5.16	0.01	C11H12N2O4	M+H	237.087	237.087	.42984 (ppm)	0	0	N/A	Method	True	False	Pass	Confirmed	11.28
Aspartic Acid_1Bz	5.82	Target Compound	26_2_F_B_Peat3	48	Processed	T1	Unknown	48253	280673	5.82	0.00	C11H11NO5	M+H	238.071	238.071	2.11149 (ppm)	0	0	N/A	Method	True	False	Pass	Confirmed	INF
Glutamic Acid_1Bz	6.32	Target Compound	26_2_F_B_Peat3	48	Processed	T1	Unknown	105285	1111066	6.32	0.00	C12H13NO5	M+H	252.087	252.087	-.04203 (ppm)	0	0	N/A	Manual	True	False	Pass	Confirmed	INF
Glutamine_1Bz	5.52	Target Compound	26_2_F_B_Peat3	48	Processed	T1	Unknown	84023	537050	5.5	-0.02	C12H14N2O4	M+H	251.103	251.103	-.11908 (ppm)	0	0	N/A	Method	True	False	Pass	Confirmed	9.28
Glycine_1Bz	5.9	Target Compound	26_2_F_B_Peat3	48	Processed	T1	Unknown	56329	445222	5.91	0.01	C9H9NO3	M+H	180.066	180.066	2.88805 (ppm)	0	0	N/A	Manual	True	False	Pass	Confirmed	INF
Histidine_1Bz	4.65	Target Compound	26_2_F_B_Peat3	48	Processed	T1	Unknown	361216	3212825	4.61	-0.04	C13H13N3O3	M+H	260.103	260.103	1.39375 (ppm)	0	0	N/A	Method	True	False	Pass	Confirmed	INF
Isoleucine_1Bz	9.8	Target Compound	26_2_F_B_Peat3	48	Processed	T1	Unknown	298339	2232845	9.83	0.03	C13H17NO3	M+H	236.128	236.128	-.03052 (ppm)	0	0	N/A	Manual	True	False	Pass	Confirmed	320.61
Leucine_1Bz	10.1	Target Compound	26_2_F_B_Peat3	48	Processed	T1	Unknown	777056	8414192	9.99	-0.11	C13H17NO3	M+H	236.128	236.128	.68031 (ppm)	0	0	N/A	Method	True	False	Pass	Confirmed	61.91
Lysine_2Bz	9.5	Target Compound	26_2_F_B_Peat3	48	Processed	T1	Unknown	913151	14395735	9.46	-0.04	C20H22N2O4	M+H	355.165	355.166	2.21200 (ppm)	0	0	N/A	Method	True	False	Pass	Confirmed	INF
Ornithine_2Bz	9.15	Target Compound	26_2_F_B_Peat3	48	Processed	T1	Unknown	1128435	11625353	9.1	-0.05	C19H20N2O4	M+H	341.15	341.15	1.21324 (ppm)	0	0	N/A	Method	True	False	Pass	Confirmed	INF
Phenylalanine_1Bz	10.1	Target Compound	26_2_F_B_Peat3	48	Processed	T1	Unknown	524322	5476125	10.08	-0.02	C16H15NO3	M+H	270.112	270.113	1.08270 (ppm)	0	0	N/A	Method	True	False	Pass	Confirmed	INF
Proline_1Bz	7.62	Target Compound	26_2_F_B_Peat3	48	Processed	T1	Unknown	177353	2222695	7.61	-0.01	C12H13NO3	M+H	220.097	220.097	-.63750 (ppm)	0	0	N/A	Manual	True	False	Pass	Confirmed	INF
Serine_1Bz	5.3	Target Compound	26_2_F_B_Peat3	48	Processed	T1	Unknown	243684	2824583	5.3	0.00	C10H11NO4	M+H	210.076	210.076	1.96267 (ppm)	0	0	N/A	Manual	True	False	Pass	Confirmed	INF
Threonine_1Bz	6.35	Target Compound	26_2_F_B_Peat3	48	Processed	T1	Unknown	150740	1993196	6.32	-0.03	C11H13NO4	M+H	224.092	224.092	.70698 (ppm)	0	0	N/A	Manual	True	False	Pass	Confirmed	INF
Tryptophane_1Bz	10.14	Target Compound	26_2_F_B_Peat3	48	Processed	T1	Unknown	62715	616623	10.12	-0.02	C18H16N2O3	M+H	309.123	309.124	.73172 (ppm)	0	0	N/A	Method	True	False	Pass	Confirmed	INF
Tyrosine_2Bz	12.29	Target Compound	26_2_F_B_Peat3	48	Processed	T1	Unknown	616188	6840214	12.28	-0.01	C23H19NO5	M+H	390.134	390.134	.32816 (ppm)	0	0	N/A	Method	True	False	Pass	Confirmed	INF
Valine_1Bz	8.8	Target Compound	26_2_F_B_Peat3	48	Processed	T1	Unknown	290314	2708071	8.81	0.01	C12H15NO3	M+H	222.112	222.113	1.31668 (ppm)	0	0	N/A	Method	True	False	Pass	Confirmed	23.38
Alanine_1Bz	6.85	Target Compound	26_F_B_Peat3	49	Processed	T1	Unknown	175496	1783449	6.86	0.01	C10H11NO3	M+H	194.081	194.081	1.21413 (ppm)	0	0	N/A	Method	True	False	Pass	Confirmed	37.51
Arginine_1Bz	5.39	Target Compound	26_F_B_Peat3	49	Processed	T1	Unknown	352465	3407529	5.36	-0.03	C13H18N4O3	M+H	279.145	279.145	-.10173 (ppm)	0	0	N/A	Method	True	False	Pass	Confirmed	56.61
Asparagine_1Bz	5.15	Target Compound	26_F_B_Peat3	49	Processed	T1	Unknown	90226	586668	5.14	-0.01	C11H12N2O4	M+H	237.087	237.088	2.93986 (ppm)	0	0	N/A	Method	True	False	Pass	Confirmed	20.18
Aspartic Acid_1Bz	5.82	Target Compound	26_F_B_Peat3	49	Processed	T1	Unknown	51347	276638	5.82	0.00	C11H11NO5	M+H	238.071	238.071	-1.41364 (ppm)	0	0	N/A	Method	True	False	Pass	Confirmed	INF
Glutamic Acid_1Bz	6.32	Target Compound	26_F_B_Peat3	49	Processed	T1	Unknown	134171	1711824	6.33	0.01	C12H13NO5	M+H	252.087	252.087	-.16309 (ppm)	0	0	N/A	Method	True	False	Pass	Confirmed	INF
Glutamine_1Bz	5.52	Target Compound	26_F_B_Peat3	49	Processed	T1	Unknown	140337	1127368	5.47	-0.05	C12H14N2O4	M+H	251.103	251.103	-.48369 (ppm)	0	0	N/A	Method	True	False	Pass	Confirmed	21.25
Glycine_1Bz	5.9	Target Compound	26_F_B_Peat3	49	Processed	T1	Unknown	25640	211648	5.93	0.03	C9H9NO3	M+H	180.066	180.066	.60007 (ppm)	0	0	N/A	Manual	True	False	Pass	Confirmed	INF
Histidine_1Bz	4.65	Target Compound	26_F_B_Peat3	49	Processed	T1	Unknown	138472	1316602	4.62	-0.03	C13H13N3O3	M+H	260.103	260.104	2.09773 (ppm)	0	0	N/A	Method	True	False	Pass	Confirmed	INF
Isoleucine_1Bz	9.8	Target Compound	26_F_B_Peat3	49	Processed	T1	Unknown	579943	3852330	9.82	0.02	C13H17NO3	M+H	236.128	236.128	-.15976 (ppm)	0	0	N/A	Method	True	False	Pass	Confirmed	25.97
Leucine_1Bz	10.1	Target Compound	26_F_B_Peat3	49	Processed	T1	Unknown	1091083	11947838	9.99	-0.11	C13H17NO3	M+H	236.128	236.128	.80955 (ppm)	0	0	N/A	Method	True	False	Pass	Confirmed	49.78
Lysine_2Bz	9.5	Target Compound	26_F_B_Peat3	49	Processed	T1	Unknown	1003412	19318562	9.7	0.20	C20H22N2O4	M+H	355.165	355.168	7.96897 (ppm)	0	0	N/A	Manual	True	False	Pass	Confirmed	INF
Ornithine_2Bz	9.15	Target Compound	26_F_B_Peat3	49	Processed	T1	Unknown	181583	1878236	9.13	-0.02	C19H20N2O4	M+H	341.15	341.15	1.12379 (ppm)	0	0	N/A	Method	True	False	Pass	Confirmed	INF
Phenylalanine_1Bz	10.1	Target Compound	26_F_B_Peat3	49	Processed	T1	Unknown	658775	6814639	10.09	-0.01	C16H15NO3	M+H	270.112	270.113	1.42164 (ppm)	0	0	N/A	Method	True	False	Pass	Confirmed	INF
Proline_1Bz	7.62	Target Compound	26_F_B_Peat3	49	Processed	T1	Unknown	215759	2221034	7.61	-0.01	C12H13NO3	M+H	220.097	220.097	-.42952 (ppm)	0	0	N/A	Method	True	False	Pass	Confirmed	17.37
Serine_1Bz	5.3	Target Compound	26_F_B_Peat3	49	Processed	T1	Unknown	204437	2238430	5.3	0.00	C10H11NO4	M+H	210.076	210.076	1.45423 (ppm)	0	0	N/A	Manual	True	False	Pass	Confirmed	INF
Threonine_1Bz	6.35	Target Compound	26_F_B_Peat3	49	Processed	T1	Unknown	237352	2605894	6.26	-0.09	C11H13NO4	M+H	224.092	224.092	2.00072 (ppm)	0	0	N/A	Manual	True	False	Pass	Confirmed	INF
Tryptophane_1Bz	10.14	Target Compound	26_F_B_Peat3	49	Processed	T1	Unknown	81865	831339	10.16	0.02	C18H16N2O3	M+H	309.123	309.124	1.52150 (ppm)	0	0	N/A	Method	True	False	Pass	Confirmed	INF
Tyrosine_2Bz	12.29	Target Compound	26_F_B_Peat3	49	Processed	T1	Unknown	729765	8330824	12.3	0.01	C23H19NO5	M+H	390.134	390.134	1.50151 (ppm)	0	0	N/A	Method	True	False	Pass	Confirmed	INF
Valine_1Bz	8.8	Target Compound	26_F_B_Peat3	49	Processed	T1	Unknown	542229	5149344	8.82	0.02	C12H15NO3	M+H	222.112	222.113	.90449 (ppm)	0	0	N/A	Method	True	False	Pass	Confirmed	29.69
Alanine_1Bz	6.85	Target Compound	27_2_B_F_Peat3	50	Processed	T1	Unknown	252642	2479959	6.84	-0.01	C10H11NO3	M+H	194.081	194.081	-1.22311 (ppm)	0	0	N/A	Manual	True	False	Pass	Confirmed	INF
Arginine_1Bz	5.39	Target Compound	27_2_B_F_Peat3	50	Processed	T1	Unknown	2645543	23582596	5.31	-0.08	C13H18N4O3	M+H	279.145	279.145	-.64836 (ppm)	0	0	N/A	Method	True	False	Pass	Confirmed	905.61
Asparagine_1Bz	5.15	Target Compound	27_2_B_F_Peat3	50	Processed	T1	Unknown	99774	690949	5.14	-0.01	C11H12N2O4	M+H	237.087	237.087	-.79299 (ppm)	0	0	N/A	Method	True	False	Pass	Confirmed	19.86
Aspartic Acid_1Bz	5.82	Target Compound	27_2_B_F_Peat3	50	Processed	T1	Unknown	72546	517029	5.82	0.00	C11H11NO5	M+H	238.071	238.071	-.38815 (ppm)	0	0	N/A	Method	True	False	Pass	Confirmed	INF
Glutamic Acid_1Bz	6.32	Target Compound	27_2_B_F_Peat3	50	Processed	T1	Unknown	140111	1790201	6.31	-0.01	C12H13NO5	M+H	252.087	252.086	-1.19210 (ppm)	0	0	N/A	Manual	True	False	Pass	Confirmed	INF
Glutamine_1Bz	5.52	Target Compound	27_2_B_F_Peat3	50	Processed	T1	Unknown	144058	1197234	5.46	-0.06	C12H14N2O4	M+H	251.103	251.102	-2.79284 (ppm)	0	0	N/A	Method	True	False	Pass	Confirmed	22.23
Glycine_1Bz	5.9	Target Compound	27_2_B_F_Peat3	50	Processed	T1	Unknown	82753	700486	5.88	-0.02	C9H9NO3	M+H	180.066	180.065	-.41681 (ppm)	0	0	N/A	Method	True	False	Pass	Confirmed	6.13
Histidine_1Bz	4.65	Target Compound	27_2_B_F_Peat3	50	Processed	T1	Unknown	404685	3858947	4.59	-0.06	C13H13N3O3	M+H	260.103	260.103	.22047 (ppm)	0	0	N/A	Method	True	False	Pass	Confirmed	INF
Isoleucine_1Bz	9.8	Target Compound	27_2_B_F_Peat3	50	Processed	T1	Unknown	376716	2618818	9.85	0.05	C13H17NO3	M+H	236.128	236.128	-1.71066 (ppm)	0	0	N/A	Method	True	False	Pass	Confirmed	31.88
Leucine_1Bz	10.1	Target Compound	27_2_B_F_Peat3	50	Processed	T1	Unknown	995962	9935157	10	-0.10	C13H17NO3	M+H	236.128	236.128	-1.32294 (ppm)	0	0	N/A	Manual	True	False	Pass	Confirmed	INF
Lysine_2Bz	9.5	Target Compound	27_2_B_F_Peat3	50	Processed	T1	Unknown	1896540	21387158	9.46	-0.04	C20H22N2O4	M+H	355.165	355.165	-.70945 (ppm)	0	0	N/A	Method	True	False	Pass	Confirmed	INF
Ornithine_2Bz	9.15	Target Compound	27_2_B_F_Peat3	50	Processed	T1	Unknown	1804429	17623089	9.09	-0.06	C19H20N2O4	M+H	341.15	341.15	.40814 (ppm)	0	0	N/A	Method	True	False	Pass	Confirmed	INF
Phenylalanine_1Bz	10.1	Target Compound	27_2_B_F_Peat3	50	Processed	T1	Unknown	511557	4880555	10.08	-0.02	C16H15NO3	M+H	270.112	270.112	-1.51586 (ppm)	0	0	N/A	Method	True	False	Pass	Confirmed	INF
Proline_1Bz	7.62	Target Compound	27_2_B_F_Peat3	50	Processed	T1	Unknown	321193	3190912	7.62	0.00	C12H13NO3	M+H	220.097	220.096	-1.60809 (ppm)	0	0	N/A	Method	True	False	Pass	Confirmed	11.47
Serine_1Bz	5.3	Target Compound	27_2_B_F_Peat3	50	Processed	T1	Unknown	430165	3590280	5.29	-0.01	C10H11NO4	M+H	210.076	210.076	-.43427 (ppm)	0	0	N/A	Manual	True	False	Pass	Confirmed	INF
Threonine_1Bz	6.35	Target Compound	27_2_B_F_Peat3	50	Processed	T1	Unknown	217046	2731792	6.26	-0.09	C11H13NO4	M+H	224.092	224.092	-.79104 (ppm)	0	0	N/A	Manual	True	False	Pass	Confirmed	INF
Tryptophane_1Bz	10.14	Target Compound	27_2_B_F_Peat3	50	Processed	T1	Unknown	40163	391735	10.13	-0.01	C18H16N2O3	M+H	309.123	309.123	-.25551 (ppm)	0	0	N/A	Method	True	False	Pass	Confirmed	INF
Tyrosine_2Bz	12.29	Target Compound	27_2_B_F_Peat3	50	Processed	T1	Unknown	1083787	12385521	12.3	0.01	C23H19NO5	M+H	390.134	390.133	-.68874 (ppm)	0	0	N/A	Method	True	False	Pass	Confirmed	INF
Valine_1Bz	8.8	Target Compound	27_2_B_F_Peat3	50	Processed	T1	Unknown	461710	4210822	8.81	0.01	C12H15NO3	M+H	222.112	222.112	-.46948 (ppm)	0	0	N/A	Method	True	False	Pass	Confirmed	30.84
Alanine_1Bz	6.85	Target Compound	27_B_F_Peat3	51	Processed	T1	Unknown	252223	2650128	6.84	-0.01	C10H11NO3	M+H	194.081	194.081	-.83001 (ppm)	0	0	N/A	Method	True	False	Pass	Confirmed	200.53
Arginine_1Bz	5.39	Target Compound	27_B_F_Peat3	51	Processed	T1	Unknown	489582	4871463	5.36	-0.03	C13H18N4O3	M+H	279.145	279.144	-2.72554 (ppm)	0	0	N/A	Method	True	False	Pass	Confirmed	141.28
Asparagine_1Bz	5.15	Target Compound	27_B_F_Peat3	51	Processed	T1	Unknown	81967	576234	5.15	0.00	C11H12N2O4	M+H	237.087	237.087	.49420 (ppm)	0	0	N/A	Method	True	False	Pass	Confirmed	14.02
Aspartic Acid_1Bz	5.82	Target Compound	27_B_F_Peat3	51	Processed	T1	Unknown	74569	392016	5.83	0.01	C11H11NO5	M+H	238.071	238.07	-2.50323 (ppm)	0	0	N/A	Method	True	False	Pass	Confirmed	INF
Glutamic Acid_1Bz	6.32	Target Compound	27_B_F_Peat3	51	Processed	T1	Unknown	211073	2411209	6.33	0.01	C12H13NO5	M+H	252.087	252.086	-1.67634 (ppm)	0	0	N/A	Method	True	False	Pass	Confirmed	INF
Glutamine_1Bz	5.52	Target Compound	27_B_F_Peat3	51	Processed	T1	Unknown	138182	1190663	5.51	-0.01	C12H14N2O4	M+H	251.103	251.102	-3.27898 (ppm)	0	0	N/A	Method	True	False	Pass	Confirmed	26.48
Glycine_1Bz	5.9	Target Compound	27_B_F_Peat3	51	Processed	T1	Unknown	51734	387717	5.88	-0.02	C9H9NO3	M+H	180.066	180.066	.17637 (ppm)	0	0	N/A	Manual	True	False	Pass	Confirmed	INF
Histidine_1Bz	4.65	Target Compound	27_B_F_Peat3	51	Processed	T1	Unknown	135218	1320516	4.61	-0.04	C13H13N3O3	M+H	260.103	260.103	-.36618 (ppm)	0	0	N/A	Method	True	False	Pass	Confirmed	INF
Isoleucine_1Bz	9.8	Target Compound	27_B_F_Peat3	51	Processed	T1	Unknown	503967	3221798	9.83	0.03	C13H17NO3	M+H	236.128	236.128	-1.58142 (ppm)	0	0	N/A	Method	True	False	Pass	Confirmed	21.59
Leucine_1Bz	10.1	Target Compound	27_B_F_Peat3	51	Processed	T1	Unknown	1020408	12131248	9.97	-0.13	C13H17NO3	M+H	236.128	236.128	-.61211 (ppm)	0	0	N/A	Manual	True	False	Pass	Confirmed	INF
Lysine_2Bz	9.5	Target Compound	27_B_F_Peat3	51	Processed	T1	Unknown	1106072	21197171	9.46	-0.04	C20H22N2O4	M+H	355.165	355.165	.57942 (ppm)	0	0	N/A	Method	True	False	Pass	Confirmed	INF
Ornithine_2Bz	9.15	Target Compound	27_B_F_Peat3	51	Processed	T1	Unknown	203708	2204504	9.12	-0.03	C19H20N2O4	M+H	341.15	341.15	.22923 (ppm)	0	0	N/A	Method	True	False	Pass	Confirmed	INF
Phenylalanine_1Bz	10.1	Target Compound	27_B_F_Peat3	51	Processed	T1	Unknown	518347	5549203	10.08	-0.02	C16H15NO3	M+H	270.112	270.112	-.16009 (ppm)	0	0	N/A	Method	True	False	Pass	Confirmed	INF
Proline_1Bz	7.62	Target Compound	27_B_F_Peat3	51	Processed	T1	Unknown	269512	3045412	7.62	0.00	C12H13NO3	M+H	220.097	220.097	-1.40011 (ppm)	0	0	N/A	Method	True	False	Pass	Confirmed	10.95
Serine_1Bz	5.3	Target Compound	27_B_F_Peat3	51	Processed	T1	Unknown	186338	2353184	5.26	-0.04	C10H11NO4	M+H	210.076	210.076	-.28900 (ppm)	0	0	N/A	Manual	True	False	Pass	Confirmed	INF
Threonine_1Bz	6.35	Target Compound	27_B_F_Peat3	51	Processed	T1	Unknown	290085	2706279	6.26	-0.09	C11H13NO4	M+H	224.092	224.092	-.79104 (ppm)	0	0	N/A	Manual	True	False	Pass	Confirmed	INF
Tryptophane_1Bz	10.14	Target Compound	27_B_F_Peat3	51	Processed	T1	Unknown	48995	489892	10.15	0.01	C18H16N2O3	M+H	309.123	309.124	1.12661 (ppm)	0	0	N/A	Method	True	False	Pass	Confirmed	INF
Tyrosine_2Bz	12.29	Target Compound	27_B_F_Peat3	51	Processed	T1	Unknown	474512	5457423	12.29	0.00	C23H19NO5	M+H	390.134	390.133	-1.00164 (ppm)	0	0	N/A	Method	True	False	Pass	Confirmed	INF
Valine_1Bz	8.8	Target Compound	27_B_F_Peat3	51	Processed	T1	Unknown	617838	6760850	8.79	-0.01	C12H15NO3	M+H	222.112	222.112	-.26338 (ppm)	0	0	N/A	Method	True	False	Pass	Confirmed	INF
Alanine_1Bz	6.85	Target Compound	28_2_B_F_Peat3	52	Processed	T1	Unknown	266380	2382635	6.84	-0.01	C10H11NO3	M+H	194.081	194.082	2.00034 (ppm)	0	0	N/A	Method	True	False	Pass	Confirmed	386.20
Arginine_1Bz	5.39	Target Compound	28_2_B_F_Peat3	52	Processed	T1	Unknown	1958369	16977951	5.31	-0.08	C13H18N4O3	M+H	279.145	279.145	-.21106 (ppm)	0	0	N/A	Method	True	False	Pass	Confirmed	402.85
Asparagine_1Bz	5.15	Target Compound	28_2_B_F_Peat3	52	Processed	T1	Unknown	118193	889417	5.16	0.01	C11H12N2O4	M+H	237.087	237.087	.88035 (ppm)	0	0	N/A	Method	True	False	Pass	Confirmed	30.04
Aspartic Acid_1Bz	5.82	Target Compound	28_2_B_F_Peat3	52	Processed	T1	Unknown	115841	641430	5.81	-0.01	C11H11NO5	M+H	238.071	238.071	-.19587 (ppm)	0	0	N/A	Method	True	False	Pass	Confirmed	INF
Glutamic Acid_1Bz	6.32	Target Compound	28_2_B_F_Peat3	52	Processed	T1	Unknown	280965	3273474	6.33	0.01	C12H13NO5	M+H	252.087	252.087	.98698 (ppm)	0	0	N/A	Manual	True	False	Pass	Confirmed	INF
Glutamine_1Bz	5.52	Target Compound	28_2_B_F_Peat3	52	Processed	T1	Unknown	277800	2393697	5.51	-0.01	C12H14N2O4	M+H	251.103	251.103	.12398 (ppm)	0	0	N/A	Method	True	False	Pass	Confirmed	32.54
Glycine_1Bz	5.9	Target Compound	28_2_B_F_Peat3	52	Processed	T1	Unknown	78603	690273	5.89	-0.01	C9H9NO3	M+H	180.066	180.066	1.36273 (ppm)	0	0	N/A	Manual	True	False	Pass	Confirmed	INF
Histidine_1Bz	4.65	Target Compound	28_2_B_F_Peat3	52	Processed	T1	Unknown	684626	5968277	4.59	-0.06	C13H13N3O3	M+H	260.103	260.103	1.98040 (ppm)	0	0	N/A	Method	True	False	Pass	Confirmed	INF
Isoleucine_1Bz	9.8	Target Compound	28_2_B_F_Peat3	52	Processed	T1	Unknown	492590	3108136	9.81	0.01	C13H17NO3	M+H	236.128	236.128	.93879 (ppm)	0	0	N/A	Manual	True	False	Pass	Confirmed	376.47
Leucine_1Bz	10.1	Target Compound	28_2_B_F_Peat3	52	Processed	T1	Unknown	2635777	28172322	10	-0.10	C13H17NO3	M+H	236.128	236.129	1.84348 (ppm)	0	0	N/A	Method	True	False	Pass	Confirmed	122.28
Lysine_2Bz	9.5	Target Compound	28_2_B_F_Peat3	52	Processed	T1	Unknown	4042377	40298202	9.47	-0.03	C20H22N2O4	M+H	355.165	355.165	.23572 (ppm)	0	0	N/A	Method	True	False	Pass	Confirmed	INF
Ornithine_2Bz	9.15	Target Compound	28_2_B_F_Peat3	52	Processed	T1	Unknown	2161368	20667134	9.14	-0.01	C19H20N2O4	M+H	341.15	341.15	2.19725 (ppm)	0	0	N/A	Method	True	False	Pass	Confirmed	INF
Phenylalanine_1Bz	10.1	Target Compound	28_2_B_F_Peat3	52	Processed	T1	Unknown	1472878	15453927	10.09	-0.01	C16H15NO3	M+H	270.112	270.113	1.64761 (ppm)	0	0	N/A	Method	True	False	Pass	Confirmed	61.84
Proline_1Bz	7.62	Target Compound	28_2_B_F_Peat3	52	Processed	T1	Unknown	635489	7112848	7.62	0.00	C12H13NO3	M+H	220.097	220.097	1.23434 (ppm)	0	0	N/A	Method	True	False	Pass	Confirmed	74.99
Serine_1Bz	5.3	Target Compound	28_2_B_F_Peat3	52	Processed	T1	Unknown	279353	2626273	5.31	0.01	C10H11NO4	M+H	210.076	210.076	.87315 (ppm)	0	0	N/A	Manual	True	False	Pass	Confirmed	INF
Threonine_1Bz	6.35	Target Compound	28_2_B_F_Peat3	52	Processed	T1	Unknown	235444	2725067	6.25	-0.10	C11H13NO4	M+H	224.092	224.092	.02606 (ppm)	0	0	N/A	Manual	True	False	Pass	Confirmed	INF
Tryptophane_1Bz	10.14	Target Compound	28_2_B_F_Peat3	52	Processed	T1	Unknown	167936	1792851	10.15	0.01	C18H16N2O3	M+H	309.123	309.124	1.52150 (ppm)	0	0	N/A	Method	True	False	Pass	Confirmed	INF
Tyrosine_2Bz	12.29	Target Compound	28_2_B_F_Peat3	52	Processed	T1	Unknown	1785218	19406275	12.29	0.00	C23H19NO5	M+H	390.134	390.134	.79750 (ppm)	0	0	N/A	Method	True	False	Pass	Confirmed	INF
Valine_1Bz	8.8	Target Compound	28_2_B_F_Peat3	52	Processed	T1	Unknown	738940	6815371	8.83	0.03	C12H15NO3	M+H	222.112	222.113	1.52278 (ppm)	0	0	N/A	Method	True	False	Pass	Confirmed	48.72
Alanine_1Bz	6.85	Target Compound	28_B_F_Peat3	53	Processed	T1	Unknown	243862	2318453	6.85	0.00	C10H11NO3	M+H	194.081	194.081	.97827 (ppm)	0	0	N/A	Manual	True	False	Pass	Confirmed	INF
Arginine_1Bz	5.39	Target Compound	28_B_F_Peat3	53	Processed	T1	Unknown	531555	4429945	5.34	-0.05	C13H18N4O3	M+H	279.145	279.145	-.53903 (ppm)	0	0	N/A	Method	True	False	Pass	Confirmed	73.51
Asparagine_1Bz	5.15	Target Compound	28_B_F_Peat3	53	Processed	T1	Unknown	80356	514429	5.12	-0.03	C11H12N2O4	M+H	237.087	237.087	1.91011 (ppm)	0	0	N/A	Method	True	False	Pass	Confirmed	15.76
Aspartic Acid_1Bz	5.82	Target Compound	28_B_F_Peat3	53	Processed	T1	Unknown	99040	737920	5.8	-0.02	C11H11NO5	M+H	238.071	238.071	.63735 (ppm)	0	0	N/A	Method	True	False	Pass	Confirmed	INF
Glutamic Acid_1Bz	6.32	Target Compound	28_B_F_Peat3	53	Processed	T1	Unknown	232932	2157903	6.33	0.01	C12H13NO5	M+H	252.087	252.087	1.65281 (ppm)	0	0	N/A	Manual	True	False	Pass	Confirmed	INF
Glutamine_1Bz	5.52	Target Compound	28_B_F_Peat3	53	Processed	T1	Unknown	118969	1071054	5.48	-0.04	C12H14N2O4	M+H	251.103	251.102	-1.69903 (ppm)	0	0	N/A	Method	True	False	Pass	Confirmed	14.87
Glycine_1Bz	5.9	Target Compound	28_B_F_Peat3	53	Processed	T1	Unknown	57747	354672	5.89	-0.01	C9H9NO3	M+H	180.066	180.066	2.04065 (ppm)	0	0	N/A	Method	True	False	Pass	Confirmed	4.24
Histidine_1Bz	4.65	Target Compound	28_B_F_Peat3	53	Processed	T1	Unknown	359465	3284205	4.6	-0.05	C13H13N3O3	M+H	260.103	260.104	2.21506 (ppm)	0	0	N/A	Method	True	False	Pass	Confirmed	INF
Isoleucine_1Bz	9.8	Target Compound	28_B_F_Peat3	53	Processed	T1	Unknown	406437	2711534	9.85	0.05	C13H17NO3	M+H	236.128	236.128	-1.06445 (ppm)	0	0	N/A	Method	True	False	Pass	Confirmed	18.81
Leucine_1Bz	10.1	Target Compound	28_B_F_Peat3	53	Processed	T1	Unknown	1143926	11529770	10	-0.10	C13H17NO3	M+H	236.128	236.128	.29258 (ppm)	0	0	N/A	Method	True	False	Pass	Confirmed	47.19
Lysine_2Bz	9.5	Target Compound	28_B_F_Peat3	53	Processed	T1	Unknown	1019098	19191001	9.48	-0.02	C20H22N2O4	M+H	355.165	355.166	.75127 (ppm)	0	0	N/A	Method	True	False	Pass	Confirmed	INF
Ornithine_2Bz	9.15	Target Compound	28_B_F_Peat3	53	Processed	T1	Unknown	984594	9576356	9.14	-0.01	C19H20N2O4	M+H	341.15	341.15	1.66052 (ppm)	0	0	N/A	Method	True	False	Pass	Confirmed	INF
Phenylalanine_1Bz	10.1	Target Compound	28_B_F_Peat3	53	Processed	T1	Unknown	626106	6737234	10.09	-0.01	C16H15NO3	M+H	270.112	270.112	.06587 (ppm)	0	0	N/A	Method	True	False	Pass	Confirmed	INF
Proline_1Bz	7.62	Target Compound	28_B_F_Peat3	53	Processed	T1	Unknown	240843	2850931	7.63	0.01	C12H13NO3	M+H	220.097	220.096	-1.60809 (ppm)	0	0	N/A	Method	True	False	Pass	Confirmed	10.86
Serine_1Bz	5.3	Target Compound	28_B_F_Peat3	53	Processed	T1	Unknown	242161	2583228	5.3	0.00	C10H11NO4	M+H	210.076	210.077	2.03530 (ppm)	0	0	N/A	Manual	True	False	Pass	Confirmed	INF
Threonine_1Bz	6.35	Target Compound	28_B_F_Peat3	53	Processed	T1	Unknown	202132	2564859	6.26	-0.09	C11H13NO4	M+H	224.092	224.092	1.25171 (ppm)	0	0	N/A	Manual	True	False	Pass	Confirmed	INF
Tryptophane_1Bz	10.14	Target Compound	28_B_F_Peat3	53	Processed	T1	Unknown	56178	555065	10.13	-0.01	C18H16N2O3	M+H	309.123	309.124	1.12661 (ppm)	0	0	N/A	Method	True	False	Pass	Confirmed	INF
Tyrosine_2Bz	12.29	Target Compound	28_B_F_Peat3	53	Processed	T1	Unknown	682381	7488556	12.29	0.00	C23H19NO5	M+H	390.134	390.134	1.42329 (ppm)	0	0	N/A	Method	True	False	Pass	Confirmed	INF
Valine_1Bz	8.8	Target Compound	28_B_F_Peat3	53	Processed	T1	Unknown	597607	5441876	8.84	0.04	C12H15NO3	M+H	222.112	222.113	.14881 (ppm)	0	0	N/A	Method	True	False	Pass	Confirmed	INF
Alanine_1Bz	6.85	Target Compound	30_2_X_B_Peat3	54	Processed	T1	Unknown	139178	1379752	6.85	0.00	C10H11NO3	M+H	194.081	194.081	.03482 (ppm)	0	0	N/A	Method	True	False	Pass	Confirmed	INF
Arginine_1Bz	5.39	Target Compound	30_2_X_B_Peat3	54	Processed	T1	Unknown	349224	3197545	5.31	-0.08	C13H18N4O3	M+H	279.145	279.144	-3.60014 (ppm)	0	0	N/A	Method	True	False	Pass	Confirmed	INF
Asparagine_1Bz	5.15	Target Compound	30_2_X_B_Peat3	54	Processed	T1	Unknown	46466	301887	5.15	0.00	C11H12N2O4	M+H	237.087	237.087	1.00907 (ppm)	0	0	N/A	Method	True	False	Pass	Confirmed	9.51
Aspartic Acid_1Bz	5.82	Target Compound	30_2_X_B_Peat3	54	Processed	T1	Unknown	45382	359009	5.88	0.06	C11H11NO5	M+H	238.071	238.071	-.32406 (ppm)	0	0	N/A	Method	True	False	Pass	Confirmed	INF
Glutamic Acid_1Bz	6.32	Target Compound	30_2_X_B_Peat3	54	Processed	T1	Unknown	52564	741383	6.34	0.02	C12H13NO5	M+H	252.087	252.087	-.34468 (ppm)	0	0	N/A	Manual	True	False	Pass	Confirmed	INF
Glutamine_1Bz	5.52	Target Compound	30_2_X_B_Peat3	54	Processed	T1	Unknown	24422	112295	5.5	-0.02	C12H14N2O4	M+H	251.103	251.102	-2.42824 (ppm)	0	0	N/A	Method	True	False	Pass	Confirmed	5.05
Glycine_1Bz	5.9	Target Compound	30_2_X_B_Peat3	54	Processed	T1	Unknown	67026	619417	5.91	0.01	C9H9NO3	M+H	180.066	180.065	-.24733 (ppm)	0	0	N/A	Manual	True	False	Pass	Confirmed	INF
Histidine_1Bz	4.65	Target Compound	30_2_X_B_Peat3	54	Processed	T1	Unknown	331713	3235747	4.59	-0.06	C13H13N3O3	M+H	260.103	260.103	-.01419 (ppm)	0	0	N/A	Method	True	False	Pass	Confirmed	INF
Isoleucine_1Bz	9.8	Target Compound	30_2_X_B_Peat3	54	Processed	T1	Unknown	165559	1116888	9.83	0.03	C13H17NO3	M+H	236.128	236.128	-.99983 (ppm)	0	0	N/A	Method	True	False	Pass	Confirmed	22.37
Leucine_1Bz	10.1	Target Compound	30_2_X_B_Peat3	54	Processed	T1	Unknown	321541	3621029	10	-0.10	C13H17NO3	M+H	236.128	236.128	-.99983 (ppm)	0	0	N/A	Method	True	False	Pass	Confirmed	43.75
Lysine_2Bz	9.5	Target Compound	30_2_X_B_Peat3	54	Processed	T1	Unknown	1066397	16330624	9.48	-0.02	C20H22N2O4	M+H	355.165	355.165	-.88130 (ppm)	0	0	N/A	Method	True	False	Pass	Confirmed	INF
Ornithine_2Bz	9.15	Target Compound	30_2_X_B_Peat3	54	Processed	T1	Unknown	2946886	30966928	9.11	-0.04	C19H20N2O4	M+H	341.15	341.15	.05032 (ppm)	0	0	N/A	Method	True	False	Pass	Confirmed	INF
Phenylalanine_1Bz	10.1	Target Compound	30_2_X_B_Peat3	54	Processed	T1	Unknown	201715	2097532	10.1	0.00	C16H15NO3	M+H	270.112	270.112	-.72499 (ppm)	0	0	N/A	Method	True	False	Pass	Confirmed	INF
Proline_1Bz	7.62	Target Compound	30_2_X_B_Peat3	54	Processed	T1	Unknown	295441	3480560	7.64	0.02	C12H13NO3	M+H	220.097	220.097	-1.12280 (ppm)	0	0	N/A	Method	True	False	Pass	Confirmed	9.21
Serine_1Bz	5.3	Target Compound	30_2_X_B_Peat3	54	Processed	T1	Unknown	326872	3105798	5.3	0.00	C10H11NO4	M+H	210.076	210.076	-1.08798 (ppm)	0	0	N/A	Manual	True	False	Pass	Confirmed	INF
Threonine_1Bz	6.35	Target Compound	30_2_X_B_Peat3	54	Processed	T1	Unknown	149030	2092438	6.28	-0.07	C11H13NO4	M+H	224.092	224.092	.16224 (ppm)	0	0	N/A	Manual	True	False	Pass	Confirmed	INF
Tryptophane_1Bz	10.14	Target Compound	30_2_X_B_Peat3	54	Processed	T1	Unknown	31612	222292	10.12	-0.02	C18H16N2O3	M+H	309.123	309.123	.23810 (ppm)	0	0	N/A	Method	True	False	Pass	Confirmed	INF
Tyrosine_2Bz	12.29	Target Compound	30_2_X_B_Peat3	54	Processed	T1	Unknown	326096	4002163	12.29	0.00	C23H19NO5	M+H	390.134	390.133	-.29762 (ppm)	0	0	N/A	Method	True	False	Pass	Confirmed	INF
Valine_1Bz	8.8	Target Compound	30_2_X_B_Peat3	54	Processed	T1	Unknown	240704	2648551	8.8	0.00	C12H15NO3	M+H	222.112	222.112	-.88167 (ppm)	0	0	N/A	Method	True	False	Pass	Confirmed	19.39
Alanine_1Bz	6.85	Target Compound	30_X_B_Peat3	55	Processed	T1	Unknown	169504	1611024	6.85	0.00	C10H11NO3	M+H	194.081	194.081	-.20104 (ppm)	0	0	N/A	Method	True	False	Pass	Confirmed	INF
Arginine_1Bz	5.39	Target Compound	30_X_B_Peat3	55	Processed	T1	Unknown	258795	2576966	5.34	-0.05	C13H18N4O3	M+H	279.145	279.145	-.97633 (ppm)	0	0	N/A	Method	True	False	Pass	Confirmed	64.45
Asparagine_1Bz	5.15	Target Compound	30_X_B_Peat3	55	Processed	T1	Unknown	58488	347297	5.14	-0.01	C11H12N2O4	M+H	237.087	237.087	1.00907 (ppm)	0	0	N/A	Method	True	False	Pass	Confirmed	INF
Aspartic Acid_1Bz	5.82	Target Compound	30_X_B_Peat3	55	Processed	T1	Unknown	N/F	N/F	N/F	N/F	C11H11NO5	N/A	238.071	N/F	N/F	N/F	0	N/A	Manual	True	False	Fail	NotFound	N/A
Glutamic Acid_1Bz	6.32	Target Compound	30_X_B_Peat3	55	Processed	T1	Unknown	65285	782976	6.29	-0.03	C12H13NO5	M+H	252.087	252.086	-.82892 (ppm)	0	0	N/A	Manual	True	False	Pass	Confirmed	INF
Glutamine_1Bz	5.52	Target Compound	30_X_B_Peat3	55	Processed	T1	Unknown	81875	599151	5.46	-0.06	C12H14N2O4	M+H	251.103	251.102	-2.73207 (ppm)	0	0	N/A	Method	True	False	Pass	Confirmed	15.24
Glycine_1Bz	5.9	Target Compound	30_X_B_Peat3	55	Processed	T1	Unknown	32579	306953	5.93	0.03	C9H9NO3	M+H	180.066	180.065	-.41681 (ppm)	0	0	N/A	Manual	True	False	Pass	Confirmed	INF
Histidine_1Bz	4.65	Target Compound	30_X_B_Peat3	55	Processed	T1	Unknown	82675	762819	4.6	-0.05	C13H13N3O3	M+H	260.103	260.103	-.48351 (ppm)	0	0	N/A	Method	True	False	Pass	Confirmed	INF
Isoleucine_1Bz	9.8	Target Compound	30_X_B_Peat3	55	Processed	T1	Unknown	193981	1232165	9.82	0.02	C13H17NO3	M+H	236.128	236.128	-2.48611 (ppm)	0	0	N/A	Method	True	False	Pass	Confirmed	22.96
Leucine_1Bz	10.1	Target Compound	30_X_B_Peat3	55	Processed	T1	Unknown	534144	5965747	9.99	-0.11	C13H17NO3	M+H	236.128	236.128	-.61211 (ppm)	0	0	N/A	Manual	True	False	Pass	Confirmed	INF
Lysine_2Bz	9.5	Target Compound	30_X_B_Peat3	55	Processed	T1	Unknown	687482	15120482	9.63	0.13	C20H22N2O4	M+H	355.165	355.168	8.22675 (ppm)	0	0	N/A	Method	True	False	Pass	Confirmed	INF
Ornithine_2Bz	9.15	Target Compound	30_X_B_Peat3	55	Processed	T1	Unknown	233213	2410114	9.12	-0.03	C19H20N2O4	M+H	341.15	341.149	-.30750 (ppm)	0	0	N/A	Method	True	False	Pass	Confirmed	INF
Phenylalanine_1Bz	10.1	Target Compound	30_X_B_Peat3	55	Processed	T1	Unknown	287785	3097358	10.09	-0.01	C16H15NO3	M+H	270.112	270.113	.29183 (ppm)	0	0	N/A	Method	True	False	Pass	Confirmed	INF
Proline_1Bz	7.62	Target Compound	30_X_B_Peat3	55	Processed	T1	Unknown	169843	1943959	7.64	0.02	C12H13NO3	M+H	220.097	220.097	-.63750 (ppm)	0	0	N/A	Method	True	False	Pass	Confirmed	14.34
Serine_1Bz	5.3	Target Compound	30_X_B_Peat3	55	Processed	T1	Unknown	105210	1897459	5.29	-0.01	C10H11NO4	M+H	210.076	210.076	-1.59643 (ppm)	0	0	N/A	Manual	True	False	Pass	Confirmed	INF
Threonine_1Bz	6.35	Target Compound	30_X_B_Peat3	55	Processed	T1	Unknown	135005	1899438	6.28	-0.07	C11H13NO4	M+H	224.092	224.091	-1.19959 (ppm)	0	0	N/A	Manual	True	False	Pass	Confirmed	INF
Tryptophane_1Bz	10.14	Target Compound	30_X_B_Peat3	55	Processed	T1	Unknown	34614	321798	10.16	0.02	C18H16N2O3	M+H	309.123	309.124	.92916 (ppm)	0	0	N/A	Method	True	False	Pass	Confirmed	INF
Tyrosine_2Bz	12.29	Target Compound	30_X_B_Peat3	55	Processed	T1	Unknown	393416	4659782	12.29	0.00	C23H19NO5	M+H	390.134	390.134	-.14118 (ppm)	0	0	N/A	Method	True	False	Pass	Confirmed	INF
Valine_1Bz	8.8	Target Compound	30_X_B_Peat3	55	Processed	T1	Unknown	276793	3421694	8.78	-0.02	C12H15NO3	M+H	222.112	222.112	-.88167 (ppm)	0	0	N/A	Method	True	False	Pass	Confirmed	INF
Alanine_1Bz	6.85	Target Compound	31_2_X_F_Peat3	56	Processed	T1	Unknown	275663	2696098	6.88	0.03	C10H11NO3	M+H	194.081	194.081	.89965 (ppm)	0	0	N/A	Method	True	False	Pass	Confirmed	51.66
Arginine_1Bz	5.39	Target Compound	31_2_X_F_Peat3	56	Processed	T1	Unknown	902819	8547568	5.34	-0.05	C13H18N4O3	M+H	279.145	279.145	-.86701 (ppm)	0	0	N/A	Method	True	False	Pass	Confirmed	264.25
Asparagine_1Bz	5.15	Target Compound	31_2_X_F_Peat3	56	Processed	T1	Unknown	148317	1082002	5.12	-0.03	C11H12N2O4	M+H	237.087	237.087	.62292 (ppm)	0	0	N/A	Method	True	False	Pass	Confirmed	32.44
Aspartic Acid_1Bz	5.82	Target Compound	31_2_X_F_Peat3	56	Processed	T1	Unknown	118877	964050	5.8	-0.02	C11H11NO5	M+H	238.071	238.071	.82963 (ppm)	0	0	N/A	Method	True	False	Pass	Confirmed	INF
Glutamic Acid_1Bz	6.32	Target Compound	31_2_X_F_Peat3	56	Processed	T1	Unknown	431449	3956023	6.32	0.00	C12H13NO5	M+H	252.087	252.087	.98698 (ppm)	0	0	N/A	Method	True	False	Pass	Confirmed	INF
Glutamine_1Bz	5.52	Target Compound	31_2_X_F_Peat3	56	Processed	T1	Unknown	187904	1458985	5.49	-0.03	C12H14N2O4	M+H	251.103	251.102	-.54445 (ppm)	0	0	N/A	Method	True	False	Pass	Confirmed	22.62
Glycine_1Bz	5.9	Target Compound	31_2_X_F_Peat3	56	Processed	T1	Unknown	133296	980009	5.89	-0.01	C9H9NO3	M+H	180.066	180.066	1.10851 (ppm)	0	0	N/A	Manual	True	False	Pass	Confirmed	INF
Histidine_1Bz	4.65	Target Compound	31_2_X_F_Peat3	56	Processed	T1	Unknown	528770	4716458	4.6	-0.05	C13H13N3O3	M+H	260.103	260.103	1.27643 (ppm)	0	0	N/A	Method	True	False	Pass	Confirmed	INF
Isoleucine_1Bz	9.8	Target Compound	31_2_X_F_Peat3	56	Processed	T1	Unknown	533800	3384877	9.83	0.03	C13H17NO3	M+H	236.128	236.128	-.03052 (ppm)	0	0	N/A	Method	True	False	Pass	Confirmed	17.74
Leucine_1Bz	10.1	Target Compound	31_2_X_F_Peat3	56	Processed	T1	Unknown	1545578	16621126	10	-0.10	C13H17NO3	M+H	236.128	236.128	.87417 (ppm)	0	0	N/A	Method	True	False	Pass	Confirmed	53.01
Lysine_2Bz	9.5	Target Compound	31_2_X_F_Peat3	56	Processed	T1	Unknown	1691907	24840174	9.47	-0.03	C20H22N2O4	M+H	355.165	355.166	.83720 (ppm)	0	0	N/A	Method	True	False	Pass	Confirmed	INF
Ornithine_2Bz	9.15	Target Compound	31_2_X_F_Peat3	56	Processed	T1	Unknown	1416888	15201253	9.09	-0.06	C19H20N2O4	M+H	341.15	341.15	1.74997 (ppm)	0	0	N/A	Method	True	False	Pass	Confirmed	INF
Phenylalanine_1Bz	10.1	Target Compound	31_2_X_F_Peat3	56	Processed	T1	Unknown	797428	8631028	10.08	-0.02	C16H15NO3	M+H	270.112	270.113	1.42164 (ppm)	0	0	N/A	Method	True	False	Pass	Confirmed	INF
Proline_1Bz	7.62	Target Compound	31_2_X_F_Peat3	56	Processed	T1	Unknown	808432	8652261	7.62	0.00	C12H13NO3	M+H	220.097	220.097	-.42952 (ppm)	0	0	N/A	Method	True	False	Pass	Confirmed	33.66
Serine_1Bz	5.3	Target Compound	31_2_X_F_Peat3	56	Processed	T1	Unknown	341520	3583010	5.28	-0.02	C10H11NO4	M+H	210.076	210.076	1.59949 (ppm)	0	0	N/A	Manual	True	False	Pass	Confirmed	INF
Threonine_1Bz	6.35	Target Compound	31_2_X_F_Peat3	56	Processed	T1	Unknown	320512	3440591	6.29	-0.06	C11H13NO4	M+H	224.092	224.092	.29843 (ppm)	0	0	N/A	Manual	True	False	Pass	Confirmed	INF
Tryptophane_1Bz	10.14	Target Compound	31_2_X_F_Peat3	56	Processed	T1	Unknown	109659	1111494	10.13	-0.01	C18H16N2O3	M+H	309.123	309.124	1.42278 (ppm)	0	0	N/A	Method	True	False	Pass	Confirmed	INF
Tyrosine_2Bz	12.29	Target Compound	31_2_X_F_Peat3	56	Processed	T1	Unknown	1242414	13547125	12.29	0.00	C23H19NO5	M+H	390.134	390.134	1.18862 (ppm)	0	0	N/A	Method	True	False	Pass	Confirmed	INF
Valine_1Bz	8.8	Target Compound	31_2_X_F_Peat3	56	Processed	T1	Unknown	792273	7912816	8.82	0.02	C12H15NO3	M+H	222.112	222.113	1.66017 (ppm)	0	0	N/A	Method	True	False	Pass	Confirmed	51.77
Alanine_1Bz	6.85	Target Compound	31_X_F_Peat3	57	Processed	T1	Unknown	476787	4240571	6.85	0.00	C10H11NO3	M+H	194.081	194.082	2.00034 (ppm)	0	0	N/A	Method	True	False	Pass	Confirmed	617.15
Arginine_1Bz	5.39	Target Compound	31_X_F_Peat3	57	Processed	T1	Unknown	2452429	19853529	5.35	-0.04	C13H18N4O3	M+H	279.145	279.145	.55422 (ppm)	0	0	N/A	Method	True	False	Pass	Confirmed	440.77
Asparagine_1Bz	5.15	Target Compound	31_X_F_Peat3	57	Processed	T1	Unknown	151245	1071656	5.14	-0.01	C11H12N2O4	M+H	237.087	237.087	1.00907 (ppm)	0	0	N/A	Method	True	False	Pass	Confirmed	24.60
Aspartic Acid_1Bz	5.82	Target Compound	31_X_F_Peat3	57	Processed	T1	Unknown	122800	1189666	5.79	-0.03	C11H11NO5	M+H	238.071	238.071	.25278 (ppm)	0	0	N/A	Method	True	False	Pass	Confirmed	INF
Glutamic Acid_1Bz	6.32	Target Compound	31_X_F_Peat3	57	Processed	T1	Unknown	384912	3246096	6.3	-0.02	C12H13NO5	M+H	252.087	252.087	.80539 (ppm)	0	0	N/A	Manual	True	False	Pass	Confirmed	INF
Glutamine_1Bz	5.52	Target Compound	31_X_F_Peat3	57	Processed	T1	Unknown	198024	2011148	5.54	0.02	C12H14N2O4	M+H	251.103	251.103	.00245 (ppm)	0	0	N/A	Method	True	False	Pass	Confirmed	25.35
Glycine_1Bz	5.9	Target Compound	31_X_F_Peat3	57	Processed	T1	Unknown	110394	892723	5.89	-0.01	C9H9NO3	M+H	180.066	180.066	1.10851 (ppm)	0	0	N/A	Manual	True	False	Pass	Confirmed	INF
Histidine_1Bz	4.65	Target Compound	31_X_F_Peat3	57	Processed	T1	Unknown	431791	4186000	4.62	-0.03	C13H13N3O3	M+H	260.103	260.103	1.74574 (ppm)	0	0	N/A	Method	True	False	Pass	Confirmed	INF
Isoleucine_1Bz	9.8	Target Compound	31_X_F_Peat3	57	Processed	T1	Unknown	884798	5838443	9.84	0.04	C13H17NO3	M+H	236.128	236.128	.35720 (ppm)	0	0	N/A	Method	True	False	Pass	Confirmed	31.63
Leucine_1Bz	10.1	Target Compound	31_X_F_Peat3	57	Processed	T1	Unknown	2528618	27431067	10	-0.10	C13H17NO3	M+H	236.128	236.128	1.26189 (ppm)	0	0	N/A	Method	True	False	Pass	Confirmed	108.82
Lysine_2Bz	9.5	Target Compound	31_X_F_Peat3	57	Processed	T1	Unknown	2283296	37613419	9.48	-0.02	C20H22N2O4	M+H	355.165	355.165	.06387 (ppm)	0	0	N/A	Method	True	False	Pass	Confirmed	INF
Ornithine_2Bz	9.15	Target Compound	31_X_F_Peat3	57	Processed	T1	Unknown	1588518	15996093	9.12	-0.03	C19H20N2O4	M+H	341.15	341.15	1.74997 (ppm)	0	0	N/A	Method	True	False	Pass	Confirmed	INF
Phenylalanine_1Bz	10.1	Target Compound	31_X_F_Peat3	57	Processed	T1	Unknown	1309682	13331333	10.09	-0.01	C16H15NO3	M+H	270.112	270.113	1.42164 (ppm)	0	0	N/A	Method	True	False	Pass	Confirmed	INF
Proline_1Bz	7.62	Target Compound	31_X_F_Peat3	57	Processed	T1	Unknown	335332	3974788	7.67	0.05	C12H13NO3	M+H	220.097	220.097	.67972 (ppm)	0	0	N/A	Method	True	False	Pass	Confirmed	22.28
Serine_1Bz	5.3	Target Compound	31_X_F_Peat3	57	Processed	T1	Unknown	443847	4808530	5.27	-0.03	C10H11NO4	M+H	210.076	210.076	.87315 (ppm)	0	0	N/A	Manual	True	False	Pass	Confirmed	INF
Threonine_1Bz	6.35	Target Compound	31_X_F_Peat3	57	Processed	T1	Unknown	593669	4850082	6.29	-0.06	C11H13NO4	M+H	224.092	224.092	.84316 (ppm)	0	0	N/A	Manual	True	False	Pass	Confirmed	INF
Tryptophane_1Bz	10.14	Target Compound	31_X_F_Peat3	57	Processed	T1	Unknown	158077	1627967	10.15	0.01	C18H16N2O3	M+H	309.123	309.124	.83044 (ppm)	0	0	N/A	Method	True	False	Pass	Confirmed	INF
Tyrosine_2Bz	12.29	Target Compound	31_X_F_Peat3	57	Processed	T1	Unknown	1799389	19538198	12.29	0.00	C23H19NO5	M+H	390.134	390.134	1.57974 (ppm)	0	0	N/A	Method	True	False	Pass	Confirmed	INF
Valine_1Bz	8.8	Target Compound	31_X_F_Peat3	57	Processed	T1	Unknown	1525123	14745736	8.82	0.02	C12H15NO3	M+H	222.112	222.113	1.38538 (ppm)	0	0	N/A	Method	True	False	Pass	Confirmed	INF
Alanine_1Bz	6.85	Target Compound	32_2_X_F_Peat3	58	Processed	T1	Unknown	399701	4054439	6.85	0.00	C10H11NO3	M+H	194.081	194.081	-.12242 (ppm)	0	0	N/A	Manual	True	False	Pass	Confirmed	INF
Arginine_1Bz	5.39	Target Compound	32_2_X_F_Peat3	58	Processed	T1	Unknown	687555	5650732	5.34	-0.05	C13H18N4O3	M+H	279.145	279.145	-1.96026 (ppm)	0	0	N/A	Method	True	False	Pass	Confirmed	INF
Asparagine_1Bz	5.15	Target Compound	32_2_X_F_Peat3	58	Processed	T1	Unknown	99049	811476	5.16	0.01	C11H12N2O4	M+H	237.087	237.087	.81600 (ppm)	0	0	N/A	Method	True	False	Pass	Confirmed	19.16
Aspartic Acid_1Bz	5.82	Target Compound	32_2_X_F_Peat3	58	Processed	T1	Unknown	139120	1098270	5.81	-0.01	C11H11NO5	M+H	238.071	238.071	-1.22136 (ppm)	0	0	N/A	Method	True	False	Pass	Confirmed	INF
Glutamic Acid_1Bz	6.32	Target Compound	32_2_X_F_Peat3	58	Processed	T1	Unknown	340331	3252347	6.34	0.02	C12H13NO5	M+H	252.087	252.086	-.94998 (ppm)	0	0	N/A	Manual	True	False	Pass	Confirmed	INF
Glutamine_1Bz	5.52	Target Compound	32_2_X_F_Peat3	58	Processed	T1	Unknown	132037	1084997	5.46	-0.06	C12H14N2O4	M+H	251.103	251.102	-1.69903 (ppm)	0	0	N/A	Method	True	False	Pass	Confirmed	27.17
Glycine_1Bz	5.9	Target Compound	32_2_X_F_Peat3	58	Processed	T1	Unknown	128747	986942	5.89	-0.01	C9H9NO3	M+H	180.066	180.066	1.02377 (ppm)	0	0	N/A	Method	True	False	Pass	Confirmed	10.91
Histidine_1Bz	4.65	Target Compound	32_2_X_F_Peat3	58	Processed	T1	Unknown	421468	3712821	4.59	-0.06	C13H13N3O3	M+H	260.103	260.103	.10314 (ppm)	0	0	N/A	Method	True	False	Pass	Confirmed	INF
Isoleucine_1Bz	9.8	Target Compound	32_2_X_F_Peat3	58	Processed	T1	Unknown	382012	2096870	9.82	0.02	C13H17NO3	M+H	236.128	236.128	-1.38756 (ppm)	0	0	N/A	Method	True	False	Pass	Confirmed	16.11
Leucine_1Bz	10.1	Target Compound	32_2_X_F_Peat3	58	Processed	T1	Unknown	1154116	12262503	10.01	-0.09	C13H17NO3	M+H	236.128	236.128	-.61211 (ppm)	0	0	N/A	Manual	True	False	Pass	Confirmed	INF
Lysine_2Bz	9.5	Target Compound	32_2_X_F_Peat3	58	Processed	T1	Unknown	1211796	15752577	9.45	-0.05	C20H22N2O4	M+H	355.165	355.165	-.88130 (ppm)	0	0	N/A	Method	True	False	Pass	Confirmed	INF
Ornithine_2Bz	9.15	Target Compound	32_2_X_F_Peat3	58	Processed	T1	Unknown	1750589	15919575	9.12	-0.03	C19H20N2O4	M+H	341.15	341.15	.22923 (ppm)	0	0	N/A	Method	True	False	Pass	Confirmed	INF
Phenylalanine_1Bz	10.1	Target Compound	32_2_X_F_Peat3	58	Processed	T1	Unknown	567373	5600825	10.09	-0.01	C16H15NO3	M+H	270.112	270.112	-.83798 (ppm)	0	0	N/A	Method	True	False	Pass	Confirmed	INF
Proline_1Bz	7.62	Target Compound	32_2_X_F_Peat3	58	Processed	T1	Unknown	1132934	12249751	7.62	0.00	C12H13NO3	M+H	220.097	220.097	-.29087 (ppm)	0	0	N/A	Method	True	False	Pass	Confirmed	44.73
Serine_1Bz	5.3	Target Compound	32_2_X_F_Peat3	58	Processed	T1	Unknown	300092	2827532	5.34	0.04	C10H11NO4	M+H	210.076	210.076	-.50691 (ppm)	0	0	N/A	Manual	True	False	Pass	Confirmed	INF
Threonine_1Bz	6.35	Target Compound	32_2_X_F_Peat3	58	Processed	T1	Unknown	237295	2685389	6.28	-0.07	C11H13NO4	M+H	224.092	224.091	-1.67623 (ppm)	0	0	N/A	Manual	True	False	Pass	Confirmed	INF
Tryptophane_1Bz	10.14	Target Compound	32_2_X_F_Peat3	58	Processed	T1	Unknown	63850	625224	10.13	-0.01	C18H16N2O3	M+H	309.123	309.123	.04066 (ppm)	0	0	N/A	Method	True	False	Pass	Confirmed	INF
Tyrosine_2Bz	12.29	Target Compound	32_2_X_F_Peat3	58	Processed	T1	Unknown	733678	8770086	12.29	0.00	C23H19NO5	M+H	390.134	390.133	-1.00164 (ppm)	0	0	N/A	Method	True	False	Pass	Confirmed	INF
Valine_1Bz	8.8	Target Compound	32_2_X_F_Peat3	58	Processed	T1	Unknown	627775	6314037	8.83	0.03	C12H15NO3	M+H	222.112	222.112	.08011 (ppm)	0	0	N/A	Method	True	False	Pass	Confirmed	62.10
Alanine_1Bz	6.85	Target Compound	32_X_F_Peat3	59	Processed	T1	Unknown	669056	6565203	6.85	0.00	C10H11NO3	M+H	194.081	194.081	.27068 (ppm)	0	0	N/A	Method	True	False	Pass	Confirmed	INF
Arginine_1Bz	5.39	Target Compound	32_X_F_Peat3	59	Processed	T1	Unknown	2162021	18837614	5.33	-0.06	C13H18N4O3	M+H	279.145	279.144	-2.39756 (ppm)	0	0	N/A	Method	True	False	Pass	Confirmed	INF
Asparagine_1Bz	5.15	Target Compound	32_X_F_Peat3	59	Processed	T1	Unknown	159783	1213141	5.16	0.01	C11H12N2O4	M+H	237.087	237.087	.17240 (ppm)	0	0	N/A	Method	True	False	Pass	Confirmed	37.72
Aspartic Acid_1Bz	5.82	Target Compound	32_X_F_Peat3	59	Processed	T1	Unknown	101135	770255	5.78	-0.04	C11H11NO5	M+H	238.071	N/A	N/A	0	0	N/A	Method	True	False	Pass	Confirmed	INF
Glutamic Acid_1Bz	6.32	Target Compound	32_X_F_Peat3	59	Processed	T1	Unknown	349652	3586506	6.31	-0.01	C12H13NO5	M+H	252.087	252.087	-.46574 (ppm)	0	0	N/A	Manual	True	False	Pass	Confirmed	INF
Glutamine_1Bz	5.52	Target Compound	32_X_F_Peat3	59	Processed	T1	Unknown	301078	2289349	5.5	-0.02	C12H14N2O4	M+H	251.103	251.102	-1.57750 (ppm)	0	0	N/A	Method	True	False	Pass	Confirmed	49.84
Glycine_1Bz	5.9	Target Compound	32_X_F_Peat3	59	Processed	T1	Unknown	90854	718075	5.9	0.00	C9H9NO3	M+H	180.066	180.065	-.24733 (ppm)	0	0	N/A	Manual	True	False	Pass	Confirmed	INF
Histidine_1Bz	4.65	Target Compound	32_X_F_Peat3	59	Processed	T1	Unknown	365826	3573903	4.58	-0.07	C13H13N3O3	M+H	260.103	260.103	.10314 (ppm)	0	0	N/A	Method	True	False	Pass	Confirmed	INF
Isoleucine_1Bz	9.8	Target Compound	32_X_F_Peat3	59	Processed	T1	Unknown	732897	5355337	9.86	0.06	C13H17NO3	M+H	236.128	236.128	-1.32294 (ppm)	0	0	N/A	Method	True	False	Pass	Confirmed	31.30
Leucine_1Bz	10.1	Target Compound	32_X_F_Peat3	59	Processed	T1	Unknown	2359291	24687560	10	-0.10	C13H17NO3	M+H	236.128	236.128	-.41825 (ppm)	0	0	N/A	Method	True	False	Pass	Confirmed	273.01
Lysine_2Bz	9.5	Target Compound	32_X_F_Peat3	59	Processed	T1	Unknown	2260637	27827947	9.46	-0.04	C20H22N2O4	M+H	355.165	355.165	-1.13908 (ppm)	0	0	N/A	Method	True	False	Pass	Confirmed	INF
Ornithine_2Bz	9.15	Target Compound	32_X_F_Peat3	59	Processed	T1	Unknown	658402	6388319	9.1	-0.05	C19H20N2O4	M+H	341.15	341.15	-.12859 (ppm)	0	0	N/A	Method	True	False	Pass	Confirmed	INF
Phenylalanine_1Bz	10.1	Target Compound	32_X_F_Peat3	59	Processed	T1	Unknown	1138701	11572286	10.08	-0.02	C16H15NO3	M+H	270.112	270.112	-.61201 (ppm)	0	0	N/A	Method	True	False	Pass	Confirmed	INF
Proline_1Bz	7.62	Target Compound	32_X_F_Peat3	59	Processed	T1	Unknown	484144	5635656	7.61	-0.01	C12H13NO3	M+H	220.097	220.097	-1.33078 (ppm)	0	0	N/A	Method	True	False	Pass	Confirmed	22.55
Serine_1Bz	5.3	Target Compound	32_X_F_Peat3	59	Processed	T1	Unknown	357370	3895996	5.28	-0.02	C10H11NO4	M+H	210.076	210.076	.58261 (ppm)	0	0	N/A	Manual	True	False	Pass	Confirmed	INF
Threonine_1Bz	6.35	Target Compound	32_X_F_Peat3	59	Processed	T1	Unknown	472181	5334150	6.26	-0.09	C11H13NO4	M+H	224.092	224.092	-.24631 (ppm)	0	0	N/A	Manual	True	False	Pass	Confirmed	INF
Tryptophane_1Bz	10.14	Target Compound	32_X_F_Peat3	59	Processed	T1	Unknown	116537	1142883	10.15	0.01	C18H16N2O3	M+H	309.123	309.123	-.74913 (ppm)	0	0	N/A	Method	True	False	Pass	Confirmed	INF
Tyrosine_2Bz	12.29	Target Compound	32_X_F_Peat3	59	Processed	T1	Unknown	1318436	14416568	12.3	0.01	C23H19NO5	M+H	390.134	390.133	-.61052 (ppm)	0	0	N/A	Method	True	False	Pass	Confirmed	INF
Valine_1Bz	8.8	Target Compound	32_X_F_Peat3	59	Processed	T1	Unknown	1175972	11823602	8.79	-0.01	C12H15NO3	M+H	222.112	222.112	-.95037 (ppm)	0	0	N/A	Method	True	False	Pass	Confirmed	70.97
Alanine_1Bz	6.85	Target Compound	33_2_X_BF_Peat3	60	Processed	T1	Unknown	197496	1765584	6.85	0.00	C10H11NO3	M+H	194.081	194.082	2.55068 (ppm)	0	0	N/A	Method	True	False	Pass	Confirmed	44.51
Arginine_1Bz	5.39	Target Compound	33_2_X_BF_Peat3	60	Processed	T1	Unknown	635978	6023157	5.35	-0.04	C13H18N4O3	M+H	279.145	279.145	.33557 (ppm)	0	0	N/A	Method	True	False	Pass	Confirmed	191.31
Asparagine_1Bz	5.15	Target Compound	33_2_X_BF_Peat3	60	Processed	T1	Unknown	69307	484601	5.15	0.00	C11H12N2O4	M+H	237.087	237.087	1.78139 (ppm)	0	0	N/A	Method	True	False	Pass	Confirmed	27.26
Aspartic Acid_1Bz	5.82	Target Compound	33_2_X_BF_Peat3	60	Processed	T1	Unknown	118324	890833	5.81	-0.01	C11H11NO5	M+H	238.071	238.072	2.88062 (ppm)	0	0	N/A	Method	True	False	Pass	Confirmed	INF
Glutamic Acid_1Bz	6.32	Target Compound	33_2_X_BF_Peat3	60	Processed	T1	Unknown	108721	1186642	6.32	0.00	C12H13NO5	M+H	252.087	252.087	.56327 (ppm)	0	0	N/A	Manual	True	False	Pass	Confirmed	INF
Glutamine_1Bz	5.52	Target Compound	33_2_X_BF_Peat3	60	Processed	T1	Unknown	46918	313194	5.49	-0.03	C12H14N2O4	M+H	251.103	251.102	-2.97514 (ppm)	0	0	N/A	Method	True	False	Pass	Confirmed	7.27
Glycine_1Bz	5.9	Target Compound	33_2_X_BF_Peat3	60	Processed	T1	Unknown	107504	908484	5.88	-0.02	C9H9NO3	M+H	180.066	180.066	1.19325 (ppm)	0	0	N/A	Manual	True	False	Pass	Confirmed	INF
Histidine_1Bz	4.65	Target Compound	33_2_X_BF_Peat3	60	Processed	T1	Unknown	854631	7265539	4.61	-0.04	C13H13N3O3	M+H	260.103	260.104	2.09773 (ppm)	0	0	N/A	Method	True	False	Pass	Confirmed	INF
Isoleucine_1Bz	9.8	Target Compound	33_2_X_BF_Peat3	60	Processed	T1	Unknown	357981	2354509	9.83	0.03	C13H17NO3	M+H	236.128	236.128	.87417 (ppm)	0	0	N/A	Method	True	False	Pass	Confirmed	38.51
Leucine_1Bz	10.1	Target Compound	33_2_X_BF_Peat3	60	Processed	T1	Unknown	703068	8079674	10	-0.10	C13H17NO3	M+H	236.128	236.128	1.45576 (ppm)	0	0	N/A	Method	True	False	Pass	Confirmed	78.26
Lysine_2Bz	9.5	Target Compound	33_2_X_BF_Peat3	60	Processed	T1	Unknown	2107040	27947702	9.47	-0.03	C20H22N2O4	M+H	355.165	355.166	1.00905 (ppm)	0	0	N/A	Method	True	False	Pass	Confirmed	INF
Ornithine_2Bz	9.15	Target Compound	33_2_X_BF_Peat3	60	Processed	T1	Unknown	6457886	65613299	9.12	-0.03	C19H20N2O4	M+H	341.15	341.15	1.74997 (ppm)	0	0	N/A	Method	True	False	Pass	Confirmed	INF
Phenylalanine_1Bz	10.1	Target Compound	33_2_X_BF_Peat3	60	Processed	T1	Unknown	485840	4864624	10.09	-0.01	C16H15NO3	M+H	270.112	270.113	1.53463 (ppm)	0	0	N/A	Method	True	False	Pass	Confirmed	INF
Proline_1Bz	7.62	Target Compound	33_2_X_BF_Peat3	60	Processed	T1	Unknown	363700	3720819	7.61	-0.01	C12H13NO3	M+H	220.097	220.097	.19443 (ppm)	0	0	N/A	Method	True	False	Pass	Confirmed	14.31
Serine_1Bz	5.3	Target Compound	33_2_X_BF_Peat3	60	Processed	T1	Unknown	411260	4528314	5.27	-0.03	C10H11NO4	M+H	210.076	210.076	.65525 (ppm)	0	0	N/A	Manual	True	False	Pass	Confirmed	INF
Threonine_1Bz	6.35	Target Compound	33_2_X_BF_Peat3	60	Processed	T1	Unknown	232761	2493046	6.26	-0.09	C11H13NO4	M+H	224.092	224.092	1.38789 (ppm)	0	0	N/A	Manual	True	False	Pass	Confirmed	INF
Tryptophane_1Bz	10.14	Target Compound	33_2_X_BF_Peat3	60	Processed	T1	Unknown	60613	557611	10.14	0.00	C18H16N2O3	M+H	309.123	309.124	2.21256 (ppm)	0	0	N/A	Method	True	False	Pass	Confirmed	INF
Tyrosine_2Bz	12.29	Target Compound	33_2_X_BF_Peat3	60	Processed	T1	Unknown	773954	8640309	12.3	0.01	C23H19NO5	M+H	390.134	390.134	1.26684 (ppm)	0	0	N/A	Method	True	False	Pass	Confirmed	INF
Valine_1Bz	8.8	Target Compound	33_2_X_BF_Peat3	60	Processed	T1	Unknown	448610	4683414	8.79	-0.01	C12H15NO3	M+H	222.112	222.113	1.17928 (ppm)	0	0	N/A	Method	True	False	Pass	Confirmed	21.84
Alanine_1Bz	6.85	Target Compound	33_X_BF_Peat3	61	Processed	T1	Unknown	166362	1443506	6.84	-0.01	C10H11NO3	M+H	194.081	194.081	1.44999 (ppm)	0	0	N/A	Method	True	False	Pass	Confirmed	137.64
Arginine_1Bz	5.39	Target Compound	33_X_BF_Peat3	61	Processed	T1	Unknown	411187	3801872	5.33	-0.06	C13H18N4O3	M+H	279.145	279.144	-2.72554 (ppm)	0	0	N/A	Method	True	False	Pass	Confirmed	85.41
Asparagine_1Bz	5.15	Target Compound	33_X_BF_Peat3	61	Processed	T1	Unknown	68722	416186	5.14	-0.01	C11H12N2O4	M+H	237.087	237.087	1.97447 (ppm)	0	0	N/A	Method	True	False	Pass	Confirmed	19.84
Aspartic Acid_1Bz	5.82	Target Compound	33_X_BF_Peat3	61	Processed	T1	Unknown	39025	211409	5.81	-0.01	C11H11NO5	M+H	238.071	238.071	-.96499 (ppm)	0	0	N/A	Method	True	False	Pass	Confirmed	INF
Glutamic Acid_1Bz	6.32	Target Compound	33_X_BF_Peat3	61	Processed	T1	Unknown	100119	1070182	6.35	0.03	C12H13NO5	M+H	252.087	252.087	-.16309 (ppm)	0	0	N/A	Manual	True	False	Pass	Confirmed	INF
Glutamine_1Bz	5.52	Target Compound	33_X_BF_Peat3	61	Processed	T1	Unknown	133919	873121	5.48	-0.04	C12H14N2O4	M+H	251.103	251.102	-1.21289 (ppm)	0	0	N/A	Method	True	False	Pass	Confirmed	23.92
Glycine_1Bz	5.9	Target Compound	33_X_BF_Peat3	61	Processed	T1	Unknown	34864	250660	5.92	0.02	C9H9NO3	M+H	180.066	180.065	-.50155 (ppm)	0	0	N/A	Manual	True	False	Pass	Confirmed	INF
Histidine_1Bz	4.65	Target Compound	33_X_BF_Peat3	61	Processed	T1	Unknown	143112	1345504	4.61	-0.04	C13H13N3O3	M+H	260.103	260.103	1.51108 (ppm)	0	0	N/A	Method	True	False	Pass	Confirmed	INF
Isoleucine_1Bz	9.8	Target Compound	33_X_BF_Peat3	61	Processed	T1	Unknown	441739	3020309	9.83	0.03	C13H17NO3	M+H	236.128	236.128	.93879 (ppm)	0	0	N/A	Method	True	False	Pass	Confirmed	18.43
Leucine_1Bz	10.1	Target Compound	33_X_BF_Peat3	61	Processed	T1	Unknown	974854	10557137	9.99	-0.11	C13H17NO3	M+H	236.128	236.128	.74493 (ppm)	0	0	N/A	Method	True	False	Pass	Confirmed	46.49
Lysine_2Bz	9.5	Target Compound	33_X_BF_Peat3	61	Processed	T1	Unknown	1156396	22457088	9.65	0.15	C20H22N2O4	M+H	355.165	355.168	7.36750 (ppm)	0	0	N/A	Method	True	False	Pass	Confirmed	INF
Ornithine_2Bz	9.15	Target Compound	33_X_BF_Peat3	61	Processed	T1	Unknown	332129	3390858	9.12	-0.03	C19H20N2O4	M+H	341.15	341.15	2.01834 (ppm)	0	0	N/A	Method	True	False	Pass	Confirmed	INF
Phenylalanine_1Bz	10.1	Target Compound	33_X_BF_Peat3	61	Processed	T1	Unknown	510367	5339919	10.09	-0.01	C16H15NO3	M+H	270.112	270.113	1.42164 (ppm)	0	0	N/A	Method	True	False	Pass	Confirmed	INF
Proline_1Bz	7.62	Target Compound	33_X_BF_Peat3	61	Processed	T1	Unknown	162731	1681997	7.63	0.01	C12H13NO3	M+H	220.097	220.097	.40241 (ppm)	0	0	N/A	Method	True	False	Pass	Confirmed	7.99
Serine_1Bz	5.3	Target Compound	33_X_BF_Peat3	61	Processed	T1	Unknown	146887	1886442	5.32	0.02	C10H11NO4	M+H	210.076	210.076	1.45423 (ppm)	0	0	N/A	Manual	True	False	Pass	Confirmed	INF
Threonine_1Bz	6.35	Target Compound	33_X_BF_Peat3	61	Processed	T1	Unknown	163299	1993233	6.28	-0.07	C11H13NO4	M+H	224.092	224.092	.97934 (ppm)	0	0	N/A	Manual	True	False	Pass	Confirmed	INF
Tryptophane_1Bz	10.14	Target Compound	33_X_BF_Peat3	61	Processed	T1	Unknown	45188	440248	10.16	0.02	C18H16N2O3	M+H	309.123	309.124	2.50873 (ppm)	0	0	N/A	Method	True	False	Pass	Confirmed	INF
Tyrosine_2Bz	12.29	Target Compound	33_X_BF_Peat3	61	Processed	T1	Unknown	558012	6482532	12.3	0.01	C23H19NO5	M+H	390.134	390.134	1.11040 (ppm)	0	0	N/A	Method	True	False	Pass	Confirmed	INF
Valine_1Bz	8.8	Target Compound	33_X_BF_Peat3	61	Processed	T1	Unknown	604620	5978169	8.81	0.01	C12H15NO3	M+H	222.112	222.113	1.11059 (ppm)	0	0	N/A	Method	True	False	Pass	Confirmed	37.75
Alanine_1Bz	6.85	Target Compound	34_2_X_BF_Peat3	62	Processed	T1	Unknown	377865	3700847	6.84	-0.01	C10H11NO3	M+H	194.081	194.081	.66378 (ppm)	0	0	N/A	Manual	True	False	Pass	Confirmed	INF
Arginine_1Bz	5.39	Target Compound	34_2_X_BF_Peat3	62	Processed	T1	Unknown	715200	6559896	5.33	-0.06	C13H18N4O3	M+H	279.145	279.145	-1.08566 (ppm)	0	0	N/A	Method	True	False	Pass	Confirmed	361.41
Asparagine_1Bz	5.15	Target Compound	34_2_X_BF_Peat3	62	Processed	T1	Unknown	47155	328390	5.14	-0.01	C11H12N2O4	M+H	237.087	237.087	-.59991 (ppm)	0	0	N/A	Method	True	False	Pass	Confirmed	12.84
Aspartic Acid_1Bz	5.82	Target Compound	34_2_X_BF_Peat3	62	Processed	T1	Unknown	127463	913405	5.82	0.00	C11H11NO5	M+H	238.071	238.071	-1.99049 (ppm)	0	0	N/A	Manual	True	False	Pass	Confirmed	INF
Glutamic Acid_1Bz	6.32	Target Compound	34_2_X_BF_Peat3	62	Processed	T1	Unknown	94650	1157264	6.33	0.01	C12H13NO5	M+H	252.087	252.087	.13956 (ppm)	0	0	N/A	Manual	True	False	Pass	Confirmed	INF
Glutamine_1Bz	5.52	Target Compound	34_2_X_BF_Peat3	62	Processed	T1	Unknown	39253	201772	5.5	-0.02	C12H14N2O4	M+H	251.103	251.102	-2.06363 (ppm)	0	0	N/A	Method	True	False	Pass	Confirmed	6.64
Glycine_1Bz	5.9	Target Compound	34_2_X_BF_Peat3	62	Processed	T1	Unknown	144317	1122711	5.91	0.01	C9H9NO3	M+H	180.066	180.065	-.50155 (ppm)	0	0	N/A	Manual	True	False	Pass	Confirmed	INF
Histidine_1Bz	4.65	Target Compound	34_2_X_BF_Peat3	62	Processed	T1	Unknown	688716	6451734	4.61	-0.04	C13H13N3O3	M+H	260.103	260.103	.45512 (ppm)	0	0	N/A	Method	True	False	Pass	Confirmed	INF
Isoleucine_1Bz	9.8	Target Compound	34_2_X_BF_Peat3	62	Processed	T1	Unknown	290532	1771536	9.83	0.03	C13H17NO3	M+H	236.128	236.128	-2.29225 (ppm)	0	0	N/A	Method	True	False	Pass	Confirmed	20.97
Leucine_1Bz	10.1	Target Compound	34_2_X_BF_Peat3	62	Processed	T1	Unknown	524123	5828862	10	-0.10	C13H17NO3	M+H	236.128	236.128	-1.19370 (ppm)	0	0	N/A	Method	True	False	Pass	Confirmed	43.41
Lysine_2Bz	9.5	Target Compound	34_2_X_BF_Peat3	62	Processed	T1	Unknown	1223080	16909108	9.47	-0.03	C20H22N2O4	M+H	355.165	355.165	-.96723 (ppm)	0	0	N/A	Method	True	False	Pass	Confirmed	INF
Ornithine_2Bz	9.15	Target Compound	34_2_X_BF_Peat3	62	Processed	T1	Unknown	4421996	45222748	9.09	-0.06	C19H20N2O4	M+H	341.15	341.15	.40814 (ppm)	0	0	N/A	Method	True	False	Pass	Confirmed	INF
Phenylalanine_1Bz	10.1	Target Compound	34_2_X_BF_Peat3	62	Processed	T1	Unknown	346412	3414731	10.07	-0.03	C16H15NO3	M+H	270.112	270.112	-.27307 (ppm)	0	0	N/A	Method	True	False	Pass	Confirmed	INF
Proline_1Bz	7.62	Target Compound	34_2_X_BF_Peat3	62	Processed	T1	Unknown	515467	6154959	7.61	-0.01	C12H13NO3	M+H	220.097	220.097	-1.26145 (ppm)	0	0	N/A	Method	True	False	Pass	Confirmed	54.00
Serine_1Bz	5.3	Target Compound	34_2_X_BF_Peat3	62	Processed	T1	Unknown	554946	4833760	5.33	0.03	C10H11NO4	M+H	210.076	210.076	-.14374 (ppm)	0	0	N/A	Manual	True	False	Pass	Confirmed	INF
Threonine_1Bz	6.35	Target Compound	34_2_X_BF_Peat3	62	Processed	T1	Unknown	307954	3509878	6.25	-0.10	C11H13NO4	M+H	224.092	224.092	.02606 (ppm)	0	0	N/A	Manual	True	False	Pass	Confirmed	INF
Tryptophane_1Bz	10.14	Target Compound	34_2_X_BF_Peat3	62	Processed	T1	Unknown	68306	632274	10.15	0.01	C18H16N2O3	M+H	309.123	309.123	-.25551 (ppm)	0	0	N/A	Method	True	False	Pass	Confirmed	INF
Tyrosine_2Bz	12.29	Target Compound	34_2_X_BF_Peat3	62	Processed	T1	Unknown	582998	6695471	12.27	-0.02	C23H19NO5	M+H	390.134	390.133	-.68874 (ppm)	0	0	N/A	Method	True	False	Pass	Confirmed	INF
Valine_1Bz	8.8	Target Compound	34_2_X_BF_Peat3	62	Processed	T1	Unknown	415514	4139030	8.8	0.00	C12H15NO3	M+H	222.112	222.112	-.26338 (ppm)	0	0	N/A	Method	True	False	Pass	Confirmed	26.13
Alanine_1Bz	6.85	Target Compound	34_X_BF_Peat3	63	Processed	T1	Unknown	282898	2717893	6.86	0.01	C10H11NO3	M+H	194.081	194.081	-.04380 (ppm)	0	0	N/A	Method	True	False	Pass	Confirmed	INF
Arginine_1Bz	5.39	Target Compound	34_X_BF_Peat3	63	Processed	T1	Unknown	488753	5320568	5.33	-0.06	C13H18N4O3	M+H	279.145	279.145	-1.85094 (ppm)	0	0	N/A	Method	True	False	Pass	Confirmed	121.84
Asparagine_1Bz	5.15	Target Compound	34_X_BF_Peat3	63	Processed	T1	Unknown	78095	487815	5.12	-0.03	C11H12N2O4	M+H	237.087	237.087	.42984 (ppm)	0	0	N/A	Method	True	False	Pass	Confirmed	16.32
Aspartic Acid_1Bz	5.82	Target Compound	34_X_BF_Peat3	63	Processed	T1	Unknown	76540	490350	5.81	-0.01	C11H11NO5	M+H	238.071	238.071	.70144 (ppm)	0	0	N/A	Method	True	False	Pass	Confirmed	INF
Glutamic Acid_1Bz	6.32	Target Compound	34_X_BF_Peat3	63	Processed	T1	Unknown	147833	1637199	6.33	0.01	C12H13NO5	M+H	252.087	252.087	-.34468 (ppm)	0	0	N/A	Manual	True	False	Pass	Confirmed	INF
Glutamine_1Bz	5.52	Target Compound	34_X_BF_Peat3	63	Processed	T1	Unknown	138471	1069208	5.48	-0.04	C12H14N2O4	M+H	251.103	251.102	-2.06363 (ppm)	0	0	N/A	Method	True	False	Pass	Confirmed	21.49
Glycine_1Bz	5.9	Target Compound	34_X_BF_Peat3	63	Processed	T1	Unknown	68520	399624	5.89	-0.01	C9H9NO3	M+H	180.066	180.065	-1.00999 (ppm)	0	0	N/A	Manual	True	False	Pass	Confirmed	INF
Histidine_1Bz	4.65	Target Compound	34_X_BF_Peat3	63	Processed	T1	Unknown	211080	2123331	4.61	-0.04	C13H13N3O3	M+H	260.103	260.103	.22047 (ppm)	0	0	N/A	Method	True	False	Pass	Confirmed	INF
Isoleucine_1Bz	9.8	Target Compound	34_X_BF_Peat3	63	Processed	T1	Unknown	355960	1984526	9.83	0.03	C13H17NO3	M+H	236.128	236.128	-1.83990 (ppm)	0	0	N/A	Method	True	False	Pass	Confirmed	14.59
Leucine_1Bz	10.1	Target Compound	34_X_BF_Peat3	63	Processed	T1	Unknown	857974	9660598	10.03	-0.07	C13H17NO3	M+H	236.128	236.128	-.99983 (ppm)	0	0	N/A	Method	True	False	Pass	Confirmed	37.26
Lysine_2Bz	9.5	Target Compound	34_X_BF_Peat3	63	Processed	T1	Unknown	908097	15961622	9.65	0.15	C20H22N2O4	M+H	355.165	355.167	6.25047 (ppm)	0	0	N/A	Method	True	False	Pass	Confirmed	INF
Ornithine_2Bz	9.15	Target Compound	34_X_BF_Peat3	63	Processed	T1	Unknown	431239	4227275	9.14	-0.01	C19H20N2O4	M+H	341.15	341.15	-.03913 (ppm)	0	0	N/A	Method	True	False	Pass	Confirmed	INF
Phenylalanine_1Bz	10.1	Target Compound	34_X_BF_Peat3	63	Processed	T1	Unknown	454730	4786608	10.07	-0.03	C16H15NO3	M+H	270.112	270.112	-.72499 (ppm)	0	0	N/A	Method	True	False	Pass	Confirmed	INF
Proline_1Bz	7.62	Target Compound	34_X_BF_Peat3	63	Processed	T1	Unknown	238003	2856837	7.66	0.04	C12H13NO3	M+H	220.097	220.097	-.56818 (ppm)	0	0	N/A	Method	True	False	Pass	Confirmed	17.71
Serine_1Bz	5.3	Target Compound	34_X_BF_Peat3	63	Processed	T1	Unknown	244012	2641699	5.29	-0.01	C10H11NO4	M+H	210.076	210.076	-.87008 (ppm)	0	0	N/A	Manual	True	False	Pass	Confirmed	INF
Threonine_1Bz	6.35	Target Compound	34_X_BF_Peat3	63	Processed	T1	Unknown	270739	3103304	6.27	-0.08	C11H13NO4	M+H	224.092	224.092	-.85913 (ppm)	0	0	N/A	Manual	True	False	Pass	Confirmed	INF
Tryptophane_1Bz	10.14	Target Compound	34_X_BF_Peat3	63	Processed	T1	Unknown	40616	371189	10.16	0.02	C18H16N2O3	M+H	309.123	309.123	-1.53891 (ppm)	0	0	N/A	Method	True	False	Pass	Confirmed	INF
Tyrosine_2Bz	12.29	Target Compound	34_X_BF_Peat3	63	Processed	T1	Unknown	536101	6273700	12.29	0.00	C23H19NO5	M+H	390.134	390.133	-.37585 (ppm)	0	0	N/A	Method	True	False	Pass	Confirmed	INF
Valine_1Bz	8.8	Target Compound	34_X_BF_Peat3	63	Processed	T1	Unknown	622472	6086130	8.82	0.02	C12H15NO3	M+H	222.112	222.112	-.53818 (ppm)	0	0	N/A	Method	True	False	Pass	Confirmed	INF
Alanine_1Bz	6.85	Target Compound	35_2_X_X_Peat3	64	Processed	T1	Unknown	535434	4856899	6.85	0.00	C10H11NO3	M+H	194.081	194.082	2.23620 (ppm)	0	0	N/A	Method	True	False	Pass	Confirmed	301.83
Arginine_1Bz	5.39	Target Compound	35_2_X_X_Peat3	64	Processed	T1	Unknown	1862999	13771708	5.34	-0.05	C13H18N4O3	M+H	279.145	279.146	1.31949 (ppm)	0	0	N/A	Method	True	False	Pass	Confirmed	614.05
Asparagine_1Bz	5.15	Target Compound	35_2_X_X_Peat3	64	Processed	T1	Unknown	190075	1380882	5.14	-0.01	C11H12N2O4	M+H	237.087	237.087	1.78139 (ppm)	0	0	N/A	Method	True	False	Pass	Confirmed	96.31
Aspartic Acid_1Bz	5.82	Target Compound	35_2_X_X_Peat3	64	Processed	T1	Unknown	131611	943269	5.79	-0.03	C11H11NO5	M+H	238.071	238.071	-.13178 (ppm)	0	0	N/A	Method	True	False	Pass	Confirmed	INF
Glutamic Acid_1Bz	6.32	Target Compound	35_2_X_X_Peat3	64	Processed	T1	Unknown	459026	3905082	6.32	0.00	C12H13NO5	M+H	252.087	252.087	1.77387 (ppm)	0	0	N/A	Manual	True	False	Pass	Confirmed	INF
Glutamine_1Bz	5.52	Target Compound	35_2_X_X_Peat3	64	Processed	T1	Unknown	317123	2367556	5.49	-0.03	C12H14N2O4	M+H	251.103	251.103	.12398 (ppm)	0	0	N/A	Method	True	False	Pass	Confirmed	42.87
Glycine_1Bz	5.9	Target Compound	35_2_X_X_Peat3	64	Processed	T1	Unknown	311482	2456670	5.89	-0.01	C9H9NO3	M+H	180.066	180.066	1.02377 (ppm)	0	0	N/A	Method	True	False	Pass	Confirmed	27.62
Histidine_1Bz	4.65	Target Compound	35_2_X_X_Peat3	64	Processed	T1	Unknown	572872	5821240	4.63	-0.02	C13H13N3O3	M+H	260.103	260.104	2.21506 (ppm)	0	0	N/A	Method	True	False	Pass	Confirmed	INF
Isoleucine_1Bz	9.8	Target Compound	35_2_X_X_Peat3	64	Processed	T1	Unknown	852008	5684249	9.83	0.03	C13H17NO3	M+H	236.128	236.128	.74493 (ppm)	0	0	N/A	Method	True	False	Pass	Confirmed	24.30
Leucine_1Bz	10.1	Target Compound	35_2_X_X_Peat3	64	Processed	T1	Unknown	2515684	27709606	10	-0.10	C13H17NO3	M+H	236.128	236.128	1.13265 (ppm)	0	0	N/A	Method	True	False	Pass	Confirmed	294.01
Lysine_2Bz	9.5	Target Compound	35_2_X_X_Peat3	64	Processed	T1	Unknown	2400571	31137317	9.47	-0.03	C20H22N2O4	M+H	355.165	355.165	.66535 (ppm)	0	0	N/A	Method	True	False	Pass	Confirmed	INF
Ornithine_2Bz	9.15	Target Compound	35_2_X_X_Peat3	64	Processed	T1	Unknown	3163611	32234384	9.12	-0.03	C19H20N2O4	M+H	341.15	341.15	1.66052 (ppm)	0	0	N/A	Method	True	False	Pass	Confirmed	INF
Phenylalanine_1Bz	10.1	Target Compound	35_2_X_X_Peat3	64	Processed	T1	Unknown	1099519	11193694	10.09	-0.01	C16H15NO3	M+H	270.112	270.113	1.30866 (ppm)	0	0	N/A	Method	True	False	Pass	Confirmed	INF
Proline_1Bz	7.62	Target Compound	35_2_X_X_Peat3	64	Processed	T1	Unknown	927441	11302456	7.63	0.01	C12H13NO3	M+H	220.097	220.097	.95703 (ppm)	0	0	N/A	Method	True	False	Pass	Confirmed	38.92
Serine_1Bz	5.3	Target Compound	35_2_X_X_Peat3	64	Processed	T1	Unknown	523220	4746577	5.31	0.01	C10H11NO4	M+H	210.076	210.076	1.67213 (ppm)	0	0	N/A	Manual	True	False	Pass	Confirmed	INF
Threonine_1Bz	6.35	Target Compound	35_2_X_X_Peat3	64	Processed	T1	Unknown	494994	4233563	6.27	-0.08	C11H13NO4	M+H	224.092	224.092	1.72835 (ppm)	0	0	N/A	Manual	True	False	Pass	Confirmed	INF
Tryptophane_1Bz	10.14	Target Compound	35_2_X_X_Peat3	64	Processed	T1	Unknown	146484	1479496	10.14	0.00	C18H16N2O3	M+H	309.123	309.124	2.11384 (ppm)	0	0	N/A	Method	True	False	Pass	Confirmed	INF
Tyrosine_2Bz	12.29	Target Compound	35_2_X_X_Peat3	64	Processed	T1	Unknown	1906173	20972900	12.3	0.01	C23H19NO5	M+H	390.134	390.134	.95395 (ppm)	0	0	N/A	Method	True	False	Pass	Confirmed	INF
Valine_1Bz	8.8	Target Compound	35_2_X_X_Peat3	64	Processed	T1	Unknown	1905577	18968502	8.8	0.00	C12H15NO3	M+H	222.112	222.113	1.66017 (ppm)	0	0	N/A	Method	True	False	Pass	Confirmed	87.59
Alanine_1Bz	6.85	Target Compound	35_X_X_Peat3	65	Processed	T1	Unknown	389799	3752968	6.84	-0.01	C10H11NO3	M+H	194.081	194.082	1.92172 (ppm)	0	0	N/A	Method	True	False	Pass	Confirmed	254.18
Arginine_1Bz	5.39	Target Compound	35_X_X_Peat3	65	Processed	T1	Unknown	2819339	27414085	5.32	-0.07	C13H18N4O3	M+H	279.145	279.146	1.21017 (ppm)	0	0	N/A	Method	True	False	Pass	Confirmed	903.93
Asparagine_1Bz	5.15	Target Compound	35_X_X_Peat3	65	Processed	T1	Unknown	181060	1212943	5.15	0.00	C11H12N2O4	M+H	237.087	237.087	-.34247 (ppm)	0	0	N/A	Method	True	False	Pass	Confirmed	34.36
Aspartic Acid_1Bz	5.82	Target Compound	35_X_X_Peat3	65	Processed	T1	Unknown	114004	1069613	5.82	0.00	C11H11NO5	M+H	238.071	238.071	.70144 (ppm)	0	0	N/A	Method	True	False	Pass	Confirmed	INF
Glutamic Acid_1Bz	6.32	Target Compound	35_X_X_Peat3	65	Processed	T1	Unknown	253421	2689866	6.33	0.01	C12H13NO5	M+H	252.087	252.087	1.71334 (ppm)	0	0	N/A	Manual	True	False	Pass	Confirmed	INF
Glutamine_1Bz	5.52	Target Compound	35_X_X_Peat3	65	Processed	T1	Unknown	307297	2560126	5.46	-0.06	C12H14N2O4	M+H	251.103	251.102	-2.97514 (ppm)	0	0	N/A	Method	True	False	Pass	Confirmed	32.23
Glycine_1Bz	5.9	Target Compound	35_X_X_Peat3	65	Processed	T1	Unknown	125005	1075958	5.89	-0.01	C9H9NO3	M+H	180.066	180.066	1.95591 (ppm)	0	0	N/A	Method	True	False	Pass	Confirmed	9.91
Histidine_1Bz	4.65	Target Compound	35_X_X_Peat3	65	Processed	T1	Unknown	914407	8229118	4.6	-0.05	C13H13N3O3	M+H	260.103	260.104	2.09773 (ppm)	0	0	N/A	Method	True	False	Pass	Confirmed	INF
Isoleucine_1Bz	9.8	Target Compound	35_X_X_Peat3	65	Processed	T1	Unknown	932395	6603417	9.84	0.04	C13H17NO3	M+H	236.128	236.128	.48644 (ppm)	0	0	N/A	Method	True	False	Pass	Confirmed	36.86
Leucine_1Bz	10.1	Target Compound	35_X_X_Peat3	65	Processed	T1	Unknown	2807408	29698905	10.01	-0.09	C13H17NO3	M+H	236.128	236.128	.68031 (ppm)	0	0	N/A	Method	True	False	Pass	Confirmed	214.81
Lysine_2Bz	9.5	Target Compound	35_X_X_Peat3	65	Processed	T1	Unknown	3384994	47128458	9.47	-0.03	C20H22N2O4	M+H	355.165	355.165	.66535 (ppm)	0	0	N/A	Method	True	False	Pass	Confirmed	INF
Ornithine_2Bz	9.15	Target Compound	35_X_X_Peat3	65	Processed	T1	Unknown	2642000	27509041	9.12	-0.03	C19H20N2O4	M+H	341.15	341.15	2.01834 (ppm)	0	0	N/A	Method	True	False	Pass	Confirmed	INF
Phenylalanine_1Bz	10.1	Target Compound	35_X_X_Peat3	65	Processed	T1	Unknown	1488082	14670000	10.09	-0.01	C16H15NO3	M+H	270.112	270.113	1.76059 (ppm)	0	0	N/A	Method	True	False	Pass	Confirmed	INF
Proline_1Bz	7.62	Target Compound	35_X_X_Peat3	65	Processed	T1	Unknown	338505	3669247	7.64	0.02	C12H13NO3	M+H	220.097	220.097	.47174 (ppm)	0	0	N/A	Method	True	False	Pass	Confirmed	15.71
Serine_1Bz	5.3	Target Compound	35_X_X_Peat3	65	Processed	T1	Unknown	528070	4802051	5.28	-0.02	C10H11NO4	M+H	210.076	210.076	1.09105 (ppm)	0	0	N/A	Manual	True	False	Pass	Confirmed	INF
Threonine_1Bz	6.35	Target Compound	35_X_X_Peat3	65	Processed	T1	Unknown	350714	3849371	6.26	-0.09	C11H13NO4	M+H	224.092	224.092	1.79644 (ppm)	0	0	N/A	Manual	True	False	Pass	Confirmed	INF
Tryptophane_1Bz	10.14	Target Compound	35_X_X_Peat3	65	Processed	T1	Unknown	142507	1512923	10.12	-0.02	C18H16N2O3	M+H	309.123	309.124	1.32406 (ppm)	0	0	N/A	Method	True	False	Pass	Confirmed	INF
Tyrosine_2Bz	12.29	Target Compound	35_X_X_Peat3	65	Processed	T1	Unknown	1808653	20233613	12.28	-0.01	C23H19NO5	M+H	390.134	390.134	1.11040 (ppm)	0	0	N/A	Method	True	False	Pass	Confirmed	INF
Valine_1Bz	8.8	Target Compound	35_X_X_Peat3	65	Processed	T1	Unknown	1583269	15328582	8.82	0.02	C12H15NO3	M+H	222.112	222.113	1.72887 (ppm)	0	0	N/A	Method	True	False	Pass	Confirmed	77.56
Alanine_1Bz	6.85	Target Compound	36_2_X_X_Peat3	66	Processed	T1	Unknown	758431	7261011	6.84	-0.01	C10H11NO3	M+H	194.081	194.081	-.12242 (ppm)	0	0	N/A	Method	True	False	Pass	Confirmed	INF
Arginine_1Bz	5.39	Target Compound	36_2_X_X_Peat3	66	Processed	T1	Unknown	917204	8810301	5.35	-0.04	C13H18N4O3	M+H	279.145	279.145	-1.63229 (ppm)	0	0	N/A	Method	True	False	Pass	Confirmed	INF
Asparagine_1Bz	5.15	Target Compound	36_2_X_X_Peat3	66	Processed	T1	Unknown	162102	1259072	5.14	-0.01	C11H12N2O4	M+H	237.087	237.087	-1.24351 (ppm)	0	0	N/A	Method	True	False	Pass	Confirmed	27.17
Aspartic Acid_1Bz	5.82	Target Compound	36_2_X_X_Peat3	66	Processed	T1	Unknown	96897	753746	5.79	-0.03	C11H11NO5	M+H	238.071	238.071	-1.02908 (ppm)	0	0	N/A	Method	True	False	Pass	Confirmed	INF
Glutamic Acid_1Bz	6.32	Target Compound	36_2_X_X_Peat3	66	Processed	T1	Unknown	309450	3377185	6.33	0.01	C12H13NO5	M+H	252.087	252.086	-2.28164 (ppm)	0	0	N/A	Manual	True	False	Pass	Confirmed	INF
Glutamine_1Bz	5.52	Target Compound	36_2_X_X_Peat3	66	Processed	T1	Unknown	250321	1842154	5.51	-0.01	C12H14N2O4	M+H	251.103	251.102	-2.42824 (ppm)	0	0	N/A	Method	True	False	Pass	Confirmed	41.46
Glycine_1Bz	5.9	Target Compound	36_2_X_X_Peat3	66	Processed	T1	Unknown	293415	2516450	5.86	-0.04	C9H9NO3	M+H	180.066	180.065	-.24733 (ppm)	0	0	N/A	Manual	True	False	Pass	Confirmed	INF
Histidine_1Bz	4.65	Target Compound	36_2_X_X_Peat3	66	Processed	T1	Unknown	507874	4763485	4.6	-0.05	C13H13N3O3	M+H	260.103	260.103	-.24885 (ppm)	0	0	N/A	Method	True	False	Pass	Confirmed	INF
Isoleucine_1Bz	9.8	Target Compound	36_2_X_X_Peat3	66	Processed	T1	Unknown	448552	2683968	9.84	0.04	C13H17NO3	M+H	236.128	236.128	-1.45218 (ppm)	0	0	N/A	Method	True	False	Pass	Confirmed	17.03
Leucine_1Bz	10.1	Target Compound	36_2_X_X_Peat3	66	Processed	T1	Unknown	1525556	16184421	10	-0.10	C13H17NO3	M+H	236.128	236.128	-.35363 (ppm)	0	0	N/A	Manual	True	False	Pass	Confirmed	441.95
Lysine_2Bz	9.5	Target Compound	36_2_X_X_Peat3	66	Processed	T1	Unknown	758194	14256820	9.47	-0.03	C20H22N2O4	M+H	355.165	355.165	-.53760 (ppm)	0	0	N/A	Method	True	False	Pass	Confirmed	INF
Ornithine_2Bz	9.15	Target Compound	36_2_X_X_Peat3	66	Processed	T1	Unknown	2025091	20119142	9.11	-0.04	C19H20N2O4	M+H	341.15	341.15	.13978 (ppm)	0	0	N/A	Method	True	False	Pass	Confirmed	INF
Phenylalanine_1Bz	10.1	Target Compound	36_2_X_X_Peat3	66	Processed	T1	Unknown	547665	5360135	10.09	-0.01	C16H15NO3	M+H	270.112	270.112	-.04711 (ppm)	0	0	N/A	Method	True	False	Pass	Confirmed	INF
Proline_1Bz	7.62	Target Compound	36_2_X_X_Peat3	66	Processed	T1	Unknown	1378046	16279506	7.62	0.00	C12H13NO3	M+H	220.097	220.097	-1.05347 (ppm)	0	0	N/A	Method	True	False	Pass	Confirmed	56.35
Serine_1Bz	5.3	Target Compound	36_2_X_X_Peat3	66	Processed	T1	Unknown	429902	4653798	5.27	-0.03	C10H11NO4	M+H	210.076	210.076	-1.30589 (ppm)	0	0	N/A	Manual	True	False	Pass	Confirmed	INF
Threonine_1Bz	6.35	Target Compound	36_2_X_X_Peat3	66	Processed	T1	Unknown	544779	5455597	6.25	-0.10	C11H13NO4	M+H	224.092	224.092	-.92722 (ppm)	0	0	N/A	Manual	True	False	Pass	Confirmed	INF
Tryptophane_1Bz	10.14	Target Compound	36_2_X_X_Peat3	66	Processed	T1	Unknown	55527	599804	10.18	0.04	C18H16N2O3	M+H	309.123	309.124	1.22533 (ppm)	0	0	N/A	Method	True	False	Pass	Confirmed	INF
Tyrosine_2Bz	12.29	Target Compound	36_2_X_X_Peat3	66	Processed	T1	Unknown	947745	11073187	12.29	0.00	C23H19NO5	M+H	390.134	390.133	-.29762 (ppm)	0	0	N/A	Method	True	False	Pass	Confirmed	INF
Valine_1Bz	8.8	Target Compound	36_2_X_X_Peat3	66	Processed	T1	Unknown	1058032	11486101	8.8	0.00	C12H15NO3	M+H	222.112	222.112	-.74427 (ppm)	0	0	N/A	Method	True	False	Pass	Confirmed	80.92
Alanine_1Bz	6.85	Target Compound	36_X_X_Peat3	67	Processed	T1	Unknown	579688	5676646	6.86	0.01	C10H11NO3	M+H	194.081	194.081	.03482 (ppm)	0	0	N/A	Method	True	False	Pass	Confirmed	140.26
Arginine_1Bz	5.39	Target Compound	36_X_X_Peat3	67	Processed	T1	Unknown	2106158	20396181	5.33	-0.06	C13H18N4O3	M+H	279.145	279.145	-1.30431 (ppm)	0	0	N/A	Method	True	False	Pass	Confirmed	742.61
Asparagine_1Bz	5.15	Target Compound	36_X_X_Peat3	67	Processed	T1	Unknown	153418	1040932	5.15	0.00	C11H12N2O4	M+H	237.087	237.087	-.98607 (ppm)	0	0	N/A	Method	True	False	Pass	Confirmed	INF
Aspartic Acid_1Bz	5.82	Target Compound	36_X_X_Peat3	67	Processed	T1	Unknown	60441	479220	5.8	-0.02	C11H11NO5	M+H	238.071	238.07	-2.95189 (ppm)	0	0	N/A	Method	True	False	Pass	Confirmed	INF
Glutamic Acid_1Bz	6.32	Target Compound	36_X_X_Peat3	67	Processed	T1	Unknown	244701	2903454	6.31	-0.01	C12H13NO5	M+H	252.087	252.087	-.34468 (ppm)	0	0	N/A	Method	True	False	Pass	Confirmed	INF
Glutamine_1Bz	5.52	Target Compound	36_X_X_Peat3	67	Processed	T1	Unknown	204601	1774763	5.52	0.00	C12H14N2O4	M+H	251.103	251.102	-2.42824 (ppm)	0	0	N/A	Method	True	False	Pass	Confirmed	64.98
Glycine_1Bz	5.9	Target Compound	36_X_X_Peat3	67	Processed	T1	Unknown	83694	660494	5.87	-0.03	C9H9NO3	M+H	180.066	180.066	1.10851 (ppm)	0	0	N/A	Method	True	False	Pass	Confirmed	7.12
Histidine_1Bz	4.65	Target Compound	36_X_X_Peat3	67	Processed	T1	Unknown	267684	2535199	4.6	-0.05	C13H13N3O3	M+H	260.103	260.103	-.24885 (ppm)	0	0	N/A	Method	True	False	Pass	Confirmed	INF
Isoleucine_1Bz	9.8	Target Compound	36_X_X_Peat3	67	Processed	T1	Unknown	607276	3694678	9.83	0.03	C13H17NO3	M+H	236.128	236.128	-1.71066 (ppm)	0	0	N/A	Method	True	False	Pass	Confirmed	31.71
Leucine_1Bz	10.1	Target Compound	36_X_X_Peat3	67	Processed	T1	Unknown	2108387	23068434	10	-0.10	C13H17NO3	M+H	236.128	236.128	-.54749 (ppm)	0	0	N/A	Method	True	False	Pass	Confirmed	272.70
Lysine_2Bz	9.5	Target Compound	36_X_X_Peat3	67	Processed	T1	Unknown	2085321	30683747	9.47	-0.03	C20H22N2O4	M+H	355.165	355.165	-.45168 (ppm)	0	0	N/A	Method	True	False	Pass	Confirmed	INF
Ornithine_2Bz	9.15	Target Compound	36_X_X_Peat3	67	Processed	T1	Unknown	478446	5364983	9.12	-0.03	C19H20N2O4	M+H	341.15	341.15	.13978 (ppm)	0	0	N/A	Method	True	False	Pass	Confirmed	INF
Phenylalanine_1Bz	10.1	Target Compound	36_X_X_Peat3	67	Processed	T1	Unknown	1018852	10350720	10.09	-0.01	C16H15NO3	M+H	270.112	270.113	.17885 (ppm)	0	0	N/A	Method	True	False	Pass	Confirmed	INF
Proline_1Bz	7.62	Target Compound	36_X_X_Peat3	67	Processed	T1	Unknown	223121	2502936	7.62	0.00	C12H13NO3	M+H	220.097	220.097	-.84549 (ppm)	0	0	N/A	Method	True	False	Pass	Confirmed	20.61
Serine_1Bz	5.3	Target Compound	36_X_X_Peat3	67	Processed	T1	Unknown	317571	3311780	5.29	-0.01	C10H11NO4	M+H	210.076	210.076	-1.01535 (ppm)	0	0	N/A	Manual	True	False	Pass	Confirmed	INF
Threonine_1Bz	6.35	Target Compound	36_X_X_Peat3	67	Processed	T1	Unknown	417838	4232147	6.27	-0.08	C11H13NO4	M+H	224.092	224.092	-.85913 (ppm)	0	0	N/A	Manual	True	False	Pass	Confirmed	INF
Tryptophane_1Bz	10.14	Target Compound	36_X_X_Peat3	67	Processed	T1	Unknown	129907	1295488	10.14	0.00	C18H16N2O3	M+H	309.123	309.123	.43555 (ppm)	0	0	N/A	Method	True	False	Pass	Confirmed	INF
Tyrosine_2Bz	12.29	Target Compound	36_X_X_Peat3	67	Processed	T1	Unknown	1160390	13657092	12.27	-0.02	C23H19NO5	M+H	390.134	390.133	-.37585 (ppm)	0	0	N/A	Method	True	False	Pass	Confirmed	INF
Valine_1Bz	8.8	Target Compound	36_X_X_Peat3	67	Processed	T1	Unknown	1052333	10448126	8.83	0.03	C12H15NO3	M+H	222.112	222.112	-.26338 (ppm)	0	0	N/A	Method	True	False	Pass	Confirmed	67.49
Alanine_1Bz	6.85	Target Compound	37_2_F_B_Peat4	68	Processed	T1	Unknown	121796	1220631	6.86	0.01	C10H11NO3	M+H	194.081	194.082	2.15758 (ppm)	0	0	N/A	Method	True	False	Pass	Confirmed	161.79
Arginine_1Bz	5.39	Target Compound	37_2_F_B_Peat4	68	Processed	T1	Unknown	967410	7621789	5.35	-0.04	C13H18N4O3	M+H	279.145	279.145	.99152 (ppm)	0	0	N/A	Method	True	False	Pass	Confirmed	334.11
Asparagine_1Bz	5.15	Target Compound	37_2_F_B_Peat4	68	Processed	T1	Unknown	65158	486104	5.15	0.00	C11H12N2O4	M+H	237.087	237.087	2.16754 (ppm)	0	0	N/A	Method	True	False	Pass	Confirmed	13.95
Aspartic Acid_1Bz	5.82	Target Compound	37_2_F_B_Peat4	68	Processed	T1	Unknown	36526	247115	5.86	0.04	C11H11NO5	M+H	238.071	238.071	-.90090 (ppm)	0	0	N/A	Method	True	False	Pass	Confirmed	INF
Glutamic Acid_1Bz	6.32	Target Compound	37_2_F_B_Peat4	68	Processed	T1	Unknown	69179	845699	6.34	0.02	C12H13NO5	M+H	252.087	252.087	1.65281 (ppm)	0	0	N/A	Manual	True	False	Pass	Confirmed	INF
Glutamine_1Bz	5.52	Target Compound	37_2_F_B_Peat4	68	Processed	T1	Unknown	73397	572291	5.48	-0.04	C12H14N2O4	M+H	251.103	251.102	-1.21289 (ppm)	0	0	N/A	Method	True	False	Pass	Confirmed	10.40
Glycine_1Bz	5.9	Target Compound	37_2_F_B_Peat4	68	Processed	T1	Unknown	40843	306988	5.89	-0.01	C9H9NO3	M+H	180.066	180.066	1.95591 (ppm)	0	0	N/A	Manual	True	False	Pass	Confirmed	INF
Histidine_1Bz	4.65	Target Compound	37_2_F_B_Peat4	68	Processed	T1	Unknown	276886	2732721	4.58	-0.07	C13H13N3O3	M+H	260.103	260.103	1.86307 (ppm)	0	0	N/A	Method	True	False	Pass	Confirmed	INF
Isoleucine_1Bz	9.8	Target Compound	37_2_F_B_Peat4	68	Processed	T1	Unknown	398959	2354770	9.82	0.02	C13H17NO3	M+H	236.128	236.128	.61569 (ppm)	0	0	N/A	Method	True	False	Pass	Confirmed	46.62
Leucine_1Bz	10.1	Target Compound	37_2_F_B_Peat4	68	Processed	T1	Unknown	1039496	11632590	9.99	-0.11	C13H17NO3	M+H	236.128	236.128	.74493 (ppm)	0	0	N/A	Method	True	False	Pass	Confirmed	114.40
Lysine_2Bz	9.5	Target Compound	37_2_F_B_Peat4	68	Processed	T1	Unknown	2067755	26523917	9.47	-0.03	C20H22N2O4	M+H	355.165	355.165	.32165 (ppm)	0	0	N/A	Method	True	False	Pass	Confirmed	408.70
Ornithine_2Bz	9.15	Target Compound	37_2_F_B_Peat4	68	Processed	T1	Unknown	1819499	18753027	9.11	-0.04	C19H20N2O4	M+H	341.15	341.15	1.92888 (ppm)	0	0	N/A	Method	True	False	Pass	Confirmed	325.26
Phenylalanine_1Bz	10.1	Target Compound	37_2_F_B_Peat4	68	Processed	T1	Unknown	629741	6831697	10.09	-0.01	C16H15NO3	M+H	270.112	270.113	1.30866 (ppm)	0	0	N/A	Method	True	False	Pass	Confirmed	INF
Proline_1Bz	7.62	Target Compound	37_2_F_B_Peat4	68	Processed	T1	Unknown	185620	2255751	7.62	0.00	C12H13NO3	M+H	220.097	220.097	-.77616 (ppm)	0	0	N/A	Manual	True	False	Pass	Confirmed	INF
Serine_1Bz	5.3	Target Compound	37_2_F_B_Peat4	68	Processed	T1	Unknown	197201	2195104	5.29	-0.01	C10H11NO4	M+H	210.076	210.077	2.25321 (ppm)	0	0	N/A	Manual	True	False	Pass	Confirmed	INF
Threonine_1Bz	6.35	Target Compound	37_2_F_B_Peat4	68	Processed	T1	Unknown	145863	1809590	6.27	-0.08	C11H13NO4	M+H	224.092	224.092	.70698 (ppm)	0	0	N/A	Manual	True	False	Pass	Confirmed	INF
Tryptophane_1Bz	10.14	Target Compound	37_2_F_B_Peat4	68	Processed	T1	Unknown	74467	740907	10.15	0.01	C18H16N2O3	M+H	309.123	309.124	2.11384 (ppm)	0	0	N/A	Method	True	False	Pass	Confirmed	INF
Tyrosine_2Bz	12.29	Target Compound	37_2_F_B_Peat4	68	Processed	T1	Unknown	677145	8056793	12.3	0.01	C23H19NO5	M+H	390.134	390.134	1.03217 (ppm)	0	0	N/A	Method	True	False	Pass	Confirmed	INF
Valine_1Bz	8.8	Target Compound	37_2_F_B_Peat4	68	Processed	T1	Unknown	515049	5119538	8.81	0.01	C12H15NO3	M+H	222.112	222.113	1.04189 (ppm)	0	0	N/A	Method	True	False	Pass	Confirmed	21.06
Alanine_1Bz	6.85	Target Compound	37_F_B_Peat4	69	Processed	T1	Unknown	174695	1795727	6.85	0.00	C10H11NO3	M+H	194.081	194.082	1.84309 (ppm)	0	0	N/A	Method	True	False	Pass	Confirmed	234.96
Arginine_1Bz	5.39	Target Compound	37_F_B_Peat4	69	Processed	T1	Unknown	417154	3899705	5.36	-0.03	C13H18N4O3	M+H	279.145	279.145	-2.06959 (ppm)	0	0	N/A	Method	True	False	Pass	Confirmed	118.42
Asparagine_1Bz	5.15	Target Compound	37_F_B_Peat4	69	Processed	T1	Unknown	75300	494967	5.16	0.01	C11H12N2O4	M+H	237.087	237.087	-.34247 (ppm)	0	0	N/A	Method	True	False	Pass	Confirmed	15.29
Aspartic Acid_1Bz	5.82	Target Compound	37_F_B_Peat4	69	Processed	T1	Unknown	55688	371998	5.8	-0.02	C11H11NO5	M+H	238.071	238.071	.18869 (ppm)	0	0	N/A	Method	True	False	Pass	Confirmed	INF
Glutamic Acid_1Bz	6.32	Target Compound	37_F_B_Peat4	69	Processed	T1	Unknown	123742	1132446	6.33	0.01	C12H13NO5	M+H	252.087	252.087	-.46574 (ppm)	0	0	N/A	Manual	True	False	Pass	Confirmed	INF
Glutamine_1Bz	5.52	Target Compound	37_F_B_Peat4	69	Processed	T1	Unknown	128948	1003292	5.5	-0.02	C12H14N2O4	M+H	251.103	251.101	-5.04122 (ppm)	0	0	N/A	Method	True	False	Pass	Confirmed	18.52
Glycine_1Bz	5.9	Target Compound	37_F_B_Peat4	69	Processed	T1	Unknown	28261	226114	5.89	-0.01	C9H9NO3	M+H	180.066	180.066	1.87117 (ppm)	0	0	N/A	Manual	True	False	Pass	Confirmed	INF
Histidine_1Bz	4.65	Target Compound	37_F_B_Peat4	69	Processed	T1	Unknown	316978	3032396	4.6	-0.05	C13H13N3O3	M+H	260.103	260.103	1.27643 (ppm)	0	0	N/A	Method	True	False	Pass	Confirmed	INF
Isoleucine_1Bz	9.8	Target Compound	37_F_B_Peat4	69	Processed	T1	Unknown	372320	2137926	9.82	0.02	C13H17NO3	M+H	236.128	236.128	.03410 (ppm)	0	0	N/A	Method	True	False	Pass	Confirmed	13.55
Leucine_1Bz	10.1	Target Compound	37_F_B_Peat4	69	Processed	T1	Unknown	934988	10413399	9.99	-0.11	C13H17NO3	M+H	236.128	236.128	.87417 (ppm)	0	0	N/A	Method	True	False	Pass	Confirmed	35.31
Lysine_2Bz	9.5	Target Compound	37_F_B_Peat4	69	Processed	T1	Unknown	1269178	24576588	9.65	0.15	C20H22N2O4	M+H	355.165	355.168	8.22675 (ppm)	0	0	N/A	Method	True	False	Pass	Confirmed	INF
Ornithine_2Bz	9.15	Target Compound	37_F_B_Peat4	69	Processed	T1	Unknown	838204	7816848	9.11	-0.04	C19H20N2O4	M+H	341.15	341.15	2.01834 (ppm)	0	0	N/A	Method	True	False	Pass	Confirmed	INF
Phenylalanine_1Bz	10.1	Target Compound	37_F_B_Peat4	69	Processed	T1	Unknown	550442	5595628	10.08	-0.02	C16H15NO3	M+H	270.112	270.113	1.30866 (ppm)	0	0	N/A	Method	True	False	Pass	Confirmed	INF
Proline_1Bz	7.62	Target Compound	37_F_B_Peat4	69	Processed	T1	Unknown	195270	2098431	7.63	0.01	C12H13NO3	M+H	220.097	220.097	.88770 (ppm)	0	0	N/A	Method	True	False	Pass	Confirmed	12.01
Serine_1Bz	5.3	Target Compound	37_F_B_Peat4	69	Processed	T1	Unknown	194810	2298942	5.3	0.00	C10H11NO4	M+H	210.076	210.077	2.54374 (ppm)	0	0	N/A	Manual	True	False	Pass	Confirmed	INF
Threonine_1Bz	6.35	Target Compound	37_F_B_Peat4	69	Processed	T1	Unknown	164273	2355120	6.31	-0.04	C11H13NO4	M+H	224.092	224.092	.97934 (ppm)	0	0	N/A	Manual	True	False	Pass	Confirmed	INF
Tryptophane_1Bz	10.14	Target Compound	37_F_B_Peat4	69	Processed	T1	Unknown	64715	660973	10.12	-0.02	C18H16N2O3	M+H	309.123	309.124	1.12661 (ppm)	0	0	N/A	Method	True	False	Pass	Confirmed	INF
Tyrosine_2Bz	12.29	Target Compound	37_F_B_Peat4	69	Processed	T1	Unknown	519547	5997176	12.27	-0.02	C23H19NO5	M+H	390.134	390.134	.79750 (ppm)	0	0	N/A	Method	True	False	Pass	Confirmed	INF
Valine_1Bz	8.8	Target Compound	37_F_B_Peat4	69	Processed	T1	Unknown	490643	5362012	8.83	0.03	C12H15NO3	M+H	222.112	222.113	.56100 (ppm)	0	0	N/A	Method	True	False	Pass	Confirmed	INF
Alanine_1Bz	6.85	Target Compound	39_2_B_F_Peat4	70	Processed	T1	Unknown	289342	2666153	6.84	-0.01	C10H11NO3	M+H	194.081	194.081	.19206 (ppm)	0	0	N/A	Method	True	False	Pass	Confirmed	327.92
Arginine_1Bz	5.39	Target Compound	39_2_B_F_Peat4	70	Processed	T1	Unknown	713347	6711726	5.3	-0.09	C13H18N4O3	M+H	279.145	279.145	-1.19498 (ppm)	0	0	N/A	Method	True	False	Pass	Confirmed	275.34
Asparagine_1Bz	5.15	Target Compound	39_2_B_F_Peat4	70	Processed	T1	Unknown	70617	457536	5.14	-0.01	C11H12N2O4	M+H	237.087	237.087	-.72863 (ppm)	0	0	N/A	Method	True	False	Pass	Confirmed	INF
Aspartic Acid_1Bz	5.82	Target Compound	39_2_B_F_Peat4	70	Processed	T1	Unknown	77701	491325	5.79	-0.03	C11H11NO5	M+H	238.071	238.071	.12460 (ppm)	0	0	N/A	Method	True	False	Pass	Confirmed	INF
Glutamic Acid_1Bz	6.32	Target Compound	39_2_B_F_Peat4	70	Processed	T1	Unknown	186324	2086616	6.3	-0.02	C12H13NO5	M+H	252.087	252.086	-1.25263 (ppm)	0	0	N/A	Manual	True	False	Pass	Confirmed	INF
Glutamine_1Bz	5.52	Target Compound	39_2_B_F_Peat4	70	Processed	T1	Unknown	73135	514954	5.51	-0.01	C12H14N2O4	M+H	251.103	251.102	-3.15744 (ppm)	0	0	N/A	Method	True	False	Pass	Confirmed	13.63
Glycine_1Bz	5.9	Target Compound	39_2_B_F_Peat4	70	Processed	T1	Unknown	61326	523950	5.9	0.00	C9H9NO3	M+H	180.066	180.065	-.75577 (ppm)	0	0	N/A	Manual	True	False	Pass	Confirmed	INF
Histidine_1Bz	4.65	Target Compound	39_2_B_F_Peat4	70	Processed	T1	Unknown	230005	2153856	4.59	-0.06	C13H13N3O3	M+H	260.103	260.103	-.13152 (ppm)	0	0	N/A	Method	True	False	Pass	Confirmed	INF
Isoleucine_1Bz	9.8	Target Compound	39_2_B_F_Peat4	70	Processed	T1	Unknown	335638	2222922	9.86	0.06	C13H17NO3	M+H	236.128	236.128	-1.06445 (ppm)	0	0	N/A	Manual	True	False	Pass	Confirmed	INF
Leucine_1Bz	10.1	Target Compound	39_2_B_F_Peat4	70	Processed	T1	Unknown	817080	8308474	10	-0.10	C13H17NO3	M+H	236.128	236.128	-.61211 (ppm)	0	0	N/A	Manual	True	False	Pass	Confirmed	INF
Lysine_2Bz	9.5	Target Compound	39_2_B_F_Peat4	70	Processed	T1	Unknown	1255290	15876361	9.47	-0.03	C20H22N2O4	M+H	355.165	355.165	-.10798 (ppm)	0	0	N/A	Method	True	False	Pass	Confirmed	INF
Ornithine_2Bz	9.15	Target Compound	39_2_B_F_Peat4	70	Processed	T1	Unknown	1035678	10463190	9.12	-0.03	C19H20N2O4	M+H	341.15	341.15	.49760 (ppm)	0	0	N/A	Method	True	False	Pass	Confirmed	INF
Phenylalanine_1Bz	10.1	Target Compound	39_2_B_F_Peat4	70	Processed	T1	Unknown	452264	4299605	10.1	0.00	C16H15NO3	M+H	270.112	270.112	.06587 (ppm)	0	0	N/A	Method	True	False	Pass	Confirmed	10.08
Proline_1Bz	7.62	Target Compound	39_2_B_F_Peat4	70	Processed	T1	Unknown	264959	2857807	7.63	0.01	C12H13NO3	M+H	220.097	220.096	-1.81607 (ppm)	0	0	N/A	Method	True	False	Pass	Confirmed	23.71
Serine_1Bz	5.3	Target Compound	39_2_B_F_Peat4	70	Processed	T1	Unknown	219727	2081839	5.29	-0.01	C10H11NO4	M+H	210.076	210.076	.29207 (ppm)	0	0	N/A	Manual	True	False	Pass	Confirmed	INF
Threonine_1Bz	6.35	Target Compound	39_2_B_F_Peat4	70	Processed	T1	Unknown	210164	2827290	6.26	-0.09	C11H13NO4	M+H	224.092	224.092	-.72295 (ppm)	0	0	N/A	Manual	True	False	Pass	Confirmed	INF
Tryptophane_1Bz	10.14	Target Compound	39_2_B_F_Peat4	70	Processed	T1	Unknown	48337	540519	10.16	0.02	C18H16N2O3	M+H	309.123	309.124	3.10107 (ppm)	0	0	N/A	Method	True	False	Pass	Confirmed	INF
Tyrosine_2Bz	12.29	Target Compound	39_2_B_F_Peat4	70	Processed	T1	Unknown	451344	5334011	12.28	-0.01	C23H19NO5	M+H	390.134	390.133	-.92341 (ppm)	0	0	N/A	Method	True	False	Pass	Confirmed	INF
Valine_1Bz	8.8	Target Compound	39_2_B_F_Peat4	70	Processed	T1	Unknown	398716	5294142	8.81	0.01	C12H15NO3	M+H	222.112	222.112	-.26338 (ppm)	0	0	N/A	Method	True	False	Pass	Confirmed	109.91
Alanine_1Bz	6.85	Target Compound	39_B_F_Peat4	71	Processed	T1	Unknown	472010	5288131	6.82	-0.03	C10H11NO3	M+H	194.081	194.081	-.27966 (ppm)	0	0	N/A	Manual	True	False	Pass	Confirmed	INF
Arginine_1Bz	5.39	Target Compound	39_B_F_Peat4	71	Processed	T1	Unknown	979122	9382852	5.3	-0.09	C13H18N4O3	M+H	279.145	279.145	-1.08566 (ppm)	0	0	N/A	Method	True	False	Pass	Confirmed	296.85
Asparagine_1Bz	5.15	Target Compound	39_B_F_Peat4	71	Processed	T1	Unknown	115449	758632	5.15	0.00	C11H12N2O4	M+H	237.087	237.087	1.20215 (ppm)	0	0	N/A	Method	True	False	Pass	Confirmed	22.37
Aspartic Acid_1Bz	5.82	Target Compound	39_B_F_Peat4	71	Processed	T1	Unknown	249493	2100546	5.78	-0.04	C11H11NO5	M+H	238.071	238.071	-1.28546 (ppm)	0	0	N/A	Method	True	False	Pass	Confirmed	INF
Glutamic Acid_1Bz	6.32	Target Compound	39_B_F_Peat4	71	Processed	T1	Unknown	343784	3535928	6.3	-0.02	C12H13NO5	M+H	252.087	252.087	-.40521 (ppm)	0	0	N/A	Manual	True	False	Pass	Confirmed	INF
Glutamine_1Bz	5.52	Target Compound	39_B_F_Peat4	71	Processed	T1	Unknown	215390	1673978	5.47	-0.05	C12H14N2O4	M+H	251.103	251.102	-2.00287 (ppm)	0	0	N/A	Method	True	False	Pass	Confirmed	37.90
Glycine_1Bz	5.9	Target Compound	39_B_F_Peat4	71	Processed	T1	Unknown	135445	1330304	5.91	0.01	C9H9NO3	M+H	180.066	180.066	.51533 (ppm)	0	0	N/A	Manual	True	False	Pass	Confirmed	INF
Histidine_1Bz	4.65	Target Compound	39_B_F_Peat4	71	Processed	T1	Unknown	285046	2783214	4.58	-0.07	C13H13N3O3	M+H	260.103	260.103	.80711 (ppm)	0	0	N/A	Method	True	False	Pass	Confirmed	INF
Isoleucine_1Bz	9.8	Target Compound	39_B_F_Peat4	71	Processed	T1	Unknown	653029	4384411	9.81	0.01	C13H17NO3	M+H	236.128	236.127	-3.19694 (ppm)	0	0	N/A	Manual	True	False	Pass	Confirmed	1042.77
Leucine_1Bz	10.1	Target Compound	39_B_F_Peat4	71	Processed	T1	Unknown	1363646	14955757	9.99	-0.11	C13H17NO3	M+H	236.128	236.128	-.28900 (ppm)	0	0	N/A	Method	True	False	Pass	Confirmed	165.17
Lysine_2Bz	9.5	Target Compound	39_B_F_Peat4	71	Processed	T1	Unknown	1099135	19102041	9.49	-0.01	C20H22N2O4	M+H	355.165	355.163	-6.72420 (ppm)	0	0	N/A	Method	True	False	Pass	Confirmed	INF
Ornithine_2Bz	9.15	Target Compound	39_B_F_Peat4	71	Processed	T1	Unknown	813612	8533605	9.13	-0.02	C19H20N2O4	M+H	341.15	341.15	.31869 (ppm)	0	0	N/A	Method	True	False	Pass	Confirmed	INF
Phenylalanine_1Bz	10.1	Target Compound	39_B_F_Peat4	71	Processed	T1	Unknown	642307	6947843	10.11	0.01	C16H15NO3	M+H	270.112	270.112	.06587 (ppm)	0	0	N/A	Method	True	False	Pass	Confirmed	INF
Proline_1Bz	7.62	Target Compound	39_B_F_Peat4	71	Processed	T1	Unknown	647115	6691550	7.63	0.01	C12H13NO3	M+H	220.097	220.096	-1.81607 (ppm)	0	0	N/A	Method	True	False	Pass	Confirmed	67.82
Serine_1Bz	5.3	Target Compound	39_B_F_Peat4	71	Processed	T1	Unknown	491153	4828801	5.29	-0.01	C10H11NO4	M+H	210.076	210.076	-.57954 (ppm)	0	0	N/A	Manual	True	False	Pass	Confirmed	INF
Threonine_1Bz	6.35	Target Compound	39_B_F_Peat4	71	Processed	T1	Unknown	494911	5348608	6.25	-0.10	C11H13NO4	M+H	224.092	224.092	-.11012 (ppm)	0	0	N/A	Manual	True	False	Pass	Confirmed	INF
Tryptophane_1Bz	10.14	Target Compound	39_B_F_Peat4	71	Processed	T1	Unknown	61776	653726	10.16	0.02	C18H16N2O3	M+H	309.123	309.124	.63300 (ppm)	0	0	N/A	Method	True	False	Pass	Confirmed	INF
Tyrosine_2Bz	12.29	Target Compound	39_B_F_Peat4	71	Processed	T1	Unknown	795862	9031969	12.29	0.00	C23H19NO5	M+H	390.134	390.134	.01527 (ppm)	0	0	N/A	Method	True	False	Pass	Confirmed	INF
Valine_1Bz	8.8	Target Compound	39_B_F_Peat4	71	Processed	T1	Unknown	1077824	10099513	8.8	0.00	C12H15NO3	M+H	222.112	222.112	-.46948 (ppm)	0	0	N/A	Method	True	False	Pass	Confirmed	INF
Alanine_1Bz	6.85	Target Compound	40_2_B_F_Peat4	72	Processed	T1	Unknown	220214	2114556	6.86	0.01	C10H11NO3	M+H	194.081	194.081	1.60723 (ppm)	0	0	N/A	Method	True	False	Pass	Confirmed	54.99
Arginine_1Bz	5.39	Target Compound	40_2_B_F_Peat4	72	Processed	T1	Unknown	932742	9358879	5.32	-0.07	C13H18N4O3	M+H	279.145	279.145	.33557 (ppm)	0	0	N/A	Method	True	False	Pass	Confirmed	188.87
Asparagine_1Bz	5.15	Target Compound	40_2_B_F_Peat4	72	Processed	T1	Unknown	66077	424213	5.15	0.00	C11H12N2O4	M+H	237.087	237.087	1.52395 (ppm)	0	0	N/A	Method	True	False	Pass	Confirmed	20.58
Aspartic Acid_1Bz	5.82	Target Compound	40_2_B_F_Peat4	72	Processed	T1	Unknown	89519	703272	5.82	0.00	C11H11NO5	M+H	238.071	238.071	-.38815 (ppm)	0	0	N/A	Method	True	False	Pass	Confirmed	INF
Glutamic Acid_1Bz	6.32	Target Compound	40_2_B_F_Peat4	72	Processed	T1	Unknown	191300	2128699	6.34	0.02	C12H13NO5	M+H	252.087	252.087	.86592 (ppm)	0	0	N/A	Method	True	False	Pass	Confirmed	INF
Glutamine_1Bz	5.52	Target Compound	40_2_B_F_Peat4	72	Processed	T1	Unknown	98831	530700	5.48	-0.04	C12H14N2O4	M+H	251.103	251.102	-1.03059 (ppm)	0	0	N/A	Method	True	False	Pass	Confirmed	11.51
Glycine_1Bz	5.9	Target Compound	40_2_B_F_Peat4	72	Processed	T1	Unknown	83172	628158	5.89	-0.01	C9H9NO3	M+H	180.066	180.066	.76955 (ppm)	0	0	N/A	Manual	True	False	Pass	Confirmed	INF
Histidine_1Bz	4.65	Target Compound	40_2_B_F_Peat4	72	Processed	T1	Unknown	511794	4339614	4.61	-0.04	C13H13N3O3	M+H	260.103	260.103	1.39375 (ppm)	0	0	N/A	Method	True	False	Pass	Confirmed	INF
Isoleucine_1Bz	9.8	Target Compound	40_2_B_F_Peat4	72	Processed	T1	Unknown	309143	2140731	9.84	0.04	C13H17NO3	M+H	236.128	236.128	.93879 (ppm)	0	0	N/A	Method	True	False	Pass	Confirmed	12.13
Leucine_1Bz	10.1	Target Compound	40_2_B_F_Peat4	72	Processed	T1	Unknown	791686	8673245	9.99	-0.11	C13H17NO3	M+H	236.128	236.128	1.19727 (ppm)	0	0	N/A	Method	True	False	Pass	Confirmed	83.74
Lysine_2Bz	9.5	Target Compound	40_2_B_F_Peat4	72	Processed	T1	Unknown	2447955	32807184	9.45	-0.05	C20H22N2O4	M+H	355.165	355.166	.83720 (ppm)	0	0	N/A	Method	True	False	Pass	Confirmed	INF
Ornithine_2Bz	9.15	Target Compound	40_2_B_F_Peat4	72	Processed	T1	Unknown	2160331	22782479	9.14	-0.01	C19H20N2O4	M+H	341.15	341.15	1.92888 (ppm)	0	0	N/A	Method	True	False	Pass	Confirmed	INF
Phenylalanine_1Bz	10.1	Target Compound	40_2_B_F_Peat4	72	Processed	T1	Unknown	504884	5463959	10.09	-0.01	C16H15NO3	M+H	270.112	270.113	1.30866 (ppm)	0	0	N/A	Method	True	False	Pass	Confirmed	INF
Proline_1Bz	7.62	Target Compound	40_2_B_F_Peat4	72	Processed	T1	Unknown	331988	3325790	7.62	0.00	C12H13NO3	M+H	220.097	220.097	.26376 (ppm)	0	0	N/A	Method	True	False	Pass	Confirmed	26.23
Serine_1Bz	5.3	Target Compound	40_2_B_F_Peat4	72	Processed	T1	Unknown	288324	3110205	5.31	0.01	C10H11NO4	M+H	210.076	210.076	.72788 (ppm)	0	0	N/A	Manual	True	False	Pass	Confirmed	INF
Threonine_1Bz	6.35	Target Compound	40_2_B_F_Peat4	72	Processed	T1	Unknown	253979	3058740	6.28	-0.07	C11H13NO4	M+H	224.092	224.092	1.38789 (ppm)	0	0	N/A	Manual	True	False	Pass	Confirmed	INF
Tryptophane_1Bz	10.14	Target Compound	40_2_B_F_Peat4	72	Processed	T1	Unknown	75014	794195	10.17	0.03	C18H16N2O3	M+H	309.123	309.124	1.81767 (ppm)	0	0	N/A	Method	True	False	Pass	Confirmed	INF
Tyrosine_2Bz	12.29	Target Compound	40_2_B_F_Peat4	72	Processed	T1	Unknown	660770	7562187	12.3	0.01	C23H19NO5	M+H	390.134	390.134	.48461 (ppm)	0	0	N/A	Method	True	False	Pass	Confirmed	INF
Valine_1Bz	8.8	Target Compound	40_2_B_F_Peat4	72	Processed	T1	Unknown	391306	3760997	8.82	0.02	C12H15NO3	M+H	222.112	222.112	-.26338 (ppm)	0	0	N/A	Method	True	False	Pass	Confirmed	22.95
Alanine_1Bz	6.85	Target Compound	40_B_F_Peat4	73	Processed	T1	Unknown	174929	1732139	6.84	-0.01	C10H11NO3	M+H	194.081	194.081	1.52861 (ppm)	0	0	N/A	Method	True	False	Pass	Confirmed	231.49
Arginine_1Bz	5.39	Target Compound	40_B_F_Peat4	73	Processed	T1	Unknown	466654	4311060	5.35	-0.04	C13H18N4O3	M+H	279.145	279.145	.22624 (ppm)	0	0	N/A	Method	True	False	Pass	Confirmed	122.64
Asparagine_1Bz	5.15	Target Compound	40_B_F_Peat4	73	Processed	T1	Unknown	75414	528043	5.17	0.02	C11H12N2O4	M+H	237.087	237.087	1.07343 (ppm)	0	0	N/A	Method	True	False	Pass	Confirmed	16.61
Aspartic Acid_1Bz	5.82	Target Compound	40_B_F_Peat4	73	Processed	T1	Unknown	62814	484332	5.78	-0.04	C11H11NO5	M+H	238.071	238.07	-4.55422 (ppm)	0	0	N/A	Method	True	False	Pass	Confirmed	INF
Glutamic Acid_1Bz	6.32	Target Compound	40_B_F_Peat4	73	Processed	T1	Unknown	132545	1477993	6.32	0.00	C12H13NO5	M+H	252.087	252.087	2.07652 (ppm)	0	0	N/A	Manual	True	False	Pass	Confirmed	INF
Glutamine_1Bz	5.52	Target Compound	40_B_F_Peat4	73	Processed	T1	Unknown	135228	1099625	5.49	-0.03	C12H14N2O4	M+H	251.103	251.103	.54935 (ppm)	0	0	N/A	Method	True	False	Pass	Confirmed	22.73
Glycine_1Bz	5.9	Target Compound	40_B_F_Peat4	73	Processed	T1	Unknown	53912	356110	5.87	-0.03	C9H9NO3	M+H	180.066	180.066	1.02377 (ppm)	0	0	N/A	Manual	True	False	Pass	Confirmed	INF
Histidine_1Bz	4.65	Target Compound	40_B_F_Peat4	73	Processed	T1	Unknown	307750	3098069	4.6	-0.05	C13H13N3O3	M+H	260.103	260.103	.92444 (ppm)	0	0	N/A	Method	True	False	Pass	Confirmed	INF
Isoleucine_1Bz	9.8	Target Compound	40_B_F_Peat4	73	Processed	T1	Unknown	451298	3321535	9.84	0.04	C13H17NO3	M+H	236.128	236.128	-.61211 (ppm)	0	0	N/A	Method	True	False	Pass	Confirmed	20.68
Leucine_1Bz	10.1	Target Compound	40_B_F_Peat4	73	Processed	T1	Unknown	1129649	12406653	9.99	-0.11	C13H17NO3	M+H	236.128	236.128	1.13265 (ppm)	0	0	N/A	Method	True	False	Pass	Confirmed	100.20
Lysine_2Bz	9.5	Target Compound	40_B_F_Peat4	73	Processed	T1	Unknown	1497648	28513598	9.46	-0.04	C20H22N2O4	M+H	355.165	355.166	1.18090 (ppm)	0	0	N/A	Method	True	False	Pass	Confirmed	INF
Ornithine_2Bz	9.15	Target Compound	40_B_F_Peat4	73	Processed	T1	Unknown	992285	10252576	9.11	-0.04	C19H20N2O4	M+H	341.15	341.15	1.66052 (ppm)	0	0	N/A	Method	True	False	Pass	Confirmed	INF
Phenylalanine_1Bz	10.1	Target Compound	40_B_F_Peat4	73	Processed	T1	Unknown	644135	7042281	10.08	-0.02	C16H15NO3	M+H	270.112	270.113	1.87357 (ppm)	0	0	N/A	Method	True	False	Pass	Confirmed	INF
Proline_1Bz	7.62	Target Compound	40_B_F_Peat4	73	Processed	T1	Unknown	231415	2655503	7.61	-0.01	C12H13NO3	M+H	220.097	220.097	-.29087 (ppm)	0	0	N/A	Method	True	False	Pass	Confirmed	10.80
Serine_1Bz	5.3	Target Compound	40_B_F_Peat4	73	Processed	T1	Unknown	218238	2678414	5.31	0.01	C10H11NO4	M+H	210.076	210.076	1.89003 (ppm)	0	0	N/A	Manual	True	False	Pass	Confirmed	INF
Threonine_1Bz	6.35	Target Compound	40_B_F_Peat4	73	Processed	T1	Unknown	205972	2310007	6.24	-0.11	C11H13NO4	M+H	224.092	224.092	1.66026 (ppm)	0	0	N/A	Manual	True	False	Pass	Confirmed	INF
Tryptophane_1Bz	10.14	Target Compound	40_B_F_Peat4	73	Processed	T1	Unknown	94097	948041	10.14	0.00	C18H16N2O3	M+H	309.123	309.124	2.50873 (ppm)	0	0	N/A	Method	True	False	Pass	Confirmed	INF
Tyrosine_2Bz	12.29	Target Compound	40_B_F_Peat4	73	Processed	T1	Unknown	787557	9194985	12.29	0.00	C23H19NO5	M+H	390.134	390.134	1.11040 (ppm)	0	0	N/A	Method	True	False	Pass	Confirmed	INF
Valine_1Bz	8.8	Target Compound	40_B_F_Peat4	73	Processed	T1	Unknown	761362	7888845	8.81	0.01	C12H15NO3	M+H	222.112	222.113	1.38538 (ppm)	0	0	N/A	Method	True	False	Pass	Confirmed	INF
Alanine_1Bz	6.85	Target Compound	41_2_X_B_Peat4	74	Processed	T1	Unknown	308317	2968014	6.84	-0.01	C10H11NO3	M+H	194.081	194.081	.27068 (ppm)	0	0	N/A	Method	True	False	Pass	Confirmed	110.13
Arginine_1Bz	5.39	Target Compound	41_2_X_B_Peat4	74	Processed	T1	Unknown	805469	7847816	5.32	-0.07	C13H18N4O3	M+H	279.145	279.145	.22624 (ppm)	0	0	N/A	Method	True	False	Pass	Confirmed	286.65
Asparagine_1Bz	5.15	Target Compound	41_2_X_B_Peat4	74	Processed	T1	Unknown	50460	422953	5.11	-0.04	C11H12N2O4	M+H	237.087	237.087	.30112 (ppm)	0	0	N/A	Method	True	False	Pass	Confirmed	INF
Aspartic Acid_1Bz	5.82	Target Compound	41_2_X_B_Peat4	74	Processed	T1	Unknown	114255	807831	5.81	-0.01	C11H11NO5	M+H	238.071	238.071	-1.79821 (ppm)	0	0	N/A	Method	True	False	Pass	Confirmed	INF
Glutamic Acid_1Bz	6.32	Target Compound	41_2_X_B_Peat4	74	Processed	T1	Unknown	116837	1303367	6.32	0.00	C12H13NO5	M+H	252.087	252.086	-1.37369 (ppm)	0	0	N/A	Manual	True	False	Pass	Confirmed	INF
Glutamine_1Bz	5.52	Target Compound	41_2_X_B_Peat4	74	Processed	T1	Unknown	55175	362813	5.47	-0.05	C12H14N2O4	M+H	251.103	251.102	-2.54977 (ppm)	0	0	N/A	Method	True	False	Pass	Confirmed	8.96
Glycine_1Bz	5.9	Target Compound	41_2_X_B_Peat4	74	Processed	T1	Unknown	121170	1119044	5.86	-0.04	C9H9NO3	M+H	180.066	180.065	-1.68792 (ppm)	0	0	N/A	Manual	True	False	Pass	Confirmed	INF
Histidine_1Bz	4.65	Target Compound	41_2_X_B_Peat4	74	Processed	T1	Unknown	622788	6294866	4.58	-0.07	C13H13N3O3	M+H	260.103	260.103	.33779 (ppm)	0	0	N/A	Method	True	False	Pass	Confirmed	INF
Isoleucine_1Bz	9.8	Target Compound	41_2_X_B_Peat4	74	Processed	T1	Unknown	348374	2671458	9.84	0.04	C13H17NO3	M+H	236.128	236.128	-.99983 (ppm)	0	0	N/A	Method	True	False	Pass	Confirmed	38.23
Leucine_1Bz	10.1	Target Compound	41_2_X_B_Peat4	74	Processed	T1	Unknown	805822	8329552	10	-0.10	C13H17NO3	M+H	236.128	236.128	-.80597 (ppm)	0	0	N/A	Manual	True	False	Pass	Confirmed	INF
Lysine_2Bz	9.5	Target Compound	41_2_X_B_Peat4	74	Processed	T1	Unknown	2429628	26818254	9.46	-0.04	C20H22N2O4	M+H	355.165	355.165	-.62353 (ppm)	0	0	N/A	Method	True	False	Pass	Confirmed	326.16
Ornithine_2Bz	9.15	Target Compound	41_2_X_B_Peat4	74	Processed	T1	Unknown	3391293	38276082	9.13	-0.02	C19H20N2O4	M+H	341.15	341.149	-1.29150 (ppm)	0	0	N/A	Method	True	False	Pass	Confirmed	INF
Phenylalanine_1Bz	10.1	Target Compound	41_2_X_B_Peat4	74	Processed	T1	Unknown	496921	5085964	10.09	-0.01	C16H15NO3	M+H	270.112	270.112	-.61201 (ppm)	0	0	N/A	Method	True	False	Pass	Confirmed	INF
Proline_1Bz	7.62	Target Compound	41_2_X_B_Peat4	74	Processed	T1	Unknown	428560	5289834	7.6	-0.02	C12H13NO3	M+H	220.097	220.097	-.84549 (ppm)	0	0	N/A	Method	True	False	Pass	Confirmed	14.83
Serine_1Bz	5.3	Target Compound	41_2_X_B_Peat4	74	Processed	T1	Unknown	341832	3788623	5.32	0.02	C10H11NO4	M+H	210.076	210.076	1.38159 (ppm)	0	0	N/A	Manual	True	False	Pass	Confirmed	INF
Threonine_1Bz	6.35	Target Compound	41_2_X_B_Peat4	74	Processed	T1	Unknown	300673	3985692	6.25	-0.10	C11H13NO4	M+H	224.092	224.092	-.38249 (ppm)	0	0	N/A	Manual	True	False	Pass	Confirmed	INF
Tryptophane_1Bz	10.14	Target Compound	41_2_X_B_Peat4	74	Processed	T1	Unknown	79695	818998	10.15	0.01	C18H16N2O3	M+H	309.123	309.123	-.25551 (ppm)	0	0	N/A	Method	True	False	Pass	Confirmed	INF
Tyrosine_2Bz	12.29	Target Compound	41_2_X_B_Peat4	74	Processed	T1	Unknown	789658	8915009	12.3	0.01	C23H19NO5	M+H	390.134	390.134	-.06295 (ppm)	0	0	N/A	Method	True	False	Pass	Confirmed	INF
Valine_1Bz	8.8	Target Compound	41_2_X_B_Peat4	74	Processed	T1	Unknown	431942	4317632	8.83	0.03	C12H15NO3	M+H	222.112	222.112	-.74427 (ppm)	0	0	N/A	Method	True	False	Pass	Confirmed	24.65
Alanine_1Bz	6.85	Target Compound	41_X_B_Peat4	75	Processed	T1	Unknown	191710	1917636	6.83	-0.02	C10H11NO3	M+H	194.081	194.081	.50654 (ppm)	0	0	N/A	Method	True	False	Pass	Confirmed	INF
Arginine_1Bz	5.39	Target Compound	41_X_B_Peat4	75	Processed	T1	Unknown	574455	5461363	5.34	-0.05	C13H18N4O3	M+H	279.145	279.145	-1.96026 (ppm)	0	0	N/A	Method	True	False	Pass	Confirmed	173.66
Asparagine_1Bz	5.15	Target Compound	41_X_B_Peat4	75	Processed	T1	Unknown	65016	489164	5.15	0.00	C11H12N2O4	M+H	237.087	237.087	.81600 (ppm)	0	0	N/A	Method	True	False	Pass	Confirmed	12.41
Aspartic Acid_1Bz	5.82	Target Compound	41_X_B_Peat4	75	Processed	T1	Unknown	29786	206971	5.79	-0.03	C11H11NO5	M+H	238.071	N/A	N/A	0	0	N/A	Method	True	False	Pass	Confirmed	INF
Glutamic Acid_1Bz	6.32	Target Compound	41_X_B_Peat4	75	Processed	T1	Unknown	85056	1030513	6.33	0.01	C12H13NO5	M+H	252.087	252.087	-.22362 (ppm)	0	0	N/A	Manual	True	False	Pass	Confirmed	INF
Glutamine_1Bz	5.52	Target Compound	41_X_B_Peat4	75	Processed	T1	Unknown	95402	685405	5.47	-0.05	C12H14N2O4	M+H	251.103	251.102	-3.03591 (ppm)	0	0	N/A	Method	True	False	Pass	Confirmed	35.85
Glycine_1Bz	5.9	Target Compound	41_X_B_Peat4	75	Processed	T1	Unknown	48347	411808	5.9	0.00	C9H9NO3	M+H	180.066	180.066	.51533 (ppm)	0	0	N/A	Manual	True	False	Pass	Confirmed	INF
Histidine_1Bz	4.65	Target Compound	41_X_B_Peat4	75	Processed	T1	Unknown	216153	2256490	4.61	-0.04	C13H13N3O3	M+H	260.103	260.103	-.01419 (ppm)	0	0	N/A	Method	True	False	Pass	Confirmed	INF
Isoleucine_1Bz	9.8	Target Compound	41_X_B_Peat4	75	Processed	T1	Unknown	164006	1043279	9.85	0.05	C13H17NO3	M+H	236.128	236.128	.35720 (ppm)	0	0	N/A	Manual	True	False	Pass	Confirmed	177.93
Leucine_1Bz	10.1	Target Compound	41_X_B_Peat4	75	Processed	T1	Unknown	521324	5800588	10.02	-0.08	C13H17NO3	M+H	236.128	236.128	.35720 (ppm)	0	0	N/A	Method	True	False	Pass	Confirmed	67.21
Lysine_2Bz	9.5	Target Compound	41_X_B_Peat4	75	Processed	T1	Unknown	1121501	17752940	9.45	-0.05	C20H22N2O4	M+H	355.165	355.166	1.26682 (ppm)	0	0	N/A	Method	True	False	Pass	Confirmed	INF
Ornithine_2Bz	9.15	Target Compound	41_X_B_Peat4	75	Processed	T1	Unknown	481097	4564112	9.11	-0.04	C19H20N2O4	M+H	341.15	341.15	.40814 (ppm)	0	0	N/A	Method	True	False	Pass	Confirmed	INF
Phenylalanine_1Bz	10.1	Target Compound	41_X_B_Peat4	75	Processed	T1	Unknown	299570	3091561	10.09	-0.01	C16H15NO3	M+H	270.112	270.113	.96972 (ppm)	0	0	N/A	Method	True	False	Pass	Confirmed	INF
Proline_1Bz	7.62	Target Compound	41_X_B_Peat4	75	Processed	T1	Unknown	134594	1869734	7.62	0.00	C12H13NO3	M+H	220.097	220.097	.12510 (ppm)	0	0	N/A	Manual	True	False	Pass	Confirmed	INF
Serine_1Bz	5.3	Target Compound	41_X_B_Peat4	75	Processed	T1	Unknown	189741	2597472	5.32	0.02	C10H11NO4	M+H	210.076	210.076	.21944 (ppm)	0	0	N/A	Manual	True	False	Pass	Confirmed	INF
Threonine_1Bz	6.35	Target Compound	41_X_B_Peat4	75	Processed	T1	Unknown	199742	2528625	6.27	-0.08	C11H13NO4	M+H	224.092	224.092	-.11012 (ppm)	0	0	N/A	Manual	True	False	Pass	Confirmed	INF
Tryptophane_1Bz	10.14	Target Compound	41_X_B_Peat4	75	Processed	T1	Unknown	42426	371779	10.15	0.01	C18H16N2O3	M+H	309.123	309.123	-.65040 (ppm)	0	0	N/A	Method	True	False	Pass	Confirmed	INF
Tyrosine_2Bz	12.29	Target Compound	41_X_B_Peat4	75	Processed	T1	Unknown	371262	4424667	12.29	0.00	C23H19NO5	M+H	390.134	390.134	-.21940 (ppm)	0	0	N/A	Method	True	False	Pass	Confirmed	INF
Valine_1Bz	8.8	Target Compound	41_X_B_Peat4	75	Processed	T1	Unknown	311750	3253090	8.79	-0.01	C12H15NO3	M+H	222.112	222.112	-.19469 (ppm)	0	0	N/A	Method	True	False	Pass	Confirmed	33.54
Alanine_1Bz	6.85	Target Compound	42_2_X_B_Peat4	76	Processed	T1	Unknown	44310	427065	6.84	-0.01	C10H11NO3	M+H	194.081	194.081	.50654 (ppm)	0	0	N/A	Method	True	False	Pass	Confirmed	10.90
Arginine_1Bz	5.39	Target Compound	42_2_X_B_Peat4	76	Processed	T1	Unknown	243882	2356693	5.32	-0.07	C13H18N4O3	M+H	279.145	279.145	-1.30431 (ppm)	0	0	N/A	Method	True	False	Pass	Confirmed	INF
Asparagine_1Bz	5.15	Target Compound	42_2_X_B_Peat4	76	Processed	T1	Unknown	16985	120086	5.12	-0.03	C11H12N2O4	M+H	237.087	237.087	.68728 (ppm)	0	0	N/A	Method	True	False	Pass	Confirmed	INF
Aspartic Acid_1Bz	5.82	Target Compound	42_2_X_B_Peat4	76	Processed	T1	Unknown	37056	170249	5.8	-0.02	C11H11NO5	M+H	238.071	238.071	-1.34955 (ppm)	0	0	N/A	Manual	True	False	Pass	Confirmed	INF
Glutamic Acid_1Bz	6.32	Target Compound	42_2_X_B_Peat4	76	Processed	T1	Unknown	33892	463739	6.31	-0.01	C12H13NO5	M+H	252.087	252.087	1.41069 (ppm)	0	0	N/A	Manual	True	False	Pass	Confirmed	INF
Glutamine_1Bz	5.52	Target Compound	42_2_X_B_Peat4	76	Processed	T1	Unknown	N/F	N/F	N/F	N/F	C12H14N2O4	N/A	251.103	N/F	N/F	N/F	0	N/A	Method	True	False	Fail	NotFound	N/A
Glycine_1Bz	5.9	Target Compound	42_2_X_B_Peat4	76	Processed	T1	Unknown	30635	195265	5.88	-0.02	C9H9NO3	M+H	180.066	180.065	-1.77266 (ppm)	0	0	N/A	Manual	True	False	Pass	Confirmed	INF
Histidine_1Bz	4.65	Target Compound	42_2_X_B_Peat4	76	Processed	T1	Unknown	257049	2416943	4.58	-0.07	C13H13N3O3	M+H	260.103	260.104	2.68437 (ppm)	0	0	N/A	Method	True	False	Pass	Confirmed	INF
Isoleucine_1Bz	9.8	Target Compound	42_2_X_B_Peat4	76	Processed	T1	Unknown	103002	702586	9.83	0.03	C13H17NO3	M+H	236.128	236.128	.68031 (ppm)	0	0	N/A	Manual	True	False	Pass	Confirmed	INF
Leucine_1Bz	10.1	Target Compound	42_2_X_B_Peat4	76	Processed	T1	Unknown	166793	1967457	10	-0.10	C13H17NO3	M+H	236.128	236.129	2.16659 (ppm)	0	0	N/A	Manual	True	False	Pass	Confirmed	INF
Lysine_2Bz	9.5	Target Compound	42_2_X_B_Peat4	76	Processed	T1	Unknown	660708	12419511	9.47	-0.03	C20H22N2O4	M+H	355.165	355.166	1.18090 (ppm)	0	0	N/A	Method	True	False	Pass	Confirmed	INF
Ornithine_2Bz	9.15	Target Compound	42_2_X_B_Peat4	76	Processed	T1	Unknown	1969965	20139150	9.11	-0.04	C19H20N2O4	M+H	341.15	341.15	2.28670 (ppm)	0	0	N/A	Method	True	False	Pass	Confirmed	INF
Phenylalanine_1Bz	10.1	Target Compound	42_2_X_B_Peat4	76	Processed	T1	Unknown	120384	1288339	10.09	-0.01	C16H15NO3	M+H	270.112	270.113	1.42164 (ppm)	0	0	N/A	Method	True	False	Pass	Confirmed	INF
Proline_1Bz	7.62	Target Compound	42_2_X_B_Peat4	76	Processed	T1	Unknown	134431	1737086	7.64	0.02	C12H13NO3	M+H	220.097	220.097	.61039 (ppm)	0	0	N/A	Manual	True	False	Pass	Confirmed	INF
Serine_1Bz	5.3	Target Compound	42_2_X_B_Peat4	76	Processed	T1	Unknown	123961	1517889	5.28	-0.02	C10H11NO4	M+H	210.076	210.076	1.45423 (ppm)	0	0	N/A	Manual	True	False	Pass	Confirmed	INF
Threonine_1Bz	6.35	Target Compound	42_2_X_B_Peat4	76	Processed	T1	Unknown	62673	896929	6.31	-0.04	C11H13NO4	M+H	224.092	224.092	2.00072 (ppm)	0	0	N/A	Manual	True	False	Pass	Confirmed	INF
Tryptophane_1Bz	10.14	Target Compound	42_2_X_B_Peat4	76	Processed	T1	Unknown	21289	174964	10.15	0.01	C18H16N2O3	M+H	309.123	309.124	.92916 (ppm)	0	0	N/A	Method	True	False	Pass	Confirmed	INF
Tyrosine_2Bz	12.29	Target Compound	42_2_X_B_Peat4	76	Processed	T1	Unknown	202817	2452626	12.29	0.00	C23H19NO5	M+H	390.134	390.134	1.50151 (ppm)	0	0	N/A	Method	True	False	Pass	Confirmed	INF
Valine_1Bz	8.8	Target Compound	42_2_X_B_Peat4	76	Processed	T1	Unknown	108626	1244443	8.8	0.00	C12H15NO3	M+H	222.112	222.113	1.79757 (ppm)	0	0	N/A	Method	True	False	Pass	Confirmed	6.55
Alanine_1Bz	6.85	Target Compound	42_X_B_Peat4	77	Processed	T1	Unknown	127713	1326096	6.84	-0.01	C10H11NO3	M+H	194.081	194.082	2.23620 (ppm)	0	0	N/A	Method	True	False	Pass	Confirmed	127.28
Arginine_1Bz	5.39	Target Compound	42_X_B_Peat4	77	Processed	T1	Unknown	531663	5089159	5.29	-0.10	C13H18N4O3	M+H	279.145	279.145	-.32038 (ppm)	0	0	N/A	Method	True	False	Pass	Confirmed	294.39
Asparagine_1Bz	5.15	Target Compound	42_X_B_Peat4	77	Processed	T1	Unknown	67284	381478	5.14	-0.01	C11H12N2O4	M+H	237.087	237.087	1.07343 (ppm)	0	0	N/A	Method	True	False	Pass	Confirmed	20.95
Aspartic Acid_1Bz	5.82	Target Compound	42_X_B_Peat4	77	Processed	T1	Unknown	59612	351626	5.83	0.01	C11H11NO5	M+H	238.071	238.072	2.81652 (ppm)	0	0	N/A	Manual	True	False	Pass	Confirmed	INF
Glutamic Acid_1Bz	6.32	Target Compound	42_X_B_Peat4	77	Processed	T1	Unknown	93714	1003079	6.32	0.00	C12H13NO5	M+H	252.087	252.087	.13956 (ppm)	0	0	N/A	Manual	True	False	Pass	Confirmed	INF
Glutamine_1Bz	5.52	Target Compound	42_X_B_Peat4	77	Processed	T1	Unknown	96429	691320	5.47	-0.05	C12H14N2O4	M+H	251.103	251.102	-.54445 (ppm)	0	0	N/A	Method	True	False	Pass	Confirmed	15.27
Glycine_1Bz	5.9	Target Compound	42_X_B_Peat4	77	Processed	T1	Unknown	47588	399764	5.89	-0.01	C9H9NO3	M+H	180.066	180.066	2.21013 (ppm)	0	0	N/A	Manual	True	False	Pass	Confirmed	INF
Histidine_1Bz	4.65	Target Compound	42_X_B_Peat4	77	Processed	T1	Unknown	476947	4317550	4.63	-0.02	C13H13N3O3	M+H	260.103	260.103	1.98040 (ppm)	0	0	N/A	Method	True	False	Pass	Confirmed	INF
Isoleucine_1Bz	9.8	Target Compound	42_X_B_Peat4	77	Processed	T1	Unknown	316504	2154056	9.85	0.05	C13H17NO3	M+H	236.128	236.128	.35720 (ppm)	0	0	N/A	Method	True	False	Pass	Confirmed	11.47
Leucine_1Bz	10.1	Target Compound	42_X_B_Peat4	77	Processed	T1	Unknown	835535	9163359	10.01	-0.09	C13H17NO3	M+H	236.128	236.128	.93879 (ppm)	0	0	N/A	Method	True	False	Pass	Confirmed	30.36
Lysine_2Bz	9.5	Target Compound	42_X_B_Peat4	77	Processed	T1	Unknown	1227114	25724331	9.48	-0.02	C20H22N2O4	M+H	355.165	355.166	1.61052 (ppm)	0	0	N/A	Method	True	False	Pass	Confirmed	INF
Ornithine_2Bz	9.15	Target Compound	42_X_B_Peat4	77	Processed	T1	Unknown	1998981	20560078	9.11	-0.04	C19H20N2O4	M+H	341.15	341.15	1.92888 (ppm)	0	0	N/A	Method	True	False	Pass	Confirmed	INF
Phenylalanine_1Bz	10.1	Target Compound	42_X_B_Peat4	77	Processed	T1	Unknown	498941	5565490	10.09	-0.01	C16H15NO3	M+H	270.112	270.113	1.53463 (ppm)	0	0	N/A	Method	True	False	Pass	Confirmed	INF
Proline_1Bz	7.62	Target Compound	42_X_B_Peat4	77	Processed	T1	Unknown	160014	1757727	7.6	-0.02	C12H13NO3	M+H	220.097	220.097	.26376 (ppm)	0	0	N/A	Method	True	False	Pass	Confirmed	7.74
Serine_1Bz	5.3	Target Compound	42_X_B_Peat4	77	Processed	T1	Unknown	287815	2601927	5.29	-0.01	C10H11NO4	M+H	210.076	210.076	1.16369 (ppm)	0	0	N/A	Manual	True	False	Pass	Confirmed	INF
Threonine_1Bz	6.35	Target Compound	42_X_B_Peat4	77	Processed	T1	Unknown	162890	1859291	6.28	-0.07	C11H13NO4	M+H	224.092	224.092	.16224 (ppm)	0	0	N/A	Manual	True	False	Pass	Confirmed	INF
Tryptophane_1Bz	10.14	Target Compound	42_X_B_Peat4	77	Processed	T1	Unknown	102837	1044697	10.16	0.02	C18H16N2O3	M+H	309.123	309.124	1.52150 (ppm)	0	0	N/A	Method	True	False	Pass	Confirmed	INF
Tyrosine_2Bz	12.29	Target Compound	42_X_B_Peat4	77	Processed	T1	Unknown	763215	8798797	12.28	-0.01	C23H19NO5	M+H	390.134	390.134	1.03217 (ppm)	0	0	N/A	Method	True	False	Pass	Confirmed	INF
Valine_1Bz	8.8	Target Compound	42_X_B_Peat4	77	Processed	T1	Unknown	502064	5383690	8.81	0.01	C12H15NO3	M+H	222.112	222.113	1.79757 (ppm)	0	0	N/A	Method	True	False	Pass	Confirmed	INF
Alanine_1Bz	6.85	Target Compound	43_2_X_F_Peat4	78	Processed	T1	Unknown	262523	2690298	6.85	0.00	C10H11NO3	M+H	194.081	194.082	1.68585 (ppm)	0	0	N/A	Method	True	False	Pass	Confirmed	81.55
Arginine_1Bz	5.39	Target Compound	43_2_X_F_Peat4	78	Processed	T1	Unknown	1037673	9920973	5.31	-0.08	C13H18N4O3	M+H	279.145	279.145	.66354 (ppm)	0	0	N/A	Method	True	False	Pass	Confirmed	464.24
Asparagine_1Bz	5.15	Target Compound	43_2_X_F_Peat4	78	Processed	T1	Unknown	110893	930531	5.16	0.01	C11H12N2O4	M+H	237.087	237.088	2.23190 (ppm)	0	0	N/A	Method	True	False	Pass	Confirmed	17.57
Aspartic Acid_1Bz	5.82	Target Compound	43_2_X_F_Peat4	78	Processed	T1	Unknown	90856	651660	5.85	0.03	C11H11NO5	M+H	238.071	238.071	.76553 (ppm)	0	0	N/A	Method	True	False	Pass	Confirmed	INF
Glutamic Acid_1Bz	6.32	Target Compound	43_2_X_F_Peat4	78	Processed	T1	Unknown	239525	2312048	6.3	-0.02	C12H13NO5	M+H	252.087	252.087	1.47122 (ppm)	0	0	N/A	Manual	True	False	Pass	Confirmed	INF
Glutamine_1Bz	5.52	Target Compound	43_2_X_F_Peat4	78	Processed	T1	Unknown	177621	1422861	5.45	-0.07	C12H14N2O4	M+H	251.103	251.102	-.72676 (ppm)	0	0	N/A	Method	True	False	Pass	Confirmed	23.90
Glycine_1Bz	5.9	Target Compound	43_2_X_F_Peat4	78	Processed	T1	Unknown	134522	1190574	5.86	-0.04	C9H9NO3	M+H	180.066	180.066	1.95591 (ppm)	0	0	N/A	Manual	True	False	Pass	Confirmed	INF
Histidine_1Bz	4.65	Target Compound	43_2_X_F_Peat4	78	Processed	T1	Unknown	436490	4371119	4.58	-0.07	C13H13N3O3	M+H	260.103	260.103	1.74574 (ppm)	0	0	N/A	Method	True	False	Pass	Confirmed	INF
Isoleucine_1Bz	9.8	Target Compound	43_2_X_F_Peat4	78	Processed	T1	Unknown	809096	5529624	9.83	0.03	C13H17NO3	M+H	236.128	236.128	.29258 (ppm)	0	0	N/A	Method	True	False	Pass	Confirmed	29.21
Leucine_1Bz	10.1	Target Compound	43_2_X_F_Peat4	78	Processed	T1	Unknown	2114499	22890602	10	-0.10	C13H17NO3	M+H	236.128	236.128	1.39114 (ppm)	0	0	N/A	Method	True	False	Pass	Confirmed	201.10
Lysine_2Bz	9.5	Target Compound	43_2_X_F_Peat4	78	Processed	T1	Unknown	2245368	28905333	9.46	-0.04	C20H22N2O4	M+H	355.165	355.166	.75127 (ppm)	0	0	N/A	Method	True	False	Pass	Confirmed	INF
Ornithine_2Bz	9.15	Target Compound	43_2_X_F_Peat4	78	Processed	T1	Unknown	900954	9663773	9.13	-0.02	C19H20N2O4	M+H	341.15	341.15	2.10779 (ppm)	0	0	N/A	Method	True	False	Pass	Confirmed	INF
Phenylalanine_1Bz	10.1	Target Compound	43_2_X_F_Peat4	78	Processed	T1	Unknown	807277	8487336	10.08	-0.02	C16H15NO3	M+H	270.112	270.113	2.09953 (ppm)	0	0	N/A	Method	True	False	Pass	Confirmed	INF
Proline_1Bz	7.62	Target Compound	43_2_X_F_Peat4	78	Processed	T1	Unknown	507887	5725615	7.62	0.00	C12H13NO3	M+H	220.097	220.097	-.29087 (ppm)	0	0	N/A	Method	True	False	Pass	Confirmed	20.47
Serine_1Bz	5.3	Target Compound	43_2_X_F_Peat4	78	Processed	T1	Unknown	294296	3037776	5.31	0.01	C10H11NO4	M+H	210.076	210.076	1.52686 (ppm)	0	0	N/A	Manual	True	False	Pass	Confirmed	INF
Threonine_1Bz	6.35	Target Compound	43_2_X_F_Peat4	78	Processed	T1	Unknown	318476	3188492	6.29	-0.06	C11H13NO4	M+H	224.092	224.092	-.24631 (ppm)	0	0	N/A	Manual	True	False	Pass	Confirmed	INF
Tryptophane_1Bz	10.14	Target Compound	43_2_X_F_Peat4	78	Processed	T1	Unknown	79588	806579	10.13	-0.01	C18H16N2O3	M+H	309.123	309.124	1.42278 (ppm)	0	0	N/A	Method	True	False	Pass	Confirmed	INF
Tyrosine_2Bz	12.29	Target Compound	43_2_X_F_Peat4	78	Processed	T1	Unknown	1056681	11514482	12.29	0.00	C23H19NO5	M+H	390.134	390.134	.64106 (ppm)	0	0	N/A	Method	True	False	Pass	Confirmed	INF
Valine_1Bz	8.8	Target Compound	43_2_X_F_Peat4	78	Processed	T1	Unknown	1085196	10410345	8.8	0.00	C12H15NO3	M+H	222.112	222.113	1.31668 (ppm)	0	0	N/A	Method	True	False	Pass	Confirmed	93.73
Alanine_1Bz	6.85	Target Compound	43_X_F_Peat4	79	Processed	T1	Unknown	833331	8117802	6.86	0.01	C10H11NO3	M+H	194.081	194.081	.42792 (ppm)	0	0	N/A	Method	True	False	Pass	Confirmed	254.72
Arginine_1Bz	5.39	Target Compound	43_X_F_Peat4	79	Processed	T1	Unknown	2500503	23451228	5.36	-0.03	C13H18N4O3	M+H	279.145	279.145	.33557 (ppm)	0	0	N/A	Method	True	False	Pass	Confirmed	1091.57
Asparagine_1Bz	5.15	Target Compound	43_X_F_Peat4	79	Processed	T1	Unknown	197950	1364751	5.15	0.00	C11H12N2O4	M+H	237.087	237.087	-.27812 (ppm)	0	0	N/A	Method	True	False	Pass	Confirmed	INF
Aspartic Acid_1Bz	5.82	Target Compound	43_X_F_Peat4	79	Processed	T1	Unknown	138350	1183976	5.81	-0.01	C11H11NO5	M+H	238.071	238.071	-1.47774 (ppm)	0	0	N/A	Method	True	False	Pass	Confirmed	INF
Glutamic Acid_1Bz	6.32	Target Compound	43_X_F_Peat4	79	Processed	T1	Unknown	405568	4534481	6.28	-0.04	C12H13NO5	M+H	252.087	252.087	.20009 (ppm)	0	0	N/A	Method	True	False	Pass	Confirmed	INF
Glutamine_1Bz	5.52	Target Compound	43_X_F_Peat4	79	Processed	T1	Unknown	360728	2867707	5.48	-0.04	C12H14N2O4	M+H	251.103	251.102	-1.15213 (ppm)	0	0	N/A	Method	True	False	Pass	Confirmed	53.10
Glycine_1Bz	5.9	Target Compound	43_X_F_Peat4	79	Processed	T1	Unknown	132032	1313476	5.91	0.01	C9H9NO3	M+H	180.066	180.065	-.75577 (ppm)	0	0	N/A	Manual	True	False	Pass	Confirmed	INF
Histidine_1Bz	4.65	Target Compound	43_X_F_Peat4	79	Processed	T1	Unknown	676506	6249920	4.61	-0.04	C13H13N3O3	M+H	260.103	260.103	.33779 (ppm)	0	0	N/A	Method	True	False	Pass	Confirmed	INF
Isoleucine_1Bz	9.8	Target Compound	43_X_F_Peat4	79	Processed	T1	Unknown	988700	7408997	9.83	0.03	C13H17NO3	M+H	236.128	236.128	-.93521 (ppm)	0	0	N/A	Manual	True	False	Pass	Confirmed	518.24
Leucine_1Bz	10.1	Target Compound	43_X_F_Peat4	79	Processed	T1	Unknown	3230736	33045880	10.02	-0.08	C13H17NO3	M+H	236.128	236.128	.16334 (ppm)	0	0	N/A	Method	True	False	Pass	Confirmed	197.77
Lysine_2Bz	9.5	Target Compound	43_X_F_Peat4	79	Processed	T1	Unknown	2684036	34859734	9.48	-0.02	C20H22N2O4	M+H	355.165	355.165	-1.31093 (ppm)	0	0	N/A	Method	True	False	Pass	Confirmed	INF
Ornithine_2Bz	9.15	Target Compound	43_X_F_Peat4	79	Processed	T1	Unknown	749589	7519831	9.13	-0.02	C19H20N2O4	M+H	341.15	341.15	.94488 (ppm)	0	0	N/A	Method	True	False	Pass	Confirmed	INF
Phenylalanine_1Bz	10.1	Target Compound	43_X_F_Peat4	79	Processed	T1	Unknown	1531327	16714268	10.08	-0.02	C16H15NO3	M+H	270.112	270.113	.17885 (ppm)	0	0	N/A	Method	True	False	Pass	Confirmed	INF
Proline_1Bz	7.62	Target Compound	43_X_F_Peat4	79	Processed	T1	Unknown	779105	8702119	7.63	0.01	C12H13NO3	M+H	220.097	220.096	-3.20263 (ppm)	0	0	N/A	Method	True	False	Pass	Confirmed	30.25
Serine_1Bz	5.3	Target Compound	43_X_F_Peat4	79	Processed	T1	Unknown	466652	4693467	5.3	0.00	C10H11NO4	M+H	210.076	210.076	.21944 (ppm)	0	0	N/A	Manual	True	False	Pass	Confirmed	INF
Threonine_1Bz	6.35	Target Compound	43_X_F_Peat4	79	Processed	T1	Unknown	714302	6444403	6.27	-0.08	C11H13NO4	M+H	224.092	224.092	-.17822 (ppm)	0	0	N/A	Manual	True	False	Pass	Confirmed	INF
Tryptophane_1Bz	10.14	Target Compound	43_X_F_Peat4	79	Processed	T1	Unknown	132847	1453228	10.16	0.02	C18H16N2O3	M+H	309.123	309.124	1.32406 (ppm)	0	0	N/A	Method	True	False	Pass	Confirmed	INF
Tyrosine_2Bz	12.29	Target Compound	43_X_F_Peat4	79	Processed	T1	Unknown	1506397	16175432	12.29	0.00	C23H19NO5	M+H	390.134	390.134	.32816 (ppm)	0	0	N/A	Method	True	False	Pass	Confirmed	INF
Valine_1Bz	8.8	Target Compound	43_X_F_Peat4	79	Processed	T1	Unknown	1874618	17940914	8.81	0.01	C12H15NO3	M+H	222.112	222.112	-.12599 (ppm)	0	0	N/A	Method	True	False	Pass	Confirmed	119.85
Alanine_1Bz	6.85	Target Compound	44_2_X_F_Peat4	80	Processed	T1	Unknown	382002	3516787	6.84	-0.01	C10H11NO3	M+H	194.081	194.081	.58516 (ppm)	0	0	N/A	Manual	True	False	Pass	Confirmed	INF
Arginine_1Bz	5.39	Target Compound	44_2_X_F_Peat4	80	Processed	T1	Unknown	1111141	9945207	5.34	-0.05	C13H18N4O3	M+H	279.145	279.145	-.53903 (ppm)	0	0	N/A	Method	True	False	Pass	Confirmed	700.14
Asparagine_1Bz	5.15	Target Compound	44_2_X_F_Peat4	80	Processed	T1	Unknown	113015	826843	5.15	0.00	C11H12N2O4	M+H	237.087	237.087	1.00907 (ppm)	0	0	N/A	Method	True	False	Pass	Confirmed	INF
Aspartic Acid_1Bz	5.82	Target Compound	44_2_X_F_Peat4	80	Processed	T1	Unknown	129864	894343	5.81	-0.01	C11H11NO5	M+H	238.071	238.071	-.38815 (ppm)	0	0	N/A	Method	True	False	Pass	Confirmed	INF
Glutamic Acid_1Bz	6.32	Target Compound	44_2_X_F_Peat4	80	Processed	T1	Unknown	305967	2848768	6.31	-0.01	C12H13NO5	M+H	252.087	252.087	.38168 (ppm)	0	0	N/A	Manual	True	False	Pass	Confirmed	INF
Glutamine_1Bz	5.52	Target Compound	44_2_X_F_Peat4	80	Processed	T1	Unknown	158260	1274249	5.47	-0.05	C12H14N2O4	M+H	251.103	251.102	-2.48900 (ppm)	0	0	N/A	Method	True	False	Pass	Confirmed	24.77
Glycine_1Bz	5.9	Target Compound	44_2_X_F_Peat4	80	Processed	T1	Unknown	151135	1388856	5.9	0.00	C9H9NO3	M+H	180.066	180.066	1.36273 (ppm)	0	0	N/A	Method	True	False	Pass	Confirmed	10.94
Histidine_1Bz	4.65	Target Compound	44_2_X_F_Peat4	80	Processed	T1	Unknown	348822	3406629	4.6	-0.05	C13H13N3O3	M+H	260.103	260.103	.10314 (ppm)	0	0	N/A	Method	True	False	Pass	Confirmed	INF
Isoleucine_1Bz	9.8	Target Compound	44_2_X_F_Peat4	80	Processed	T1	Unknown	619666	4097436	9.82	0.02	C13H17NO3	M+H	236.128	236.128	-1.19370 (ppm)	0	0	N/A	Method	True	False	Pass	Confirmed	37.71
Leucine_1Bz	10.1	Target Compound	44_2_X_F_Peat4	80	Processed	T1	Unknown	1635754	18252037	9.99	-0.11	C13H17NO3	M+H	236.128	236.128	-.35363 (ppm)	0	0	N/A	Method	True	False	Pass	Confirmed	205.26
Lysine_2Bz	9.5	Target Compound	44_2_X_F_Peat4	80	Processed	T1	Unknown	2838639	33649148	9.45	-0.05	C20H22N2O4	M+H	355.165	355.165	-.53760 (ppm)	0	0	N/A	Method	True	False	Pass	Confirmed	INF
Ornithine_2Bz	9.15	Target Compound	44_2_X_F_Peat4	80	Processed	T1	Unknown	1031606	10083312	9.11	-0.04	C19H20N2O4	M+H	341.15	341.15	.67651 (ppm)	0	0	N/A	Method	True	False	Pass	Confirmed	INF
Phenylalanine_1Bz	10.1	Target Compound	44_2_X_F_Peat4	80	Processed	T1	Unknown	720802	7860501	10.08	-0.02	C16H15NO3	M+H	270.112	270.113	.29183 (ppm)	0	0	N/A	Method	True	False	Pass	Confirmed	INF
Proline_1Bz	7.62	Target Compound	44_2_X_F_Peat4	80	Processed	T1	Unknown	479012	5744894	7.61	-0.01	C12H13NO3	M+H	220.097	220.096	-1.67742 (ppm)	0	0	N/A	Method	True	False	Pass	Confirmed	19.88
Serine_1Bz	5.3	Target Compound	44_2_X_F_Peat4	80	Processed	T1	Unknown	324699	3340325	5.31	0.01	C10H11NO4	M+H	210.076	210.076	-.43427 (ppm)	0	0	N/A	Manual	True	False	Pass	Confirmed	INF
Threonine_1Bz	6.35	Target Compound	44_2_X_F_Peat4	80	Processed	T1	Unknown	357572	3837942	6.26	-0.09	C11H13NO4	M+H	224.092	224.092	-.04203 (ppm)	0	0	N/A	Manual	True	False	Pass	Confirmed	INF
Tryptophane_1Bz	10.14	Target Compound	44_2_X_F_Peat4	80	Processed	T1	Unknown	85693	886780	10.15	0.01	C18H16N2O3	M+H	309.123	309.123	.13938 (ppm)	0	0	N/A	Method	True	False	Pass	Confirmed	INF
Tyrosine_2Bz	12.29	Target Compound	44_2_X_F_Peat4	80	Processed	T1	Unknown	762407	8674145	12.28	-0.01	C23H19NO5	M+H	390.134	390.133	-.37585 (ppm)	0	0	N/A	Method	True	False	Pass	Confirmed	INF
Valine_1Bz	8.8	Target Compound	44_2_X_F_Peat4	80	Processed	T1	Unknown	723297	6606131	8.82	0.02	C12H15NO3	M+H	222.112	222.112	-.46948 (ppm)	0	0	N/A	Method	True	False	Pass	Confirmed	55.76
Alanine_1Bz	6.85	Target Compound	44_X_F_Peat4	81	Processed	T1	Unknown	356593	3666323	6.84	-0.01	C10H11NO3	M+H	194.081	194.081	1.13551 (ppm)	0	0	N/A	Manual	True	False	Pass	Confirmed	INF
Arginine_1Bz	5.39	Target Compound	44_X_F_Peat4	81	Processed	T1	Unknown	1857210	18415278	5.37	-0.02	C13H18N4O3	M+H	279.145	279.146	1.21017 (ppm)	0	0	N/A	Method	True	False	Pass	Confirmed	626.23
Asparagine_1Bz	5.15	Target Compound	44_X_F_Peat4	81	Processed	T1	Unknown	167921	1242931	5.14	-0.01	C11H12N2O4	M+H	237.087	237.087	.62292 (ppm)	0	0	N/A	Method	True	False	Pass	Confirmed	30.83
Aspartic Acid_1Bz	5.82	Target Compound	44_X_F_Peat4	81	Processed	T1	Unknown	135544	1115152	5.82	0.00	C11H11NO5	M+H	238.071	238.071	.31688 (ppm)	0	0	N/A	Method	True	False	Pass	Confirmed	INF
Glutamic Acid_1Bz	6.32	Target Compound	44_X_F_Peat4	81	Processed	T1	Unknown	294704	2519939	6.31	-0.01	C12H13NO5	M+H	252.087	252.087	1.04751 (ppm)	0	0	N/A	Manual	True	False	Pass	Confirmed	INF
Glutamine_1Bz	5.52	Target Compound	44_X_F_Peat4	81	Processed	T1	Unknown	288056	2269283	5.49	-0.03	C12H14N2O4	M+H	251.103	251.103	-.36215 (ppm)	0	0	N/A	Method	True	False	Pass	Confirmed	33.90
Glycine_1Bz	5.9	Target Compound	44_X_F_Peat4	81	Processed	T1	Unknown	155028	1266827	5.86	-0.04	C9H9NO3	M+H	180.066	180.066	1.87117 (ppm)	0	0	N/A	Manual	True	False	Pass	Confirmed	INF
Histidine_1Bz	4.65	Target Compound	44_X_F_Peat4	81	Processed	T1	Unknown	495335	4622568	4.61	-0.04	C13H13N3O3	M+H	260.103	260.104	2.33238 (ppm)	0	0	N/A	Method	True	False	Pass	Confirmed	INF
Isoleucine_1Bz	9.8	Target Compound	44_X_F_Peat4	81	Processed	T1	Unknown	1025153	7230621	9.82	0.02	C13H17NO3	M+H	236.128	236.128	1.13265 (ppm)	0	0	N/A	Method	True	False	Pass	Confirmed	36.51
Leucine_1Bz	10.1	Target Compound	44_X_F_Peat4	81	Processed	T1	Unknown	3086257	33590448	10	-0.10	C13H17NO3	M+H	236.128	236.128	1.52038 (ppm)	0	0	N/A	Method	True	False	Pass	Confirmed	215.97
Lysine_2Bz	9.5	Target Compound	44_X_F_Peat4	81	Processed	T1	Unknown	3093457	44112643	9.47	-0.03	C20H22N2O4	M+H	355.165	355.166	1.26682 (ppm)	0	0	N/A	Method	True	False	Pass	Confirmed	INF
Ornithine_2Bz	9.15	Target Compound	44_X_F_Peat4	81	Processed	T1	Unknown	669528	6784071	9.11	-0.04	C19H20N2O4	M+H	341.15	341.15	1.48161 (ppm)	0	0	N/A	Method	True	False	Pass	Confirmed	INF
Phenylalanine_1Bz	10.1	Target Compound	44_X_F_Peat4	81	Processed	T1	Unknown	1615209	16603141	10.09	-0.01	C16H15NO3	M+H	270.112	270.113	1.42164 (ppm)	0	0	N/A	Method	True	False	Pass	Confirmed	INF
Proline_1Bz	7.62	Target Compound	44_X_F_Peat4	81	Processed	T1	Unknown	370254	5055128	7.64	0.02	C12H13NO3	M+H	220.097	220.097	-.15221 (ppm)	0	0	N/A	Method	True	False	Pass	Confirmed	20.95
Serine_1Bz	5.3	Target Compound	44_X_F_Peat4	81	Processed	T1	Unknown	365450	3475442	5.29	-0.01	C10H11NO4	M+H	210.076	210.076	1.30896 (ppm)	0	0	N/A	Manual	True	False	Pass	Confirmed	INF
Threonine_1Bz	6.35	Target Compound	44_X_F_Peat4	81	Processed	T1	Unknown	326456	3279393	6.25	-0.10	C11H13NO4	M+H	224.092	224.092	1.93263 (ppm)	0	0	N/A	Manual	True	False	Pass	Confirmed	INF
Tryptophane_1Bz	10.14	Target Compound	44_X_F_Peat4	81	Processed	T1	Unknown	148341	1548171	10.14	0.00	C18H16N2O3	M+H	309.123	309.124	2.21256 (ppm)	0	0	N/A	Method	True	False	Pass	Confirmed	INF
Tyrosine_2Bz	12.29	Target Compound	44_X_F_Peat4	81	Processed	T1	Unknown	2112810	22639641	12.29	0.00	C23H19NO5	M+H	390.134	390.134	1.26684 (ppm)	0	0	N/A	Method	True	False	Pass	Confirmed	INF
Valine_1Bz	8.8	Target Compound	44_X_F_Peat4	81	Processed	T1	Unknown	1849411	18549325	8.81	0.01	C12H15NO3	M+H	222.112	222.113	1.79757 (ppm)	0	0	N/A	Method	True	False	Pass	Confirmed	134.88
Alanine_1Bz	6.85	Target Compound	45_2_X_BF_Peat4	82	Processed	T1	Unknown	93357	956163	6.86	0.01	C10H11NO3	M+H	194.081	194.082	1.84309 (ppm)	0	0	N/A	Method	True	False	Pass	Confirmed	27.49
Arginine_1Bz	5.39	Target Compound	45_2_X_BF_Peat4	82	Processed	T1	Unknown	2572247	18215324	5.34	-0.05	C13H18N4O3	M+H	279.145	279.145	1.10084 (ppm)	0	0	N/A	Method	True	False	Pass	Confirmed	999.74
Asparagine_1Bz	5.15	Target Compound	45_2_X_BF_Peat4	82	Processed	T1	Unknown	81592	448285	5.14	-0.01	C11H12N2O4	M+H	237.087	237.087	.17240 (ppm)	0	0	N/A	Method	True	False	Pass	Confirmed	15.95
Aspartic Acid_1Bz	5.82	Target Compound	45_2_X_BF_Peat4	82	Processed	T1	Unknown	47711	252852	5.83	0.01	C11H11NO5	M+H	238.071	238.071	-.58043 (ppm)	0	0	N/A	Method	True	False	Pass	Confirmed	INF
Glutamic Acid_1Bz	6.32	Target Compound	45_2_X_BF_Peat4	82	Processed	T1	Unknown	59833	768230	6.34	0.02	C12H13NO5	M+H	252.087	252.087	1.53175 (ppm)	0	0	N/A	Manual	True	False	Pass	Confirmed	INF
Glutamine_1Bz	5.52	Target Compound	45_2_X_BF_Peat4	82	Processed	T1	Unknown	98454	667212	5.49	-0.03	C12H14N2O4	M+H	251.103	251.103	-.17985 (ppm)	0	0	N/A	Method	True	False	Pass	Confirmed	13.25
Glycine_1Bz	5.9	Target Compound	45_2_X_BF_Peat4	82	Processed	T1	Unknown	42508	350685	5.87	-0.03	C9H9NO3	M+H	180.066	180.066	1.53221 (ppm)	0	0	N/A	Manual	True	False	Pass	Confirmed	INF
Histidine_1Bz	4.65	Target Compound	45_2_X_BF_Peat4	82	Processed	T1	Unknown	337934	3136424	4.62	-0.03	C13H13N3O3	M+H	260.103	260.103	1.86307 (ppm)	0	0	N/A	Method	True	False	Pass	Confirmed	INF
Isoleucine_1Bz	9.8	Target Compound	45_2_X_BF_Peat4	82	Processed	T1	Unknown	325926	2381051	9.84	0.04	C13H17NO3	M+H	236.128	236.128	-.03052 (ppm)	0	0	N/A	Manual	True	False	Pass	Confirmed	296.21
Leucine_1Bz	10.1	Target Compound	45_2_X_BF_Peat4	82	Processed	T1	Unknown	739043	8067109	10	-0.10	C13H17NO3	M+H	236.128	236.129	1.77886 (ppm)	0	0	N/A	Method	True	False	Pass	Confirmed	66.25
Lysine_2Bz	9.5	Target Compound	45_2_X_BF_Peat4	82	Processed	T1	Unknown	1375534	20030732	9.47	-0.03	C20H22N2O4	M+H	355.165	355.166	1.61052 (ppm)	0	0	N/A	Method	True	False	Pass	Confirmed	INF
Ornithine_2Bz	9.15	Target Compound	45_2_X_BF_Peat4	82	Processed	T1	Unknown	1270040	13319634	9.11	-0.04	C19H20N2O4	M+H	341.15	341.15	2.19725 (ppm)	0	0	N/A	Method	True	False	Pass	Confirmed	INF
Phenylalanine_1Bz	10.1	Target Compound	45_2_X_BF_Peat4	82	Processed	T1	Unknown	386378	4123428	10.09	-0.01	C16H15NO3	M+H	270.112	270.113	1.76059 (ppm)	0	0	N/A	Method	True	False	Pass	Confirmed	INF
Proline_1Bz	7.62	Target Compound	45_2_X_BF_Peat4	82	Processed	T1	Unknown	107916	1212981	7.67	0.05	C12H13NO3	M+H	220.097	220.097	-.01355 (ppm)	0	0	N/A	Method	True	False	Pass	Confirmed	4.47
Serine_1Bz	5.3	Target Compound	45_2_X_BF_Peat4	82	Processed	T1	Unknown	259218	2535233	5.33	0.03	C10H11NO4	M+H	210.076	210.076	1.89003 (ppm)	0	0	N/A	Manual	True	False	Pass	Confirmed	INF
Threonine_1Bz	6.35	Target Compound	45_2_X_BF_Peat4	82	Processed	T1	Unknown	132002	1803522	6.25	-0.10	C11H13NO4	M+H	224.092	224.092	2.13690 (ppm)	0	0	N/A	Manual	True	False	Pass	Confirmed	INF
Tryptophane_1Bz	10.14	Target Compound	45_2_X_BF_Peat4	82	Processed	T1	Unknown	48260	530823	10.15	0.01	C18H16N2O3	M+H	309.123	309.124	2.50873 (ppm)	0	0	N/A	Method	True	False	Pass	Confirmed	INF
Tyrosine_2Bz	12.29	Target Compound	45_2_X_BF_Peat4	82	Processed	T1	Unknown	576189	6936867	12.28	-0.01	C23H19NO5	M+H	390.134	390.134	2.28375 (ppm)	0	0	N/A	Method	True	False	Pass	Confirmed	INF
Valine_1Bz	8.8	Target Compound	45_2_X_BF_Peat4	82	Processed	T1	Unknown	413585	4106005	8.82	0.02	C12H15NO3	M+H	222.112	222.113	1.66017 (ppm)	0	0	N/A	Method	True	False	Pass	Confirmed	19.22
Alanine_1Bz	6.85	Target Compound	45_X_BF_Peat4	83	Processed	T1	Unknown	289448	2612807	6.86	0.01	C10H11NO3	M+H	194.081	194.081	1.37137 (ppm)	0	0	N/A	Method	True	False	Pass	Confirmed	80.29
Arginine_1Bz	5.39	Target Compound	45_X_BF_Peat4	83	Processed	T1	Unknown	479323	4712905	5.31	-0.08	C13H18N4O3	M+H	279.145	279.145	-1.19498 (ppm)	0	0	N/A	Method	True	False	Pass	Confirmed	116.18
Asparagine_1Bz	5.15	Target Compound	45_X_BF_Peat4	83	Processed	T1	Unknown	81159	622530	5.13	-0.02	C11H12N2O4	M+H	237.087	237.087	1.65267 (ppm)	0	0	N/A	Method	True	False	Pass	Confirmed	18.58
Aspartic Acid_1Bz	5.82	Target Compound	45_X_BF_Peat4	83	Processed	T1	Unknown	54531	395065	5.82	0.00	C11H11NO5	M+H	238.071	238.071	.89372 (ppm)	0	0	N/A	Method	True	False	Pass	Confirmed	INF
Glutamic Acid_1Bz	6.32	Target Compound	45_X_BF_Peat4	83	Processed	T1	Unknown	155818	1594621	6.33	0.01	C12H13NO5	M+H	252.087	252.087	1.41069 (ppm)	0	0	N/A	Manual	True	False	Pass	Confirmed	INF
Glutamine_1Bz	5.52	Target Compound	45_X_BF_Peat4	83	Processed	T1	Unknown	121185	972046	5.46	-0.06	C12H14N2O4	M+H	251.103	251.102	-1.03059 (ppm)	0	0	N/A	Method	True	False	Pass	Confirmed	19.44
Glycine_1Bz	5.9	Target Compound	45_X_BF_Peat4	83	Processed	T1	Unknown	47079	427831	5.88	-0.02	C9H9NO3	M+H	180.066	180.066	3.31176 (ppm)	0	0	N/A	Manual	True	False	Pass	Confirmed	INF
Histidine_1Bz	4.65	Target Compound	45_X_BF_Peat4	83	Processed	T1	Unknown	268355	2481447	4.6	-0.05	C13H13N3O3	M+H	260.103	260.103	1.86307 (ppm)	0	0	N/A	Method	True	False	Pass	Confirmed	INF
Isoleucine_1Bz	9.8	Target Compound	45_X_BF_Peat4	83	Processed	T1	Unknown	307151	2273481	9.88	0.08	C13H17NO3	M+H	236.128	236.128	-.15976 (ppm)	0	0	N/A	Method	True	False	Pass	Confirmed	14.50
Leucine_1Bz	10.1	Target Compound	45_X_BF_Peat4	83	Processed	T1	Unknown	838965	8838721	10.01	-0.09	C13H17NO3	M+H	236.128	236.128	.61569 (ppm)	0	0	N/A	Manual	True	False	Pass	Confirmed	INF
Lysine_2Bz	9.5	Target Compound	45_X_BF_Peat4	83	Processed	T1	Unknown	1095201	19567068	9.64	0.14	C20H22N2O4	M+H	355.165	355.168	7.28157 (ppm)	0	0	N/A	Method	True	False	Pass	Confirmed	INF
Ornithine_2Bz	9.15	Target Compound	45_X_BF_Peat4	83	Processed	T1	Unknown	454293	4397765	9.11	-0.04	C19H20N2O4	M+H	341.15	341.15	1.48161 (ppm)	0	0	N/A	Method	True	False	Pass	Confirmed	INF
Phenylalanine_1Bz	10.1	Target Compound	45_X_BF_Peat4	83	Processed	T1	Unknown	427021	4350690	10.1	0.00	C16H15NO3	M+H	270.112	270.112	-.16009 (ppm)	0	0	N/A	Method	True	False	Pass	Confirmed	INF
Proline_1Bz	7.62	Target Compound	45_X_BF_Peat4	83	Processed	T1	Unknown	235161	2674801	7.62	0.00	C12H13NO3	M+H	220.097	220.097	1.09569 (ppm)	0	0	N/A	Method	True	False	Pass	Confirmed	16.74
Serine_1Bz	5.3	Target Compound	45_X_BF_Peat4	83	Processed	T1	Unknown	216221	2865199	5.31	0.01	C10H11NO4	M+H	210.076	210.076	1.96267 (ppm)	0	0	N/A	Manual	True	False	Pass	Confirmed	INF
Threonine_1Bz	6.35	Target Compound	45_X_BF_Peat4	83	Processed	T1	Unknown	283173	4000424	6.28	-0.07	C11H13NO4	M+H	224.092	224.092	1.93263 (ppm)	0	0	N/A	Manual	True	False	Pass	Confirmed	INF
Tryptophane_1Bz	10.14	Target Compound	45_X_BF_Peat4	83	Processed	T1	Unknown	45302	451948	10.17	0.03	C18H16N2O3	M+H	309.123	309.124	1.02789 (ppm)	0	0	N/A	Method	True	False	Pass	Confirmed	INF
Tyrosine_2Bz	12.29	Target Compound	45_X_BF_Peat4	83	Processed	T1	Unknown	515557	6036904	12.29	0.00	C23H19NO5	M+H	390.134	390.134	1.18862 (ppm)	0	0	N/A	Method	True	False	Pass	Confirmed	INF
Valine_1Bz	8.8	Target Compound	45_X_BF_Peat4	83	Processed	T1	Unknown	622530	6104651	8.82	0.02	C12H15NO3	M+H	222.112	222.113	1.17928 (ppm)	0	0	N/A	Method	True	False	Pass	Confirmed	INF
Alanine_1Bz	6.85	Target Compound	46_2_X_BF_Peat4	84	Processed	T1	Unknown	115400	1143930	6.85	0.00	C10H11NO3	M+H	194.081	194.082	2.31482 (ppm)	0	0	N/A	Method	True	False	Pass	Confirmed	34.55
Arginine_1Bz	5.39	Target Compound	46_2_X_BF_Peat4	84	Processed	T1	Unknown	609594	5681617	5.31	-0.08	C13H18N4O3	M+H	279.145	279.145	-.75768 (ppm)	0	0	N/A	Method	True	False	Pass	Confirmed	207.09
Asparagine_1Bz	5.15	Target Compound	46_2_X_BF_Peat4	84	Processed	T1	Unknown	35136	188596	5.12	-0.03	C11H12N2O4	M+H	237.087	237.087	1.33087 (ppm)	0	0	N/A	Method	True	False	Pass	Confirmed	7.97
Aspartic Acid_1Bz	5.82	Target Compound	46_2_X_BF_Peat4	84	Processed	T1	Unknown	N/F	N/F	N/F	N/F	C11H11NO5	N/A	238.071	N/F	N/F	N/F	0	N/A	Manual	True	False	Fail	NotFound	N/A
Glutamic Acid_1Bz	6.32	Target Compound	46_2_X_BF_Peat4	84	Processed	T1	Unknown	52888	654364	6.31	-0.01	C12H13NO5	M+H	252.087	252.087	1.16857 (ppm)	0	0	N/A	Manual	True	False	Pass	Confirmed	INF
Glutamine_1Bz	5.52	Target Compound	46_2_X_BF_Peat4	84	Processed	T1	Unknown	36929	132938	5.49	-0.03	C12H14N2O4	M+H	251.103	251.102	-.54445 (ppm)	0	0	N/A	Method	True	False	Pass	Confirmed	5.47
Glycine_1Bz	5.9	Target Compound	46_2_X_BF_Peat4	84	Processed	T1	Unknown	48334	351617	5.88	-0.02	C9H9NO3	M+H	180.066	180.066	3.22702 (ppm)	0	0	N/A	Manual	True	False	Pass	Confirmed	INF
Histidine_1Bz	4.65	Target Compound	46_2_X_BF_Peat4	84	Processed	T1	Unknown	136543	1199345	4.59	-0.06	C13H13N3O3	M+H	260.103	260.104	2.21506 (ppm)	0	0	N/A	Method	True	False	Pass	Confirmed	INF
Isoleucine_1Bz	9.8	Target Compound	46_2_X_BF_Peat4	84	Processed	T1	Unknown	122602	857466	9.87	0.07	C13H17NO3	M+H	236.128	236.128	-.15976 (ppm)	0	0	N/A	Manual	True	False	Pass	Confirmed	INF
Leucine_1Bz	10.1	Target Compound	46_2_X_BF_Peat4	84	Processed	T1	Unknown	278282	2901988	9.98	-0.12	C13H17NO3	M+H	236.128	236.128	1.13265 (ppm)	0	0	N/A	Method	True	False	Pass	Confirmed	27.97
Lysine_2Bz	9.5	Target Compound	46_2_X_BF_Peat4	84	Processed	T1	Unknown	524759	8135078	9.46	-0.04	C20H22N2O4	M+H	355.165	355.166	1.00905 (ppm)	0	0	N/A	Method	True	False	Pass	Confirmed	INF
Ornithine_2Bz	9.15	Target Compound	46_2_X_BF_Peat4	84	Processed	T1	Unknown	646539	5753997	9.12	-0.03	C19H20N2O4	M+H	341.15	341.15	1.39215 (ppm)	0	0	N/A	Method	True	False	Pass	Confirmed	INF
Phenylalanine_1Bz	10.1	Target Compound	46_2_X_BF_Peat4	84	Processed	T1	Unknown	123509	1391207	10.08	-0.02	C16H15NO3	M+H	270.112	270.113	.17885 (ppm)	0	0	N/A	Method	True	False	Pass	Confirmed	INF
Proline_1Bz	7.62	Target Compound	46_2_X_BF_Peat4	84	Processed	T1	Unknown	138551	1543445	7.64	0.02	C12H13NO3	M+H	220.097	220.097	.61039 (ppm)	0	0	N/A	Manual	True	False	Pass	Confirmed	INF
Serine_1Bz	5.3	Target Compound	46_2_X_BF_Peat4	84	Processed	T1	Unknown	155529	1775220	5.28	-0.02	C10H11NO4	M+H	210.076	210.077	2.47111 (ppm)	0	0	N/A	Manual	True	False	Pass	Confirmed	INF
Threonine_1Bz	6.35	Target Compound	46_2_X_BF_Peat4	84	Processed	T1	Unknown	129183	1795715	6.26	-0.09	C11H13NO4	M+H	224.092	224.092	1.79644 (ppm)	0	0	N/A	Manual	True	False	Pass	Confirmed	INF
Tryptophane_1Bz	10.14	Target Compound	46_2_X_BF_Peat4	84	Processed	T1	Unknown	15844	115399	10.14	0.00	C18H16N2O3	M+H	309.123	309.124	.92916 (ppm)	0	0	N/A	Method	True	False	Pass	Confirmed	INF
Tyrosine_2Bz	12.29	Target Compound	46_2_X_BF_Peat4	84	Processed	T1	Unknown	203541	2515345	12.29	0.00	C23H19NO5	M+H	390.134	390.134	.64106 (ppm)	0	0	N/A	Method	True	False	Pass	Confirmed	INF
Valine_1Bz	8.8	Target Compound	46_2_X_BF_Peat4	84	Processed	T1	Unknown	179114	1798441	8.82	0.02	C12H15NO3	M+H	222.112	222.113	.90449 (ppm)	0	0	N/A	Method	True	False	Pass	Confirmed	14.26
Alanine_1Bz	6.85	Target Compound	46_X_BF_Peat4	85	Processed	T1	Unknown	118368	1231603	6.85	0.00	C10H11NO3	M+H	194.081	194.082	1.92172 (ppm)	0	0	N/A	Manual	True	False	Pass	Confirmed	INF
Arginine_1Bz	5.39	Target Compound	46_X_BF_Peat4	85	Processed	T1	Unknown	528108	4718604	5.34	-0.05	C13H18N4O3	M+H	279.145	279.145	.22624 (ppm)	0	0	N/A	Method	True	False	Pass	Confirmed	436.54
Asparagine_1Bz	5.15	Target Compound	46_X_BF_Peat4	85	Processed	T1	Unknown	63574	420653	5.16	0.01	C11H12N2O4	M+H	237.087	237.088	3.00422 (ppm)	0	0	N/A	Method	True	False	Pass	Confirmed	10.75
Aspartic Acid_1Bz	5.82	Target Compound	46_X_BF_Peat4	85	Processed	T1	Unknown	61484	335383	5.8	-0.02	C11H11NO5	M+H	238.071	N/A	N/A	0	0	N/A	Manual	True	False	Pass	Confirmed	INF
Glutamic Acid_1Bz	6.32	Target Compound	46_X_BF_Peat4	85	Processed	T1	Unknown	108226	1000858	6.33	0.01	C12H13NO5	M+H	252.087	252.087	1.47122 (ppm)	0	0	N/A	Manual	True	False	Pass	Confirmed	INF
Glutamine_1Bz	5.52	Target Compound	46_X_BF_Peat4	85	Processed	T1	Unknown	104017	778444	5.49	-0.03	C12H14N2O4	M+H	251.103	251.102	-.78752 (ppm)	0	0	N/A	Method	True	False	Pass	Confirmed	12.40
Glycine_1Bz	5.9	Target Compound	46_X_BF_Peat4	85	Processed	T1	Unknown	39574	282139	5.91	0.01	C9H9NO3	M+H	180.066	180.066	4.24390 (ppm)	0	0	N/A	Manual	True	False	Pass	Confirmed	INF
Histidine_1Bz	4.65	Target Compound	46_X_BF_Peat4	85	Processed	T1	Unknown	300602	2787138	4.6	-0.05	C13H13N3O3	M+H	260.103	260.104	2.44971 (ppm)	0	0	N/A	Method	True	False	Pass	Confirmed	INF
Isoleucine_1Bz	9.8	Target Compound	46_X_BF_Peat4	85	Processed	T1	Unknown	340502	2438711	9.82	0.02	C13H17NO3	M+H	236.128	236.128	-.22438 (ppm)	0	0	N/A	Method	True	False	Pass	Confirmed	14.92
Leucine_1Bz	10.1	Target Compound	46_X_BF_Peat4	85	Processed	T1	Unknown	783014	8627373	10.01	-0.09	C13H17NO3	M+H	236.128	236.129	1.84348 (ppm)	0	0	N/A	Method	True	False	Pass	Confirmed	67.13
Lysine_2Bz	9.5	Target Compound	46_X_BF_Peat4	85	Processed	T1	Unknown	984974	19319598	9.63	0.13	C20H22N2O4	M+H	355.165	355.168	7.10972 (ppm)	0	0	N/A	Method	True	False	Pass	Confirmed	INF
Ornithine_2Bz	9.15	Target Compound	46_X_BF_Peat4	85	Processed	T1	Unknown	805287	8137111	9.12	-0.03	C19H20N2O4	M+H	341.15	341.15	1.74997 (ppm)	0	0	N/A	Method	True	False	Pass	Confirmed	INF
Phenylalanine_1Bz	10.1	Target Compound	46_X_BF_Peat4	85	Processed	T1	Unknown	487307	5061411	10.09	-0.01	C16H15NO3	M+H	270.112	270.113	2.21251 (ppm)	0	0	N/A	Method	True	False	Pass	Confirmed	INF
Proline_1Bz	7.62	Target Compound	46_X_BF_Peat4	85	Processed	T1	Unknown	141739	1458539	7.62	0.00	C12H13NO3	M+H	220.097	220.097	-.70683 (ppm)	0	0	N/A	Method	True	False	Pass	Confirmed	7.32
Serine_1Bz	5.3	Target Compound	46_X_BF_Peat4	85	Processed	T1	Unknown	213670	2669142	5.34	0.04	C10H11NO4	M+H	210.076	210.077	2.68901 (ppm)	0	0	N/A	Manual	True	False	Pass	Confirmed	INF
Threonine_1Bz	6.35	Target Compound	46_X_BF_Peat4	85	Processed	T1	Unknown	171770	1940223	6.26	-0.09	C11H13NO4	M+H	224.092	224.092	1.66026 (ppm)	0	0	N/A	Manual	True	False	Pass	Confirmed	INF
Tryptophane_1Bz	10.14	Target Compound	46_X_BF_Peat4	85	Processed	T1	Unknown	58706	527533	10.15	0.01	C18H16N2O3	M+H	309.123	309.124	2.90362 (ppm)	0	0	N/A	Method	True	False	Pass	Confirmed	INF
Tyrosine_2Bz	12.29	Target Compound	46_X_BF_Peat4	85	Processed	T1	Unknown	514207	6107133	12.28	-0.01	C23H19NO5	M+H	390.134	390.134	1.81441 (ppm)	0	0	N/A	Method	True	False	Pass	Confirmed	INF
Valine_1Bz	8.8	Target Compound	46_X_BF_Peat4	85	Processed	T1	Unknown	457869	4940475	8.81	0.01	C12H15NO3	M+H	222.112	222.113	1.59147 (ppm)	0	0	N/A	Method	True	False	Pass	Confirmed	44.36
Alanine_1Bz	6.85	Target Compound	47_2_X_X_Peat4	86	Processed	T1	Unknown	497135	4236476	6.84	-0.01	C10H11NO3	M+H	194.081	194.081	1.37137 (ppm)	0	0	N/A	Method	True	False	Pass	Confirmed	INF
Arginine_1Bz	5.39	Target Compound	47_2_X_X_Peat4	86	Processed	T1	Unknown	856924	8015261	5.36	-0.03	C13H18N4O3	M+H	279.145	279.145	-.21106 (ppm)	0	0	N/A	Method	True	False	Pass	Confirmed	333.70
Asparagine_1Bz	5.15	Target Compound	47_2_X_X_Peat4	86	Processed	T1	Unknown	127791	981869	5.14	-0.01	C11H12N2O4	M+H	237.087	237.087	1.00907 (ppm)	0	0	N/A	Method	True	False	Pass	Confirmed	24.23
Aspartic Acid_1Bz	5.82	Target Compound	47_2_X_X_Peat4	86	Processed	T1	Unknown	33568	244173	5.82	0.00	C11H11NO5	M+H	238.071	238.07	-3.40054 (ppm)	0	0	N/A	Method	True	False	Pass	Confirmed	INF
Glutamic Acid_1Bz	6.32	Target Compound	47_2_X_X_Peat4	86	Processed	T1	Unknown	160318	1766271	6.32	0.00	C12H13NO5	M+H	252.087	252.087	1.41069 (ppm)	0	0	N/A	Method	True	False	Pass	Confirmed	INF
Glutamine_1Bz	5.52	Target Compound	47_2_X_X_Peat4	86	Processed	T1	Unknown	251854	1813758	5.49	-0.03	C12H14N2O4	M+H	251.103	251.102	-2.36747 (ppm)	0	0	N/A	Method	True	False	Pass	Confirmed	31.33
Glycine_1Bz	5.9	Target Compound	47_2_X_X_Peat4	86	Processed	T1	Unknown	261357	2471662	5.89	-0.01	C9H9NO3	M+H	180.066	180.065	-.41681 (ppm)	0	0	N/A	Method	True	False	Pass	Confirmed	24.42
Histidine_1Bz	4.65	Target Compound	47_2_X_X_Peat4	86	Processed	T1	Unknown	560540	5228976	4.62	-0.03	C13H13N3O3	M+H	260.103	260.103	1.98040 (ppm)	0	0	N/A	Method	True	False	Pass	Confirmed	INF
Isoleucine_1Bz	9.8	Target Compound	47_2_X_X_Peat4	86	Processed	T1	Unknown	894126	5892774	9.82	0.02	C13H17NO3	M+H	236.128	236.128	.74493 (ppm)	0	0	N/A	Method	True	False	Pass	Confirmed	25.15
Leucine_1Bz	10.1	Target Compound	47_2_X_X_Peat4	86	Processed	T1	Unknown	2314435	25204318	9.98	-0.12	C13H17NO3	M+H	236.128	236.129	1.64962 (ppm)	0	0	N/A	Method	True	False	Pass	Confirmed	253.85
Lysine_2Bz	9.5	Target Compound	47_2_X_X_Peat4	86	Processed	T1	Unknown	1450833	19704545	9.44	-0.06	C20H22N2O4	M+H	355.165	355.166	.92312 (ppm)	0	0	N/A	Method	True	False	Pass	Confirmed	INF
Ornithine_2Bz	9.15	Target Compound	47_2_X_X_Peat4	86	Processed	T1	Unknown	1051453	10324058	9.1	-0.05	C19H20N2O4	M+H	341.15	341.15	1.48161 (ppm)	0	0	N/A	Method	True	False	Pass	Confirmed	INF
Phenylalanine_1Bz	10.1	Target Compound	47_2_X_X_Peat4	86	Processed	T1	Unknown	331234	3499409	10.08	-0.02	C16H15NO3	M+H	270.112	270.113	1.08270 (ppm)	0	0	N/A	Method	True	False	Pass	Confirmed	INF
Proline_1Bz	7.62	Target Compound	47_2_X_X_Peat4	86	Processed	T1	Unknown	824562	8788814	7.62	0.00	C12H13NO3	M+H	220.097	220.097	.67972 (ppm)	0	0	N/A	Method	True	False	Pass	Confirmed	33.79
Serine_1Bz	5.3	Target Compound	47_2_X_X_Peat4	86	Processed	T1	Unknown	266470	3175909	5.3	0.00	C10H11NO4	M+H	210.076	210.076	.14680 (ppm)	0	0	N/A	Manual	True	False	Pass	Confirmed	INF
Threonine_1Bz	6.35	Target Compound	47_2_X_X_Peat4	86	Processed	T1	Unknown	367111	3667649	6.28	-0.07	C11H13NO4	M+H	224.092	224.092	.91125 (ppm)	0	0	N/A	Manual	True	False	Pass	Confirmed	INF
Tryptophane_1Bz	10.14	Target Compound	47_2_X_X_Peat4	86	Processed	T1	Unknown	44614	430446	10.13	-0.01	C18H16N2O3	M+H	309.123	309.124	1.32406 (ppm)	0	0	N/A	Method	True	False	Pass	Confirmed	INF
Tyrosine_2Bz	12.29	Target Compound	47_2_X_X_Peat4	86	Processed	T1	Unknown	487347	5984775	12.27	-0.02	C23H19NO5	M+H	390.134	390.134	1.11040 (ppm)	0	0	N/A	Method	True	False	Pass	Confirmed	INF
Valine_1Bz	8.8	Target Compound	47_2_X_X_Peat4	86	Processed	T1	Unknown	983949	8974258	8.79	-0.01	C12H15NO3	M+H	222.112	222.113	.83579 (ppm)	0	0	N/A	Method	True	False	Pass	Confirmed	60.90
Alanine_1Bz	6.85	Target Compound	47_X_X_Peat4	87	Processed	T1	Unknown	542870	5166851	6.85	0.00	C10H11NO3	M+H	194.081	194.081	1.37137 (ppm)	0	0	N/A	Method	True	False	Pass	Confirmed	177.98
Arginine_1Bz	5.39	Target Compound	47_X_X_Peat4	87	Processed	T1	Unknown	2153005	20967131	5.36	-0.03	C13H18N4O3	M+H	279.145	279.145	.22624 (ppm)	0	0	N/A	Method	True	False	Pass	Confirmed	INF
Asparagine_1Bz	5.15	Target Compound	47_X_X_Peat4	87	Processed	T1	Unknown	137978	959550	5.16	0.01	C11H12N2O4	M+H	237.087	237.087	1.20215 (ppm)	0	0	N/A	Method	True	False	Pass	Confirmed	30.83
Aspartic Acid_1Bz	5.82	Target Compound	47_X_X_Peat4	87	Processed	T1	Unknown	111286	772052	5.82	0.00	C11H11NO5	M+H	238.071	238.071	-1.92639 (ppm)	0	0	N/A	Method	True	False	Pass	Confirmed	INF
Glutamic Acid_1Bz	6.32	Target Compound	47_X_X_Peat4	87	Processed	T1	Unknown	274828	2863714	6.31	-0.01	C12H13NO5	M+H	252.087	252.087	.26062 (ppm)	0	0	N/A	Method	True	False	Pass	Confirmed	INF
Glutamine_1Bz	5.52	Target Compound	47_X_X_Peat4	87	Processed	T1	Unknown	206813	1731896	5.51	-0.01	C12H14N2O4	M+H	251.103	251.102	-1.27366 (ppm)	0	0	N/A	Method	True	False	Pass	Confirmed	32.69
Glycine_1Bz	5.9	Target Compound	47_X_X_Peat4	87	Processed	T1	Unknown	170908	1511023	5.92	0.02	C9H9NO3	M+H	180.066	180.066	1.02377 (ppm)	0	0	N/A	Method	True	False	Pass	Confirmed	10.71
Histidine_1Bz	4.65	Target Compound	47_X_X_Peat4	87	Processed	T1	Unknown	467228	4369780	4.61	-0.04	C13H13N3O3	M+H	260.103	260.103	1.86307 (ppm)	0	0	N/A	Method	True	False	Pass	Confirmed	INF
Isoleucine_1Bz	9.8	Target Compound	47_X_X_Peat4	87	Processed	T1	Unknown	586377	3495116	9.83	0.03	C13H17NO3	M+H	236.128	236.128	.16334 (ppm)	0	0	N/A	Method	True	False	Pass	Confirmed	17.75
Leucine_1Bz	10.1	Target Compound	47_X_X_Peat4	87	Processed	T1	Unknown	2149804	21680723	10	-0.10	C13H17NO3	M+H	236.128	236.128	.09872 (ppm)	0	0	N/A	Method	True	False	Pass	Confirmed	69.04
Lysine_2Bz	9.5	Target Compound	47_X_X_Peat4	87	Processed	T1	Unknown	1738026	22750248	9.51	0.01	C20H22N2O4	M+H	355.165	355.166	.75127 (ppm)	0	0	N/A	Method	True	False	Pass	Confirmed	INF
Ornithine_2Bz	9.15	Target Compound	47_X_X_Peat4	87	Processed	T1	Unknown	728420	7185482	9.15	0.00	C19H20N2O4	M+H	341.15	341.15	2.01834 (ppm)	0	0	N/A	Method	True	False	Pass	Confirmed	INF
Phenylalanine_1Bz	10.1	Target Compound	47_X_X_Peat4	87	Processed	T1	Unknown	1044912	10623758	10.09	-0.01	C16H15NO3	M+H	270.112	270.113	1.19568 (ppm)	0	0	N/A	Method	True	False	Pass	Confirmed	INF
Proline_1Bz	7.62	Target Compound	47_X_X_Peat4	87	Processed	T1	Unknown	428840	5358196	7.67	0.05	C12H13NO3	M+H	220.097	220.097	1.02636 (ppm)	0	0	N/A	Method	True	False	Pass	Confirmed	20.91
Serine_1Bz	5.3	Target Compound	47_X_X_Peat4	87	Processed	T1	Unknown	353046	4086207	5.32	0.02	C10H11NO4	M+H	210.076	210.076	1.16369 (ppm)	0	0	N/A	Manual	True	False	Pass	Confirmed	INF
Threonine_1Bz	6.35	Target Compound	47_X_X_Peat4	87	Processed	T1	Unknown	445375	4817066	6.26	-0.09	C11H13NO4	M+H	224.092	224.092	.63889 (ppm)	0	0	N/A	Manual	True	False	Pass	Confirmed	INF
Tryptophane_1Bz	10.14	Target Compound	47_X_X_Peat4	87	Processed	T1	Unknown	130633	1166930	10.15	0.01	C18H16N2O3	M+H	309.123	309.123	.43555 (ppm)	0	0	N/A	Method	True	False	Pass	Confirmed	INF
Tyrosine_2Bz	12.29	Target Compound	47_X_X_Peat4	87	Processed	T1	Unknown	1487926	16846032	12.29	0.00	C23H19NO5	M+H	390.134	390.134	1.03217 (ppm)	0	0	N/A	Method	True	False	Pass	Confirmed	INF
Valine_1Bz	8.8	Target Compound	47_X_X_Peat4	87	Processed	T1	Unknown	1107703	10468615	8.81	0.01	C12H15NO3	M+H	222.112	222.113	1.11059 (ppm)	0	0	N/A	Method	True	False	Pass	Confirmed	184.41
Alanine_1Bz	6.85	Target Compound	48_2_X_X_Peat4	88	Processed	T1	Unknown	709245	6329063	6.86	0.01	C10H11NO3	M+H	194.081	194.082	1.76447 (ppm)	0	0	N/A	Method	True	False	Pass	Confirmed	161.02
Arginine_1Bz	5.39	Target Compound	48_2_X_X_Peat4	88	Processed	T1	Unknown	968138	8096982	5.33	-0.06	C13H18N4O3	M+H	279.145	279.145	-.42971 (ppm)	0	0	N/A	Method	True	False	Pass	Confirmed	363.87
Asparagine_1Bz	5.15	Target Compound	48_2_X_X_Peat4	88	Processed	T1	Unknown	151811	1130330	5.14	-0.01	C11H12N2O4	M+H	237.087	237.087	.55856 (ppm)	0	0	N/A	Method	True	False	Pass	Confirmed	26.15
Aspartic Acid_1Bz	5.82	Target Compound	48_2_X_X_Peat4	88	Processed	T1	Unknown	100177	580729	5.81	-0.01	C11H11NO5	M+H	238.071	238.071	-.25996 (ppm)	0	0	N/A	Manual	True	False	Pass	Confirmed	INF
Glutamic Acid_1Bz	6.32	Target Compound	48_2_X_X_Peat4	88	Processed	T1	Unknown	189013	2011244	6.33	0.01	C12H13NO5	M+H	252.087	252.087	2.13705 (ppm)	0	0	N/A	Manual	True	False	Pass	Confirmed	INF
Glutamine_1Bz	5.52	Target Compound	48_2_X_X_Peat4	88	Processed	T1	Unknown	218111	1631262	5.49	-0.03	C12H14N2O4	M+H	251.103	251.102	-.78752 (ppm)	0	0	N/A	Method	True	False	Pass	Confirmed	26.09
Glycine_1Bz	5.9	Target Compound	48_2_X_X_Peat4	88	Processed	T1	Unknown	411085	3470968	5.92	0.02	C9H9NO3	M+H	180.066	180.066	.09163 (ppm)	0	0	N/A	Method	True	False	Pass	Confirmed	30.47
Histidine_1Bz	4.65	Target Compound	48_2_X_X_Peat4	88	Processed	T1	Unknown	765377	7334955	4.61	-0.04	C13H13N3O3	M+H	260.103	260.103	1.74574 (ppm)	0	0	N/A	Method	True	False	Pass	Confirmed	INF
Isoleucine_1Bz	9.8	Target Compound	48_2_X_X_Peat4	88	Processed	T1	Unknown	734520	4778162	9.83	0.03	C13H17NO3	M+H	236.128	236.128	.16334 (ppm)	0	0	N/A	Manual	True	False	Pass	Confirmed	866.62
Leucine_1Bz	10.1	Target Compound	48_2_X_X_Peat4	88	Processed	T1	Unknown	2061808	21640986	10.02	-0.08	C13H17NO3	M+H	236.128	236.128	.93879 (ppm)	0	0	N/A	Method	True	False	Pass	Confirmed	240.07
Lysine_2Bz	9.5	Target Compound	48_2_X_X_Peat4	88	Processed	T1	Unknown	1403439	16794924	9.49	-0.01	C20H22N2O4	M+H	355.165	355.165	.40757 (ppm)	0	0	N/A	Method	True	False	Pass	Confirmed	INF
Ornithine_2Bz	9.15	Target Compound	48_2_X_X_Peat4	88	Processed	T1	Unknown	2533569	26712849	9.1	-0.05	C19H20N2O4	M+H	341.15	341.15	1.21324 (ppm)	0	0	N/A	Method	True	False	Pass	Confirmed	INF
Phenylalanine_1Bz	10.1	Target Compound	48_2_X_X_Peat4	88	Processed	T1	Unknown	332028	3348760	10.09	-0.01	C16H15NO3	M+H	270.112	270.113	.85674 (ppm)	0	0	N/A	Method	True	False	Pass	Confirmed	INF
Proline_1Bz	7.62	Target Compound	48_2_X_X_Peat4	88	Processed	T1	Unknown	938422	11537435	7.65	0.03	C12H13NO3	M+H	220.097	220.097	.40241 (ppm)	0	0	N/A	Method	True	False	Pass	Confirmed	30.50
Serine_1Bz	5.3	Target Compound	48_2_X_X_Peat4	88	Processed	T1	Unknown	542708	4810882	5.33	0.03	C10H11NO4	M+H	210.076	210.076	1.45423 (ppm)	0	0	N/A	Manual	True	False	Pass	Confirmed	INF
Threonine_1Bz	6.35	Target Compound	48_2_X_X_Peat4	88	Processed	T1	Unknown	526581	5274808	6.28	-0.07	C11H13NO4	M+H	224.092	224.092	1.52408 (ppm)	0	0	N/A	Manual	True	False	Pass	Confirmed	INF
Tryptophane_1Bz	10.14	Target Compound	48_2_X_X_Peat4	88	Processed	T1	Unknown	39427	338858	10.18	0.04	C18H16N2O3	M+H	309.123	309.124	1.02789 (ppm)	0	0	N/A	Method	True	False	Pass	Confirmed	INF
Tyrosine_2Bz	12.29	Target Compound	48_2_X_X_Peat4	88	Processed	T1	Unknown	493162	5720220	12.29	0.00	C23H19NO5	M+H	390.134	390.134	1.11040 (ppm)	0	0	N/A	Method	True	False	Pass	Confirmed	INF
Valine_1Bz	8.8	Target Compound	48_2_X_X_Peat4	88	Processed	T1	Unknown	1097470	10833425	8.8	0.00	C12H15NO3	M+H	222.112	222.113	.62970 (ppm)	0	0	N/A	Method	True	False	Pass	Confirmed	87.82
Alanine_1Bz	6.85	Target Compound	48_X_X_Peat4	89	Processed	T1	Unknown	290762	2650662	6.83	-0.02	C10H11NO3	M+H	194.081	194.081	1.52861 (ppm)	0	0	N/A	Manual	True	False	Pass	Confirmed	INF
Arginine_1Bz	5.39	Target Compound	48_X_X_Peat4	89	Processed	T1	Unknown	1010840	10106241	5.34	-0.05	C13H18N4O3	M+H	279.145	279.145	-.75768 (ppm)	0	0	N/A	Method	True	False	Pass	Confirmed	512.77
Asparagine_1Bz	5.15	Target Compound	48_X_X_Peat4	89	Processed	T1	Unknown	73964	563819	5.16	0.01	C11H12N2O4	M+H	237.087	237.088	4.16269 (ppm)	0	0	N/A	Method	True	False	Pass	Confirmed	INF
Aspartic Acid_1Bz	5.82	Target Compound	48_X_X_Peat4	89	Processed	T1	Unknown	71287	425552	5.81	-0.01	C11H11NO5	M+H	238.071	238.071	.25278 (ppm)	0	0	N/A	Method	True	False	Pass	Confirmed	INF
Glutamic Acid_1Bz	6.32	Target Compound	48_X_X_Peat4	89	Processed	T1	Unknown	165399	1714762	6.35	0.03	C12H13NO5	M+H	252.087	252.087	.20009 (ppm)	0	0	N/A	Method	True	False	Pass	Confirmed	INF
Glutamine_1Bz	5.52	Target Compound	48_X_X_Peat4	89	Processed	T1	Unknown	116413	905661	5.47	-0.05	C12H14N2O4	M+H	251.103	251.102	-1.21289 (ppm)	0	0	N/A	Method	True	False	Pass	Confirmed	25.39
Glycine_1Bz	5.9	Target Compound	48_X_X_Peat4	89	Processed	T1	Unknown	138335	839760	5.9	0.00	C9H9NO3	M+H	180.066	180.066	.34585 (ppm)	0	0	N/A	Manual	True	False	Pass	Confirmed	INF
Histidine_1Bz	4.65	Target Compound	48_X_X_Peat4	89	Processed	T1	Unknown	245049	2368477	4.6	-0.05	C13H13N3O3	M+H	260.103	260.103	1.98040 (ppm)	0	0	N/A	Method	True	False	Pass	Confirmed	INF
Isoleucine_1Bz	9.8	Target Compound	48_X_X_Peat4	89	Processed	T1	Unknown	689847	4956855	9.83	0.03	C13H17NO3	M+H	236.128	236.128	1.00341 (ppm)	0	0	N/A	Manual	True	False	Pass	Confirmed	328.06
Leucine_1Bz	10.1	Target Compound	48_X_X_Peat4	89	Processed	T1	Unknown	2136563	24032809	9.99	-0.11	C13H17NO3	M+H	236.128	236.128	1.19727 (ppm)	0	0	N/A	Manual	True	False	Pass	Confirmed	784.78
Lysine_2Bz	9.5	Target Compound	48_X_X_Peat4	89	Processed	T1	Unknown	2132949	34485209	9.47	-0.03	C20H22N2O4	M+H	355.165	355.165	.66535 (ppm)	0	0	N/A	Method	True	False	Pass	Confirmed	INF
Ornithine_2Bz	9.15	Target Compound	48_X_X_Peat4	89	Processed	T1	Unknown	505904	5135180	9.11	-0.04	C19H20N2O4	M+H	341.15	341.15	1.83943 (ppm)	0	0	N/A	Method	True	False	Pass	Confirmed	INF
Phenylalanine_1Bz	10.1	Target Compound	48_X_X_Peat4	89	Processed	T1	Unknown	1153898	12114227	10.1	0.00	C16H15NO3	M+H	270.112	270.113	1.53463 (ppm)	0	0	N/A	Method	True	False	Pass	Confirmed	INF
Proline_1Bz	7.62	Target Compound	48_X_X_Peat4	89	Processed	T1	Unknown	461620	6130027	7.61	-0.01	C12H13NO3	M+H	220.097	220.097	.05577 (ppm)	0	0	N/A	Method	True	False	Pass	Confirmed	34.61
Serine_1Bz	5.3	Target Compound	48_X_X_Peat4	89	Processed	T1	Unknown	145714	1585353	5.32	0.02	C10H11NO4	M+H	210.076	210.076	1.45423 (ppm)	0	0	N/A	Manual	True	False	Pass	Confirmed	INF
Threonine_1Bz	6.35	Target Compound	48_X_X_Peat4	89	Processed	T1	Unknown	217528	2259761	6.27	-0.08	C11H13NO4	M+H	224.092	224.092	.57079 (ppm)	0	0	N/A	Manual	True	False	Pass	Confirmed	INF
Tryptophane_1Bz	10.14	Target Compound	48_X_X_Peat4	89	Processed	T1	Unknown	101835	1123356	10.13	-0.01	C18H16N2O3	M+H	309.123	309.124	2.31129 (ppm)	0	0	N/A	Method	True	False	Pass	Confirmed	INF
Tyrosine_2Bz	12.29	Target Compound	48_X_X_Peat4	89	Processed	T1	Unknown	1400640	15763501	12.29	0.00	C23H19NO5	M+H	390.134	390.134	1.18862 (ppm)	0	0	N/A	Method	True	False	Pass	Confirmed	INF
Valine_1Bz	8.8	Target Compound	48_X_X_Peat4	89	Processed	T1	Unknown	1291604	12848245	8.81	0.01	C12H15NO3	M+H	222.112	222.113	.97319 (ppm)	0	0	N/A	Method	True	False	Pass	Confirmed	77.36
Alanine_1Bz	6.85	Target Compound	49_2_F_B_Peat_Plant1	90	Processed	T1	Unknown	96679	966807	6.88	0.03	C10H11NO3	M+H	194.081	194.082	2.07896 (ppm)	0	0	N/A	Method	True	False	Pass	Confirmed	77.02
Arginine_1Bz	5.39	Target Compound	49_2_F_B_Peat_Plant1	90	Processed	T1	Unknown	671786	4842057	5.34	-0.05	C13H18N4O3	M+H	279.145	279.145	-.86701 (ppm)	0	0	N/A	Method	True	False	Pass	Confirmed	145.36
Asparagine_1Bz	5.15	Target Compound	49_2_F_B_Peat_Plant1	90	Processed	T1	Unknown	64371	434230	5.14	-0.01	C11H12N2O4	M+H	237.087	237.087	1.58831 (ppm)	0	0	N/A	Method	True	False	Pass	Confirmed	INF
Aspartic Acid_1Bz	5.82	Target Compound	49_2_F_B_Peat_Plant1	90	Processed	T1	Unknown	N/F	N/F	N/F	N/F	C11H11NO5	N/A	238.071	N/F	N/F	N/F	0	N/A	Manual	True	False	Fail	NotFound	N/A
Glutamic Acid_1Bz	6.32	Target Compound	49_2_F_B_Peat_Plant1	90	Processed	T1	Unknown	36873	435763	6.32	0.00	C12H13NO5	M+H	252.087	252.087	1.41069 (ppm)	0	0	N/A	Manual	True	False	Pass	Confirmed	INF
Glutamine_1Bz	5.52	Target Compound	49_2_F_B_Peat_Plant1	90	Processed	T1	Unknown	18042	130757	5.51	-0.01	C12H14N2O4	M+H	251.103	251.102	-2.67130 (ppm)	0	0	N/A	Method	True	False	Pass	Confirmed	3.70
Glycine_1Bz	5.9	Target Compound	49_2_F_B_Peat_Plant1	90	Processed	T1	Unknown	37760	260065	5.89	-0.01	C9H9NO3	M+H	180.066	180.066	.76955 (ppm)	0	0	N/A	Manual	True	False	Pass	Confirmed	INF
Histidine_1Bz	4.65	Target Compound	49_2_F_B_Peat_Plant1	90	Processed	T1	Unknown	146060	1309478	4.58	-0.07	C13H13N3O3	M+H	260.103	260.103	1.39375 (ppm)	0	0	N/A	Method	True	False	Pass	Confirmed	INF
Isoleucine_1Bz	9.8	Target Compound	49_2_F_B_Peat_Plant1	90	Processed	T1	Unknown	534681	4047510	9.82	0.02	C13H17NO3	M+H	236.128	236.129	1.64962 (ppm)	0	0	N/A	Method	True	False	Pass	Confirmed	81.38
Leucine_1Bz	10.1	Target Compound	49_2_F_B_Peat_Plant1	90	Processed	T1	Unknown	884756	9883471	9.98	-0.12	C13H17NO3	M+H	236.128	236.128	.93879 (ppm)	0	0	N/A	Method	True	False	Pass	Confirmed	99.55
Lysine_2Bz	9.5	Target Compound	49_2_F_B_Peat_Plant1	90	Processed	T1	Unknown	1185441	13358535	9.48	-0.02	C20H22N2O4	M+H	355.165	355.166	1.26682 (ppm)	0	0	N/A	Method	True	False	Pass	Confirmed	INF
Ornithine_2Bz	9.15	Target Compound	49_2_F_B_Peat_Plant1	90	Processed	T1	Unknown	818545	8811763	9.11	-0.04	C19H20N2O4	M+H	341.15	341.15	1.30270 (ppm)	0	0	N/A	Method	True	False	Pass	Confirmed	INF
Phenylalanine_1Bz	10.1	Target Compound	49_2_F_B_Peat_Plant1	90	Processed	T1	Unknown	487444	5318505	10.09	-0.01	C16H15NO3	M+H	270.112	270.113	.74376 (ppm)	0	0	N/A	Method	True	False	Pass	Confirmed	INF
Proline_1Bz	7.62	Target Compound	49_2_F_B_Peat_Plant1	90	Processed	T1	Unknown	293272	3087250	7.64	0.02	C12H13NO3	M+H	220.097	220.097	1.23434 (ppm)	0	0	N/A	Method	True	False	Pass	Confirmed	11.44
Serine_1Bz	5.3	Target Compound	49_2_F_B_Peat_Plant1	90	Processed	T1	Unknown	108729	1554714	5.34	0.04	C10H11NO4	M+H	210.076	210.077	2.97955 (ppm)	0	0	N/A	Manual	True	False	Pass	Confirmed	INF
Threonine_1Bz	6.35	Target Compound	49_2_F_B_Peat_Plant1	90	Processed	T1	Unknown	132890	1687675	6.26	-0.09	C11H13NO4	M+H	224.092	224.092	1.72835 (ppm)	0	0	N/A	Manual	True	False	Pass	Confirmed	INF
Tryptophane_1Bz	10.14	Target Compound	49_2_F_B_Peat_Plant1	90	Processed	T1	Unknown	63148	621693	10.14	0.00	C18H16N2O3	M+H	309.123	309.124	1.12661 (ppm)	0	0	N/A	Method	True	False	Pass	Confirmed	INF
Tyrosine_2Bz	12.29	Target Compound	49_2_F_B_Peat_Plant1	90	Processed	T1	Unknown	566219	6308832	12.29	0.00	C23H19NO5	M+H	390.134	390.134	1.57974 (ppm)	0	0	N/A	Method	True	False	Pass	Confirmed	INF
Valine_1Bz	8.8	Target Compound	49_2_F_B_Peat_Plant1	90	Processed	T1	Unknown	561337	5425605	8.81	0.01	C12H15NO3	M+H	222.112	222.113	1.04189 (ppm)	0	0	N/A	Method	True	False	Pass	Confirmed	54.35
Alanine_1Bz	6.85	Target Compound	49_F_B_Peat_Plant1	91	Processed	T1	Unknown	339881	3145939	6.86	0.01	C10H11NO3	M+H	194.081	194.082	2.15758 (ppm)	0	0	N/A	Method	True	False	Pass	Confirmed	INF
Arginine_1Bz	5.39	Target Compound	49_F_B_Peat_Plant1	91	Processed	T1	Unknown	592785	5589226	5.33	-0.06	C13H18N4O3	M+H	279.145	279.144	-3.05351 (ppm)	0	0	N/A	Method	True	False	Pass	Confirmed	228.22
Asparagine_1Bz	5.15	Target Compound	49_F_B_Peat_Plant1	91	Processed	T1	Unknown	117349	770642	5.14	-0.01	C11H12N2O4	M+H	237.087	237.087	.81600 (ppm)	0	0	N/A	Method	True	False	Pass	Confirmed	INF
Aspartic Acid_1Bz	5.82	Target Compound	49_F_B_Peat_Plant1	91	Processed	T1	Unknown	73508	703486	5.81	-0.01	C11H11NO5	M+H	238.071	238.07	-3.40054 (ppm)	0	0	N/A	Method	True	False	Pass	Confirmed	INF
Glutamic Acid_1Bz	6.32	Target Compound	49_F_B_Peat_Plant1	91	Processed	T1	Unknown	304890	2912586	6.33	0.01	C12H13NO5	M+H	252.087	252.087	1.41069 (ppm)	0	0	N/A	Manual	True	False	Pass	Confirmed	INF
Glutamine_1Bz	5.52	Target Compound	49_F_B_Peat_Plant1	91	Processed	T1	Unknown	72160	391047	5.48	-0.04	C12H14N2O4	M+H	251.103	251.102	-1.75980 (ppm)	0	0	N/A	Method	True	False	Pass	Confirmed	15.71
Glycine_1Bz	5.9	Target Compound	49_F_B_Peat_Plant1	91	Processed	T1	Unknown	62875	530368	5.94	0.04	C9H9NO3	M+H	180.066	180.066	1.36273 (ppm)	0	0	N/A	Manual	True	False	Pass	Confirmed	INF
Histidine_1Bz	4.65	Target Compound	49_F_B_Peat_Plant1	91	Processed	T1	Unknown	267935	2513435	4.61	-0.04	C13H13N3O3	M+H	260.103	260.104	2.21506 (ppm)	0	0	N/A	Method	True	False	Pass	Confirmed	INF
Isoleucine_1Bz	9.8	Target Compound	49_F_B_Peat_Plant1	91	Processed	T1	Unknown	862798	7095054	9.85	0.05	C13H17NO3	M+H	236.128	236.128	1.52038 (ppm)	0	0	N/A	Method	True	False	Pass	Confirmed	86.47
Leucine_1Bz	10.1	Target Compound	49_F_B_Peat_Plant1	91	Processed	T1	Unknown	1176959	12355507	9.99	-0.11	C13H17NO3	M+H	236.128	236.128	1.32652 (ppm)	0	0	N/A	Manual	True	False	Pass	Confirmed	INF
Lysine_2Bz	9.5	Target Compound	49_F_B_Peat_Plant1	91	Processed	T1	Unknown	900588	9375867	9.51	0.01	C20H22N2O4	M+H	355.165	355.165	.49350 (ppm)	0	0	N/A	Method	True	False	Pass	Confirmed	INF
Ornithine_2Bz	9.15	Target Compound	49_F_B_Peat_Plant1	91	Processed	T1	Unknown	444430	4700169	9.15	0.00	C19H20N2O4	M+H	341.15	341.15	1.30270 (ppm)	0	0	N/A	Method	True	False	Pass	Confirmed	INF
Phenylalanine_1Bz	10.1	Target Compound	49_F_B_Peat_Plant1	91	Processed	T1	Unknown	695196	6427720	10.12	0.02	C16H15NO3	M+H	270.112	270.113	1.87357 (ppm)	0	0	N/A	Method	True	False	Pass	Confirmed	INF
Proline_1Bz	7.62	Target Compound	49_F_B_Peat_Plant1	91	Processed	T1	Unknown	531096	5653215	7.63	0.01	C12H13NO3	M+H	220.097	220.097	.40241 (ppm)	0	0	N/A	Method	True	False	Pass	Confirmed	37.32
Serine_1Bz	5.3	Target Compound	49_F_B_Peat_Plant1	91	Processed	T1	Unknown	309289	2901121	5.3	0.00	C10H11NO4	M+H	210.076	210.076	1.30896 (ppm)	0	0	N/A	Manual	True	False	Pass	Confirmed	INF
Threonine_1Bz	6.35	Target Compound	49_F_B_Peat_Plant1	91	Processed	T1	Unknown	356587	4059061	6.26	-0.09	C11H13NO4	M+H	224.092	224.092	1.18362 (ppm)	0	0	N/A	Manual	True	False	Pass	Confirmed	INF
Tryptophane_1Bz	10.14	Target Compound	49_F_B_Peat_Plant1	91	Processed	T1	Unknown	85373	807437	10.13	-0.01	C18H16N2O3	M+H	309.123	309.124	1.32406 (ppm)	0	0	N/A	Method	True	False	Pass	Confirmed	INF
Tyrosine_2Bz	12.29	Target Compound	49_F_B_Peat_Plant1	91	Processed	T1	Unknown	653465	7342555	12.29	0.00	C23H19NO5	M+H	390.134	390.134	.95395 (ppm)	0	0	N/A	Method	True	False	Pass	Confirmed	INF
Valine_1Bz	8.8	Target Compound	49_F_B_Peat_Plant1	91	Processed	T1	Unknown	888502	8423045	8.83	0.03	C12H15NO3	M+H	222.112	222.113	1.66017 (ppm)	0	0	N/A	Method	True	False	Pass	Confirmed	110.44
Alanine_1Bz	6.85	Target Compound	50_2_F_B_Peat_Plant1	92	Processed	T1	Unknown	567815	5349982	6.85	0.00	C10H11NO3	M+H	194.081	194.081	1.60723 (ppm)	0	0	N/A	Method	True	False	Pass	Confirmed	1018.44
Arginine_1Bz	5.39	Target Compound	50_2_F_B_Peat_Plant1	92	Processed	T1	Unknown	750961	7101258	5.33	-0.06	C13H18N4O3	M+H	279.145	279.145	-.10173 (ppm)	0	0	N/A	Method	True	False	Pass	Confirmed	464.79
Asparagine_1Bz	5.15	Target Compound	50_2_F_B_Peat_Plant1	92	Processed	T1	Unknown	199894	1352916	5.18	0.03	C11H12N2O4	M+H	237.087	237.088	2.74678 (ppm)	0	0	N/A	Method	True	False	Pass	Confirmed	71.07
Aspartic Acid_1Bz	5.82	Target Compound	50_2_F_B_Peat_Plant1	92	Processed	T1	Unknown	210860	1884010	5.8	-0.02	C11H11NO5	M+H	238.071	238.07	-2.31095 (ppm)	0	0	N/A	Method	True	False	Pass	Confirmed	INF
Glutamic Acid_1Bz	6.32	Target Compound	50_2_F_B_Peat_Plant1	92	Processed	T1	Unknown	650544	6518157	6.32	0.00	C12H13NO5	M+H	252.087	252.087	1.35016 (ppm)	0	0	N/A	Method	True	False	Pass	Confirmed	INF
Glutamine_1Bz	5.52	Target Compound	50_2_F_B_Peat_Plant1	92	Processed	T1	Unknown	133514	979649	5.48	-0.04	C12H14N2O4	M+H	251.103	251.102	-.54445 (ppm)	0	0	N/A	Method	True	False	Pass	Confirmed	18.30
Glycine_1Bz	5.9	Target Compound	50_2_F_B_Peat_Plant1	92	Processed	T1	Unknown	189637	1771661	5.88	-0.02	C9H9NO3	M+H	180.066	180.065	-.41681 (ppm)	0	0	N/A	Method	True	False	Pass	Confirmed	10.88
Histidine_1Bz	4.65	Target Compound	50_2_F_B_Peat_Plant1	92	Processed	T1	Unknown	722857	7326522	4.63	-0.02	C13H13N3O3	M+H	260.103	260.103	1.39375 (ppm)	0	0	N/A	Method	True	False	Pass	Confirmed	INF
Isoleucine_1Bz	9.8	Target Compound	50_2_F_B_Peat_Plant1	92	Processed	T1	Unknown	1060804	7003290	9.83	0.03	C13H17NO3	M+H	236.128	236.128	.68031 (ppm)	0	0	N/A	Method	True	False	Pass	Confirmed	79.21
Leucine_1Bz	10.1	Target Compound	50_2_F_B_Peat_Plant1	92	Processed	T1	Unknown	1693937	17340511	10.03	-0.07	C13H17NO3	M+H	236.128	236.128	1.06803 (ppm)	0	0	N/A	Manual	True	False	Pass	Confirmed	INF
Lysine_2Bz	9.5	Target Compound	50_2_F_B_Peat_Plant1	92	Processed	T1	Unknown	2422200	26591882	9.52	0.02	C20H22N2O4	M+H	355.165	355.166	1.35275 (ppm)	0	0	N/A	Method	True	False	Pass	Confirmed	INF
Ornithine_2Bz	9.15	Target Compound	50_2_F_B_Peat_Plant1	92	Processed	T1	Unknown	4287578	42681109	9.1	-0.05	C19H20N2O4	M+H	341.15	341.15	1.83943 (ppm)	0	0	N/A	Method	True	False	Pass	Confirmed	3651.92
Phenylalanine_1Bz	10.1	Target Compound	50_2_F_B_Peat_Plant1	92	Processed	T1	Unknown	663267	7706650	10.12	0.02	C16H15NO3	M+H	270.112	270.113	1.08270 (ppm)	0	0	N/A	Method	True	False	Pass	Confirmed	INF
Proline_1Bz	7.62	Target Compound	50_2_F_B_Peat_Plant1	92	Processed	T1	Unknown	1332606	14958396	7.63	0.01	C12H13NO3	M+H	220.097	220.097	1.09569 (ppm)	0	0	N/A	Method	True	False	Pass	Confirmed	46.17
Serine_1Bz	5.3	Target Compound	50_2_F_B_Peat_Plant1	92	Processed	T1	Unknown	660914	6738752	5.29	-0.01	C10H11NO4	M+H	210.076	210.076	.07417 (ppm)	0	0	N/A	Manual	True	False	Pass	Confirmed	INF
Threonine_1Bz	6.35	Target Compound	50_2_F_B_Peat_Plant1	92	Processed	T1	Unknown	484353	5181357	6.29	-0.06	C11H13NO4	M+H	224.092	224.092	.77507 (ppm)	0	0	N/A	Manual	True	False	Pass	Confirmed	INF
Tryptophane_1Bz	10.14	Target Compound	50_2_F_B_Peat_Plant1	92	Processed	T1	Unknown	46813	398612	10.18	0.04	C18H16N2O3	M+H	309.123	309.124	1.91639 (ppm)	0	0	N/A	Method	True	False	Pass	Confirmed	INF
Tyrosine_2Bz	12.29	Target Compound	50_2_F_B_Peat_Plant1	92	Processed	T1	Unknown	1073178	11395827	12.29	0.00	C23H19NO5	M+H	390.134	390.134	.95395 (ppm)	0	0	N/A	Method	True	False	Pass	Confirmed	INF
Valine_1Bz	8.8	Target Compound	50_2_F_B_Peat_Plant1	92	Processed	T1	Unknown	903928	9544534	8.86	0.06	C12H15NO3	M+H	222.112	222.113	1.52278 (ppm)	0	0	N/A	Method	True	False	Pass	Confirmed	84.96
Alanine_1Bz	6.85	Target Compound	50_F_B_Peat_Plant1	93	Processed	T1	Unknown	442347	4076595	6.86	0.01	C10H11NO3	M+H	194.081	194.081	.97827 (ppm)	0	0	N/A	Method	True	False	Pass	Confirmed	126.54
Arginine_1Bz	5.39	Target Compound	50_F_B_Peat_Plant1	93	Processed	T1	Unknown	1512148	11999469	5.34	-0.05	C13H18N4O3	M+H	279.145	279.145	.44489 (ppm)	0	0	N/A	Method	True	False	Pass	Confirmed	546.55
Asparagine_1Bz	5.15	Target Compound	50_F_B_Peat_Plant1	93	Processed	T1	Unknown	154570	1191037	5.15	0.00	C11H12N2O4	M+H	237.087	237.087	1.58831 (ppm)	0	0	N/A	Method	True	False	Pass	Confirmed	88.92
Aspartic Acid_1Bz	5.82	Target Compound	50_F_B_Peat_Plant1	93	Processed	T1	Unknown	207241	1677662	5.83	0.01	C11H11NO5	M+H	238.071	238.071	.63735 (ppm)	0	0	N/A	Method	True	False	Pass	Confirmed	INF
Glutamic Acid_1Bz	6.32	Target Compound	50_F_B_Peat_Plant1	93	Processed	T1	Unknown	393419	4285102	6.36	0.04	C12H13NO5	M+H	252.087	252.087	1.04751 (ppm)	0	0	N/A	Method	True	False	Pass	Confirmed	INF
Glutamine_1Bz	5.52	Target Compound	50_F_B_Peat_Plant1	93	Processed	T1	Unknown	152551	1258662	5.47	-0.05	C12H14N2O4	M+H	251.103	251.103	-.24062 (ppm)	0	0	N/A	Method	True	False	Pass	Confirmed	31.25
Glycine_1Bz	5.9	Target Compound	50_F_B_Peat_Plant1	93	Processed	T1	Unknown	107266	847639	5.91	0.01	C9H9NO3	M+H	180.066	180.066	2.21013 (ppm)	0	0	N/A	Manual	True	False	Pass	Confirmed	INF
Histidine_1Bz	4.65	Target Compound	50_F_B_Peat_Plant1	93	Processed	T1	Unknown	441092	4298651	4.62	-0.03	C13H13N3O3	M+H	260.103	260.103	1.86307 (ppm)	0	0	N/A	Method	True	False	Pass	Confirmed	INF
Isoleucine_1Bz	9.8	Target Compound	50_F_B_Peat_Plant1	93	Processed	T1	Unknown	2989535	22683134	9.81	0.01	C13H17NO3	M+H	236.128	236.128	.80955 (ppm)	0	0	N/A	Method	True	False	Pass	Confirmed	206.39
Leucine_1Bz	10.1	Target Compound	50_F_B_Peat_Plant1	93	Processed	T1	Unknown	4288805	46431181	9.99	-0.11	C13H17NO3	M+H	236.128	236.128	.68031 (ppm)	0	0	N/A	Method	True	False	Pass	Confirmed	367.89
Lysine_2Bz	9.5	Target Compound	50_F_B_Peat_Plant1	93	Processed	T1	Unknown	3664769	39468294	9.48	-0.02	C20H22N2O4	M+H	355.165	355.166	1.35275 (ppm)	0	0	N/A	Method	True	False	Pass	Confirmed	INF
Ornithine_2Bz	9.15	Target Compound	50_F_B_Peat_Plant1	93	Processed	T1	Unknown	1397056	14605971	9.11	-0.04	C19H20N2O4	M+H	341.15	341.15	1.30270 (ppm)	0	0	N/A	Method	True	False	Pass	Confirmed	INF
Phenylalanine_1Bz	10.1	Target Compound	50_F_B_Peat_Plant1	93	Processed	T1	Unknown	2217748	22727578	10.09	-0.01	C16H15NO3	M+H	270.112	270.113	.85674 (ppm)	0	0	N/A	Method	True	False	Pass	Confirmed	375.47
Proline_1Bz	7.62	Target Compound	50_F_B_Peat_Plant1	93	Processed	T1	Unknown	1159465	13122864	7.61	-0.01	C12H13NO3	M+H	220.097	220.097	.67972 (ppm)	0	0	N/A	Method	True	False	Pass	Confirmed	57.81
Serine_1Bz	5.3	Target Compound	50_F_B_Peat_Plant1	93	Processed	T1	Unknown	412668	4219887	5.33	0.03	C10H11NO4	M+H	210.076	210.076	.36471 (ppm)	0	0	N/A	Manual	True	False	Pass	Confirmed	INF
Threonine_1Bz	6.35	Target Compound	50_F_B_Peat_Plant1	93	Processed	T1	Unknown	479004	4855218	6.27	-0.08	C11H13NO4	M+H	224.092	224.092	.84316 (ppm)	0	0	N/A	Manual	True	False	Pass	Confirmed	INF
Tryptophane_1Bz	10.14	Target Compound	50_F_B_Peat_Plant1	93	Processed	T1	Unknown	218986	2263964	10.15	0.01	C18H16N2O3	M+H	309.123	309.124	1.02789 (ppm)	0	0	N/A	Method	True	False	Pass	Confirmed	INF
Tyrosine_2Bz	12.29	Target Compound	50_F_B_Peat_Plant1	93	Processed	T1	Unknown	2215194	23413986	12.29	0.00	C23H19NO5	M+H	390.134	390.134	.64106 (ppm)	0	0	N/A	Method	True	False	Pass	Confirmed	INF
Valine_1Bz	8.8	Target Compound	50_F_B_Peat_Plant1	93	Processed	T1	Unknown	2661913	25162782	8.81	0.01	C12H15NO3	M+H	222.112	222.113	1.31668 (ppm)	0	0	N/A	Method	True	False	Pass	Confirmed	159.67
Alanine_1Bz	6.85	Target Compound	51_2_B_F_Peat_Plant1	94	Processed	T1	Unknown	743877	6276892	6.84	-0.01	C10H11NO3	M+H	194.081	194.082	1.76447 (ppm)	0	0	N/A	Method	True	False	Pass	Confirmed	145.54
Arginine_1Bz	5.39	Target Compound	51_2_B_F_Peat_Plant1	94	Processed	T1	Unknown	949169	6753184	5.34	-0.05	C13H18N4O3	M+H	279.145	279.145	.11692 (ppm)	0	0	N/A	Method	True	False	Pass	Confirmed	232.90
Asparagine_1Bz	5.15	Target Compound	51_2_B_F_Peat_Plant1	94	Processed	T1	Unknown	200636	1267435	5.13	-0.02	C11H12N2O4	M+H	237.087	237.088	2.23190 (ppm)	0	0	N/A	Method	True	False	Pass	Confirmed	58.49
Aspartic Acid_1Bz	5.82	Target Compound	51_2_B_F_Peat_Plant1	94	Processed	T1	Unknown	225872	1806732	5.79	-0.03	C11H11NO5	M+H	238.071	238.071	.06050 (ppm)	0	0	N/A	Method	True	False	Pass	Confirmed	INF
Glutamic Acid_1Bz	6.32	Target Compound	51_2_B_F_Peat_Plant1	94	Processed	T1	Unknown	668281	6354329	6.31	-0.01	C12H13NO5	M+H	252.087	252.087	1.83440 (ppm)	0	0	N/A	Method	True	False	Pass	Confirmed	INF
Glutamine_1Bz	5.52	Target Compound	51_2_B_F_Peat_Plant1	94	Processed	T1	Unknown	129106	1231933	5.45	-0.07	C12H14N2O4	M+H	251.103	251.102	-1.88133 (ppm)	0	0	N/A	Method	True	False	Pass	Confirmed	22.31
Glycine_1Bz	5.9	Target Compound	51_2_B_F_Peat_Plant1	94	Processed	T1	Unknown	280146	2815168	5.88	-0.02	C9H9NO3	M+H	180.066	180.066	.09163 (ppm)	0	0	N/A	Manual	True	False	Pass	Confirmed	INF
Histidine_1Bz	4.65	Target Compound	51_2_B_F_Peat_Plant1	94	Processed	T1	Unknown	488696	4623877	4.61	-0.04	C13H13N3O3	M+H	260.103	260.104	2.21506 (ppm)	0	0	N/A	Method	True	False	Pass	Confirmed	INF
Isoleucine_1Bz	9.8	Target Compound	51_2_B_F_Peat_Plant1	94	Processed	T1	Unknown	2079004	15253157	9.82	0.02	C13H17NO3	M+H	236.128	236.128	1.58500 (ppm)	0	0	N/A	Method	True	False	Pass	Confirmed	176.48
Leucine_1Bz	10.1	Target Compound	51_2_B_F_Peat_Plant1	94	Processed	T1	Unknown	3914532	42749914	10	-0.10	C13H17NO3	M+H	236.128	236.128	1.26189 (ppm)	0	0	N/A	Method	True	False	Pass	Confirmed	315.97
Lysine_2Bz	9.5	Target Compound	51_2_B_F_Peat_Plant1	94	Processed	T1	Unknown	2371734	25559665	9.47	-0.03	C20H22N2O4	M+H	355.165	355.166	2.21200 (ppm)	0	0	N/A	Method	True	False	Pass	Confirmed	INF
Ornithine_2Bz	9.15	Target Compound	51_2_B_F_Peat_Plant1	94	Processed	T1	Unknown	3097422	32091603	9.11	-0.04	C19H20N2O4	M+H	341.15	341.15	2.10779 (ppm)	0	0	N/A	Method	True	False	Pass	Confirmed	INF
Phenylalanine_1Bz	10.1	Target Compound	51_2_B_F_Peat_Plant1	94	Processed	T1	Unknown	1355934	13695174	10.09	-0.01	C16H15NO3	M+H	270.112	270.113	1.42164 (ppm)	0	0	N/A	Method	True	False	Pass	Confirmed	220.89
Proline_1Bz	7.62	Target Compound	51_2_B_F_Peat_Plant1	94	Processed	T1	Unknown	1104302	11122487	7.63	0.01	C12H13NO3	M+H	220.097	220.097	.67972 (ppm)	0	0	N/A	Method	True	False	Pass	Confirmed	45.32
Serine_1Bz	5.3	Target Compound	51_2_B_F_Peat_Plant1	94	Processed	T1	Unknown	482649	4261142	5.33	0.03	C10H11NO4	M+H	210.076	210.076	.87315 (ppm)	0	0	N/A	Manual	True	False	Pass	Confirmed	INF
Threonine_1Bz	6.35	Target Compound	51_2_B_F_Peat_Plant1	94	Processed	T1	Unknown	462620	4513639	6.27	-0.08	C11H13NO4	M+H	224.092	224.092	1.86454 (ppm)	0	0	N/A	Manual	True	False	Pass	Confirmed	INF
Tryptophane_1Bz	10.14	Target Compound	51_2_B_F_Peat_Plant1	94	Processed	T1	Unknown	43676	393094	10.14	0.00	C18H16N2O3	M+H	309.123	309.124	2.21256 (ppm)	0	0	N/A	Method	True	False	Pass	Confirmed	INF
Tyrosine_2Bz	12.29	Target Compound	51_2_B_F_Peat_Plant1	94	Processed	T1	Unknown	1521579	16808982	12.29	0.00	C23H19NO5	M+H	390.134	390.134	.48461 (ppm)	0	0	N/A	Method	True	False	Pass	Confirmed	INF
Valine_1Bz	8.8	Target Compound	51_2_B_F_Peat_Plant1	94	Processed	T1	Unknown	1464130	12862270	8.81	0.01	C12H15NO3	M+H	222.112	222.113	.76709 (ppm)	0	0	N/A	Method	True	False	Pass	Confirmed	147.12
Alanine_1Bz	6.85	Target Compound	51_B_F_Peat_Plant1	95	Processed	T1	Unknown	890584	8638068	6.85	0.00	C10H11NO3	M+H	194.081	194.081	1.21413 (ppm)	0	0	N/A	Method	True	False	Pass	Confirmed	1064.20
Arginine_1Bz	5.39	Target Compound	51_B_F_Peat_Plant1	95	Processed	T1	Unknown	1972456	18343467	5.33	-0.06	C13H18N4O3	M+H	279.145	279.145	.99152 (ppm)	0	0	N/A	Method	True	False	Pass	Confirmed	408.21
Asparagine_1Bz	5.15	Target Compound	51_B_F_Peat_Plant1	95	Processed	T1	Unknown	310486	1934918	5.16	0.01	C11H12N2O4	M+H	237.087	237.087	.36548 (ppm)	0	0	N/A	Method	True	False	Pass	Confirmed	INF
Aspartic Acid_1Bz	5.82	Target Compound	51_B_F_Peat_Plant1	95	Processed	T1	Unknown	283288	2511311	5.82	0.00	C11H11NO5	M+H	238.071	238.071	.63735 (ppm)	0	0	N/A	Method	True	False	Pass	Confirmed	INF
Glutamic Acid_1Bz	6.32	Target Compound	51_B_F_Peat_Plant1	95	Processed	T1	Unknown	812879	7506242	6.31	-0.01	C12H13NO5	M+H	252.087	252.087	.50274 (ppm)	0	0	N/A	Method	True	False	Pass	Confirmed	INF
Glutamine_1Bz	5.52	Target Compound	51_B_F_Peat_Plant1	95	Processed	T1	Unknown	243663	2056737	5.47	-0.05	C12H14N2O4	M+H	251.103	251.103	.24552 (ppm)	0	0	N/A	Method	True	False	Pass	Confirmed	36.43
Glycine_1Bz	5.9	Target Compound	51_B_F_Peat_Plant1	95	Processed	T1	Unknown	134498	1243759	5.9	0.00	C9H9NO3	M+H	180.066	180.066	.17637 (ppm)	0	0	N/A	Manual	True	False	Pass	Confirmed	INF
Histidine_1Bz	4.65	Target Compound	51_B_F_Peat_Plant1	95	Processed	T1	Unknown	657484	6032251	4.6	-0.05	C13H13N3O3	M+H	260.103	260.103	1.39375 (ppm)	0	0	N/A	Method	True	False	Pass	Confirmed	INF
Isoleucine_1Bz	9.8	Target Compound	51_B_F_Peat_Plant1	95	Processed	T1	Unknown	3100182	22031286	9.82	0.02	C13H17NO3	M+H	236.128	236.128	.74493 (ppm)	0	0	N/A	Manual	True	False	Pass	Confirmed	2516.33
Leucine_1Bz	10.1	Target Compound	51_B_F_Peat_Plant1	95	Processed	T1	Unknown	4833036	40715962	10	-0.10	C13H17NO3	M+H	236.128	236.128	.68031 (ppm)	0	0	N/A	Manual	True	False	Pass	Confirmed	2560.25
Lysine_2Bz	9.5	Target Compound	51_B_F_Peat_Plant1	95	Processed	T1	Unknown	2788263	27413369	9.5	0.00	C20H22N2O4	M+H	355.165	355.166	.75127 (ppm)	0	0	N/A	Method	True	False	Pass	Confirmed	INF
Ornithine_2Bz	9.15	Target Compound	51_B_F_Peat_Plant1	95	Processed	T1	Unknown	454369	4811347	9.11	-0.04	C19H20N2O4	M+H	341.15	341.15	.49760 (ppm)	0	0	N/A	Method	True	False	Pass	Confirmed	INF
Phenylalanine_1Bz	10.1	Target Compound	51_B_F_Peat_Plant1	95	Processed	T1	Unknown	1857697	17553991	10.12	0.02	C16H15NO3	M+H	270.112	270.113	.17885 (ppm)	0	0	N/A	Method	True	False	Pass	Confirmed	261.78
Proline_1Bz	7.62	Target Compound	51_B_F_Peat_Plant1	95	Processed	T1	Unknown	1022872	10673521	7.61	-0.01	C12H13NO3	M+H	220.097	220.097	.81838 (ppm)	0	0	N/A	Method	True	False	Pass	Confirmed	89.91
Serine_1Bz	5.3	Target Compound	51_B_F_Peat_Plant1	95	Processed	T1	Unknown	619873	5807563	5.28	-0.02	C10H11NO4	M+H	210.076	210.076	.87315 (ppm)	0	0	N/A	Manual	True	False	Pass	Confirmed	INF
Threonine_1Bz	6.35	Target Compound	51_B_F_Peat_Plant1	95	Processed	T1	Unknown	813362	8619219	6.3	-0.05	C11H13NO4	M+H	224.092	224.092	.63889 (ppm)	0	0	N/A	Manual	True	False	Pass	Confirmed	INF
Tryptophane_1Bz	10.14	Target Compound	51_B_F_Peat_Plant1	95	Processed	T1	Unknown	153491	1567147	10.12	-0.02	C18H16N2O3	M+H	309.123	309.124	1.02789 (ppm)	0	0	N/A	Method	True	False	Pass	Confirmed	INF
Tyrosine_2Bz	12.29	Target Compound	51_B_F_Peat_Plant1	95	Processed	T1	Unknown	2015634	22232930	12.29	0.00	C23H19NO5	M+H	390.134	390.134	.01527 (ppm)	0	0	N/A	Method	True	False	Pass	Confirmed	INF
Valine_1Bz	8.8	Target Compound	51_B_F_Peat_Plant1	95	Processed	T1	Unknown	2446695	19868475	8.81	0.01	C12H15NO3	M+H	222.112	222.113	.69839 (ppm)	0	0	N/A	Method	True	False	Pass	Confirmed	168.55
Alanine_1Bz	6.85	Target Compound	52_2_B_F_Peat_Plant1	96	Processed	T1	Unknown	186365	1968398	6.83	-0.02	C10H11NO3	M+H	194.081	194.082	2.00034 (ppm)	0	0	N/A	Method	True	False	Pass	Confirmed	81.45
Arginine_1Bz	5.39	Target Compound	52_2_B_F_Peat_Plant1	96	Processed	T1	Unknown	528713	4828930	5.32	-0.07	C13H18N4O3	M+H	279.145	279.145	-1.41363 (ppm)	0	0	N/A	Method	True	False	Pass	Confirmed	156.03
Asparagine_1Bz	5.15	Target Compound	52_2_B_F_Peat_Plant1	96	Processed	T1	Unknown	90528	554467	5.15	0.00	C11H12N2O4	M+H	237.087	237.087	.62292 (ppm)	0	0	N/A	Method	True	False	Pass	Confirmed	40.37
Aspartic Acid_1Bz	5.82	Target Compound	52_2_B_F_Peat_Plant1	96	Processed	T1	Unknown	45262	241360	5.81	-0.01	C11H11NO5	M+H	238.071	N/A	N/A	0	0	N/A	Method	True	False	Pass	Confirmed	INF
Glutamic Acid_1Bz	6.32	Target Compound	52_2_B_F_Peat_Plant1	96	Processed	T1	Unknown	61563	773289	6.35	0.03	C12H13NO5	M+H	252.087	252.087	.44221 (ppm)	0	0	N/A	Manual	True	False	Pass	Confirmed	INF
Glutamine_1Bz	5.52	Target Compound	52_2_B_F_Peat_Plant1	96	Processed	T1	Unknown	N/F	N/F	N/F	N/F	C12H14N2O4	N/A	251.103	N/F	N/F	N/F	0	N/A	Method	True	False	Fail	NotFound	N/A
Glycine_1Bz	5.9	Target Compound	52_2_B_F_Peat_Plant1	96	Processed	T1	Unknown	79566	692563	5.92	0.02	C9H9NO3	M+H	180.066	180.065	-.58629 (ppm)	0	0	N/A	Manual	True	False	Pass	Confirmed	INF
Histidine_1Bz	4.65	Target Compound	52_2_B_F_Peat_Plant1	96	Processed	T1	Unknown	233029	2373676	4.59	-0.06	C13H13N3O3	M+H	260.103	260.103	1.74574 (ppm)	0	0	N/A	Method	True	False	Pass	Confirmed	INF
Isoleucine_1Bz	9.8	Target Compound	52_2_B_F_Peat_Plant1	96	Processed	T1	Unknown	365370	2815506	9.85	0.05	C13H17NO3	M+H	236.128	236.128	1.45576 (ppm)	0	0	N/A	Method	True	False	Pass	Confirmed	30.20
Leucine_1Bz	10.1	Target Compound	52_2_B_F_Peat_Plant1	96	Processed	T1	Unknown	571298	6844496	10.02	-0.08	C13H17NO3	M+H	236.128	236.128	1.19727 (ppm)	0	0	N/A	Manual	True	False	Pass	Confirmed	INF
Lysine_2Bz	9.5	Target Compound	52_2_B_F_Peat_Plant1	96	Processed	T1	Unknown	974946	9818037	9.51	0.01	C20H22N2O4	M+H	355.165	355.166	1.78237 (ppm)	0	0	N/A	Method	True	False	Pass	Confirmed	INF
Ornithine_2Bz	9.15	Target Compound	52_2_B_F_Peat_Plant1	96	Processed	T1	Unknown	1345949	13425157	9.14	-0.01	C19H20N2O4	M+H	341.15	341.15	2.01834 (ppm)	0	0	N/A	Method	True	False	Pass	Confirmed	INF
Phenylalanine_1Bz	10.1	Target Compound	52_2_B_F_Peat_Plant1	96	Processed	T1	Unknown	294293	3063640	10.11	0.01	C16H15NO3	M+H	270.112	270.113	1.42164 (ppm)	0	0	N/A	Method	True	False	Pass	Confirmed	62.58
Proline_1Bz	7.62	Target Compound	52_2_B_F_Peat_Plant1	96	Processed	T1	Unknown	353661	4304363	7.62	0.00	C12H13NO3	M+H	220.097	220.097	.26376 (ppm)	0	0	N/A	Method	True	False	Pass	Confirmed	14.63
Serine_1Bz	5.3	Target Compound	52_2_B_F_Peat_Plant1	96	Processed	T1	Unknown	285369	3006542	5.31	0.01	C10H11NO4	M+H	210.076	210.076	.50998 (ppm)	0	0	N/A	Manual	True	False	Pass	Confirmed	INF
Threonine_1Bz	6.35	Target Compound	52_2_B_F_Peat_Plant1	96	Processed	T1	Unknown	208976	2503880	6.29	-0.06	C11H13NO4	M+H	224.092	224.092	.77507 (ppm)	0	0	N/A	Manual	True	False	Pass	Confirmed	INF
Tryptophane_1Bz	10.14	Target Compound	52_2_B_F_Peat_Plant1	96	Processed	T1	Unknown	34454	301879	10.18	0.04	C18H16N2O3	M+H	309.123	309.124	.83044 (ppm)	0	0	N/A	Method	True	False	Pass	Confirmed	INF
Tyrosine_2Bz	12.29	Target Compound	52_2_B_F_Peat_Plant1	96	Processed	T1	Unknown	375758	4232598	12.31	0.02	C23H19NO5	M+H	390.134	390.134	1.11040 (ppm)	0	0	N/A	Method	True	False	Pass	Confirmed	INF
Valine_1Bz	8.8	Target Compound	52_2_B_F_Peat_Plant1	96	Processed	T1	Unknown	442014	4039421	8.82	0.02	C12H15NO3	M+H	222.112	222.113	.83579 (ppm)	0	0	N/A	Method	True	False	Pass	Confirmed	24.39
Alanine_1Bz	6.85	Target Compound	52_B_F_Peat_Plant1	97	Processed	T1	Unknown	155588	1609306	6.85	0.00	C10H11NO3	M+H	194.081	194.081	1.21413 (ppm)	0	0	N/A	Method	True	False	Pass	Confirmed	146.25
Arginine_1Bz	5.39	Target Compound	52_B_F_Peat_Plant1	97	Processed	T1	Unknown	476390	4671884	5.31	-0.08	C13H18N4O3	M+H	279.145	279.145	.55422 (ppm)	0	0	N/A	Method	True	False	Pass	Confirmed	101.57
Asparagine_1Bz	5.15	Target Compound	52_B_F_Peat_Plant1	97	Processed	T1	Unknown	83203	513486	5.14	-0.01	C11H12N2O4	M+H	237.087	237.087	.68728 (ppm)	0	0	N/A	Method	True	False	Pass	Confirmed	INF
Aspartic Acid_1Bz	5.82	Target Compound	52_B_F_Peat_Plant1	97	Processed	T1	Unknown	68261	517819	5.82	0.00	C11H11NO5	M+H	238.071	238.071	.95781 (ppm)	0	0	N/A	Method	True	False	Pass	Confirmed	INF
Glutamic Acid_1Bz	6.32	Target Compound	52_B_F_Peat_Plant1	97	Processed	T1	Unknown	191000	2022614	6.31	-0.01	C12H13NO5	M+H	252.087	252.087	2.13705 (ppm)	0	0	N/A	Method	True	False	Pass	Confirmed	INF
Glutamine_1Bz	5.52	Target Compound	52_B_F_Peat_Plant1	97	Processed	T1	Unknown	76700	461258	5.45	-0.07	C12H14N2O4	M+H	251.103	251.103	.61012 (ppm)	0	0	N/A	Method	True	False	Pass	Confirmed	14.05
Glycine_1Bz	5.9	Target Compound	52_B_F_Peat_Plant1	97	Processed	T1	Unknown	47155	369004	5.89	-0.01	C9H9NO3	M+H	180.066	180.066	.60007 (ppm)	0	0	N/A	Manual	True	False	Pass	Confirmed	INF
Histidine_1Bz	4.65	Target Compound	52_B_F_Peat_Plant1	97	Processed	T1	Unknown	255335	2185876	4.61	-0.04	C13H13N3O3	M+H	260.103	260.104	2.56704 (ppm)	0	0	N/A	Method	True	False	Pass	Confirmed	INF
Isoleucine_1Bz	9.8	Target Compound	52_B_F_Peat_Plant1	97	Processed	T1	Unknown	1301992	10027931	9.82	0.02	C13H17NO3	M+H	236.128	236.128	.93879 (ppm)	0	0	N/A	Method	True	False	Pass	Confirmed	143.56
Leucine_1Bz	10.1	Target Compound	52_B_F_Peat_Plant1	97	Processed	T1	Unknown	1680167	18136147	10	-0.10	C13H17NO3	M+H	236.128	236.128	.55107 (ppm)	0	0	N/A	Method	True	False	Pass	Confirmed	191.28
Lysine_2Bz	9.5	Target Compound	52_B_F_Peat_Plant1	97	Processed	T1	Unknown	1429178	15300417	9.47	-0.03	C20H22N2O4	M+H	355.165	355.166	1.43867 (ppm)	0	0	N/A	Method	True	False	Pass	Confirmed	INF
Ornithine_2Bz	9.15	Target Compound	52_B_F_Peat_Plant1	97	Processed	T1	Unknown	182899	1920746	9.11	-0.04	C19H20N2O4	M+H	341.15	341.15	1.03433 (ppm)	0	0	N/A	Method	True	False	Pass	Confirmed	INF
Phenylalanine_1Bz	10.1	Target Compound	52_B_F_Peat_Plant1	97	Processed	T1	Unknown	894168	9155337	10.09	-0.01	C16H15NO3	M+H	270.112	270.113	1.08270 (ppm)	0	0	N/A	Method	True	False	Pass	Confirmed	INF
Proline_1Bz	7.62	Target Compound	52_B_F_Peat_Plant1	97	Processed	T1	Unknown	309324	3910826	7.65	0.03	C12H13NO3	M+H	220.097	220.097	1.09569 (ppm)	0	0	N/A	Method	True	False	Pass	Confirmed	18.67
Serine_1Bz	5.3	Target Compound	52_B_F_Peat_Plant1	97	Processed	T1	Unknown	177134	1593569	5.29	-0.01	C10H11NO4	M+H	210.076	210.076	1.23632 (ppm)	0	0	N/A	Manual	True	False	Pass	Confirmed	INF
Threonine_1Bz	6.35	Target Compound	52_B_F_Peat_Plant1	97	Processed	T1	Unknown	202359	2320675	6.27	-0.08	C11H13NO4	M+H	224.092	224.092	1.52408 (ppm)	0	0	N/A	Manual	True	False	Pass	Confirmed	INF
Tryptophane_1Bz	10.14	Target Compound	52_B_F_Peat_Plant1	97	Processed	T1	Unknown	88548	926736	10.12	-0.02	C18H16N2O3	M+H	309.123	309.124	1.02789 (ppm)	0	0	N/A	Method	True	False	Pass	Confirmed	INF
Tyrosine_2Bz	12.29	Target Compound	52_B_F_Peat_Plant1	97	Processed	T1	Unknown	873105	9448452	12.3	0.01	C23H19NO5	M+H	390.134	390.134	1.11040 (ppm)	0	0	N/A	Method	True	False	Pass	Confirmed	INF
Valine_1Bz	8.8	Target Compound	52_B_F_Peat_Plant1	97	Processed	T1	Unknown	1070453	10698388	8.8	0.00	C12H15NO3	M+H	222.112	222.113	1.86627 (ppm)	0	0	N/A	Method	True	False	Pass	Confirmed	137.11
Alanine_1Bz	6.85	Target Compound	53_2_X_B_Peat_Plant1	98	Processed	T1	Unknown	1092098	9163283	6.87	0.02	C10H11NO3	M+H	194.081	194.082	1.84309 (ppm)	0	0	N/A	Method	True	False	Pass	Confirmed	650.53
Arginine_1Bz	5.39	Target Compound	53_2_X_B_Peat_Plant1	98	Processed	T1	Unknown	8337048	90197443	5.32	-0.07	C13H18N4O3	M+H	279.145	279.145	.88219 (ppm)	0	0	N/A	Method	True	False	Pass	Confirmed	1361.36
Asparagine_1Bz	5.15	Target Compound	53_2_X_B_Peat_Plant1	98	Processed	T1	Unknown	697489	6549773	5.14	-0.01	C11H12N2O4	M+H	237.087	237.087	.62292 (ppm)	0	0	N/A	Method	True	False	Pass	Confirmed	160.06
Aspartic Acid_1Bz	5.82	Target Compound	53_2_X_B_Peat_Plant1	98	Processed	T1	Unknown	1011561	7865118	5.8	-0.02	C11H11NO5	M+H	238.071	238.071	.76553 (ppm)	0	0	N/A	Method	True	False	Pass	Confirmed	INF
Glutamic Acid_1Bz	6.32	Target Compound	53_2_X_B_Peat_Plant1	98	Processed	T1	Unknown	1645616	15663798	6.33	0.01	C12H13NO5	M+H	252.087	252.087	.80539 (ppm)	0	0	N/A	Method	True	False	Pass	Confirmed	INF
Glutamine_1Bz	5.52	Target Compound	53_2_X_B_Peat_Plant1	98	Processed	T1	Unknown	908794	8068160	5.47	-0.05	C12H14N2O4	M+H	251.103	251.103	-.05832 (ppm)	0	0	N/A	Method	True	False	Pass	Confirmed	124.41
Glycine_1Bz	5.9	Target Compound	53_2_X_B_Peat_Plant1	98	Processed	T1	Unknown	421370	4280938	5.88	-0.02	C9H9NO3	M+H	180.066	180.066	.51533 (ppm)	0	0	N/A	Method	True	False	Pass	Confirmed	43.56
Histidine_1Bz	4.65	Target Compound	53_2_X_B_Peat_Plant1	98	Processed	T1	Unknown	5454208	53466012	4.59	-0.06	C13H13N3O3	M+H	260.103	260.103	1.62841 (ppm)	0	0	N/A	Method	True	False	Pass	Confirmed	INF
Isoleucine_1Bz	9.8	Target Compound	53_2_X_B_Peat_Plant1	98	Processed	T1	Unknown	9055199	71398305	9.82	0.02	C13H17NO3	M+H	236.128	236.128	.93879 (ppm)	0	0	N/A	Method	True	False	Pass	Confirmed	553.61
Leucine_1Bz	10.1	Target Compound	53_2_X_B_Peat_Plant1	98	Processed	T1	Unknown	13380944	148754839	9.99	-0.11	C13H17NO3	M+H	236.128	236.128	.87417 (ppm)	0	0	N/A	Method	True	False	Pass	Confirmed	1386.94
Lysine_2Bz	9.5	Target Compound	53_2_X_B_Peat_Plant1	98	Processed	T1	Unknown	18662742	203681906	9.48	-0.02	C20H22N2O4	M+H	355.165	355.166	1.18090 (ppm)	0	0	N/A	Method	True	False	Pass	Confirmed	3143.63
Ornithine_2Bz	9.15	Target Compound	53_2_X_B_Peat_Plant1	98	Processed	T1	Unknown	32384967	368231555	9.12	-0.03	C19H20N2O4	M+H	341.15	341.15	.94488 (ppm)	0	0	N/A	Method	True	False	Pass	Confirmed	1949.21
Phenylalanine_1Bz	10.1	Target Compound	53_2_X_B_Peat_Plant1	98	Processed	T1	Unknown	8488608	89203722	10.09	-0.01	C16H15NO3	M+H	270.112	270.113	.85674 (ppm)	0	0	N/A	Method	True	False	Pass	Confirmed	586.44
Proline_1Bz	7.62	Target Compound	53_2_X_B_Peat_Plant1	98	Processed	T1	Unknown	3162845	31644931	7.64	0.02	C12H13NO3	M+H	220.097	220.097	.95703 (ppm)	0	0	N/A	Method	True	False	Pass	Confirmed	94.36
Serine_1Bz	5.3	Target Compound	53_2_X_B_Peat_Plant1	98	Processed	T1	Unknown	3172574	25972415	5.31	0.01	C10H11NO4	M+H	210.076	210.076	.72788 (ppm)	0	0	N/A	Manual	True	False	Pass	Confirmed	INF
Threonine_1Bz	6.35	Target Compound	53_2_X_B_Peat_Plant1	98	Processed	T1	Unknown	1621194	15019076	6.27	-0.08	C11H13NO4	M+H	224.092	224.092	.91125 (ppm)	0	0	N/A	Manual	True	False	Pass	Confirmed	INF
Tryptophane_1Bz	10.14	Target Compound	53_2_X_B_Peat_Plant1	98	Processed	T1	Unknown	497155	5278671	10.13	-0.01	C18H16N2O3	M+H	309.123	309.123	.33683 (ppm)	0	0	N/A	Method	True	False	Pass	Confirmed	INF
Tyrosine_2Bz	12.29	Target Compound	53_2_X_B_Peat_Plant1	98	Processed	T1	Unknown	4981475	53615590	12.29	0.00	C23H19NO5	M+H	390.134	390.134	.71928 (ppm)	0	0	N/A	Method	True	False	Pass	Confirmed	INF
Valine_1Bz	8.8	Target Compound	53_2_X_B_Peat_Plant1	98	Processed	T1	Unknown	6724085	68935191	8.8	0.00	C12H15NO3	M+H	222.112	222.113	.69839 (ppm)	0	0	N/A	Method	True	False	Pass	Confirmed	386.68
Alanine_1Bz	6.85	Target Compound	53_X_B_Peat_Plant1	99	Processed	T1	Unknown	210014	2489436	6.8	-0.05	C10H11NO3	M+H	194.081	194.081	1.52861 (ppm)	0	0	N/A	Manual	True	False	Pass	Confirmed	INF
Arginine_1Bz	5.39	Target Compound	53_X_B_Peat_Plant1	99	Processed	T1	Unknown	759605	6890376	5.31	-0.08	C13H18N4O3	M+H	279.145	279.145	.66354 (ppm)	0	0	N/A	Method	True	False	Pass	Confirmed	401.42
Asparagine_1Bz	5.15	Target Compound	53_X_B_Peat_Plant1	99	Processed	T1	Unknown	107575	757352	5.15	0.00	C11H12N2O4	M+H	237.087	237.087	.94471 (ppm)	0	0	N/A	Method	True	False	Pass	Confirmed	INF
Aspartic Acid_1Bz	5.82	Target Compound	53_X_B_Peat_Plant1	99	Processed	T1	Unknown	107682	1033804	5.79	-0.03	C11H11NO5	M+H	238.071	238.071	-.32406 (ppm)	0	0	N/A	Method	True	False	Pass	Confirmed	INF
Glutamic Acid_1Bz	6.32	Target Compound	53_X_B_Peat_Plant1	99	Processed	T1	Unknown	296261	3024005	6.32	0.00	C12H13NO5	M+H	252.087	252.087	.62380 (ppm)	0	0	N/A	Method	True	False	Pass	Confirmed	INF
Glutamine_1Bz	5.52	Target Compound	53_X_B_Peat_Plant1	99	Processed	T1	Unknown	76142	513366	5.46	-0.06	C12H14N2O4	M+H	251.103	251.102	-.96982 (ppm)	0	0	N/A	Method	True	False	Pass	Confirmed	13.51
Glycine_1Bz	5.9	Target Compound	53_X_B_Peat_Plant1	99	Processed	T1	Unknown	87215	778408	5.89	-0.01	C9H9NO3	M+H	180.066	180.066	.93903 (ppm)	0	0	N/A	Manual	True	False	Pass	Confirmed	INF
Histidine_1Bz	4.65	Target Compound	53_X_B_Peat_Plant1	99	Processed	T1	Unknown	257533	2586623	4.6	-0.05	C13H13N3O3	M+H	260.103	260.104	2.56704 (ppm)	0	0	N/A	Method	True	False	Pass	Confirmed	INF
Isoleucine_1Bz	9.8	Target Compound	53_X_B_Peat_Plant1	99	Processed	T1	Unknown	855706	4403217	9.8	0.00	C13H17NO3	M+H	236.128	236.128	.22796 (ppm)	0	0	N/A	Method	True	False	Pass	Confirmed	90.72
Leucine_1Bz	10.1	Target Compound	53_X_B_Peat_Plant1	99	Processed	T1	Unknown	1561407	15234232	9.98	-0.12	C13H17NO3	M+H	236.128	236.128	.74493 (ppm)	0	0	N/A	Manual	True	False	Pass	Confirmed	INF
Lysine_2Bz	9.5	Target Compound	53_X_B_Peat_Plant1	99	Processed	T1	Unknown	976740	9588243	9.48	-0.02	C20H22N2O4	M+H	355.165	355.166	1.69645 (ppm)	0	0	N/A	Method	True	False	Pass	Confirmed	INF
Ornithine_2Bz	9.15	Target Compound	53_X_B_Peat_Plant1	99	Processed	T1	Unknown	555655	4949618	9.11	-0.04	C19H20N2O4	M+H	341.15	341.15	1.48161 (ppm)	0	0	N/A	Method	True	False	Pass	Confirmed	INF
Phenylalanine_1Bz	10.1	Target Compound	53_X_B_Peat_Plant1	99	Processed	T1	Unknown	569068	6113287	10.12	0.02	C16H15NO3	M+H	270.112	270.113	.74376 (ppm)	0	0	N/A	Method	True	False	Pass	Confirmed	INF
Proline_1Bz	7.62	Target Compound	53_X_B_Peat_Plant1	99	Processed	T1	Unknown	394402	4216258	7.62	0.00	C12H13NO3	M+H	220.097	220.097	-1.19212 (ppm)	0	0	N/A	Method	True	False	Pass	Confirmed	23.92
Serine_1Bz	5.3	Target Compound	53_X_B_Peat_Plant1	99	Processed	T1	Unknown	353801	3156371	5.3	0.00	C10H11NO4	M+H	210.076	210.076	.07417 (ppm)	0	0	N/A	Manual	True	False	Pass	Confirmed	INF
Threonine_1Bz	6.35	Target Compound	53_X_B_Peat_Plant1	99	Processed	T1	Unknown	353479	4130590	6.28	-0.07	C11H13NO4	M+H	224.092	224.092	1.45599 (ppm)	0	0	N/A	Manual	True	False	Pass	Confirmed	INF
Tryptophane_1Bz	10.14	Target Compound	53_X_B_Peat_Plant1	99	Processed	T1	Unknown	68765	668701	10.16	0.02	C18H16N2O3	M+H	309.123	309.124	2.11384 (ppm)	0	0	N/A	Method	True	False	Pass	Confirmed	INF
Tyrosine_2Bz	12.29	Target Compound	53_X_B_Peat_Plant1	99	Processed	T1	Unknown	700303	7706731	12.29	0.00	C23H19NO5	M+H	390.134	390.134	1.03217 (ppm)	0	0	N/A	Method	True	False	Pass	Confirmed	INF
Valine_1Bz	8.8	Target Compound	53_X_B_Peat_Plant1	99	Processed	T1	Unknown	899184	8246494	8.81	0.01	C12H15NO3	M+H	222.112	222.113	.97319 (ppm)	0	0	N/A	Method	True	False	Pass	Confirmed	92.06
Alanine_1Bz	6.85	Target Compound	54_2_X_B_Peat_Plant1	100	Processed	T1	Unknown	327815	3133767	6.85	0.00	C10H11NO3	M+H	194.081	194.081	1.44999 (ppm)	0	0	N/A	Method	True	False	Pass	Confirmed	213.27
Arginine_1Bz	5.39	Target Compound	54_2_X_B_Peat_Plant1	100	Processed	T1	Unknown	771464	7575662	5.32	-0.07	C13H18N4O3	M+H	279.145	279.145	.33557 (ppm)	0	0	N/A	Method	True	False	Pass	Confirmed	124.70
Asparagine_1Bz	5.15	Target Compound	54_2_X_B_Peat_Plant1	100	Processed	T1	Unknown	93255	674982	5.15	0.00	C11H12N2O4	M+H	237.087	237.088	2.36062 (ppm)	0	0	N/A	Method	True	False	Pass	Confirmed	INF
Aspartic Acid_1Bz	5.82	Target Compound	54_2_X_B_Peat_Plant1	100	Processed	T1	Unknown	158758	1109460	5.8	-0.02	C11H11NO5	M+H	238.071	238.071	.89372 (ppm)	0	0	N/A	Method	True	False	Pass	Confirmed	INF
Glutamic Acid_1Bz	6.32	Target Compound	54_2_X_B_Peat_Plant1	100	Processed	T1	Unknown	236259	2492565	6.33	0.01	C12H13NO5	M+H	252.087	252.087	1.71334 (ppm)	0	0	N/A	Manual	True	False	Pass	Confirmed	INF
Glutamine_1Bz	5.52	Target Compound	54_2_X_B_Peat_Plant1	100	Processed	T1	Unknown	83199	490031	5.47	-0.05	C12H14N2O4	M+H	251.103	251.102	-2.06363 (ppm)	0	0	N/A	Method	True	False	Pass	Confirmed	13.36
Glycine_1Bz	5.9	Target Compound	54_2_X_B_Peat_Plant1	100	Processed	T1	Unknown	115974	1131382	5.88	-0.02	C9H9NO3	M+H	180.066	180.066	1.02377 (ppm)	0	0	N/A	Manual	True	False	Pass	Confirmed	INF
Histidine_1Bz	4.65	Target Compound	54_2_X_B_Peat_Plant1	100	Processed	T1	Unknown	515784	4651893	4.6	-0.05	C13H13N3O3	M+H	260.103	260.103	.92444 (ppm)	0	0	N/A	Method	True	False	Pass	Confirmed	INF
Isoleucine_1Bz	9.8	Target Compound	54_2_X_B_Peat_Plant1	100	Processed	T1	Unknown	658878	4706224	9.83	0.03	C13H17NO3	M+H	236.128	236.128	.80955 (ppm)	0	0	N/A	Method	True	False	Pass	Confirmed	70.89
Leucine_1Bz	10.1	Target Compound	54_2_X_B_Peat_Plant1	100	Processed	T1	Unknown	1216094	12821705	9.99	-0.11	C13H17NO3	M+H	236.128	236.128	.68031 (ppm)	0	0	N/A	Manual	True	False	Pass	Confirmed	1698.20
Lysine_2Bz	9.5	Target Compound	54_2_X_B_Peat_Plant1	100	Processed	T1	Unknown	2000016	19256267	9.49	-0.01	C20H22N2O4	M+H	355.165	355.166	1.35275 (ppm)	0	0	N/A	Method	True	False	Pass	Confirmed	INF
Ornithine_2Bz	9.15	Target Compound	54_2_X_B_Peat_Plant1	100	Processed	T1	Unknown	2444257	25861021	9.13	-0.02	C19H20N2O4	M+H	341.15	341.15	1.48161 (ppm)	0	0	N/A	Method	True	False	Pass	Confirmed	1037.06
Phenylalanine_1Bz	10.1	Target Compound	54_2_X_B_Peat_Plant1	100	Processed	T1	Unknown	645623	6761171	10.12	0.02	C16H15NO3	M+H	270.112	270.113	1.19568 (ppm)	0	0	N/A	Method	True	False	Pass	Confirmed	INF
Proline_1Bz	7.62	Target Compound	54_2_X_B_Peat_Plant1	100	Processed	T1	Unknown	706654	7724911	7.62	0.00	C12H13NO3	M+H	220.097	220.097	.95703 (ppm)	0	0	N/A	Method	True	False	Pass	Confirmed	67.11
Serine_1Bz	5.3	Target Compound	54_2_X_B_Peat_Plant1	100	Processed	T1	Unknown	397762	3816401	5.32	0.02	C10H11NO4	M+H	210.076	210.076	1.09105 (ppm)	0	0	N/A	Manual	True	False	Pass	Confirmed	INF
Threonine_1Bz	6.35	Target Compound	54_2_X_B_Peat_Plant1	100	Processed	T1	Unknown	325484	3429485	6.26	-0.09	C11H13NO4	M+H	224.092	224.092	1.59217 (ppm)	0	0	N/A	Manual	True	False	Pass	Confirmed	INF
Tryptophane_1Bz	10.14	Target Compound	54_2_X_B_Peat_Plant1	100	Processed	T1	Unknown	76975	709980	10.14	0.00	C18H16N2O3	M+H	309.123	309.124	.92916 (ppm)	0	0	N/A	Method	True	False	Pass	Confirmed	INF
Tyrosine_2Bz	12.29	Target Compound	54_2_X_B_Peat_Plant1	100	Processed	T1	Unknown	640421	6762218	12.29	0.00	C23H19NO5	M+H	390.134	390.134	.64106 (ppm)	0	0	N/A	Method	True	False	Pass	Confirmed	INF
Valine_1Bz	8.8	Target Compound	54_2_X_B_Peat_Plant1	100	Processed	T1	Unknown	688497	6482083	8.83	0.03	C12H15NO3	M+H	222.112	222.113	.76709 (ppm)	0	0	N/A	Method	True	False	Pass	Confirmed	34.45
Alanine_1Bz	6.85	Target Compound	54_X_B_Peat_Plant1	101	Processed	T1	Unknown	132510	1284540	6.85	0.00	C10H11NO3	M+H	194.081	194.082	1.84309 (ppm)	0	0	N/A	Method	True	False	Pass	Confirmed	39.21
Arginine_1Bz	5.39	Target Compound	54_X_B_Peat_Plant1	101	Processed	T1	Unknown	385343	3897810	5.31	-0.08	C13H18N4O3	M+H	279.145	279.145	-.64836 (ppm)	0	0	N/A	Method	True	False	Pass	Confirmed	95.51
Asparagine_1Bz	5.15	Target Compound	54_X_B_Peat_Plant1	101	Processed	T1	Unknown	55141	393786	5.13	-0.02	C11H12N2O4	M+H	237.087	237.087	1.71703 (ppm)	0	0	N/A	Method	True	False	Pass	Confirmed	INF
Aspartic Acid_1Bz	5.82	Target Compound	54_X_B_Peat_Plant1	101	Processed	T1	Unknown	53038	369787	5.78	-0.04	C11H11NO5	M+H	238.071	238.071	.06050 (ppm)	0	0	N/A	Manual	True	False	Pass	Confirmed	INF
Glutamic Acid_1Bz	6.32	Target Compound	54_X_B_Peat_Plant1	101	Processed	T1	Unknown	151220	1615710	6.31	-0.01	C12H13NO5	M+H	252.087	252.087	1.22910 (ppm)	0	0	N/A	Manual	True	False	Pass	Confirmed	INF
Glutamine_1Bz	5.52	Target Compound	54_X_B_Peat_Plant1	101	Processed	T1	Unknown	50933	336528	5.45	-0.07	C12H14N2O4	M+H	251.103	251.102	-1.88133 (ppm)	0	0	N/A	Method	True	False	Pass	Confirmed	14.04
Glycine_1Bz	5.9	Target Compound	54_X_B_Peat_Plant1	101	Processed	T1	Unknown	38315	286214	5.9	0.00	C9H9NO3	M+H	180.066	180.066	2.97279 (ppm)	0	0	N/A	Manual	True	False	Pass	Confirmed	INF
Histidine_1Bz	4.65	Target Compound	54_X_B_Peat_Plant1	101	Processed	T1	Unknown	162964	1522586	4.61	-0.04	C13H13N3O3	M+H	260.103	260.103	.45512 (ppm)	0	0	N/A	Method	True	False	Pass	Confirmed	INF
Isoleucine_1Bz	9.8	Target Compound	54_X_B_Peat_Plant1	101	Processed	T1	Unknown	1110328	8560012	9.82	0.02	C13H17NO3	M+H	236.128	236.128	1.39114 (ppm)	0	0	N/A	Method	True	False	Pass	Confirmed	88.50
Leucine_1Bz	10.1	Target Compound	54_X_B_Peat_Plant1	101	Processed	T1	Unknown	1406059	15169179	10	-0.10	C13H17NO3	M+H	236.128	236.128	.74493 (ppm)	0	0	N/A	Method	True	False	Pass	Confirmed	114.37
Lysine_2Bz	9.5	Target Compound	54_X_B_Peat_Plant1	101	Processed	T1	Unknown	1167503	12686599	9.47	-0.03	C20H22N2O4	M+H	355.165	355.166	1.26682 (ppm)	0	0	N/A	Method	True	False	Pass	Confirmed	INF
Ornithine_2Bz	9.15	Target Compound	54_X_B_Peat_Plant1	101	Processed	T1	Unknown	283608	3170965	9.11	-0.04	C19H20N2O4	M+H	341.15	341.15	1.92888 (ppm)	0	0	N/A	Method	True	False	Pass	Confirmed	INF
Phenylalanine_1Bz	10.1	Target Compound	54_X_B_Peat_Plant1	101	Processed	T1	Unknown	774389	8406663	10.09	-0.01	C16H15NO3	M+H	270.112	270.113	1.08270 (ppm)	0	0	N/A	Method	True	False	Pass	Confirmed	INF
Proline_1Bz	7.62	Target Compound	54_X_B_Peat_Plant1	101	Processed	T1	Unknown	279320	2865902	7.62	0.00	C12H13NO3	M+H	220.097	220.097	-.36019 (ppm)	0	0	N/A	Method	True	False	Pass	Confirmed	17.35
Serine_1Bz	5.3	Target Compound	54_X_B_Peat_Plant1	101	Processed	T1	Unknown	142028	1766039	5.31	0.01	C10H11NO4	M+H	210.076	210.076	.07417 (ppm)	0	0	N/A	Manual	True	False	Pass	Confirmed	INF
Threonine_1Bz	6.35	Target Compound	54_X_B_Peat_Plant1	101	Processed	T1	Unknown	159370	1970478	6.27	-0.08	C11H13NO4	M+H	224.092	224.092	.70698 (ppm)	0	0	N/A	Manual	True	False	Pass	Confirmed	INF
Tryptophane_1Bz	10.14	Target Compound	54_X_B_Peat_Plant1	101	Processed	T1	Unknown	83774	882913	10.15	0.01	C18H16N2O3	M+H	309.123	309.124	.92916 (ppm)	0	0	N/A	Method	True	False	Pass	Confirmed	INF
Tyrosine_2Bz	12.29	Target Compound	54_X_B_Peat_Plant1	101	Processed	T1	Unknown	764116	8049351	12.3	0.01	C23H19NO5	M+H	390.134	390.134	.71928 (ppm)	0	0	N/A	Method	True	False	Pass	Confirmed	INF
Valine_1Bz	8.8	Target Compound	54_X_B_Peat_Plant1	101	Processed	T1	Unknown	885358	8715558	8.81	0.01	C12H15NO3	M+H	222.112	222.113	.97319 (ppm)	0	0	N/A	Method	True	False	Pass	Confirmed	271.31
Alanine_1Bz	6.85	Target Compound	55_2_X_F_Peat_Plant1	102	Processed	T1	Unknown	148330	1341746	6.86	0.01	C10H11NO3	M+H	194.081	194.081	1.37137 (ppm)	0	0	N/A	Method	True	False	Pass	Confirmed	29.15
Arginine_1Bz	5.39	Target Compound	55_2_X_F_Peat_Plant1	102	Processed	T1	Unknown	504856	5049484	5.36	-0.03	C13H18N4O3	M+H	279.145	279.145	.33557 (ppm)	0	0	N/A	Method	True	False	Pass	Confirmed	100.29
Asparagine_1Bz	5.15	Target Compound	55_2_X_F_Peat_Plant1	102	Processed	T1	Unknown	58518	431265	5.13	-0.02	C11H12N2O4	M+H	237.087	237.088	2.48934 (ppm)	0	0	N/A	Method	True	False	Pass	Confirmed	21.16
Aspartic Acid_1Bz	5.82	Target Compound	55_2_X_F_Peat_Plant1	102	Processed	T1	Unknown	55660	374775	5.79	-0.03	C11H11NO5	M+H	238.071	238.071	-.58043 (ppm)	0	0	N/A	Method	True	False	Pass	Confirmed	INF
Glutamic Acid_1Bz	6.32	Target Compound	55_2_X_F_Peat_Plant1	102	Processed	T1	Unknown	136126	1388739	6.3	-0.02	C12H13NO5	M+H	252.087	252.087	-.40521 (ppm)	0	0	N/A	Manual	True	False	Pass	Confirmed	INF
Glutamine_1Bz	5.52	Target Compound	55_2_X_F_Peat_Plant1	102	Processed	T1	Unknown	42765	250766	5.47	-0.05	C12H14N2O4	M+H	251.103	251.102	-1.88133 (ppm)	0	0	N/A	Method	True	False	Pass	Confirmed	13.73
Glycine_1Bz	5.9	Target Compound	55_2_X_F_Peat_Plant1	102	Processed	T1	Unknown	55197	357603	5.88	-0.02	C9H9NO3	M+H	180.066	180.066	1.61695 (ppm)	0	0	N/A	Manual	True	False	Pass	Confirmed	INF
Histidine_1Bz	4.65	Target Compound	55_2_X_F_Peat_Plant1	102	Processed	T1	Unknown	300907	2778739	4.58	-0.07	C13H13N3O3	M+H	260.103	260.103	1.62841 (ppm)	0	0	N/A	Method	True	False	Pass	Confirmed	INF
Isoleucine_1Bz	9.8	Target Compound	55_2_X_F_Peat_Plant1	102	Processed	T1	Unknown	774758	5789189	9.82	0.02	C13H17NO3	M+H	236.128	236.128	1.13265 (ppm)	0	0	N/A	Method	True	False	Pass	Confirmed	93.76
Leucine_1Bz	10.1	Target Compound	55_2_X_F_Peat_Plant1	102	Processed	T1	Unknown	1214689	13472947	10	-0.10	C13H17NO3	M+H	236.128	236.128	1.39114 (ppm)	0	0	N/A	Method	True	False	Pass	Confirmed	149.55
Lysine_2Bz	9.5	Target Compound	55_2_X_F_Peat_Plant1	102	Processed	T1	Unknown	1834295	20197664	9.47	-0.03	C20H22N2O4	M+H	355.165	355.166	1.52460 (ppm)	0	0	N/A	Method	True	False	Pass	Confirmed	INF
Ornithine_2Bz	9.15	Target Compound	55_2_X_F_Peat_Plant1	102	Processed	T1	Unknown	1893849	19259141	9.11	-0.04	C19H20N2O4	M+H	341.15	341.15	1.30270 (ppm)	0	0	N/A	Method	True	False	Pass	Confirmed	INF
Phenylalanine_1Bz	10.1	Target Compound	55_2_X_F_Peat_Plant1	102	Processed	T1	Unknown	692707	7308592	10.09	-0.01	C16H15NO3	M+H	270.112	270.113	1.53463 (ppm)	0	0	N/A	Method	True	False	Pass	Confirmed	INF
Proline_1Bz	7.62	Target Compound	55_2_X_F_Peat_Plant1	102	Processed	T1	Unknown	288901	3137783	7.61	-0.01	C12H13NO3	M+H	220.097	220.097	.26376 (ppm)	0	0	N/A	Method	True	False	Pass	Confirmed	9.26
Serine_1Bz	5.3	Target Compound	55_2_X_F_Peat_Plant1	102	Processed	T1	Unknown	210387	2183029	5.27	-0.03	C10H11NO4	M+H	210.076	210.076	-.21637 (ppm)	0	0	N/A	Manual	True	False	Pass	Confirmed	INF
Threonine_1Bz	6.35	Target Compound	55_2_X_F_Peat_Plant1	102	Processed	T1	Unknown	175227	1925357	6.28	-0.07	C11H13NO4	M+H	224.092	224.092	.43461 (ppm)	0	0	N/A	Manual	True	False	Pass	Confirmed	INF
Tryptophane_1Bz	10.14	Target Compound	55_2_X_F_Peat_Plant1	102	Processed	T1	Unknown	71634	730655	10.13	-0.01	C18H16N2O3	M+H	309.123	309.124	1.42278 (ppm)	0	0	N/A	Method	True	False	Pass	Confirmed	INF
Tyrosine_2Bz	12.29	Target Compound	55_2_X_F_Peat_Plant1	102	Processed	T1	Unknown	541913	5865322	12.3	0.01	C23H19NO5	M+H	390.134	390.134	.48461 (ppm)	0	0	N/A	Method	True	False	Pass	Confirmed	INF
Valine_1Bz	8.8	Target Compound	55_2_X_F_Peat_Plant1	102	Processed	T1	Unknown	741118	7267183	8.81	0.01	C12H15NO3	M+H	222.112	222.113	1.24798 (ppm)	0	0	N/A	Method	True	False	Pass	Confirmed	42.67
Alanine_1Bz	6.85	Target Compound	55_X_F_Peat_Plant1	103	Processed	T1	Unknown	237949	2475544	6.86	0.01	C10H11NO3	M+H	194.081	194.081	1.37137 (ppm)	0	0	N/A	Method	True	False	Pass	Confirmed	INF
Arginine_1Bz	5.39	Target Compound	55_X_F_Peat_Plant1	103	Processed	T1	Unknown	673839	6384241	5.34	-0.05	C13H18N4O3	M+H	279.145	279.145	.99152 (ppm)	0	0	N/A	Method	True	False	Pass	Confirmed	164.66
Asparagine_1Bz	5.15	Target Compound	55_X_F_Peat_Plant1	103	Processed	T1	Unknown	114288	648451	5.14	-0.01	C11H12N2O4	M+H	237.087	237.088	2.93986 (ppm)	0	0	N/A	Method	True	False	Pass	Confirmed	INF
Aspartic Acid_1Bz	5.82	Target Compound	55_X_F_Peat_Plant1	103	Processed	T1	Unknown	102096	885216	5.81	-0.01	C11H11NO5	M+H	238.071	238.071	.63735 (ppm)	0	0	N/A	Method	True	False	Pass	Confirmed	INF
Glutamic Acid_1Bz	6.32	Target Compound	55_X_F_Peat_Plant1	103	Processed	T1	Unknown	256844	2819187	6.35	0.03	C12H13NO5	M+H	252.087	252.087	1.10804 (ppm)	0	0	N/A	Method	True	False	Pass	Confirmed	INF
Glutamine_1Bz	5.52	Target Compound	55_X_F_Peat_Plant1	103	Processed	T1	Unknown	78084	480993	5.5	-0.02	C12H14N2O4	M+H	251.103	251.102	-.72676 (ppm)	0	0	N/A	Method	True	False	Pass	Confirmed	22.54
Glycine_1Bz	5.9	Target Compound	55_X_F_Peat_Plant1	103	Processed	T1	Unknown	76752	553364	5.93	0.03	C9H9NO3	M+H	180.066	180.065	-.84051 (ppm)	0	0	N/A	Manual	True	False	Pass	Confirmed	INF
Histidine_1Bz	4.65	Target Compound	55_X_F_Peat_Plant1	103	Processed	T1	Unknown	192559	1697695	4.6	-0.05	C13H13N3O3	M+H	260.103	260.103	1.15910 (ppm)	0	0	N/A	Method	True	False	Pass	Confirmed	INF
Isoleucine_1Bz	9.8	Target Compound	55_X_F_Peat_Plant1	103	Processed	T1	Unknown	765380	5775611	9.86	0.06	C13H17NO3	M+H	236.128	236.128	1.13265 (ppm)	0	0	N/A	Manual	True	False	Pass	Confirmed	591.35
Leucine_1Bz	10.1	Target Compound	55_X_F_Peat_Plant1	103	Processed	T1	Unknown	1181836	13016416	9.98	-0.12	C13H17NO3	M+H	236.128	236.128	.93879 (ppm)	0	0	N/A	Manual	True	False	Pass	Confirmed	INF
Lysine_2Bz	9.5	Target Compound	55_X_F_Peat_Plant1	103	Processed	T1	Unknown	747664	7314737	9.5	0.00	C20H22N2O4	M+H	355.165	355.166	2.12607 (ppm)	0	0	N/A	Method	True	False	Pass	Confirmed	INF
Ornithine_2Bz	9.15	Target Compound	55_X_F_Peat_Plant1	103	Processed	T1	Unknown	114525	1076825	9.14	-0.01	C19H20N2O4	M+H	341.15	341.15	1.66052 (ppm)	0	0	N/A	Method	True	False	Pass	Confirmed	INF
Phenylalanine_1Bz	10.1	Target Compound	55_X_F_Peat_Plant1	103	Processed	T1	Unknown	700630	6449788	10.09	-0.01	C16H15NO3	M+H	270.112	270.113	1.30866 (ppm)	0	0	N/A	Method	True	False	Pass	Confirmed	40.89
Proline_1Bz	7.62	Target Compound	55_X_F_Peat_Plant1	103	Processed	T1	Unknown	327193	4043495	7.62	0.00	C12H13NO3	M+H	220.097	220.096	-2.64800 (ppm)	0	0	N/A	Method	True	False	Pass	Confirmed	16.89
Serine_1Bz	5.3	Target Compound	55_X_F_Peat_Plant1	103	Processed	T1	Unknown	257896	2791991	5.29	-0.01	C10H11NO4	M+H	210.076	210.076	1.01842 (ppm)	0	0	N/A	Manual	True	False	Pass	Confirmed	INF
Threonine_1Bz	6.35	Target Compound	55_X_F_Peat_Plant1	103	Processed	T1	Unknown	325908	3348705	6.27	-0.08	C11H13NO4	M+H	224.092	224.092	1.45599 (ppm)	0	0	N/A	Manual	True	False	Pass	Confirmed	INF
Tryptophane_1Bz	10.14	Target Compound	55_X_F_Peat_Plant1	103	Processed	T1	Unknown	70946	711353	10.14	0.00	C18H16N2O3	M+H	309.123	309.124	1.91639 (ppm)	0	0	N/A	Method	True	False	Pass	Confirmed	INF
Tyrosine_2Bz	12.29	Target Compound	55_X_F_Peat_Plant1	103	Processed	T1	Unknown	656764	7264184	12.29	0.00	C23H19NO5	M+H	390.134	390.134	.71928 (ppm)	0	0	N/A	Method	True	False	Pass	Confirmed	INF
Valine_1Bz	8.8	Target Compound	55_X_F_Peat_Plant1	103	Processed	T1	Unknown	817329	7288031	8.83	0.03	C12H15NO3	M+H	222.112	222.113	1.24798 (ppm)	0	0	N/A	Method	True	False	Pass	Confirmed	86.47
Alanine_1Bz	6.85	Target Compound	56_2_X_F_Peat_Plant1	104	Processed	T1	Unknown	222043	2333350	6.85	0.00	C10H11NO3	M+H	194.081	194.082	1.84309 (ppm)	0	0	N/A	Manual	True	False	Pass	Confirmed	INF
Arginine_1Bz	5.39	Target Compound	56_2_X_F_Peat_Plant1	104	Processed	T1	Unknown	737746	6873774	5.31	-0.08	C13H18N4O3	M+H	279.145	279.145	-.53903 (ppm)	0	0	N/A	Method	True	False	Pass	Confirmed	93.26
Asparagine_1Bz	5.15	Target Compound	56_2_X_F_Peat_Plant1	104	Processed	T1	Unknown	85972	533902	5.15	0.00	C11H12N2O4	M+H	237.087	237.088	2.81114 (ppm)	0	0	N/A	Method	True	False	Pass	Confirmed	19.19
Aspartic Acid_1Bz	5.82	Target Compound	56_2_X_F_Peat_Plant1	104	Processed	T1	Unknown	95104	484635	5.81	-0.01	C11H11NO5	M+H	238.071	238.071	.95781 (ppm)	0	0	N/A	Manual	True	False	Pass	Confirmed	INF
Glutamic Acid_1Bz	6.32	Target Compound	56_2_X_F_Peat_Plant1	104	Processed	T1	Unknown	215379	2244039	6.32	0.00	C12H13NO5	M+H	252.087	252.087	1.77387 (ppm)	0	0	N/A	Manual	True	False	Pass	Confirmed	INF
Glutamine_1Bz	5.52	Target Compound	56_2_X_F_Peat_Plant1	104	Processed	T1	Unknown	50540	278883	5.46	-0.06	C12H14N2O4	M+H	251.103	251.103	.18475 (ppm)	0	0	N/A	Method	True	False	Pass	Confirmed	6.62
Glycine_1Bz	5.9	Target Compound	56_2_X_F_Peat_Plant1	104	Processed	T1	Unknown	64034	564212	5.9	0.00	C9H9NO3	M+H	180.066	180.066	1.19325 (ppm)	0	0	N/A	Manual	True	False	Pass	Confirmed	INF
Histidine_1Bz	4.65	Target Compound	56_2_X_F_Peat_Plant1	104	Processed	T1	Unknown	234509	2357661	4.62	-0.03	C13H13N3O3	M+H	260.103	260.103	1.74574 (ppm)	0	0	N/A	Method	True	False	Pass	Confirmed	INF
Isoleucine_1Bz	9.8	Target Compound	56_2_X_F_Peat_Plant1	104	Processed	T1	Unknown	409409	2370284	9.82	0.02	C13H17NO3	M+H	236.128	236.128	1.58500 (ppm)	0	0	N/A	Method	True	False	Pass	Confirmed	42.70
Leucine_1Bz	10.1	Target Compound	56_2_X_F_Peat_Plant1	104	Processed	T1	Unknown	733162	7409820	10.02	-0.08	C13H17NO3	M+H	236.128	236.128	.80955 (ppm)	0	0	N/A	Manual	True	False	Pass	Confirmed	INF
Lysine_2Bz	9.5	Target Compound	56_2_X_F_Peat_Plant1	104	Processed	T1	Unknown	856428	9114760	9.5	0.00	C20H22N2O4	M+H	355.165	355.166	1.43867 (ppm)	0	0	N/A	Method	True	False	Pass	Confirmed	INF
Ornithine_2Bz	9.15	Target Compound	56_2_X_F_Peat_Plant1	104	Processed	T1	Unknown	690276	7399190	9.1	-0.05	C19H20N2O4	M+H	341.15	341.15	1.83943 (ppm)	0	0	N/A	Method	True	False	Pass	Confirmed	INF
Phenylalanine_1Bz	10.1	Target Compound	56_2_X_F_Peat_Plant1	104	Processed	T1	Unknown	372789	3227524	10.08	-0.02	C16H15NO3	M+H	270.112	270.113	.85674 (ppm)	0	0	N/A	Method	True	False	Pass	Confirmed	INF
Proline_1Bz	7.62	Target Compound	56_2_X_F_Peat_Plant1	104	Processed	T1	Unknown	314069	3382927	7.63	0.01	C12H13NO3	M+H	220.097	220.097	.67972 (ppm)	0	0	N/A	Method	True	False	Pass	Confirmed	19.33
Serine_1Bz	5.3	Target Compound	56_2_X_F_Peat_Plant1	104	Processed	T1	Unknown	278191	3027586	5.3	0.00	C10H11NO4	M+H	210.076	210.076	1.38159 (ppm)	0	0	N/A	Manual	True	False	Pass	Confirmed	INF
Threonine_1Bz	6.35	Target Compound	56_2_X_F_Peat_Plant1	104	Processed	T1	Unknown	256054	3336729	6.26	-0.09	C11H13NO4	M+H	224.092	224.092	1.45599 (ppm)	0	0	N/A	Manual	True	False	Pass	Confirmed	INF
Tryptophane_1Bz	10.14	Target Compound	56_2_X_F_Peat_Plant1	104	Processed	T1	Unknown	31336	366824	10.16	0.02	C18H16N2O3	M+H	309.123	309.124	1.22533 (ppm)	0	0	N/A	Method	True	False	Pass	Confirmed	INF
Tyrosine_2Bz	12.29	Target Compound	56_2_X_F_Peat_Plant1	104	Processed	T1	Unknown	399056	4542757	12.3	0.01	C23H19NO5	M+H	390.134	390.134	.95395 (ppm)	0	0	N/A	Method	True	False	Pass	Confirmed	INF
Valine_1Bz	8.8	Target Compound	56_2_X_F_Peat_Plant1	104	Processed	T1	Unknown	426442	4087178	8.81	0.01	C12H15NO3	M+H	222.112	222.113	1.11059 (ppm)	0	0	N/A	Method	True	False	Pass	Confirmed	56.33
Alanine_1Bz	6.85	Target Compound	56_X_F_Peat_Plant1	105	Processed	T1	Unknown	279357	2349118	6.84	-0.01	C10H11NO3	M+H	194.081	194.082	1.68585 (ppm)	0	0	N/A	Method	True	False	Pass	Confirmed	792.14
Arginine_1Bz	5.39	Target Compound	56_X_F_Peat_Plant1	105	Processed	T1	Unknown	592974	5304471	5.35	-0.04	C13H18N4O3	M+H	279.145	279.145	-1.85094 (ppm)	0	0	N/A	Method	True	False	Pass	Confirmed	69.94
Asparagine_1Bz	5.15	Target Compound	56_X_F_Peat_Plant1	105	Processed	T1	Unknown	111630	706828	5.18	0.03	C11H12N2O4	M+H	237.087	237.087	1.00907 (ppm)	0	0	N/A	Method	True	False	Pass	Confirmed	INF
Aspartic Acid_1Bz	5.82	Target Compound	56_X_F_Peat_Plant1	105	Processed	T1	Unknown	113803	924529	5.82	0.00	C11H11NO5	M+H	238.071	238.072	2.43196 (ppm)	0	0	N/A	Method	True	False	Pass	Confirmed	INF
Glutamic Acid_1Bz	6.32	Target Compound	56_X_F_Peat_Plant1	105	Processed	T1	Unknown	348668	3459477	6.33	0.01	C12H13NO5	M+H	252.087	252.087	.86592 (ppm)	0	0	N/A	Manual	True	False	Pass	Confirmed	INF
Glutamine_1Bz	5.52	Target Compound	56_X_F_Peat_Plant1	105	Processed	T1	Unknown	99272	623036	5.48	-0.04	C12H14N2O4	M+H	251.103	251.102	-2.48900 (ppm)	0	0	N/A	Method	True	False	Pass	Confirmed	17.34
Glycine_1Bz	5.9	Target Compound	56_X_F_Peat_Plant1	105	Processed	T1	Unknown	65712	599990	5.87	-0.03	C9H9NO3	M+H	180.066	180.065	-.41681 (ppm)	0	0	N/A	Manual	True	False	Pass	Confirmed	INF
Histidine_1Bz	4.65	Target Compound	56_X_F_Peat_Plant1	105	Processed	T1	Unknown	255624	2437109	4.62	-0.03	C13H13N3O3	M+H	260.103	260.103	1.98040 (ppm)	0	0	N/A	Method	True	False	Pass	Confirmed	INF
Isoleucine_1Bz	9.8	Target Compound	56_X_F_Peat_Plant1	105	Processed	T1	Unknown	1209190	9331521	9.81	0.01	C13H17NO3	M+H	236.128	236.128	.74493 (ppm)	0	0	N/A	Method	True	False	Pass	Confirmed	163.40
Leucine_1Bz	10.1	Target Compound	56_X_F_Peat_Plant1	105	Processed	T1	Unknown	1740322	19335498	9.98	-0.12	C13H17NO3	M+H	236.128	236.128	.48644 (ppm)	0	0	N/A	Method	True	False	Pass	Confirmed	239.64
Lysine_2Bz	9.5	Target Compound	56_X_F_Peat_Plant1	105	Processed	T1	Unknown	1165408	13449138	9.44	-0.06	C20H22N2O4	M+H	355.165	355.166	1.61052 (ppm)	0	0	N/A	Method	True	False	Pass	Confirmed	INF
Ornithine_2Bz	9.15	Target Compound	56_X_F_Peat_Plant1	105	Processed	T1	Unknown	211941	2298312	9.1	-0.05	C19H20N2O4	M+H	341.15	341.15	1.74997 (ppm)	0	0	N/A	Method	True	False	Pass	Confirmed	INF
Phenylalanine_1Bz	10.1	Target Compound	56_X_F_Peat_Plant1	105	Processed	T1	Unknown	999256	10095516	10.08	-0.02	C16H15NO3	M+H	270.112	270.113	.85674 (ppm)	0	0	N/A	Method	True	False	Pass	Confirmed	INF
Proline_1Bz	7.62	Target Compound	56_X_F_Peat_Plant1	105	Processed	T1	Unknown	537937	5224984	7.6	-0.02	C12H13NO3	M+H	220.097	220.097	.26376 (ppm)	0	0	N/A	Method	True	False	Pass	Confirmed	61.11
Serine_1Bz	5.3	Target Compound	56_X_F_Peat_Plant1	105	Processed	T1	Unknown	308078	3039936	5.31	0.01	C10H11NO4	M+H	210.076	210.076	1.23632 (ppm)	0	0	N/A	Manual	True	False	Pass	Confirmed	INF
Threonine_1Bz	6.35	Target Compound	56_X_F_Peat_Plant1	105	Processed	T1	Unknown	368913	3886184	6.28	-0.07	C11H13NO4	M+H	224.092	224.092	.57079 (ppm)	0	0	N/A	Manual	True	False	Pass	Confirmed	INF
Tryptophane_1Bz	10.14	Target Compound	56_X_F_Peat_Plant1	105	Processed	T1	Unknown	113064	1218179	10.12	-0.02	C18H16N2O3	M+H	309.123	309.124	1.81767 (ppm)	0	0	N/A	Method	True	False	Pass	Confirmed	INF
Tyrosine_2Bz	12.29	Target Compound	56_X_F_Peat_Plant1	105	Processed	T1	Unknown	1302182	14154308	12.27	-0.02	C23H19NO5	M+H	390.134	390.134	.79750 (ppm)	0	0	N/A	Method	True	False	Pass	Confirmed	INF
Valine_1Bz	8.8	Target Compound	56_X_F_Peat_Plant1	105	Processed	T1	Unknown	865946	7883989	8.8	0.00	C12H15NO3	M+H	222.112	222.113	.83579 (ppm)	0	0	N/A	Method	True	False	Pass	Confirmed	59.52
Alanine_1Bz	6.85	Target Compound	58_X_BF_Peat_Plant1	106	Processed	T1	Unknown	272878	2538400	6.86	0.01	C10H11NO3	M+H	194.081	194.081	1.21413 (ppm)	0	0	N/A	Method	True	False	Pass	Confirmed	321.98
Arginine_1Bz	5.39	Target Compound	58_X_BF_Peat_Plant1	106	Processed	T1	Unknown	765838	6747950	5.32	-0.07	C13H18N4O3	M+H	279.145	279.145	-.42971 (ppm)	0	0	N/A	Method	True	False	Pass	Confirmed	205.05
Asparagine_1Bz	5.15	Target Compound	58_X_BF_Peat_Plant1	106	Processed	T1	Unknown	117980	908739	5.14	-0.01	C11H12N2O4	M+H	237.087	237.087	1.58831 (ppm)	0	0	N/A	Method	True	False	Pass	Confirmed	61.50
Aspartic Acid_1Bz	5.82	Target Compound	58_X_BF_Peat_Plant1	106	Processed	T1	Unknown	88491	489913	5.84	0.02	C11H11NO5	M+H	238.071	238.071	-1.02908 (ppm)	0	0	N/A	Manual	True	False	Pass	Confirmed	INF
[truncated: 1,516 more rows]
