# Supplementary material for: MetaFlowTrain: a highly parallelized and modular fluidic system for studying exometabolite-mediated inter-organismal interactions
Source: Nat Commun. 2025 Apr 10;16:3310. doi: 10.1038/s41467-025-58530-x (PMC11985495; doi:10.1038/s41467-025-58530-x)
Supplement: Supplementary file 15 — Source Data [file 41467_2025_58530_MOESM15_ESM.xlsx]

## Sheet: Figure 2b
Figure 2b
	Value	Measurement_mode	Measurement_wavelength	Strain	Time	Time2	Expe	Media	Species	Kingdom	Phylum	Class	Order	Family	Genus
1	0.237	Absorbance	600	R565	T72	72	Chamber	Soil_Wash	Achromobacter sp.	Bacteria	Proteobacteria	Betaproteobacteria	Burkholderiales	Alcaligenaceae	NA
2	0.331	Absorbance	600	R565	T72	72	Chamber	Soil_Wash	Achromobacter sp.	Bacteria	Proteobacteria	Betaproteobacteria	Burkholderiales	Alcaligenaceae	NA
3	0.392	Absorbance	600	R565	T72	72	Chamber	Soil_Wash	Achromobacter sp.	Bacteria	Proteobacteria	Betaproteobacteria	Burkholderiales	Alcaligenaceae	NA
4	0.151	Absorbance	600	R568	T72	72	Chamber	Soil_Wash	Acidovorax sp.	Bacteria	Proteobacteria	Betaproteobacteria	Burkholderiales	Comamonadaceae	NA
5	0.223	Absorbance	600	R568	T72	72	Chamber	Soil_Wash	Acidovorax sp.	Bacteria	Proteobacteria	Betaproteobacteria	Burkholderiales	Comamonadaceae	NA
6	0.298	Absorbance	600	R568	T72	72	Chamber	Soil_Wash	Acidovorax sp.	Bacteria	Proteobacteria	Betaproteobacteria	Burkholderiales	Comamonadaceae	NA
7	0.32	Absorbance	600	R651	T72	72	Chamber	Soil_Wash	Agrobacterium sp.	Bacteria	Proteobacteria	Alphaproteobacteria	Rhizobiales	Rhizobiaceae	Agrobacterium
8	0.235	Absorbance	600	R651	T72	72	Chamber	Soil_Wash	Agrobacterium sp.	Bacteria	Proteobacteria	Alphaproteobacteria	Rhizobiales	Rhizobiaceae	Agrobacterium
9	0.366	Absorbance	600	R651	T72	72	Chamber	Soil_Wash	Agrobacterium sp.	Bacteria	Proteobacteria	Alphaproteobacteria	Rhizobiales	Rhizobiaceae	Agrobacterium
10	0.234	Absorbance	600	R147	T72	72	Chamber	Soil_Wash	Bacillus sp.	Bacteria	Firmicutes	Bacilli	Bacillales	Bacillaceae	Bacillus
11	0.329	Absorbance	600	R147	T72	72	Chamber	Soil_Wash	Bacillus sp.	Bacteria	Firmicutes	Bacilli	Bacillales	Bacillaceae	Bacillus
12	0.43	Absorbance	600	R147	T72	72	Chamber	Soil_Wash	Bacillus sp.	Bacteria	Firmicutes	Bacilli	Bacillales	Bacillaceae	Bacillus
13	0.577	Absorbance	600	BFSC	T72	72	Chamber	Soil_Wash	BFSC	Bacteria Fungi	BFSC	BFSC	BFSC	BFSC	BFSC
14	0.419	Absorbance	600	BFSC	T72	72	Chamber	Soil_Wash	BFSC	Bacteria Fungi	BFSC	BFSC	BFSC	BFSC	BFSC
15	0.531	Absorbance	600	BFSC	T72	72	Chamber	Soil_Wash	BFSC	Bacteria Fungi	BFSC	BFSC	BFSC	BFSC	BFSC
16	0.54	Absorbance	600	BSC	T72	72	Chamber	Soil_Wash	BSC	Bacteria	BSC	BSC	BSC	BSC	BSC
17	0.438	Absorbance	600	BSC	T72	72	Chamber	Soil_Wash	BSC	Bacteria	BSC	BSC	BSC	BSC	BSC
18	0.476	Absorbance	600	BSC	T72	72	Chamber	Soil_Wash	BSC	Bacteria	BSC	BSC	BSC	BSC	BSC
19	0.198	Absorbance	600	R16	T72	72	Chamber	Soil_Wash	Burkholderia sp.	Bacteria	Proteobacteria	Betaproteobacteria	Burkholderiales	Comamonadaceae	Methylibium
20	0.186	Absorbance	600	R16	T72	72	Chamber	Soil_Wash	Burkholderia sp.	Bacteria	Proteobacteria	Betaproteobacteria	Burkholderiales	Comamonadaceae	Methylibium
21	0.189	Absorbance	600	R16	T72	72	Chamber	Soil_Wash	Burkholderia sp.	Bacteria	Proteobacteria	Betaproteobacteria	Burkholderiales	Comamonadaceae	Methylibium
22	0.233	Absorbance	600	F147	T72	72	Chamber	Soil_Wash	Dactylonectria macrodidyma	Fungi	Ascomycota	Ascomycota	Ascomycota	Ascomycota	Ilyonectria
23	0.149	Absorbance	600	F147	T72	72	Chamber	Soil_Wash	Dactylonectria macrodidyma	Fungi	Ascomycota	Ascomycota	Ascomycota	Ascomycota	Ilyonectria
24	0.171	Absorbance	600	F147	T72	72	Chamber	Soil_Wash	Dactylonectria macrodidyma	Fungi	Ascomycota	Ascomycota	Ascomycota	Ascomycota	Ilyonectria
25	0.123	Absorbance	600	F243	T72	72	Chamber	Soil_Wash	Dendryphion nanum	Fungi	Ascomycota	Dothideomycetes	Pleosporales	Pleosporaceae	Dendryphion
26	0.154	Absorbance	600	F243	T72	72	Chamber	Soil_Wash	Dendryphion nanum	Fungi	Ascomycota	Dothideomycetes	Pleosporales	Pleosporaceae	Dendryphion
27	0.145	Absorbance	600	F243	T72	72	Chamber	Soil_Wash	Dendryphion nanum	Fungi	Ascomycota	Dothideomycetes	Pleosporales	Pleosporaceae	Dendryphion
28	0.156	Absorbance	600	R420	T72	72	Chamber	Soil_Wash	Flavobacterium sp.	Bacteria	Bacteroidetes	Flavobacteriia	Flavobacteriales	Flavobacteriaceae	Flavobacterium
29	0.147	Absorbance	600	R420	T72	72	Chamber	Soil_Wash	Flavobacterium sp.	Bacteria	Bacteroidetes	Flavobacteriia	Flavobacteriales	Flavobacteriaceae	Flavobacterium
30	0.132	Absorbance	600	R420	T72	72	Chamber	Soil_Wash	Flavobacterium sp.	Bacteria	Bacteroidetes	Flavobacteriia	Flavobacteriales	Flavobacteriaceae	Flavobacterium
31	0.651	Absorbance	600	FSC	T72	72	Chamber	Soil_Wash	FSC	Fungi	FSC	FSC	FSC	FSC	FSC
32	0.44	Absorbance	600	FSC	T72	72	Chamber	Soil_Wash	FSC	Fungi	FSC	FSC	FSC	FSC	FSC
33	0.576	Absorbance	600	FSC	T72	72	Chamber	Soil_Wash	FSC	Fungi	FSC	FSC	FSC	FSC	FSC
34	0.311	Absorbance	600	F212	T72	72	Chamber	Soil_Wash	Fusarium oxysporum	Fungi	Ascomycota	Sordariomycetes	Hypocreales	Nectriaceae	Fusarium
35	0.554	Absorbance	600	F212	T72	72	Chamber	Soil_Wash	Fusarium oxysporum	Fungi	Ascomycota	Sordariomycetes	Hypocreales	Nectriaceae	Fusarium
36	0.451	Absorbance	600	F212	T72	72	Chamber	Soil_Wash	Fusarium oxysporum	Fungi	Ascomycota	Sordariomycetes	Hypocreales	Nectriaceae	Fusarium
37	0.075	Absorbance	600	R695	T72	72	Chamber	Soil_Wash	Mesorhizobium sp.	Bacteria	Proteobacteria	Alphaproteobacteria	Rhizobiales	Phyllobacteriaceae	NA
38	0.084	Absorbance	600	R695	T72	72	Chamber	Soil_Wash	Mesorhizobium sp.	Bacteria	Proteobacteria	Alphaproteobacteria	Rhizobiales	Phyllobacteriaceae	NA
39	0.192	Absorbance	600	R695	T72	72	Chamber	Soil_Wash	Mesorhizobium sp.	Bacteria	Proteobacteria	Alphaproteobacteria	Rhizobiales	Phyllobacteriaceae	NA
40	0.0857	Absorbance	600	Mg	T72	72	Chamber	Soil_Wash	Mg	Mg	Mg	Mg	Mg	Mg	Mg
41	0.0834	Absorbance	600	Mg	T72	72	Chamber	Soil_Wash	Mg	Mg	Mg	Mg	Mg	Mg	Mg
42	0.0843	Absorbance	600	Mg	T72	72	Chamber	Soil_Wash	Mg	Mg	Mg	Mg	Mg	Mg	Mg
43	0.0847	Absorbance	600	Mg	T72	72	Chamber	Soil_Wash	Mg	Mg	Mg	Mg	Mg	Mg	Mg
44	0.0867	Absorbance	600	Mg	T72	72	Chamber	Soil_Wash	Mg	Mg	Mg	Mg	Mg	Mg	Mg
45	0.0854	Absorbance	600	Mg	T72	72	Chamber	Soil_Wash	Mg	Mg	Mg	Mg	Mg	Mg	Mg
46	0.556	Absorbance	600	F16	T72	72	Chamber	Soil_Wash	Plectosphaerella cucumerina	Fungi	Ascomycota	Sordariomycetes	Hypocreomycetidae	Plectosphaerellaceae	Plectosphaerella
47	0.545	Absorbance	600	F16	T72	72	Chamber	Soil_Wash	Plectosphaerella cucumerina	Fungi	Ascomycota	Sordariomycetes	Hypocreomycetidae	Plectosphaerellaceae	Plectosphaerella
48	0.379	Absorbance	600	F16	T72	72	Chamber	Soil_Wash	Plectosphaerella cucumerina	Fungi	Ascomycota	Sordariomycetes	Hypocreomycetidae	Plectosphaerellaceae	Plectosphaerella
49	0.407	Absorbance	600	R09	T72	72	Chamber	Soil_Wash	Pseudomonas sp. 1	Bacteria	Proteobacteria	Gammaproteobacteria	Pseudomonadales	Pseudomonadaceae	Pseudomonas
50	0.498	Absorbance	600	R09	T72	72	Chamber	Soil_Wash	Pseudomonas sp. 1	Bacteria	Proteobacteria	Gammaproteobacteria	Pseudomonadales	Pseudomonadaceae	Pseudomonas
51	0.475	Absorbance	600	R09	T72	72	Chamber	Soil_Wash	Pseudomonas sp. 1	Bacteria	Proteobacteria	Gammaproteobacteria	Pseudomonadales	Pseudomonadaceae	Pseudomonas
52	0.434	Absorbance	600	R329	T72	72	Chamber	Soil_Wash	Pseudomonas sp. 2	Bacteria	Proteobacteria	Gammaproteobacteria	Pseudomonadales	Pseudomonadaceae	Pseudomonas
53	0.404	Absorbance	600	R329	T72	72	Chamber	Soil_Wash	Pseudomonas sp. 2	Bacteria	Proteobacteria	Gammaproteobacteria	Pseudomonadales	Pseudomonadaceae	Pseudomonas
54	0.546	Absorbance	600	R329	T72	72	Chamber	Soil_Wash	Pseudomonas sp. 2	Bacteria	Proteobacteria	Gammaproteobacteria	Pseudomonadales	Pseudomonadaceae	Pseudomonas
55	0.101	Absorbance	600	R431	T72	72	Chamber	Soil_Wash	Streptomyces sp.	Bacteria	Actinobacteria	Actinobacteria	Actinomycetales	Streptomycetaceae	Streptomyces
56	0.056	Absorbance	600	R431	T72	72	Chamber	Soil_Wash	Streptomyces sp.	Bacteria	Actinobacteria	Actinobacteria	Actinomycetales	Streptomycetaceae	Streptomyces
57	0.089	Absorbance	600	R431	T72	72	Chamber	Soil_Wash	Streptomyces sp.	Bacteria	Actinobacteria	Actinobacteria	Actinomycetales	Streptomycetaceae	Streptomyces
58	0.456	Absorbance	600	R318	T72	72	Chamber	Soil_Wash	Variovorax sp.	Bacteria	Proteobacteria	Betaproteobacteria	Burkholderiales	Comamonadaceae	NA
59	0.448	Absorbance	600	R318	T72	72	Chamber	Soil_Wash	Variovorax sp.	Bacteria	Proteobacteria	Betaproteobacteria	Burkholderiales	Comamonadaceae	NA
60	0.288	Absorbance	600	R318	T72	72	Chamber	Soil_Wash	Variovorax sp.	Bacteria	Proteobacteria	Betaproteobacteria	Burkholderiales	Comamonadaceae	NA
61	0.242	Absorbance	600	R565	T72	72	Chamber	Soil_Wash	Achromobacter sp.	Bacteria	Proteobacteria	Betaproteobacteria	Burkholderiales	Alcaligenaceae	NA
62	0.296	Absorbance	600	R565	T72	72	Chamber	Soil_Wash	Achromobacter sp.	Bacteria	Proteobacteria	Betaproteobacteria	Burkholderiales	Alcaligenaceae	NA
63	0.357	Absorbance	600	R565	T72	72	Chamber	Soil_Wash	Achromobacter sp.	Bacteria	Proteobacteria	Betaproteobacteria	Burkholderiales	Alcaligenaceae	NA
64	0.11	Absorbance	600	R568	T72	72	Chamber	Soil_Wash	Acidovorax sp.	Bacteria	Proteobacteria	Betaproteobacteria	Burkholderiales	Comamonadaceae	NA
65	0.153	Absorbance	600	R568	T72	72	Chamber	Soil_Wash	Acidovorax sp.	Bacteria	Proteobacteria	Betaproteobacteria	Burkholderiales	Comamonadaceae	NA
66	0.214	Absorbance	600	R568	T72	72	Chamber	Soil_Wash	Acidovorax sp.	Bacteria	Proteobacteria	Betaproteobacteria	Burkholderiales	Comamonadaceae	NA
67	0.249	Absorbance	600	R651	T72	72	Chamber	Soil_Wash	Agrobacterium sp.	Bacteria	Proteobacteria	Alphaproteobacteria	Rhizobiales	Rhizobiaceae	Agrobacterium
68	0.241	Absorbance	600	R651	T72	72	Chamber	Soil_Wash	Agrobacterium sp.	Bacteria	Proteobacteria	Alphaproteobacteria	Rhizobiales	Rhizobiaceae	Agrobacterium
69	0.375	Absorbance	600	R651	T72	72	Chamber	Soil_Wash	Agrobacterium sp.	Bacteria	Proteobacteria	Alphaproteobacteria	Rhizobiales	Rhizobiaceae	Agrobacterium
70	0.372	Absorbance	600	R147	T72	72	Chamber	Soil_Wash	Bacillus sp.	Bacteria	Firmicutes	Bacilli	Bacillales	Bacillaceae	Bacillus
71	0.204	Absorbance	600	R147	T72	72	Chamber	Soil_Wash	Bacillus sp.	Bacteria	Firmicutes	Bacilli	Bacillales	Bacillaceae	Bacillus
72	0.329	Absorbance	600	R147	T72	72	Chamber	Soil_Wash	Bacillus sp.	Bacteria	Firmicutes	Bacilli	Bacillales	Bacillaceae	Bacillus
73	0.553	Absorbance	600	BFSC	T72	72	Chamber	Soil_Wash	BFSC	Bacteria Fungi	BFSC	BFSC	BFSC	BFSC	BFSC
74	0.392	Absorbance	600	BFSC	T72	72	Chamber	Soil_Wash	BFSC	Bacteria Fungi	BFSC	BFSC	BFSC	BFSC	BFSC
75	0.475	Absorbance	600	BFSC	T72	72	Chamber	Soil_Wash	BFSC	Bacteria Fungi	BFSC	BFSC	BFSC	BFSC	BFSC
76	0.624	Absorbance	600	BSC	T72	72	Chamber	Soil_Wash	BSC	Bacteria	BSC	BSC	BSC	BSC	BSC
77	0.47	Absorbance	600	BSC	T72	72	Chamber	Soil_Wash	BSC	Bacteria	BSC	BSC	BSC	BSC	BSC
78	0.437	Absorbance	600	BSC	T72	72	Chamber	Soil_Wash	BSC	Bacteria	BSC	BSC	BSC	BSC	BSC
79	0.153	Absorbance	600	R16	T72	72	Chamber	Soil_Wash	Burkholderia sp.	Bacteria	Proteobacteria	Betaproteobacteria	Burkholderiales	Comamonadaceae	Methylibium
80	0.169	Absorbance	600	R16	T72	72	Chamber	Soil_Wash	Burkholderia sp.	Bacteria	Proteobacteria	Betaproteobacteria	Burkholderiales	Comamonadaceae	Methylibium
81	0.207	Absorbance	600	R16	T72	72	Chamber	Soil_Wash	Burkholderia sp.	Bacteria	Proteobacteria	Betaproteobacteria	Burkholderiales	Comamonadaceae	Methylibium
82	0.19	Absorbance	600	F147	T72	72	Chamber	Soil_Wash	Dactylonectria macrodidyma	Fungi	Ascomycota	Ascomycota	Ascomycota	Ascomycota	Ilyonectria
83	0.088	Absorbance	600	F147	T72	72	Chamber	Soil_Wash	Dactylonectria macrodidyma	Fungi	Ascomycota	Ascomycota	Ascomycota	Ascomycota	Ilyonectria
84	0.091	Absorbance	600	F147	T72	72	Chamber	Soil_Wash	Dactylonectria macrodidyma	Fungi	Ascomycota	Ascomycota	Ascomycota	Ascomycota	Ilyonectria
85	0.29	Absorbance	600	F243	T72	72	Chamber	Soil_Wash	Dendryphion nanum	Fungi	Ascomycota	Dothideomycetes	Pleosporales	Pleosporaceae	Dendryphion
86	0.07	Absorbance	600	F243	T72	72	Chamber	Soil_Wash	Dendryphion nanum	Fungi	Ascomycota	Dothideomycetes	Pleosporales	Pleosporaceae	Dendryphion
87	0.235	Absorbance	600	F243	T72	72	Chamber	Soil_Wash	Dendryphion nanum	Fungi	Ascomycota	Dothideomycetes	Pleosporales	Pleosporaceae	Dendryphion
88	0.46	Absorbance	600	R420	T72	72	Chamber	Soil_Wash	Flavobacterium sp.	Bacteria	Bacteroidetes	Flavobacteriia	Flavobacteriales	Flavobacteriaceae	Flavobacterium
89	0.586	Absorbance	600	R420	T72	72	Chamber	Soil_Wash	Flavobacterium sp.	Bacteria	Bacteroidetes	Flavobacteriia	Flavobacteriales	Flavobacteriaceae	Flavobacterium
90	0.393	Absorbance	600	R420	T72	72	Chamber	Soil_Wash	Flavobacterium sp.	Bacteria	Bacteroidetes	Flavobacteriia	Flavobacteriales	Flavobacteriaceae	Flavobacterium
91	0.586	Absorbance	600	FSC	T72	72	Chamber	Soil_Wash	FSC	Fungi	FSC	FSC	FSC	FSC	FSC
92	0.464	Absorbance	600	FSC	T72	72	Chamber	Soil_Wash	FSC	Fungi	FSC	FSC	FSC	FSC	FSC
93	0.279	Absorbance	600	FSC	T72	72	Chamber	Soil_Wash	FSC	Fungi	FSC	FSC	FSC	FSC	FSC
94	0.343	Absorbance	600	F212	T72	72	Chamber	Soil_Wash	Fusarium oxysporum	Fungi	Ascomycota	Sordariomycetes	Hypocreales	Nectriaceae	Fusarium
95	0.254	Absorbance	600	F212	T72	72	Chamber	Soil_Wash	Fusarium oxysporum	Fungi	Ascomycota	Sordariomycetes	Hypocreales	Nectriaceae	Fusarium
96	0.198	Absorbance	600	F212	T72	72	Chamber	Soil_Wash	Fusarium oxysporum	Fungi	Ascomycota	Sordariomycetes	Hypocreales	Nectriaceae	Fusarium
97	0.123	Absorbance	600	R695	T72	72	Chamber	Soil_Wash	Mesorhizobium sp.	Bacteria	Proteobacteria	Alphaproteobacteria	Rhizobiales	Phyllobacteriaceae	NA
98	0.198	Absorbance	600	R695	T72	72	Chamber	Soil_Wash	Mesorhizobium sp.	Bacteria	Proteobacteria	Alphaproteobacteria	Rhizobiales	Phyllobacteriaceae	NA
99	0.151	Absorbance	600	R695	T72	72	Chamber	Soil_Wash	Mesorhizobium sp.	Bacteria	Proteobacteria	Alphaproteobacteria	Rhizobiales	Phyllobacteriaceae	NA
100	0.0841	Absorbance	600	Mg	T72	72	Chamber	Soil_Wash	Mg	Mg	Mg	Mg	Mg	Mg	Mg
101	0.0857	Absorbance	600	Mg	T72	72	Chamber	Soil_Wash	Mg	Mg	Mg	Mg	Mg	Mg	Mg
102	0.0862	Absorbance	600	Mg	T72	72	Chamber	Soil_Wash	Mg	Mg	Mg	Mg	Mg	Mg	Mg
103	0.0839	Absorbance	600	Mg	T72	72	Chamber	Soil_Wash	Mg	Mg	Mg	Mg	Mg	Mg	Mg
104	0.0844	Absorbance	600	Mg	T72	72	Chamber	Soil_Wash	Mg	Mg	Mg	Mg	Mg	Mg	Mg
105	0.0823	Absorbance	600	Mg	T72	72	Chamber	Soil_Wash	Mg	Mg	Mg	Mg	Mg	Mg	Mg
106	0.45	Absorbance	600	F16	T72	72	Chamber	Soil_Wash	Plectosphaerella cucumerina	Fungi	Ascomycota	Sordariomycetes	Hypocreomycetidae	Plectosphaerellaceae	Plectosphaerella
107	0.6	Absorbance	600	F16	T72	72	Chamber	Soil_Wash	Plectosphaerella cucumerina	Fungi	Ascomycota	Sordariomycetes	Hypocreomycetidae	Plectosphaerellaceae	Plectosphaerella
108	0.397	Absorbance	600	F16	T72	72	Chamber	Soil_Wash	Plectosphaerella cucumerina	Fungi	Ascomycota	Sordariomycetes	Hypocreomycetidae	Plectosphaerellaceae	Plectosphaerella
109	0.558	Absorbance	600	R09	T72	72	Chamber	Soil_Wash	Pseudomonas sp. 1	Bacteria	Proteobacteria	Gammaproteobacteria	Pseudomonadales	Pseudomonadaceae	Pseudomonas
110	0.395	Absorbance	600	R09	T72	72	Chamber	Soil_Wash	Pseudomonas sp. 1	Bacteria	Proteobacteria	Gammaproteobacteria	Pseudomonadales	Pseudomonadaceae	Pseudomonas
111	0.523	Absorbance	600	R09	T72	72	Chamber	Soil_Wash	Pseudomonas sp. 1	Bacteria	Proteobacteria	Gammaproteobacteria	Pseudomonadales	Pseudomonadaceae	Pseudomonas
112	0.413	Absorbance	600	R329	T72	72	Chamber	Soil_Wash	Pseudomonas sp. 2	Bacteria	Proteobacteria	Gammaproteobacteria	Pseudomonadales	Pseudomonadaceae	Pseudomonas
113	0.315	Absorbance	600	R329	T72	72	Chamber	Soil_Wash	Pseudomonas sp. 2	Bacteria	Proteobacteria	Gammaproteobacteria	Pseudomonadales	Pseudomonadaceae	Pseudomonas
114	0.262	Absorbance	600	R329	T72	72	Chamber	Soil_Wash	Pseudomonas sp. 2	Bacteria	Proteobacteria	Gammaproteobacteria	Pseudomonadales	Pseudomonadaceae	Pseudomonas
115	0.512	Absorbance	600	R431	T72	72	Chamber	Soil_Wash	Streptomyces sp.	Bacteria	Actinobacteria	Actinobacteria	Actinomycetales	Streptomycetaceae	Streptomyces
116	0.242	Absorbance	600	R431	T72	72	Chamber	Soil_Wash	Streptomyces sp.	Bacteria	Actinobacteria	Actinobacteria	Actinomycetales	Streptomycetaceae	Streptomyces
117	0.155	Absorbance	600	R431	T72	72	Chamber	Soil_Wash	Streptomyces sp.	Bacteria	Actinobacteria	Actinobacteria	Actinomycetales	Streptomycetaceae	Streptomyces
118	0.308	Absorbance	600	R318	T72	72	Chamber	Soil_Wash	Variovorax sp.	Bacteria	Proteobacteria	Betaproteobacteria	Burkholderiales	Comamonadaceae	NA
119	0.539	Absorbance	600	R318	T72	72	Chamber	Soil_Wash	Variovorax sp.	Bacteria	Proteobacteria	Betaproteobacteria	Burkholderiales	Comamonadaceae	NA
120	0.381	Absorbance	600	R318	T72	72	Chamber	Soil_Wash	Variovorax sp.	Bacteria	Proteobacteria	Betaproteobacteria	Burkholderiales	Comamonadaceae	NA

## Sheet: figure 2c-untargeted
Figure 2c
	Strain	Dim.1	Dim.2	Dim.3	Dim.4	Dim.5	SP1	Sample	Microbes	Media	RA....	Prevalence	Kingdom	Speciesold	Species	Assembly.size..Mbp.	X..of.scaffolds	Scaffold.N50
1	F147	-24.3782	7.55717	11.4541	-1.45461	-11.9983	80_F_SA_F147	80	Fungi	SA	9.6	0,9	Fungi	Dactylonectria macrodidyma	Dactylonectria R147	77.3	87	10
2	F147	-33.9016	-3.74211	-3.79776	-8.48123	-4.44346	79_F_SA_F147	79	Fungi	SA	9.6	0,9	Fungi	Dactylonectria macrodidyma	Dactylonectria R147	77.3	87	10
3	F147	-22.5216	10.8189	9.54659	-5.40772	4.93297	78_F_SA_F147	78	Fungi	SA	9.6	0,9	Fungi	Dactylonectria macrodidyma	Dactylonectria R147	77.3	87	10
4	F16	12.9464	11.9959	13.9859	6.0303	21.2295	73_F_SA_F16	73	Fungi	SA	2.7	1,0	Fungi	Plectosphaerella cucumerina	Plectosphaerella R16	36.5	11	3
5	F16	-13.5873	4.43892	12.5572	4.21674	-1.65446	74_F_SA_F16	74	Fungi	SA	2.7	1,0	Fungi	Plectosphaerella cucumerina	Plectosphaerella R16	36.5	11	3
6	F16	21.0052	15.2555	27.751	13.2906	64.0644	70_F_SA_F16	70	Fungi	SA	2.7	1,0	Fungi	Plectosphaerella cucumerina	Plectosphaerella R16	36.5	11	3
7	F212	-16.2447	-1.91832	13.557	4.77758	8.13085	86_F_SA_F212	86	Fungi	SA	6.1	1,0	Fungi	Fusarium oxysporum	Fusarium R212	55.7	66	5
8	F212	-23.3163	12.2665	7.71675	-6.86912	-2.02839	84_F_SA_F212	84	Fungi	SA	6.1	1,0	Fungi	Fusarium oxysporum	Fusarium R212	55.7	66	5
9	F212	-7.80666	-24.1473	-8.9304	-2.49544	32.5869	85_F_SA_F212	85	Fungi	SA	6.1	1,0	Fungi	Fusarium oxysporum	Fusarium R212	55.7	66	5
10	F243	-33.6373	-7.09407	-3.4964	-4.63854	3.71809	91_F_SA_F243	91	Fungi	SA	0.5	0,8	Fungi	Dendryphion nanum	Dendryphion R243	41.1	59	8
11	F243	-0.673165	-2.84707	2.12283	-10.1018	21.4279	90_F_SA_F243	90	Fungi	SA	0.5	0,8	Fungi	Dendryphion nanum	Dendryphion R243	41.1	59	8
12	Media	3.68387	-15.1167	0.621942	10.9205	3.01349	48_Media_SA_Media	48	Media	SA	Media	Media	Media	Media	Media	Media	Media	Media
13	Media	3.20115	-1.62386	8.45776	6.09635	-6.16464	72_Media_SA_Media	72	Media	SA	Media	Media	Media	Media	Media	Media	Media	Media
14	Media	-6.24858	29.5473	11.6668	2.51889	-9.09281	47_Media_SA_Media	47	Media	SA	Media	Media	Media	Media	Media	Media	Media	Media
15	Media	-19.0668	19.9776	15.9295	-5.16249	-0.202582	71_Media_SA_Media	71	Media	SA	Media	Media	Media	Media	Media	Media	Media	Media
16	Media	-30.0029	4.4527	3.95702	-0.486586	8.42731	96_Media_SA_Media	96	Media	SA	Media	Media	Media	Media	Media	Media	Media	Media
17	R09	13.7185	-26.7985	-23.4011	4.17869	9.25774	03_B_SA_R09	3	Bacteria	SA	3.2	1,0	Bacteria	Pseudomonas sp.	Pseudomonas R09	6.6	5	1
18	R09	47.6621	55.3234	-66.6391	25.9612	11.6002	01_B_SA_R09	1	Bacteria	SA	3.2	1,0	Bacteria	Pseudomonas sp.	Pseudomonas R09	6.6	5	1
19	R09	-4.82691	-4.68306	-13.5766	-1.79204	-3.17224	02_B_SA_R09	2	Bacteria	SA	3.2	1,0	Bacteria	Pseudomonas sp.	Pseudomonas R09	6.6	5	1
20	R147	20.7368	38.0265	-16.3867	17.4907	-1.29479	13_B_SA_R147	13	Bacteria	SA	1.8	0,4	Bacteria	Bacillus sp.	Bacillus R147	5.6	28	NA
21	R147	-6.79389	-14.388	-23.0619	-7.19564	7.67747	14_B_SA_R147	14	Bacteria	SA	1.8	0,4	Bacteria	Bacillus sp.	Bacillus R147	5.6	28	NA
22	R147	-23.6227	-3.49136	-4.95807	-3.3174	-9.31035	15_B_SA_R147	15	Bacteria	SA	1.8	0,4	Bacteria	Bacillus sp.	Bacillus R147	5.6	28	NA
23	R16	32.9864	-33.5353	-24.884	9.02882	-0.931457	09_B_SA_R16	9	Bacteria	SA	1.5	0,6	Bacteria	Burkholderia sp.	Burkholderia R16D2	6.7	7	1
24	R16	26.0131	39.425	-26.239	6.27871	-35.7732	07_B_SA_R16	7	Bacteria	SA	1.5	0,6	Bacteria	Burkholderia sp.	Burkholderia R16D2	6.7	7	1
25	R16	0.481546	-12.6813	-11.036	-10.0129	-13.85	08_B_SA_R16	8	Bacteria	SA	1.5	0,6	Bacteria	Burkholderia sp.	Burkholderia R16D2	6.7	7	1
26	R318	-1.03391	-18.1446	-9.39298	-20.251	-10.4512	20_B_SA_R318	20	Bacteria	SA	1.4	1,0	Bacteria	Variovorax sp.	Variovorax R318D1	5.7	2	1
27	R318	11.3903	-22.21	3.30413	-15.7842	-20.9004	21_B_SA_R318	21	Bacteria	SA	1.4	1,0	Bacteria	Variovorax sp.	Variovorax R318D1	5.7	2	1
28	R318	93.9755	17.6552	8.89659	-86.2547	6.00636	19_B_SA_R318	19	Bacteria	SA	1.4	1,0	Bacteria	Variovorax sp.	Variovorax R318D1	5.7	2	1
29	R329	4.25435	26.4999	0.552095	-0.763534	-5.57212	26_B_SA_R329	26	Bacteria	SA	9.7	1,0	Bacteria	Pseudomonas sp.	Pseudomonas R329	6.7	51	NA
30	R329	-3.92451	-18.8544	-15.3169	-2.6874	8.99654	27_B_SA_R329	27	Bacteria	SA	9.7	1,0	Bacteria	Pseudomonas sp.	Pseudomonas R329	6.7	51	NA
31	R329	-7.10209	-13.2321	-4.00701	4.68198	-0.877797	28_B_SA_R329	28	Bacteria	SA	9.7	1,0	Bacteria	Pseudomonas sp.	Pseudomonas R329	6.7	51	NA
32	R420	-31.9295	-6.1506	-7.86681	-5.49593	-1.08755	33_B_SA_R420	33	Bacteria	SA	1.5	0,8	Bacteria	Flavobacterium sp.	Flavobacterium R420	5.7	3	1
33	R420	-3.12513	23.3343	4.29298	11.2855	19.6475	32_B_SA_R420	32	Bacteria	SA	1.5	0,8	Bacteria	Flavobacterium sp.	Flavobacterium R420	5.7	3	1
34	R420	-22.0453	-3.98203	-1.25569	0.368717	-7.95792	34_B_SA_R420	34	Bacteria	SA	1.5	0,8	Bacteria	Flavobacterium sp.	Flavobacterium R420	5.7	3	1
35	R431	-14.1356	-17.978	-14.1997	-4.37019	4.13271	39_B_SA_R431	39	Bacteria	SA	1.4	0,5	Bacteria	Streptomyces sp.	Streptomyces R431	6.5	2	1
36	R431	-20.7377	-2.35554	0.504527	1.69812	-4.36758	40_B_SA_R431	40	Bacteria	SA	1.4	0,5	Bacteria	Streptomyces sp.	Streptomyces R431	6.5	2	1
37	R431	-6.6971	31.5491	4.70743	8.17359	-11.8009	38_B_SA_R431	38	Bacteria	SA	1.4	0,5	Bacteria	Streptomyces sp.	Streptomyces R431	6.5	2	1
38	R565	47.7861	-55.6049	-5.16015	18.3359	10.7601	45_B_SA_R565	45	Bacteria	SA	14.4	0,7	Bacteria	Achromobacter sp.	Achromobacter R565	5.1	23	NA
39	R565	60.3879	-48.3767	28.258	37.2825	-18.9302	46_B_SA_R565	46	Bacteria	SA	14.4	0,7	Bacteria	Achromobacter sp.	Achromobacter R565	5.1	23	NA
40	R565	28.9488	15.596	30.6308	18.0862	-24.7684	44_B_SA_R565	44	Bacteria	SA	14.4	0,7	Bacteria	Achromobacter sp.	Achromobacter R565	5.1	23	NA
41	R568	2.35127	-25.204	-4.2973	-10.6342	-11.6232	53_B_SA_R568	53	Bacteria	SA	1.5	0,8	Bacteria	Acidovorax sp.	Acidovorax R568	5.1	1	1
42	R568	-3.52609	-4.46394	3.85308	7.67877	-6.91706	54_B_SA_R568	54	Bacteria	SA	1.5	0,8	Bacteria	Acidovorax sp.	Acidovorax R568	5.1	1	1
43	R568	62.393	8.33065	33.0145	12.146	-11.6875	52_B_SA_R568	52	Bacteria	SA	1.5	0,8	Bacteria	Acidovorax sp.	Acidovorax R568	5.1	1	1
44	R651	-12.9487	-5.23273	9.08523	-0.536771	-3.93074	60_B_SA_R651	60	Bacteria	SA	1.2	0,5	Bacteria	Agrobacterium sp.	Agrobacterium R651	5.8	34	NA
45	R651	-20.0596	-14.8349	-8.76605	-9.13376	2.12135	59_B_SA_R651	59	Bacteria	SA	1.2	0,5	Bacteria	Agrobacterium sp.	Agrobacterium R651	5.8	34	NA
46	R651	-7.6863	16.7318	11.2491	-1.73507	4.78875	58_B_SA_R651	58	Bacteria	SA	1.2	0,5	Bacteria	Agrobacterium sp.	Agrobacterium R651	5.8	34	NA
47	R695	-33.6073	-3.26991	-4.33251	-7.46572	-7.12483	65_B_SA_R695	65	Bacteria	SA	0.3	0,4	Bacteria	Mesorhizobium sp.	Mesorhizobium R695	6.5	5	1
48	R695	-22.1319	3.98356	9.50384	1.38237	-14.9349	66_B_SA_R695	66	Bacteria	SA	0.3	0,4	Bacteria	Mesorhizobium sp.	Mesorhizobium R695	6.5	5	1
49	R695	-16.6028	19.1956	13.8256	0.619251	10.3286	64_B_SA_R695	64	Bacteria	SA	0.3	0,4	Bacteria	Mesorhizobium sp.	Mesorhizobium R695	6.5	5	1

## Sheet: Figure 2c-targeted
Figure 2c
	Dim.1	Dim.2	Dim.3	Dim.4	Dim.5	SP1	Sample	Microbes	Culture	Media	Strain	Species
1_B_Single_SA_R09 _ Pseudomonas R09	-4.97017	-0.738857	2.42316	0.218367	1.79674	1_B_Single_SA_R09 _ Pseudomonas R09	1	Bacteria	Single	SA	R09	Pseudomonas R09
100_MediaC_Control_SA_Media _ Media	-3.20084	2.75018	-1.95028	-0.958144	0.985766	100_MediaC_Control_SA_Media _ Media	100	MediaC	Control	SA	Media	Media
101_MediaC_Control_SA_Media _ Media	-0.21956	2.21061	-1.07526	0.0703985	1.34479	101_MediaC_Control_SA_Media _ Media	101	MediaC	Control	SA	Media	Media
102_MediaC_Control_SA_Media _ Media	4.43187	1.0035	-0.500974	0.207351	1.82207	102_MediaC_Control_SA_Media _ Media	102	MediaC	Control	SA	Media	Media
103_MediaC_Control_SA_Media _ Media	1.57506	1.54874	-1.43871	-1.591	1.83831	103_MediaC_Control_SA_Media _ Media	103	MediaC	Control	SA	Media	Media
104_MediaC_Control_SA_Media _ Media	5.65012	0.705968	-0.276979	-1.01759	1.50143	104_MediaC_Control_SA_Media _ Media	104	MediaC	Control	SA	Media	Media
13_B_Single_SA_R147 _ Bacillus R147	-0.0287279	3.60576	1.59057	-0.291672	1.22718	13_B_Single_SA_R147 _ Bacillus R147	13	Bacteria	Single	SA	R147	Bacillus R147
14_B_Single_SA_R147 _ Bacillus R147	-1.71442	1.73791	-3.15001	-0.629184	0.300266	14_B_Single_SA_R147 _ Bacillus R147	14	Bacteria	Single	SA	R147	Bacillus R147
15_B_Single_SA_R147 _ Bacillus R147	-1.75319	3.34319	-1.93317	-0.149821	-0.460479	15_B_Single_SA_R147 _ Bacillus R147	15	Bacteria	Single	SA	R147	Bacillus R147
19_B_Single_SA_R318 _ Variovorax R318D1	5.18618	-3.81733	2.97953	1.14723	0.807893	19_B_Single_SA_R318 _ Variovorax R318D1	19	Bacteria	Single	SA	R318	Variovorax R318D1
2_B_Single_SA_R09 _ Pseudomonas R09	-6.34204	-2.24863	0.262332	-1.09933	1.58346	2_B_Single_SA_R09 _ Pseudomonas R09	2	Bacteria	Single	SA	R09	Pseudomonas R09
20_B_Single_SA_R318 _ Variovorax R318D1	0.111821	-2.21346	-1.499	0.309489	1.27401	20_B_Single_SA_R318 _ Variovorax R318D1	20	Bacteria	Single	SA	R318	Variovorax R318D1
21_B_Single_SA_R318 _ Variovorax R318D1	-4.22942	-4.50974	0.912018	-1.97232	1.3563	21_B_Single_SA_R318 _ Variovorax R318D1	21	Bacteria	Single	SA	R318	Variovorax R318D1
24_Media_Control_SA_Media _ Media	0.171715	4.08754	3.20091	-0.281848	1.27367	24_Media_Control_SA_Media _ Media	24	Media	Control	SA	Media	Media
26_B_Single_SA_R329 _ Pseudomonas R329	-1.69319	-0.165365	3.87048	2.49388	1.54343	26_B_Single_SA_R329 _ Pseudomonas R329	26	Bacteria	Single	SA	R329	Pseudomonas R329
27_B_Single_SA_R329 _ Pseudomonas R329	1.0518	-3.64355	-0.317133	-0.410143	0.165888	27_B_Single_SA_R329 _ Pseudomonas R329	27	Bacteria	Single	SA	R329	Pseudomonas R329
28_B_Single_SA_R329 _ Pseudomonas R329	-0.00544215	-3.01941	0.196019	-0.126724	0.608827	28_B_Single_SA_R329 _ Pseudomonas R329	28	Bacteria	Single	SA	R329	Pseudomonas R329
3_B_Single_SA_R09 _ Pseudomonas R09	-5.67215	-2.07112	0.408431	-0.603486	1.61402	3_B_Single_SA_R09 _ Pseudomonas R09	3	Bacteria	Single	SA	R09	Pseudomonas R09
32_B_Single_SA_R420 _ Flavobacterium R420	-0.908167	1.54537	1.74154	0.640309	-1.62536	32_B_Single_SA_R420 _ Flavobacterium R420	32	Bacteria	Single	SA	R420	Flavobacterium R420
33_B_Single_SA_R420 _ Flavobacterium R420	2.33771	0.0873592	-1.19329	-1.15213	-1.16233	33_B_Single_SA_R420 _ Flavobacterium R420	33	Bacteria	Single	SA	R420	Flavobacterium R420
34_B_Single_SA_R420 _ Flavobacterium R420	2.60197	1.37267	-0.363734	-0.692192	-0.303461	34_B_Single_SA_R420 _ Flavobacterium R420	34	Bacteria	Single	SA	R420	Flavobacterium R420
38_B_Single_SA_R431 _ Streptomyces R431	0.851556	1.98318	2.00622	0.41708	0.497146	38_B_Single_SA_R431 _ Streptomyces R431	38	Bacteria	Single	SA	R431	Streptomyces R431
39_B_Single_SA_R431 _ Streptomyces R431	-0.0510953	1.16627	-3.55238	0.328325	-0.502761	39_B_Single_SA_R431 _ Streptomyces R431	39	Bacteria	Single	SA	R431	Streptomyces R431
40_B_Single_SA_R431 _ Streptomyces R431	1.69978	0.901993	-1.20266	2.83838	-1.41793	40_B_Single_SA_R431 _ Streptomyces R431	40	Bacteria	Single	SA	R431	Streptomyces R431
44_B_Single_SA_R565 _ Achromobacter R565	-1.85024	-2.32122	0.0883262	2.6848	-0.0526371	44_B_Single_SA_R565 _ Achromobacter R565	44	Bacteria	Single	SA	R565	Achromobacter R565
45_B_Single_SA_R565 _ Achromobacter R565	-1.71792	-3.59125	-1.75769	1.2823	-0.21799	45_B_Single_SA_R565 _ Achromobacter R565	45	Bacteria	Single	SA	R565	Achromobacter R565
46_B_Single_SA_R565 _ Achromobacter R565	-1.90587	-3.70277	-1.19789	2.15269	0.320248	46_B_Single_SA_R565 _ Achromobacter R565	46	Bacteria	Single	SA	R565	Achromobacter R565
47_Media_Control_SA_Media _ Media	-0.856282	2.87657	0.472141	0.110749	-0.388896	47_Media_Control_SA_Media _ Media	47	Media	Control	SA	Media	Media
48_Media_Control_SA_Media _ Media	0.395487	1.10204	-0.548158	0.0222747	0.227831	48_Media_Control_SA_Media _ Media	48	Media	Control	SA	Media	Media
52_B_Single_SA_R568 _ Acidovorax R568	-0.969971	-2.41637	1.7847	2.70432	0.56431	52_B_Single_SA_R568 _ Acidovorax R568	52	Bacteria	Single	SA	R568	Acidovorax R568
53_B_Single_SA_R568 _ Acidovorax R568	-1.18943	-4.21986	-1.1104	0.64028	0.0527113	53_B_Single_SA_R568 _ Acidovorax R568	53	Bacteria	Single	SA	R568	Acidovorax R568
54_B_Single_SA_R568 _ Acidovorax R568	-1.37399	1.73007	-1.71079	1.00132	0.549592	54_B_Single_SA_R568 _ Acidovorax R568	54	Bacteria	Single	SA	R568	Acidovorax R568
58_B_Single_SA_R651 _ Agrobacterium R651	-2.2694	-2.53595	0.972177	0.170546	-1.37285	58_B_Single_SA_R651 _ Agrobacterium R651	58	Bacteria	Single	SA	R651	Agrobacterium R651
59_B_Single_SA_R651 _ Agrobacterium R651	2.49495	-4.58605	0.249149	-3.41137	-1.38489	59_B_Single_SA_R651 _ Agrobacterium R651	59	Bacteria	Single	SA	R651	Agrobacterium R651
60_B_Single_SA_R651 _ Agrobacterium R651	1.78298	-4.79481	1.00046	-3.19417	-0.479616	60_B_Single_SA_R651 _ Agrobacterium R651	60	Bacteria	Single	SA	R651	Agrobacterium R651
64_B_Single_SA_R695 _ Mesorhizobium R695	-3.37928	1.87225	-0.538258	1.80532	-2.6864	64_B_Single_SA_R695 _ Mesorhizobium R695	64	Bacteria	Single	SA	R695	Mesorhizobium R695
65_B_Single_SA_R695 _ Mesorhizobium R695	1.25742	2.12778	-0.305604	-1.31824	-0.534637	65_B_Single_SA_R695 _ Mesorhizobium R695	65	Bacteria	Single	SA	R695	Mesorhizobium R695
66_B_Single_SA_R695 _ Mesorhizobium R695	4.55609	0.802156	0.707359	-1.94965	0.390601	66_B_Single_SA_R695 _ Mesorhizobium R695	66	Bacteria	Single	SA	R695	Mesorhizobium R695
7_B_Single_SA_R16 _ Burkholderia R16D2	-5.80485	-0.923761	-0.40149	2.01498	0.00817828	7_B_Single_SA_R16 _ Burkholderia R16D2	7	Bacteria	Single	SA	R16	Burkholderia R16D2
70_F_Single_SA_F16 _ Plectosphaerella R16	-6.2738	2.08653	2.4186	0.131077	-2.60035	70_F_Single_SA_F16 _ Plectosphaerella R16	70	Fungi	Single	SA	F16	Plectosphaerella R16
71_Media_Control_SA_Media _ Media	-5.80855	3.6085	1.46469	-1.07132	-1.81612	71_Media_Control_SA_Media _ Media	71	Media	Control	SA	Media	Media
72_Media_Control_SA_Media _ Media	-2.99973	3.79605	-0.00882856	0.173066	0.322234	72_Media_Control_SA_Media _ Media	72	Media	Control	SA	Media	Media
73_F_Single_SA_F16 _ Plectosphaerella R16	1.13341	1.05238	1.72127	-1.05151	-0.319941	73_F_Single_SA_F16 _ Plectosphaerella R16	73	Fungi	Single	SA	F16	Plectosphaerella R16
74_F_Single_SA_F16 _ Plectosphaerella R16	1.00811	0.162138	1.15305	-0.899223	0.0535015	74_F_Single_SA_F16 _ Plectosphaerella R16	74	Fungi	Single	SA	F16	Plectosphaerella R16
78_F_Single_SA_F147 _ Dactylonectria R147	-4.85784	1.52652	0.617481	-0.709668	-0.864278	78_F_Single_SA_F147 _ Dactylonectria R147	78	Fungi	Single	SA	F147	Dactylonectria R147
79_F_Single_SA_F147 _ Dactylonectria R147	0.277427	1.39926	0.181991	-2.40954	0.135799	79_F_Single_SA_F147 _ Dactylonectria R147	79	Fungi	Single	SA	F147	Dactylonectria R147
8_B_Single_SA_R16 _ Burkholderia R16D2	-6.85127	-2.05386	-2.91255	-0.342165	0.0228432	8_B_Single_SA_R16 _ Burkholderia R16D2	8	Bacteria	Single	SA	R16	Burkholderia R16D2
80_F_Single_SA_F147 _ Dactylonectria R147	1.41829	1.3644	0.162902	-0.77746	-0.0630873	80_F_Single_SA_F147 _ Dactylonectria R147	80	Fungi	Single	SA	F147	Dactylonectria R147
84_F_Single_SA_F212 _ Fusarium R212	-2.74414	2.06586	0.0417829	-0.0784672	0.516511	84_F_Single_SA_F212 _ Fusarium R212	84	Fungi	Single	SA	F212	Fusarium R212
85_F_Single_SA_F212 _ Fusarium R212	3.46299	-1.22226	0.0369265	-2.01661	-2.1933	85_F_Single_SA_F212 _ Fusarium R212	85	Fungi	Single	SA	F212	Fusarium R212
86_F_Single_SA_F212 _ Fusarium R212	3.3911	-1.53207	-0.398347	-0.522841	-1.77816	86_F_Single_SA_F212 _ Fusarium R212	86	Fungi	Single	SA	F212	Fusarium R212
9_B_Single_SA_R16 _ Burkholderia R16D2	-5.09806	-0.492981	-1.96466	0.390932	-0.10362	9_B_Single_SA_R16 _ Burkholderia R16D2	9	Bacteria	Single	SA	R16	Burkholderia R16D2
90_F_Single_SA_F243 _ Dendryphion R243	5.39557	0.456925	0.320841	0.632456	-1.67998	90_F_Single_SA_F243 _ Dendryphion R243	90	Fungi	Single	SA	F243	Dendryphion R243
91_F_Single_SA_F243 _ Dendryphion R243	4.6397	-0.89024	-0.00730553	0.775721	-2.81603	91_F_Single_SA_F243 _ Dendryphion R243	91	Fungi	Single	SA	F243	Dendryphion R243
96_MediaC_Control_SA_Media _ Media	6.69666	-1.06338	0.592699	1.70913	-2.30631	96_MediaC_Control_SA_Media _ Media	96	MediaC	Control	SA	Media	Media
97_MediaC_Control_SA_Media _ Media	7.69691	0.804335	-0.915021	1.1995	1.49112	97_MediaC_Control_SA_Media _ Media	97	MediaC	Control	SA	Media	Media
98_MediaC_Control_SA_Media _ Media	7.87727	0.959589	-0.643715	1.30195	1.35923	98_MediaC_Control_SA_Media _ Media	98	MediaC	Control	SA	Media	Media
99_MediaC_Control_SA_Media _ Media	7.58506	0.9307	-0.703479	1.15361	1.57551	99_MediaC_Control_SA_Media _ Media	99	MediaC	Control	SA	Media	Media

## Sheet: Figure 3b-Bacteria
Figure 3b
otu_table(Phyloseq)
	GB_106	GB_108	GB_128	GB_150	GB_172	GB_174	GB_18	GB_20	GB_302	GB_324	GB_326	GB_346	GB_348	GB_370	GB_372	GB_40	GB_60	GB_62	GB_84	GB_86
ASV1	3.50323	2.93326	3.23907	2.70191	3.5415	3.16438	3.76001	3.87586	4.16645	4.27101	4.13652	4.12896	4.14267	4.02073	3.98411	3.86099	3.55111	3.54524	3.45646	4.46814
ASV2	3.30227	2.89248	3.04463	3.44424	3.55639	3.27229	3.54386	3.63175	4.02496	4.10349	4.00678	3.92734	3.97016	3.87053	3.91804	3.46809	3.35121	3.15602	3.17016	3.71608
ASV3	3.79032	3.97993	3.85247	3.86616	3.99019	3.73409	3.71221	3.70226	2.51082	2.64989	2.81846	3.02973	2.6643	3.02656	2.97425	3.56104	3.82181	3.82615	3.77104	3.30493
ASV4	3.38764	3.16544	3.40108	3.51871	3.51194	3.13414	3.38456	3.38399	2.59005	2.99918	2.74881	2.69016	2.84606	2.61009	2.734	3.18461	3.58385	3.67242	3.48678	4.03165
ASV6	3.40674	3.3205	3.23108	3.10152	3.5416	3.23242	3.51104	3.61296	1.60663	2.46179	2.63133	2.46327	2.15987	2.06702	2.53241	3.52983	3.37749	3.38466	3.39238	3.33572
ASV9	2.11118	1.89795	1.71232	2.25249	2.75324	2.60658	1.58513	1.59172	2.50818	2.51558	2.67932	2.73684	2.45924	2.82329	2.84332	1.60122	1.6331	1.25858	1.91227	2.47959
ASV11	2.2284	0.0413927	0.0413927	1.86922	1.8473	1.48176	2.73304	2.41928	0.0413927	0.0413927	0.0413927	0.0413927	0.0413927	0.0413927	0.0413927	2.17703	2.26248	2.52656	2.03005	3.18485
ASV12	0.0413927	0.0413927	0.80428	0.0413927	0.966035	0.0413927	0.0413927	0.0413927	2.13598	2.24315	2.18617	2.15523	1.9234	2.23723	2.1379	0.0413927	0.0413927	0.0413927	0.806401	1.49924
ASV13	0.0413927	0.0413927	0.0413927	0.0413927	0.0413927	0.0413927	1.15034	1.20035	0.641173	0.0413927	1.03563	0.0413927	0.0413927	0.0413927	0.0413927	0.0413927	1.19206	1.4258	1.59421	1.23928
ASV14	0.0413927	0.0413927	0.526269	0.612341	1.37865	0.581078	0.0413927	0.72572	0.0413927	0.0413927	0.0413927	0.0413927	0.0413927	0.0413927	0.0413927	0.0413927	1.09751	1.14233	1.5701	0.0413927
ASV17	0.0413927	0.0413927	0.0413927	0.0413927	0.0413927	0.0413927	0.0413927	0.0413927	0.0413927	0.0413927	0.0413927	0.0413927	0.0413927	0.673214	0.0413927	0.0413927	0.0413927	0.0413927	0.0413927	0.0413927
Sample_data(Phyloseq)
	Marker	Numero_sample	BIO_SAMPLE_ID	BIO_SAMPLE_ID2	BIO_SAMPLE_ID3	Bio.rep	Tech.rep	Time_point	Time_point2	TREATMENT3	TREATMENT	ORGANISM	ORGANISM3	Good	Extract_type
GB_106	rRNA16S	57	57_X.BF	BacteriaFungi	57_X.BF_62h_Peat.A_B.1	B.1	T.1	62h	62	Peat.A	Peat.A	X.BF	Media.BacteriaFungi	BF	Microbe_free
GB_108	rRNA16S	58	58_X.BF	BacteriaFungi	58_X.BF_62h_Peat.A_B.1	B.1	T.2	62h	62	Peat.A	Peat.A	X.BF	Media.BacteriaFungi	BF	Microbe_free
GB_128	rRNA16S	70	70_X.BF	BacteriaFungi	70_X.BF_62h_Peat.A_B.2	B.2	T.1	62h	62	Peat.A	Peat.A	X.BF	Media.BacteriaFungi	BF	Microbe_free
GB_150	rRNA16S	81	81_X.BF	BacteriaFungi	81_X.BF_62h_Peat.A_B.3	B.3	T.1	62h	62	Peat.A	Peat.A	X.BF	Media.BacteriaFungi	BF	Microbe_free
GB_172	rRNA16S	93	93_X.BF	BacteriaFungi	93_X.BF_62h_Peat.A_B.4	B.4	T.1	62h	62	Peat.A	Peat.A	X.BF	Media.BacteriaFungi	BF	Microbe_free
GB_174	rRNA16S	94	94_X.BF	BacteriaFungi	94_X.BF_62h_Peat.A_B.4	B.4	T.2	62h	62	Peat.A	Peat.A	X.BF	Media.BacteriaFungi	BF	Microbe_free
GB_18	rRNA16S	9	09_X.BF	BacteriaFungi	09_X.BF_62h_Peat_B.1	B.1	T.1	62h	62	Peat	Peat	X.BF	Media.BacteriaFungi	BF	Microbe_free
GB_20	rRNA16S	10	10_X.BF	BacteriaFungi	10_X.BF_62h_Peat_B.1	B.1	T.2	62h	62	Peat	Peat	X.BF	Media.BacteriaFungi	BF	Microbe_free
GB_302	rRNA16S	58	58_X.BF	BacteriaFungi	58_X.BF_62h_Peat.A.BF_B.1	B.1	T.1	62h	62	Peat.A.BF	Peat.A.BF	X.BF	Media.BacteriaFungi	BF	Microbe
GB_324	rRNA16S	69	69_X.BF	BacteriaFungi	69_X.BF_62h_Peat.A.BF_B.2	B.2	T.1	62h	62	Peat.A.BF	Peat.A.BF	X.BF	Media.BacteriaFungi	BF	Microbe
GB_326	rRNA16S	70	70_X.BF	BacteriaFungi	70_X.BF_62h_Peat.A.BF_B.2	B.2	T.2	62h	62	Peat.A.BF	Peat.A.BF	X.BF	Media.BacteriaFungi	BF	Microbe
GB_346	rRNA16S	81	81_X.BF	BacteriaFungi	81_X.BF_62h_Peat.A.BF_B.3	B.3	T.1	62h	62	Peat.A.BF	Peat.A.BF	X.BF	Media.BacteriaFungi	BF	Microbe
GB_348	rRNA16S	82	82_X.BF	BacteriaFungi	82_X.BF_62h_Peat.A.BF_B.3	B.3	T.2	62h	62	Peat.A.BF	Peat.A.BF	X.BF	Media.BacteriaFungi	BF	Microbe
GB_370	rRNA16S	93	93_X.BF	BacteriaFungi	93_X.BF_62h_Peat.A.BF_B.4	B.4	T.1	62h	62	Peat.A.BF	Peat.A.BF	X.BF	Media.BacteriaFungi	BF	Microbe
GB_372	rRNA16S	94	94_X.BF	BacteriaFungi	94_X.BF_62h_Peat.A.BF_B.4	B.4	T.2	62h	62	Peat.A.BF	Peat.A.BF	X.BF	Media.BacteriaFungi	BF	Microbe
GB_40	rRNA16S	22	22_X.BF	BacteriaFungi	22_X.BF_62h_Peat_B.2	B.2	T.1	62h	62	Peat	Peat	X.BF	Media.BacteriaFungi	BF	Microbe_free
GB_60	rRNA16S	33	33_X.BF	BacteriaFungi	33_X.BF_62h_Peat_B.3	B.3	T.1	62h	62	Peat	Peat	X.BF	Media.BacteriaFungi	BF	Microbe_free
GB_62	rRNA16S	34	34_X.BF	BacteriaFungi	34_X.BF_62h_Peat_B.3	B.3	T.2	62h	62	Peat	Peat	X.BF	Media.BacteriaFungi	BF	Microbe_free
GB_84	rRNA16S	45	45_X.BF	BacteriaFungi	45_X.BF_62h_Peat_B.4	B.4	T.1	62h	62	Peat	Peat	X.BF	Media.BacteriaFungi	BF	Microbe_free
GB_86	rRNA16S	46	46_X.BF	BacteriaFungi	46_X.BF_62h_Peat_B.4	B.4	T.2	62h	62	Peat	Peat	X.BF	Media.BacteriaFungi	BF	Microbe_free
tax_table(Phyloseq)
	Strain	Kingdom.x	Phylum	Class	Order	Family	Genus	Species.x	Strain2	Confidence	ASV.x	ASV.y	RA	Prevalence	Kingdom.y	Species.y	Seq	Seq..Strategy	Assembly.size.Mbp	scaffolds	Scaffold.N50	genes
ASV1	B329	All	Proteobacteria	Gammaproteobacteria	Pseudomonadales	Pseudomonadaceae	Pseudomonas	NA	NA	NA	ASV1	Zotu5	9.65627	1	Bacteria	Pseudomonas.sp..1	TGGTAGTCCACGCCGTAAACGATGTCAACTAGCCGTTGGGAGCCTTGAGCTCTTAGTGGCGCAGCTAACGCATTAAGTTGACCGCCTGGGGAGTACGGCCGCAAGGTTAAAACTCAAATGAATTGACGGGGGCCCGCACAAGCGGTGGAGCATGTGGTTTAATTCGAAGCAACGCGAAGAACCTTACCAGGCCTTGACATCCAATGAACTTTCCAGAGATGGATTGGTGCCTTCGGGAACATTGAGACAGGTGCTGCATGGCTGTCGTCAGCTCGTGTCGTGAGATGTTGGGTTAAGTCCCGTAACGAGCGCAACCCTTGTCCTTAGTTACCAGCACGTAATGGTGGGCA	Illumina	6.7	51	NA	NA
ASV2	B420	All	Bacteroidota	Bacteroidia	Flavobacteriales	Flavobacteriaceae	Flavobacterium	NA	NA	NA	ASV2	Zotu25	1.45434	0.8	Bacteria	Flavobacterium.sp.	TGGTAGTCCACGCCGTAAACGATGGATACTAGCTGTTGGGAGCAATCTCAGTGGCTAAGCGAAAGTGATAAGTATCCCACCTGGGGAGTACGTTCGCAAGAATGAAACTCAAAGGAATTGACGGGGGCCCGCACAAGCGGTGGAGCATGTGGTTTAATTCGATGATACGCGAGGAACCTTACCAAGGCTTAAATGTAGATTGACCGGTTTGGAAACAGATCTTTCGCAAGACAATTTACAAGGTGCTGCATGGTTGTCGTCAGCTCGTGCCGTGAGGTGTCAGGTTAAGTCCTATAACGAGCGCAACCCCTGTTGTTAGTTGCCAGCGAGTCATGTCGGGAACTCTAACA	PacBio	5.7	3	1	5.554
ASV3	B565	All	Proteobacteria	Gammaproteobacteria	Burkholderiales	Alcaligenaceae	NA	NA	NA	NA	ASV3	Zotu4	14.3895	0.7	Bacteria	Achromobacter.sp.	TGGTAGTCCACGCCCTAAACGATGTCAACTAGCTGTTGGGGCCTTCGGGCCTTGGTAGCGCAGCTAACGCGTGAAGTTGACCGCCTGGGGAGTACGGTCGCAAGATTAAAACTCAAAGGAATTGACGGGGACCCGCACAAGCGGTGGATGATGTGGATTAATTCGATGCAACGCGAAAAACCTTACCTACCCTTGACATGTCTGGAATGCCGAAGAGATTTGGTAGTGCTCGCAAGAGAACCGGAACACAGGTGCTGCATGGCTGTCGTCAGCTCGTGTCGTGAGATGTTGGGTTAAGTCCCGCAACGAGCGCAACCCTTGTCATTAGTTGCTACGAAAGGGCACTCTAA	Illumina	5.1	23	NA	NA
ASV4	B16D2	All	Proteobacteria	Gammaproteobacteria	Burkholderiales	Comamonadaceae	NA	NA	NA	NA	ASV4	Zotu26	1.4812	0.6	Bacteria	Burkholderia.sp.	TGGTAGTCCACGCCCTAAACGATGTCAACTGGTTGTTGGGTCTTCACTGACTCAGTAACGAAGCTAACGCGTGAAGTTGACCGCCTGGGGAGTACGGCCGCAAGGTTGAAACTCAAAGGAATTGACGGGGACCCGCACAAGCGGTGGATGATGTGGTTTAATTCGATGCAACGCGAAAAACCTTACCCACCTTTGACATGTACGGAATCCTTTAGAGATAGAGGAGTGCTCGAAAGAGAACCGTAACACAGGTGCTGCATGGCTGTCGTCAGCTCGTGTCGTGAGATGTTGGGTTAAGTCCCGCAACGAGCGCAACCCTTGTCATTAGTTGCTACATTTAGTTGGGCACT	PacBio	6.7	7	1	NA
ASV6	B651	All	Proteobacteria	Alphaproteobacteria	Rhizobiales	Rhizobiaceae	Allorhizobium	Neorhizobium	NA	NA	ASV6	Zotu385	1.16489	0.5	Bacteria	Agrobacterium.sp.	TGGTAGTCCACGCCGTAAACGATGAATGTTAGCCGTCGGGCAGTCTACTGTTCGGTGGCGCAGCTAACGCATTAAACATTCCGCCTGGGGAGTACGGTCGCAAGATTAAAACTCAAAGGAATTGACGGGGGCCCGCACAAGCGGTGGAGCATGTGGTTTAATTCGAAGCAACGCGCAGAACCTTACCAGCTCTTGACATTCGGGGTTTGGGCAGTGGAGACATTGTCCTTCAGTTAGGCTGGCCCCAGAACAGGTGCTGCATGGCTGTCGTCAGCTCGTGTCGTGAGATGTTGGGTTAAGTCCCGCAACGAGCGCAACCCTCGCCCTTAGTTGCCAGCATTTAGTTGGGC	Illumina	5.8	34	NA	NA
ASV9	B318D1	All	Proteobacteria	Gammaproteobacteria	Burkholderiales	Comamonadaceae	NA	NA	NA	NA	ASV9	Zotu6	1.42571	1	Bacteria	Variovorax.sp.	TGGTAGTCCACGCCCTAAACGATGTCAACTGGTTGTTGGGTCTTCACTGACTCAGTAACGAAGCTAACGCGTGAAGTTGACCGCCTGGGGAGTACGGCCGCAAGGTTGAAACTCAAAGGAATTGACGGGGACCCGCACAAGCGGTGGATGATGTGGTTTAATTCGATGCAACGCGAAAAACCTTACCCACCTTTGACATGTACGGAATTCGCCAGAGATGGCTTAGTGCTCGAAAGAGAACCGTAACACAGGTGCTGCATGGCTGTCGTCAGCTCGTGTCGTGAGATGTTGGGTTAAGTCCCGCAACGAGCGCAACCCTTGTCATTAGTTGCTACATTTAGTTGGGCACT	PacBio	5.7	2	1	5.311
ASV11	B09	All	Proteobacteria	Gammaproteobacteria	Pseudomonadales	Pseudomonadaceae	Pseudomonas	NA	NA	NA	ASV11	Zotu42	3.18474	1	Bacteria	Pseudomonas.sp..2	TGGTAGTCCACGCCGTAAACGATGTCAACTAGCCGTTGGAAGCCTTGAGCTTTTAGTGGCGCAGCTAACGCATTAAGTTGACCGCCTGGGGAGTACGGCCGCAAGGTTAAAACTCAAATGAATTGACGGGGGCCCGCACAAGCGGTGGAGCATGTGGTTTAATTCGAAGCAACGCGAAGAACCTTACCAGGCCTTGACATCCAATGAACTTTCTAGAGATAGATTGGTGCCTTCGGGAACATTGAGACAGGTGCTGCATGGCTGTCGTCAGCTCGTGTCGTGAGATGTTGGGTTAAGTCCCGTAACGAGCGCAACCCTTGTCCTTAGTTACCAGCACGTAATGGTGGGCA	PacBio	6.6	5	1	5.969
ASV12	B695	All	Proteobacteria	Alphaproteobacteria	Rhizobiales	Rhizobiaceae	Mesorhizobium	NA	NA	NA	ASV12	Zotu300	0.326359	0.4	Bacteria	Mesorhizobium.sp.	TGGTAGTCCACGCCGTAAACTATGAGAGCTAGCCGTCGGCAAGTTTACTTGTCGGTGGCGCAGCTAACGCATTAAGCTCTCCGCCTGGGGAGTACGGTCGCAAGATTAAAACTCAAAGGAATTGACGGGGGCCCGCACAAGCGGTGGAGCATGTGGTTTAATTCGAAGCAACGCGCAGAACCTTACCAGCCCTTGACATCCCGGTCGCGGTTTCCAGAGATGGATTCCTTCAGTTCGGCTGGACCGGTGACAGGTGCTGCATGGCTGTCGTCAGCTCGTGTCGTGAGATGTTGGGTTAAGTCCCGCAACGAGCGCAACCCTCGCCCTTAGTTGCCAGCATTAAGTTGGGC	PacBio	6.5	5	1	6.298
ASV13	B568	All	Proteobacteria	Gammaproteobacteria	Burkholderiales	Comamonadaceae	Rhizobacter	NA	NA	NA	ASV13	Zotu12	1.54056	0.8	Bacteria	Acidovorax.sp.	TGGTAGTCCACGCCCTAAACGATGTCAACTGGTTGTTGGACGGCTTGCTGTTCAGTAACGAAGCTAACGCGTGAAGTTGACCGCCTGGGGAGTACGGCCGCAAGGTTGAAACTCAAAGGAATTGACGGGGACCCGCACAAGCGGTGGATGATGTGGTTTAATTCGATGCAACGCGAAAAACCTTACCTACCCTTGACATGTCTAGAAGTTACCAGAGATGGTTTCGTGCTCGAAAGAGAACTAGAACACAGGTGCTGCATGGCCGTCGTCAGCTCGTGTCGTGAGATGTTGGGTTAAGTCCCGCAACGAGCGCAACCCTTATCATTAGTTGCTACGCAAGGGCACTCTAA	PacBio	5.1	1	1	4.627
ASV14	B431	All	Actinobacteriota	Actinobacteria	Streptomycetales	Streptomycetaceae	Streptomyces	NA	NA	NA	ASV14	Zotu53	1.35356	0.5	Bacteria	Streptomyces.sp.	TGGTAGTCCACGCCGTAAACGGTGGGAACTAGGTGTTGGCGACATTCCACGTCGTCGGTGCCGCAGCTAACGCATTAAGTTCCCCGCCTGGGGAGTACGGCCGCAAGGCTAAAACTCAAAGGAATTGACGGGGGCCCGCACAAGCAGCGGAGCATGTGGCTTAATTCGACGCAACGCGAAGAACCTTACCAAGGCTTGACATACACCGGAAAGCATTAGAGATAGTGCCCCCCTTGTGGTCGGTGTACAGGTGGTGCATGGCTGTCGTCAGCTCGTGTCGTGAGATGTTGGGTTAAGTCCCGCAACGAGCGCAACCCTTGTCCTGTGTTGCCAGCGTGCCCTTCGGGGTG	PacBio	6.5	2	1	5.777
ASV17	B147	All	Firmicutes	Bacilli	Bacillales	Bacillaceae	Bacillus	NA	NA	NA	ASV17	Zotu79	1.80355	0.4	Bacteria	Bacillus.sp.	TGGTAGTCCACGCCGTAAACGATGAGTGCTAAGTGTTAGAGGGTTTCCGCCCTTTAGTGCTGCAGCTAACGCATTAAGCACTCCGCCTGGGGAGTACGGTCGCAAGACTGAAACTCAAAGGAATTGACGGGGGCCCGCACAAGCGGTGGAGCATGTGGTTTAATTCGAAGCAACGCGAAGAACCTTACCAGGTCTTGACATCCTCTGACAACTCTAGAGATAGAGCGTTCCCCTTCGGGGGACAGAGTGACAGGTGGTGCATGGTTGTCGTCAGCTCGTGTCGTGAGATGTTGGGTTAAGTCCCGCAACGAGCGCAACCCTTGATCTTAGTTGCCAGCATTTAGTTGGGC	Illumina	5.6	28	NA	NA

## Sheet: Figure 3b-Fungi
Figure 3b
otu_table(Phyloseq)
	GF_106	GF_108	GF_128	GF_150	GF_172	GF_174	GF_18	GF_20	GF_324	GF_346	GF_370	GF_40	GF_60	GF_62	GF_84	GF_86
F_ASV2	2.5884	3.07796	0.967912	2.71399	2.16064	1.60612	1.66331	1.83801	1.61897	1.33033	1.21112	1.76079	2.85824	1.47011	3.20642	2.14176
F_ASV3	0.0413927	0.833796	0.0413927	1.6055	1.53933	1.47332	0.809704	0.0413927	0.0413927	0.878397	0.0413927	0.0413927	1.65228	1.77695	0.0413927	1.1934
F_ASV4	0.0413927	1.03767	0.0413927	0.0413927	1.41231	0.834276	0.0413927	0.531117	0.0413927	0.0413927	0.0413927	0.0413927	1.28082	0.0413927	0.682124	0.0413927
F_ASV5	2.09125	0.778369	0.437363	0.0413927	1.08896	0.0413927	0.0413927	0.59895	0.0413927	0.0413927	0.0413927	1.87399	1.63688	0.0413927	1.50295	1.08476
Sample_data(Phyloseq)
	Marker	Numero_sample	BIO_SAMPLE_ID	BIO_SAMPLE_ID2	BIO_SAMPLE_ID3	Bio.rep	Tech.rep	Time_point	Time_point2	TREATMENT3	TREATMENT	ORGANISM	ORGANISM3	Good	Extract_type
GF_106	ITS	57	57_X.BF	BacteriaFungi	57_X.BF_62h_Peat.A_B.1	B.1	T.1	62h	62	Peat.A	Peat.A	X.BF	Media.BacteriaFungi	BF	Microbe_free
GF_108	ITS	58	58_X.BF	BacteriaFungi	58_X.BF_62h_Peat.A_B.1	B.1	T.2	62h	62	Peat.A	Peat.A	X.BF	Media.BacteriaFungi	BF	Microbe_free
GF_128	ITS	70	70_X.BF	BacteriaFungi	70_X.BF_62h_Peat.A_B.2	B.2	T.1	62h	62	Peat.A	Peat.A	X.BF	Media.BacteriaFungi	BF	Microbe_free
GF_150	ITS	81	81_X.BF	BacteriaFungi	81_X.BF_62h_Peat.A_B.3	B.3	T.1	62h	62	Peat.A	Peat.A	X.BF	Media.BacteriaFungi	BF	Microbe_free
GF_172	ITS	93	93_X.BF	BacteriaFungi	93_X.BF_62h_Peat.A_B.4	B.4	T.1	62h	62	Peat.A	Peat.A	X.BF	Media.BacteriaFungi	BF	Microbe_free
GF_174	ITS	94	94_X.BF	BacteriaFungi	94_X.BF_62h_Peat.A_B.4	B.4	T.2	62h	62	Peat.A	Peat.A	X.BF	Media.BacteriaFungi	BF	Microbe_free
GF_18	ITS	9	09_X.BF	BacteriaFungi	09_X.BF_62h_Peat_B.1	B.1	T.1	62h	62	Peat	Peat	X.BF	Media.BacteriaFungi	BF	Microbe_free
GF_20	ITS	10	10_X.BF	BacteriaFungi	10_X.BF_62h_Peat_B.1	B.1	T.2	62h	62	Peat	Peat	X.BF	Media.BacteriaFungi	BF	Microbe_free
GF_324	ITS	69	69_X.BF	BacteriaFungi	69_X.BF_62h_Peat.A.BF_B.2	B.2	T.1	62h	62	Peat.A.BF	Peat.A.BF	X.BF	Media.BacteriaFungi	BF	Microbe
GF_346	ITS	81	81_X.BF	BacteriaFungi	81_X.BF_62h_Peat.A.BF_B.3	B.3	T.1	62h	62	Peat.A.BF	Peat.A.BF	X.BF	Media.BacteriaFungi	BF	Microbe
GF_370	ITS	93	93_X.BF	BacteriaFungi	93_X.BF_62h_Peat.A.BF_B.4	B.4	T.1	62h	62	Peat.A.BF	Peat.A.BF	X.BF	Media.BacteriaFungi	BF	Microbe
GF_40	ITS	22	22_X.BF	BacteriaFungi	22_X.BF_62h_Peat_B.2	B.2	T.1	62h	62	Peat	Peat	X.BF	Media.BacteriaFungi	BF	Microbe_free
GF_60	ITS	33	33_X.BF	BacteriaFungi	33_X.BF_62h_Peat_B.3	B.3	T.1	62h	62	Peat	Peat	X.BF	Media.BacteriaFungi	BF	Microbe_free
GF_62	ITS	34	34_X.BF	BacteriaFungi	34_X.BF_62h_Peat_B.3	B.3	T.2	62h	62	Peat	Peat	X.BF	Media.BacteriaFungi	BF	Microbe_free
GF_84	ITS	45	45_X.BF	BacteriaFungi	45_X.BF_62h_Peat_B.4	B.4	T.1	62h	62	Peat	Peat	X.BF	Media.BacteriaFungi	BF	Microbe_free
GF_86	ITS	46	46_X.BF	BacteriaFungi	46_X.BF_62h_Peat_B.4	B.4	T.2	62h	62	Peat	Peat	X.BF	Media.BacteriaFungi	BF	Microbe_free
tax_table(Phyloseq)
	Strain	Kingdom.x	Phylum	Class	Order	Family	Genus	Species.x	Strain2	Confidence	ASV.x	ASV.y	RA	Prevalence	Kingdom.y	Species.y	Seq	Seq..Strategy	Assembly.size.Mbp	scaffolds	Scaffold.N50	genes
F_ASV2	F16	All	Fungi	Ascomycota	Sordariomycetes	Glomerellales	Plectosphaerellaceae	Plectosphaerella	NA	NA	F_ASV2	Zotu8	2.71859	1	Fungi	Plectosphaerella.cucumerina	GTACTACACTCTCTACCCTTTGTGAACTATTATACCTGTTGCTTCGGCGGCGCCCGCGAGGGTGCCCGCCGGTCTCATCAGAATCTCTGTTTTCGAACCCGACGATACTTCTGAGTGTTCTTAGCGAACTGTCAAAACTTTTAACAACGGATCTCTTGGCTCCAGCATCG	PacBio	36.5	11	3	12.956
F_ASV3	F212	All	Fungi	Ascomycota	Sordariomycetes	Hypocreales	Nectriaceae	Fusarium	NA	NA	F_ASV3	Zotu2	6.14863	1	Fungi	Fusarium.oxysporum	GTTTACAACTCCCAAACCCCTGTGAACATACCTATTTGTTGCCTCGGCGGTGCCTGTTCCGACAGCCCGCCAGAGGACCCCAAACCCTGATTACATTTAAGAAGTCTTCTGAGTAAACCGATTAAATAAATCAAAACTTTCAACAACGGATCTCTTGGTTCTGGCATCGA	PacBio	55.7	66	5	17.726
F_ASV4	F243	All	Fungi	Ascomycota	Dothideomycetes	Pleosporales	Torulaceae	Dendryphion	NA	NA	F_ASV4	Zotu357	0.484011	0.8	Fungi	Dendryphion.nanum	TTCGCGCTCCGGCGTGATGCGTATACCCTGCACTTTGAGCACCTTTTATACTCCCCCCGGCGGGGCAACCCGCCGGACGGGACAACCACAAAACCCTTTGCATTAGAAATCATGTCAGTACAAAACAAAATAAATTAAAACTTTCAACAATGGATCTCTTGGCTCTGGCA	PacBio	41.1	59	8	13.889
F_ASV5	F147	All	Fungi	Ascomycota	Sordariomycetes	Hypocreales	Nectriaceae	Dactylonectria	NA	NA	F_ASV5	Zotu1	9.60317	0.9	Fungi	Dactylonectria.macrodidyma	GTTTACAACTCCCAAACCCCTGTGAACATACCACTTGTTGCCTCGGCGGATCAGCCCGCTCCCGGTAAAACGGGACGGCCCGCCAGAGGACCCCTAAACTCTGTTTCTATATGTAACTTCTGAGTAAAACCATAAATAAATCAAAACTTTCAACAACGGATCTCTTGGTT	PacBio	77.3	87	10	21.304

## Sheet: Figure 3c
Figure 3c
	Strain	OTU	Sample	Abundance	Marker	Numero_sample	BIO_SAMPLE_ID	BIO_SAMPLE_ID2	BIO_SAMPLE_ID3	Bio.rep	Tech.rep	Time_point	Time_point2	TREATMENT3	TREATMENT	ORGANISM	ORGANISM3	Good	Kingdom.x	Phylum	Class	Order	Family	Genus	Species.x	ASV.x	ASV.y	RA	Prevalence.x	Kingdom.y	Species.y	Seq	Seq..Strategy	Assembly.size.Mbp	scaffolds	Scaffold.N50.x	genes	Log_Abundance	REMOVE	RA....	Prevalence.y	Kingdom	Speciesold	Species.f	Assembly.size..Mbp.	of.scaffolds	Scaffold.N50.y
1	B09	ASV11	GB_18	540.705	rRNA16S	9	09_X.BF	BacteriaFungi	09_X.BF_62h_Peat_B.1	B.1	T.1	62h	62	Peat	Peat	X.BF	Media.BacteriaFungi	BF	All	Proteobacteria	Gammaproteobacteria	Pseudomonadales	Pseudomonadaceae	Pseudomonas	NA	ASV11	Zotu42	3.18474	1	Bacteria	Pseudomonas.sp..2	TGGTAGTCCACGCCGTAAACGATGTCAACTAGCCGTTGGAAGCCTTGAGCTTTTAGTGGCGCAGCTAACGCATTAAGTTGACCGCCTGGGGAGTACGGCCGCAAGGTTAAAACTCAAATGAATTGACGGGGGCCCGCACAAGCGGTGGAGCATGTGGTTTAATTCGAAGCAACGCGAAGAACCTTACCAGGCCTTGACATCCAATGAACTTTCTAGAGATAGATTGGTGCCTTCGGGAACATTGAGACAGGTGCTGCATGGCTGTCGTCAGCTCGTGTCGTGAGATGTTGGGTTAAGTCCCGTAACGAGCGCAACCCTTGTCCTTAGTTACCAGCACGTAATGGTGGGCA	PacBio	6.6	5	1	5.969	6.29288	keep	3.2	1,0	Bacteria	Pseudomonas sp.	Pseudomonas R09	6.6	5	1
2	B09	ASV11	GB_172	70.2557	rRNA16S	93	93_X.BF	BacteriaFungi	93_X.BF_62h_Peat.A_B.4	B.4	T.1	62h	62	Peat.A	Peat.A	X.BF	Media.BacteriaFungi	BF	All	Proteobacteria	Gammaproteobacteria	Pseudomonadales	Pseudomonadaceae	Pseudomonas	NA	ASV11	Zotu42	3.18474	1	Bacteria	Pseudomonas.sp..2	TGGTAGTCCACGCCGTAAACGATGTCAACTAGCCGTTGGAAGCCTTGAGCTTTTAGTGGCGCAGCTAACGCATTAAGTTGACCGCCTGGGGAGTACGGCCGCAAGGTTAAAACTCAAATGAATTGACGGGGGCCCGCACAAGCGGTGGAGCATGTGGTTTAATTCGAAGCAACGCGAAGAACCTTACCAGGCCTTGACATCCAATGAACTTTCTAGAGATAGATTGGTGCCTTCGGGAACATTGAGACAGGTGCTGCATGGCTGTCGTCAGCTCGTGTCGTGAGATGTTGGGTTAAGTCCCGTAACGAGCGCAACCCTTGTCCTTAGTTACCAGCACGTAATGGTGGGCA	PacBio	6.6	5	1	5.969	4.25214	keep	3.2	1,0	Bacteria	Pseudomonas sp.	Pseudomonas R09	6.6	5	1
3	B09	ASV11	GB_60	182.914	rRNA16S	33	33_X.BF	BacteriaFungi	33_X.BF_62h_Peat_B.3	B.3	T.1	62h	62	Peat	Peat	X.BF	Media.BacteriaFungi	BF	All	Proteobacteria	Gammaproteobacteria	Pseudomonadales	Pseudomonadaceae	Pseudomonas	NA	ASV11	Zotu42	3.18474	1	Bacteria	Pseudomonas.sp..2	TGGTAGTCCACGCCGTAAACGATGTCAACTAGCCGTTGGAAGCCTTGAGCTTTTAGTGGCGCAGCTAACGCATTAAGTTGACCGCCTGGGGAGTACGGCCGCAAGGTTAAAACTCAAATGAATTGACGGGGGCCCGCACAAGCGGTGGAGCATGTGGTTTAATTCGAAGCAACGCGAAGAACCTTACCAGGCCTTGACATCCAATGAACTTTCTAGAGATAGATTGGTGCCTTCGGGAACATTGAGACAGGTGCTGCATGGCTGTCGTCAGCTCGTGTCGTGAGATGTTGGGTTAAGTCCCGTAACGAGCGCAACCCTTGTCCTTAGTTACCAGCACGTAATGGTGGGCA	PacBio	6.6	5	1	5.969	5.20902	keep	3.2	1,0	Bacteria	Pseudomonas sp.	Pseudomonas R09	6.6	5	1
4	B09	ASV11	GB_324	1	rRNA16S	69	69_X.BF	BacteriaFungi	69_X.BF_62h_Peat.A.BF_B.2	B.2	T.1	62h	62	Peat.A.BF	Peat.A.BF	X.BF	Media.BacteriaFungi	BF	All	Proteobacteria	Gammaproteobacteria	Pseudomonadales	Pseudomonadaceae	Pseudomonas	NA	ASV11	Zotu42	3.18474	1	Bacteria	Pseudomonas.sp..2	TGGTAGTCCACGCCGTAAACGATGTCAACTAGCCGTTGGAAGCCTTGAGCTTTTAGTGGCGCAGCTAACGCATTAAGTTGACCGCCTGGGGAGTACGGCCGCAAGGTTAAAACTCAAATGAATTGACGGGGGCCCGCACAAGCGGTGGAGCATGTGGTTTAATTCGAAGCAACGCGAAGAACCTTACCAGGCCTTGACATCCAATGAACTTTCTAGAGATAGATTGGTGCCTTCGGGAACATTGAGACAGGTGCTGCATGGCTGTCGTCAGCTCGTGTCGTGAGATGTTGGGTTAAGTCCCGTAACGAGCGCAACCCTTGTCCTTAGTTACCAGCACGTAATGGTGGGCA	PacBio	6.6	5	1	5.969	0	keep	3.2	1,0	Bacteria	Pseudomonas sp.	Pseudomonas R09	6.6	5	1
5	B09	ASV11	GB_174	30.2223	rRNA16S	94	94_X.BF	BacteriaFungi	94_X.BF_62h_Peat.A_B.4	B.4	T.2	62h	62	Peat.A	Peat.A	X.BF	Media.BacteriaFungi	BF	All	Proteobacteria	Gammaproteobacteria	Pseudomonadales	Pseudomonadaceae	Pseudomonas	NA	ASV11	Zotu42	3.18474	1	Bacteria	Pseudomonas.sp..2	TGGTAGTCCACGCCGTAAACGATGTCAACTAGCCGTTGGAAGCCTTGAGCTTTTAGTGGCGCAGCTAACGCATTAAGTTGACCGCCTGGGGAGTACGGCCGCAAGGTTAAAACTCAAATGAATTGACGGGGGCCCGCACAAGCGGTGGAGCATGTGGTTTAATTCGAAGCAACGCGAAGAACCTTACCAGGCCTTGACATCCAATGAACTTTCTAGAGATAGATTGGTGCCTTCGGGAACATTGAGACAGGTGCTGCATGGCTGTCGTCAGCTCGTGTCGTGAGATGTTGGGTTAAGTCCCGTAACGAGCGCAACCCTTGTCCTTAGTTACCAGCACGTAATGGTGGGCA	PacBio	6.6	5	1	5.969	3.40858	keep	3.2	1,0	Bacteria	Pseudomonas sp.	Pseudomonas R09	6.6	5	1
6	B09	ASV11	GB_106	169.1	rRNA16S	57	57_X.BF	BacteriaFungi	57_X.BF_62h_Peat.A_B.1	B.1	T.1	62h	62	Peat.A	Peat.A	X.BF	Media.BacteriaFungi	BF	All	Proteobacteria	Gammaproteobacteria	Pseudomonadales	Pseudomonadaceae	Pseudomonas	NA	ASV11	Zotu42	3.18474	1	Bacteria	Pseudomonas.sp..2	TGGTAGTCCACGCCGTAAACGATGTCAACTAGCCGTTGGAAGCCTTGAGCTTTTAGTGGCGCAGCTAACGCATTAAGTTGACCGCCTGGGGAGTACGGCCGCAAGGTTAAAACTCAAATGAATTGACGGGGGCCCGCACAAGCGGTGGAGCATGTGGTTTAATTCGAAGCAACGCGAAGAACCTTACCAGGCCTTGACATCCAATGAACTTTCTAGAGATAGATTGGTGCCTTCGGGAACATTGAGACAGGTGCTGCATGGCTGTCGTCAGCTCGTGTCGTGAGATGTTGGGTTAAGTCCCGTAACGAGCGCAACCCTTGTCCTTAGTTACCAGCACGTAATGGTGGGCA	PacBio	6.6	5	1	5.969	5.13049	keep	3.2	1,0	Bacteria	Pseudomonas sp.	Pseudomonas R09	6.6	5	1
7	B09	ASV11	GB_84	107.065	rRNA16S	45	45_X.BF	BacteriaFungi	45_X.BF_62h_Peat_B.4	B.4	T.1	62h	62	Peat	Peat	X.BF	Media.BacteriaFungi	BF	All	Proteobacteria	Gammaproteobacteria	Pseudomonadales	Pseudomonadaceae	Pseudomonas	NA	ASV11	Zotu42	3.18474	1	Bacteria	Pseudomonas.sp..2	TGGTAGTCCACGCCGTAAACGATGTCAACTAGCCGTTGGAAGCCTTGAGCTTTTAGTGGCGCAGCTAACGCATTAAGTTGACCGCCTGGGGAGTACGGCCGCAAGGTTAAAACTCAAATGAATTGACGGGGGCCCGCACAAGCGGTGGAGCATGTGGTTTAATTCGAAGCAACGCGAAGAACCTTACCAGGCCTTGACATCCAATGAACTTTCTAGAGATAGATTGGTGCCTTCGGGAACATTGAGACAGGTGCTGCATGGCTGTCGTCAGCTCGTGTCGTGAGATGTTGGGTTAAGTCCCGTAACGAGCGCAACCCTTGTCCTTAGTTACCAGCACGTAATGGTGGGCA	PacBio	6.6	5	1	5.969	4.67344	keep	3.2	1,0	Bacteria	Pseudomonas sp.	Pseudomonas R09	6.6	5	1
8	B09	ASV11	GB_86	1530.46	rRNA16S	46	46_X.BF	BacteriaFungi	46_X.BF_62h_Peat_B.4	B.4	T.2	62h	62	Peat	Peat	X.BF	Media.BacteriaFungi	BF	All	Proteobacteria	Gammaproteobacteria	Pseudomonadales	Pseudomonadaceae	Pseudomonas	NA	ASV11	Zotu42	3.18474	1	Bacteria	Pseudomonas.sp..2	TGGTAGTCCACGCCGTAAACGATGTCAACTAGCCGTTGGAAGCCTTGAGCTTTTAGTGGCGCAGCTAACGCATTAAGTTGACCGCCTGGGGAGTACGGCCGCAAGGTTAAAACTCAAATGAATTGACGGGGGCCCGCACAAGCGGTGGAGCATGTGGTTTAATTCGAAGCAACGCGAAGAACCTTACCAGGCCTTGACATCCAATGAACTTTCTAGAGATAGATTGGTGCCTTCGGGAACATTGAGACAGGTGCTGCATGGCTGTCGTCAGCTCGTGTCGTGAGATGTTGGGTTAAGTCCCGTAACGAGCGCAACCCTTGTCCTTAGTTACCAGCACGTAATGGTGGGCA	PacBio	6.6	5	1	5.969	7.33333	keep	3.2	1,0	Bacteria	Pseudomonas sp.	Pseudomonas R09	6.6	5	1
9	B09	ASV11	GB_150	73.8983	rRNA16S	81	81_X.BF	BacteriaFungi	81_X.BF_62h_Peat.A_B.3	B.3	T.1	62h	62	Peat.A	Peat.A	X.BF	Media.BacteriaFungi	BF	All	Proteobacteria	Gammaproteobacteria	Pseudomonadales	Pseudomonadaceae	Pseudomonas	NA	ASV11	Zotu42	3.18474	1	Bacteria	Pseudomonas.sp..2	TGGTAGTCCACGCCGTAAACGATGTCAACTAGCCGTTGGAAGCCTTGAGCTTTTAGTGGCGCAGCTAACGCATTAAGTTGACCGCCTGGGGAGTACGGCCGCAAGGTTAAAACTCAAATGAATTGACGGGGGCCCGCACAAGCGGTGGAGCATGTGGTTTAATTCGAAGCAACGCGAAGAACCTTACCAGGCCTTGACATCCAATGAACTTTCTAGAGATAGATTGGTGCCTTCGGGAACATTGAGACAGGTGCTGCATGGCTGTCGTCAGCTCGTGTCGTGAGATGTTGGGTTAAGTCCCGTAACGAGCGCAACCCTTGTCCTTAGTTACCAGCACGTAATGGTGGGCA	PacBio	6.6	5	1	5.969	4.30269	keep	3.2	1,0	Bacteria	Pseudomonas sp.	Pseudomonas R09	6.6	5	1
10	B09	ASV11	GB_372	1	rRNA16S	94	94_X.BF	BacteriaFungi	94_X.BF_62h_Peat.A.BF_B.4	B.4	T.2	62h	62	Peat.A.BF	Peat.A.BF	X.BF	Media.BacteriaFungi	BF	All	Proteobacteria	Gammaproteobacteria	Pseudomonadales	Pseudomonadaceae	Pseudomonas	NA	ASV11	Zotu42	3.18474	1	Bacteria	Pseudomonas.sp..2	TGGTAGTCCACGCCGTAAACGATGTCAACTAGCCGTTGGAAGCCTTGAGCTTTTAGTGGCGCAGCTAACGCATTAAGTTGACCGCCTGGGGAGTACGGCCGCAAGGTTAAAACTCAAATGAATTGACGGGGGCCCGCACAAGCGGTGGAGCATGTGGTTTAATTCGAAGCAACGCGAAGAACCTTACCAGGCCTTGACATCCAATGAACTTTCTAGAGATAGATTGGTGCCTTCGGGAACATTGAGACAGGTGCTGCATGGCTGTCGTCAGCTCGTGTCGTGAGATGTTGGGTTAAGTCCCGTAACGAGCGCAACCCTTGTCCTTAGTTACCAGCACGTAATGGTGGGCA	PacBio	6.6	5	1	5.969	0	keep	3.2	1,0	Bacteria	Pseudomonas sp.	Pseudomonas R09	6.6	5	1
11	B09	ASV11	GB_40	150.223	rRNA16S	22	22_X.BF	BacteriaFungi	22_X.BF_62h_Peat_B.2	B.2	T.1	62h	62	Peat	Peat	X.BF	Media.BacteriaFungi	BF	All	Proteobacteria	Gammaproteobacteria	Pseudomonadales	Pseudomonadaceae	Pseudomonas	NA	ASV11	Zotu42	3.18474	1	Bacteria	Pseudomonas.sp..2	TGGTAGTCCACGCCGTAAACGATGTCAACTAGCCGTTGGAAGCCTTGAGCTTTTAGTGGCGCAGCTAACGCATTAAGTTGACCGCCTGGGGAGTACGGCCGCAAGGTTAAAACTCAAATGAATTGACGGGGGCCCGCACAAGCGGTGGAGCATGTGGTTTAATTCGAAGCAACGCGAAGAACCTTACCAGGCCTTGACATCCAATGAACTTTCTAGAGATAGATTGGTGCCTTCGGGAACATTGAGACAGGTGCTGCATGGCTGTCGTCAGCTCGTGTCGTGAGATGTTGGGTTAAGTCCCGTAACGAGCGCAACCCTTGTCCTTAGTTACCAGCACGTAATGGTGGGCA	PacBio	6.6	5	1	5.969	5.01212	keep	3.2	1,0	Bacteria	Pseudomonas sp.	Pseudomonas R09	6.6	5	1
12	B09	ASV11	GB_108	1	rRNA16S	58	58_X.BF	BacteriaFungi	58_X.BF_62h_Peat.A_B.1	B.1	T.2	62h	62	Peat.A	Peat.A	X.BF	Media.BacteriaFungi	BF	All	Proteobacteria	Gammaproteobacteria	Pseudomonadales	Pseudomonadaceae	Pseudomonas	NA	ASV11	Zotu42	3.18474	1	Bacteria	Pseudomonas.sp..2	TGGTAGTCCACGCCGTAAACGATGTCAACTAGCCGTTGGAAGCCTTGAGCTTTTAGTGGCGCAGCTAACGCATTAAGTTGACCGCCTGGGGAGTACGGCCGCAAGGTTAAAACTCAAATGAATTGACGGGGGCCCGCACAAGCGGTGGAGCATGTGGTTTAATTCGAAGCAACGCGAAGAACCTTACCAGGCCTTGACATCCAATGAACTTTCTAGAGATAGATTGGTGCCTTCGGGAACATTGAGACAGGTGCTGCATGGCTGTCGTCAGCTCGTGTCGTGAGATGTTGGGTTAAGTCCCGTAACGAGCGCAACCCTTGTCCTTAGTTACCAGCACGTAATGGTGGGCA	PacBio	6.6	5	1	5.969	0	keep	3.2	1,0	Bacteria	Pseudomonas sp.	Pseudomonas R09	6.6	5	1
13	B09	ASV11	GB_20	262.494	rRNA16S	10	10_X.BF	BacteriaFungi	10_X.BF_62h_Peat_B.1	B.1	T.2	62h	62	Peat	Peat	X.BF	Media.BacteriaFungi	BF	All	Proteobacteria	Gammaproteobacteria	Pseudomonadales	Pseudomonadaceae	Pseudomonas	NA	ASV11	Zotu42	3.18474	1	Bacteria	Pseudomonas.sp..2	TGGTAGTCCACGCCGTAAACGATGTCAACTAGCCGTTGGAAGCCTTGAGCTTTTAGTGGCGCAGCTAACGCATTAAGTTGACCGCCTGGGGAGTACGGCCGCAAGGTTAAAACTCAAATGAATTGACGGGGGCCCGCACAAGCGGTGGAGCATGTGGTTTAATTCGAAGCAACGCGAAGAACCTTACCAGGCCTTGACATCCAATGAACTTTCTAGAGATAGATTGGTGCCTTCGGGAACATTGAGACAGGTGCTGCATGGCTGTCGTCAGCTCGTGTCGTGAGATGTTGGGTTAAGTCCCGTAACGAGCGCAACCCTTGTCCTTAGTTACCAGCACGTAATGGTGGGCA	PacBio	6.6	5	1	5.969	5.57023	keep	3.2	1,0	Bacteria	Pseudomonas sp.	Pseudomonas R09	6.6	5	1
14	B09	ASV11	GB_348	1	rRNA16S	82	82_X.BF	BacteriaFungi	82_X.BF_62h_Peat.A.BF_B.3	B.3	T.2	62h	62	Peat.A.BF	Peat.A.BF	X.BF	Media.BacteriaFungi	BF	All	Proteobacteria	Gammaproteobacteria	Pseudomonadales	Pseudomonadaceae	Pseudomonas	NA	ASV11	Zotu42	3.18474	1	Bacteria	Pseudomonas.sp..2	TGGTAGTCCACGCCGTAAACGATGTCAACTAGCCGTTGGAAGCCTTGAGCTTTTAGTGGCGCAGCTAACGCATTAAGTTGACCGCCTGGGGAGTACGGCCGCAAGGTTAAAACTCAAATGAATTGACGGGGGCCCGCACAAGCGGTGGAGCATGTGGTTTAATTCGAAGCAACGCGAAGAACCTTACCAGGCCTTGACATCCAATGAACTTTCTAGAGATAGATTGGTGCCTTCGGGAACATTGAGACAGGTGCTGCATGGCTGTCGTCAGCTCGTGTCGTGAGATGTTGGGTTAAGTCCCGTAACGAGCGCAACCCTTGTCCTTAGTTACCAGCACGTAATGGTGGGCA	PacBio	6.6	5	1	5.969	0	keep	3.2	1,0	Bacteria	Pseudomonas sp.	Pseudomonas R09	6.6	5	1
15	B09	ASV11	GB_62	336.073	rRNA16S	34	34_X.BF	BacteriaFungi	34_X.BF_62h_Peat_B.3	B.3	T.2	62h	62	Peat	Peat	X.BF	Media.BacteriaFungi	BF	All	Proteobacteria	Gammaproteobacteria	Pseudomonadales	Pseudomonadaceae	Pseudomonas	NA	ASV11	Zotu42	3.18474	1	Bacteria	Pseudomonas.sp..2	TGGTAGTCCACGCCGTAAACGATGTCAACTAGCCGTTGGAAGCCTTGAGCTTTTAGTGGCGCAGCTAACGCATTAAGTTGACCGCCTGGGGAGTACGGCCGCAAGGTTAAAACTCAAATGAATTGACGGGGGCCCGCACAAGCGGTGGAGCATGTGGTTTAATTCGAAGCAACGCGAAGAACCTTACCAGGCCTTGACATCCAATGAACTTTCTAGAGATAGATTGGTGCCTTCGGGAACATTGAGACAGGTGCTGCATGGCTGTCGTCAGCTCGTGTCGTGAGATGTTGGGTTAAGTCCCGTAACGAGCGCAACCCTTGTCCTTAGTTACCAGCACGTAATGGTGGGCA	PacBio	6.6	5	1	5.969	5.81733	keep	3.2	1,0	Bacteria	Pseudomonas sp.	Pseudomonas R09	6.6	5	1
16	B09	ASV11	GB_326	1	rRNA16S	70	70_X.BF	BacteriaFungi	70_X.BF_62h_Peat.A.BF_B.2	B.2	T.2	62h	62	Peat.A.BF	Peat.A.BF	X.BF	Media.BacteriaFungi	BF	All	Proteobacteria	Gammaproteobacteria	Pseudomonadales	Pseudomonadaceae	Pseudomonas	NA	ASV11	Zotu42	3.18474	1	Bacteria	Pseudomonas.sp..2	TGGTAGTCCACGCCGTAAACGATGTCAACTAGCCGTTGGAAGCCTTGAGCTTTTAGTGGCGCAGCTAACGCATTAAGTTGACCGCCTGGGGAGTACGGCCGCAAGGTTAAAACTCAAATGAATTGACGGGGGCCCGCACAAGCGGTGGAGCATGTGGTTTAATTCGAAGCAACGCGAAGAACCTTACCAGGCCTTGACATCCAATGAACTTTCTAGAGATAGATTGGTGCCTTCGGGAACATTGAGACAGGTGCTGCATGGCTGTCGTCAGCTCGTGTCGTGAGATGTTGGGTTAAGTCCCGTAACGAGCGCAACCCTTGTCCTTAGTTACCAGCACGTAATGGTGGGCA	PacBio	6.6	5	1	5.969	0	keep	3.2	1,0	Bacteria	Pseudomonas sp.	Pseudomonas R09	6.6	5	1
17	B09	ASV11	GB_346	1	rRNA16S	81	81_X.BF	BacteriaFungi	81_X.BF_62h_Peat.A.BF_B.3	B.3	T.1	62h	62	Peat.A.BF	Peat.A.BF	X.BF	Media.BacteriaFungi	BF	All	Proteobacteria	Gammaproteobacteria	Pseudomonadales	Pseudomonadaceae	Pseudomonas	NA	ASV11	Zotu42	3.18474	1	Bacteria	Pseudomonas.sp..2	TGGTAGTCCACGCCGTAAACGATGTCAACTAGCCGTTGGAAGCCTTGAGCTTTTAGTGGCGCAGCTAACGCATTAAGTTGACCGCCTGGGGAGTACGGCCGCAAGGTTAAAACTCAAATGAATTGACGGGGGCCCGCACAAGCGGTGGAGCATGTGGTTTAATTCGAAGCAACGCGAAGAACCTTACCAGGCCTTGACATCCAATGAACTTTCTAGAGATAGATTGGTGCCTTCGGGAACATTGAGACAGGTGCTGCATGGCTGTCGTCAGCTCGTGTCGTGAGATGTTGGGTTAAGTCCCGTAACGAGCGCAACCCTTGTCCTTAGTTACCAGCACGTAATGGTGGGCA	PacBio	6.6	5	1	5.969	0	keep	3.2	1,0	Bacteria	Pseudomonas sp.	Pseudomonas R09	6.6	5	1
18	B09	ASV11	GB_370	1	rRNA16S	93	93_X.BF	BacteriaFungi	93_X.BF_62h_Peat.A.BF_B.4	B.4	T.1	62h	62	Peat.A.BF	Peat.A.BF	X.BF	Media.BacteriaFungi	BF	All	Proteobacteria	Gammaproteobacteria	Pseudomonadales	Pseudomonadaceae	Pseudomonas	NA	ASV11	Zotu42	3.18474	1	Bacteria	Pseudomonas.sp..2	TGGTAGTCCACGCCGTAAACGATGTCAACTAGCCGTTGGAAGCCTTGAGCTTTTAGTGGCGCAGCTAACGCATTAAGTTGACCGCCTGGGGAGTACGGCCGCAAGGTTAAAACTCAAATGAATTGACGGGGGCCCGCACAAGCGGTGGAGCATGTGGTTTAATTCGAAGCAACGCGAAGAACCTTACCAGGCCTTGACATCCAATGAACTTTCTAGAGATAGATTGGTGCCTTCGGGAACATTGAGACAGGTGCTGCATGGCTGTCGTCAGCTCGTGTCGTGAGATGTTGGGTTAAGTCCCGTAACGAGCGCAACCCTTGTCCTTAGTTACCAGCACGTAATGGTGGGCA	PacBio	6.6	5	1	5.969	0	keep	3.2	1,0	Bacteria	Pseudomonas sp.	Pseudomonas R09	6.6	5	1
19	B09	ASV11	GB_128	1	rRNA16S	70	70_X.BF	BacteriaFungi	70_X.BF_62h_Peat.A_B.2	B.2	T.1	62h	62	Peat.A	Peat.A	X.BF	Media.BacteriaFungi	BF	All	Proteobacteria	Gammaproteobacteria	Pseudomonadales	Pseudomonadaceae	Pseudomonas	NA	ASV11	Zotu42	3.18474	1	Bacteria	Pseudomonas.sp..2	TGGTAGTCCACGCCGTAAACGATGTCAACTAGCCGTTGGAAGCCTTGAGCTTTTAGTGGCGCAGCTAACGCATTAAGTTGACCGCCTGGGGAGTACGGCCGCAAGGTTAAAACTCAAATGAATTGACGGGGGCCCGCACAAGCGGTGGAGCATGTGGTTTAATTCGAAGCAACGCGAAGAACCTTACCAGGCCTTGACATCCAATGAACTTTCTAGAGATAGATTGGTGCCTTCGGGAACATTGAGACAGGTGCTGCATGGCTGTCGTCAGCTCGTGTCGTGAGATGTTGGGTTAAGTCCCGTAACGAGCGCAACCCTTGTCCTTAGTTACCAGCACGTAATGGTGGGCA	PacBio	6.6	5	1	5.969	0	keep	3.2	1,0	Bacteria	Pseudomonas sp.	Pseudomonas R09	6.6	5	1
20	B09	ASV11	GB_302	1	rRNA16S	58	58_X.BF	BacteriaFungi	58_X.BF_62h_Peat.A.BF_B.1	B.1	T.1	62h	62	Peat.A.BF	Peat.A.BF	X.BF	Media.BacteriaFungi	BF	All	Proteobacteria	Gammaproteobacteria	Pseudomonadales	Pseudomonadaceae	Pseudomonas	NA	ASV11	Zotu42	3.18474	1	Bacteria	Pseudomonas.sp..2	TGGTAGTCCACGCCGTAAACGATGTCAACTAGCCGTTGGAAGCCTTGAGCTTTTAGTGGCGCAGCTAACGCATTAAGTTGACCGCCTGGGGAGTACGGCCGCAAGGTTAAAACTCAAATGAATTGACGGGGGCCCGCACAAGCGGTGGAGCATGTGGTTTAATTCGAAGCAACGCGAAGAACCTTACCAGGCCTTGACATCCAATGAACTTTCTAGAGATAGATTGGTGCCTTCGGGAACATTGAGACAGGTGCTGCATGGCTGTCGTCAGCTCGTGTCGTGAGATGTTGGGTTAAGTCCCGTAACGAGCGCAACCCTTGTCCTTAGTTACCAGCACGTAATGGTGGGCA	PacBio	6.6	5	1	5.969	0	keep	3.2	1,0	Bacteria	Pseudomonas sp.	Pseudomonas R09	6.6	5	1
21	B147	ASV17	GB_174	1	rRNA16S	94	94_X.BF	BacteriaFungi	94_X.BF_62h_Peat.A_B.4	B.4	T.2	62h	62	Peat.A	Peat.A	X.BF	Media.BacteriaFungi	BF	All	Firmicutes	Bacilli	Bacillales	Bacillaceae	Bacillus	NA	ASV17	Zotu79	1.80355	0.4	Bacteria	Bacillus.sp.	TGGTAGTCCACGCCGTAAACGATGAGTGCTAAGTGTTAGAGGGTTTCCGCCCTTTAGTGCTGCAGCTAACGCATTAAGCACTCCGCCTGGGGAGTACGGTCGCAAGACTGAAACTCAAAGGAATTGACGGGGGCCCGCACAAGCGGTGGAGCATGTGGTTTAATTCGAAGCAACGCGAAGAACCTTACCAGGTCTTGACATCCTCTGACAACTCTAGAGATAGAGCGTTCCCCTTCGGGGGACAGAGTGACAGGTGGTGCATGGTTGTCGTCAGCTCGTGTCGTGAGATGTTGGGTTAAGTCCCGCAACGAGCGCAACCCTTGATCTTAGTTGCCAGCATTTAGTTGGGC	Illumina	5.6	28	NA	NA	0	keep	1.8	0,4	Bacteria	Bacillus sp.	Bacillus R147	5.6	28	NA
22	B147	ASV17	GB_348	1	rRNA16S	82	82_X.BF	BacteriaFungi	82_X.BF_62h_Peat.A.BF_B.3	B.3	T.2	62h	62	Peat.A.BF	Peat.A.BF	X.BF	Media.BacteriaFungi	BF	All	Firmicutes	Bacilli	Bacillales	Bacillaceae	Bacillus	NA	ASV17	Zotu79	1.80355	0.4	Bacteria	Bacillus.sp.	TGGTAGTCCACGCCGTAAACGATGAGTGCTAAGTGTTAGAGGGTTTCCGCCCTTTAGTGCTGCAGCTAACGCATTAAGCACTCCGCCTGGGGAGTACGGTCGCAAGACTGAAACTCAAAGGAATTGACGGGGGCCCGCACAAGCGGTGGAGCATGTGGTTTAATTCGAAGCAACGCGAAGAACCTTACCAGGTCTTGACATCCTCTGACAACTCTAGAGATAGAGCGTTCCCCTTCGGGGGACAGAGTGACAGGTGGTGCATGGTTGTCGTCAGCTCGTGTCGTGAGATGTTGGGTTAAGTCCCGCAACGAGCGCAACCCTTGATCTTAGTTGCCAGCATTTAGTTGGGC	Illumina	5.6	28	NA	NA	0	keep	1.8	0,4	Bacteria	Bacillus sp.	Bacillus R147	5.6	28	NA
23	B147	ASV17	GB_62	1	rRNA16S	34	34_X.BF	BacteriaFungi	34_X.BF_62h_Peat_B.3	B.3	T.2	62h	62	Peat	Peat	X.BF	Media.BacteriaFungi	BF	All	Firmicutes	Bacilli	Bacillales	Bacillaceae	Bacillus	NA	ASV17	Zotu79	1.80355	0.4	Bacteria	Bacillus.sp.	TGGTAGTCCACGCCGTAAACGATGAGTGCTAAGTGTTAGAGGGTTTCCGCCCTTTAGTGCTGCAGCTAACGCATTAAGCACTCCGCCTGGGGAGTACGGTCGCAAGACTGAAACTCAAAGGAATTGACGGGGGCCCGCACAAGCGGTGGAGCATGTGGTTTAATTCGAAGCAACGCGAAGAACCTTACCAGGTCTTGACATCCTCTGACAACTCTAGAGATAGAGCGTTCCCCTTCGGGGGACAGAGTGACAGGTGGTGCATGGTTGTCGTCAGCTCGTGTCGTGAGATGTTGGGTTAAGTCCCGCAACGAGCGCAACCCTTGATCTTAGTTGCCAGCATTTAGTTGGGC	Illumina	5.6	28	NA	NA	0	keep	1.8	0,4	Bacteria	Bacillus sp.	Bacillus R147	5.6	28	NA
24	B147	ASV17	GB_172	1	rRNA16S	93	93_X.BF	BacteriaFungi	93_X.BF_62h_Peat.A_B.4	B.4	T.1	62h	62	Peat.A	Peat.A	X.BF	Media.BacteriaFungi	BF	All	Firmicutes	Bacilli	Bacillales	Bacillaceae	Bacillus	NA	ASV17	Zotu79	1.80355	0.4	Bacteria	Bacillus.sp.	TGGTAGTCCACGCCGTAAACGATGAGTGCTAAGTGTTAGAGGGTTTCCGCCCTTTAGTGCTGCAGCTAACGCATTAAGCACTCCGCCTGGGGAGTACGGTCGCAAGACTGAAACTCAAAGGAATTGACGGGGGCCCGCACAAGCGGTGGAGCATGTGGTTTAATTCGAAGCAACGCGAAGAACCTTACCAGGTCTTGACATCCTCTGACAACTCTAGAGATAGAGCGTTCCCCTTCGGGGGACAGAGTGACAGGTGGTGCATGGTTGTCGTCAGCTCGTGTCGTGAGATGTTGGGTTAAGTCCCGCAACGAGCGCAACCCTTGATCTTAGTTGCCAGCATTTAGTTGGGC	Illumina	5.6	28	NA	NA	0	keep	1.8	0,4	Bacteria	Bacillus sp.	Bacillus R147	5.6	28	NA
25	B147	ASV17	GB_86	1	rRNA16S	46	46_X.BF	BacteriaFungi	46_X.BF_62h_Peat_B.4	B.4	T.2	62h	62	Peat	Peat	X.BF	Media.BacteriaFungi	BF	All	Firmicutes	Bacilli	Bacillales	Bacillaceae	Bacillus	NA	ASV17	Zotu79	1.80355	0.4	Bacteria	Bacillus.sp.	TGGTAGTCCACGCCGTAAACGATGAGTGCTAAGTGTTAGAGGGTTTCCGCCCTTTAGTGCTGCAGCTAACGCATTAAGCACTCCGCCTGGGGAGTACGGTCGCAAGACTGAAACTCAAAGGAATTGACGGGGGCCCGCACAAGCGGTGGAGCATGTGGTTTAATTCGAAGCAACGCGAAGAACCTTACCAGGTCTTGACATCCTCTGACAACTCTAGAGATAGAGCGTTCCCCTTCGGGGGACAGAGTGACAGGTGGTGCATGGTTGTCGTCAGCTCGTGTCGTGAGATGTTGGGTTAAGTCCCGCAACGAGCGCAACCCTTGATCTTAGTTGCCAGCATTTAGTTGGGC	Illumina	5.6	28	NA	NA	0	keep	1.8	0,4	Bacteria	Bacillus sp.	Bacillus R147	5.6	28	NA
26	B147	ASV17	GB_40	1	rRNA16S	22	22_X.BF	BacteriaFungi	22_X.BF_62h_Peat_B.2	B.2	T.1	62h	62	Peat	Peat	X.BF	Media.BacteriaFungi	BF	All	Firmicutes	Bacilli	Bacillales	Bacillaceae	Bacillus	NA	ASV17	Zotu79	1.80355	0.4	Bacteria	Bacillus.sp.	TGGTAGTCCACGCCGTAAACGATGAGTGCTAAGTGTTAGAGGGTTTCCGCCCTTTAGTGCTGCAGCTAACGCATTAAGCACTCCGCCTGGGGAGTACGGTCGCAAGACTGAAACTCAAAGGAATTGACGGGGGCCCGCACAAGCGGTGGAGCATGTGGTTTAATTCGAAGCAACGCGAAGAACCTTACCAGGTCTTGACATCCTCTGACAACTCTAGAGATAGAGCGTTCCCCTTCGGGGGACAGAGTGACAGGTGGTGCATGGTTGTCGTCAGCTCGTGTCGTGAGATGTTGGGTTAAGTCCCGCAACGAGCGCAACCCTTGATCTTAGTTGCCAGCATTTAGTTGGGC	Illumina	5.6	28	NA	NA	0	keep	1.8	0,4	Bacteria	Bacillus sp.	Bacillus R147	5.6	28	NA
27	B147	ASV17	GB_324	1	rRNA16S	69	69_X.BF	BacteriaFungi	69_X.BF_62h_Peat.A.BF_B.2	B.2	T.1	62h	62	Peat.A.BF	Peat.A.BF	X.BF	Media.BacteriaFungi	BF	All	Firmicutes	Bacilli	Bacillales	Bacillaceae	Bacillus	NA	ASV17	Zotu79	1.80355	0.4	Bacteria	Bacillus.sp.	TGGTAGTCCACGCCGTAAACGATGAGTGCTAAGTGTTAGAGGGTTTCCGCCCTTTAGTGCTGCAGCTAACGCATTAAGCACTCCGCCTGGGGAGTACGGTCGCAAGACTGAAACTCAAAGGAATTGACGGGGGCCCGCACAAGCGGTGGAGCATGTGGTTTAATTCGAAGCAACGCGAAGAACCTTACCAGGTCTTGACATCCTCTGACAACTCTAGAGATAGAGCGTTCCCCTTCGGGGGACAGAGTGACAGGTGGTGCATGGTTGTCGTCAGCTCGTGTCGTGAGATGTTGGGTTAAGTCCCGCAACGAGCGCAACCCTTGATCTTAGTTGCCAGCATTTAGTTGGGC	Illumina	5.6	28	NA	NA	0	keep	1.8	0,4	Bacteria	Bacillus sp.	Bacillus R147	5.6	28	NA
28	B147	ASV17	GB_370	4.61209	rRNA16S	93	93_X.BF	BacteriaFungi	93_X.BF_62h_Peat.A.BF_B.4	B.4	T.1	62h	62	Peat.A.BF	Peat.A.BF	X.BF	Media.BacteriaFungi	BF	All	Firmicutes	Bacilli	Bacillales	Bacillaceae	Bacillus	NA	ASV17	Zotu79	1.80355	0.4	Bacteria	Bacillus.sp.	TGGTAGTCCACGCCGTAAACGATGAGTGCTAAGTGTTAGAGGGTTTCCGCCCTTTAGTGCTGCAGCTAACGCATTAAGCACTCCGCCTGGGGAGTACGGTCGCAAGACTGAAACTCAAAGGAATTGACGGGGGCCCGCACAAGCGGTGGAGCATGTGGTTTAATTCGAAGCAACGCGAAGAACCTTACCAGGTCTTGACATCCTCTGACAACTCTAGAGATAGAGCGTTCCCCTTCGGGGGACAGAGTGACAGGTGGTGCATGGTTGTCGTCAGCTCGTGTCGTGAGATGTTGGGTTAAGTCCCGCAACGAGCGCAACCCTTGATCTTAGTTGCCAGCATTTAGTTGGGC	Illumina	5.6	28	NA	NA	1.52868	keep	1.8	0,4	Bacteria	Bacillus sp.	Bacillus R147	5.6	28	NA
29	B147	ASV17	GB_60	1	rRNA16S	33	33_X.BF	BacteriaFungi	33_X.BF_62h_Peat_B.3	B.3	T.1	62h	62	Peat	Peat	X.BF	Media.BacteriaFungi	BF	All	Firmicutes	Bacilli	Bacillales	Bacillaceae	Bacillus	NA	ASV17	Zotu79	1.80355	0.4	Bacteria	Bacillus.sp.	TGGTAGTCCACGCCGTAAACGATGAGTGCTAAGTGTTAGAGGGTTTCCGCCCTTTAGTGCTGCAGCTAACGCATTAAGCACTCCGCCTGGGGAGTACGGTCGCAAGACTGAAACTCAAAGGAATTGACGGGGGCCCGCACAAGCGGTGGAGCATGTGGTTTAATTCGAAGCAACGCGAAGAACCTTACCAGGTCTTGACATCCTCTGACAACTCTAGAGATAGAGCGTTCCCCTTCGGGGGACAGAGTGACAGGTGGTGCATGGTTGTCGTCAGCTCGTGTCGTGAGATGTTGGGTTAAGTCCCGCAACGAGCGCAACCCTTGATCTTAGTTGCCAGCATTTAGTTGGGC	Illumina	5.6	28	NA	NA	0	keep	1.8	0,4	Bacteria	Bacillus sp.	Bacillus R147	5.6	28	NA
30	B147	ASV17	GB_20	1	rRNA16S	10	10_X.BF	BacteriaFungi	10_X.BF_62h_Peat_B.1	B.1	T.2	62h	62	Peat	Peat	X.BF	Media.BacteriaFungi	BF	All	Firmicutes	Bacilli	Bacillales	Bacillaceae	Bacillus	NA	ASV17	Zotu79	1.80355	0.4	Bacteria	Bacillus.sp.	TGGTAGTCCACGCCGTAAACGATGAGTGCTAAGTGTTAGAGGGTTTCCGCCCTTTAGTGCTGCAGCTAACGCATTAAGCACTCCGCCTGGGGAGTACGGTCGCAAGACTGAAACTCAAAGGAATTGACGGGGGCCCGCACAAGCGGTGGAGCATGTGGTTTAATTCGAAGCAACGCGAAGAACCTTACCAGGTCTTGACATCCTCTGACAACTCTAGAGATAGAGCGTTCCCCTTCGGGGGACAGAGTGACAGGTGGTGCATGGTTGTCGTCAGCTCGTGTCGTGAGATGTTGGGTTAAGTCCCGCAACGAGCGCAACCCTTGATCTTAGTTGCCAGCATTTAGTTGGGC	Illumina	5.6	28	NA	NA	0	keep	1.8	0,4	Bacteria	Bacillus sp.	Bacillus R147	5.6	28	NA
31	B147	ASV17	GB_106	1	rRNA16S	57	57_X.BF	BacteriaFungi	57_X.BF_62h_Peat.A_B.1	B.1	T.1	62h	62	Peat.A	Peat.A	X.BF	Media.BacteriaFungi	BF	All	Firmicutes	Bacilli	Bacillales	Bacillaceae	Bacillus	NA	ASV17	Zotu79	1.80355	0.4	Bacteria	Bacillus.sp.	TGGTAGTCCACGCCGTAAACGATGAGTGCTAAGTGTTAGAGGGTTTCCGCCCTTTAGTGCTGCAGCTAACGCATTAAGCACTCCGCCTGGGGAGTACGGTCGCAAGACTGAAACTCAAAGGAATTGACGGGGGCCCGCACAAGCGGTGGAGCATGTGGTTTAATTCGAAGCAACGCGAAGAACCTTACCAGGTCTTGACATCCTCTGACAACTCTAGAGATAGAGCGTTCCCCTTCGGGGGACAGAGTGACAGGTGGTGCATGGTTGTCGTCAGCTCGTGTCGTGAGATGTTGGGTTAAGTCCCGCAACGAGCGCAACCCTTGATCTTAGTTGCCAGCATTTAGTTGGGC	Illumina	5.6	28	NA	NA	0	keep	1.8	0,4	Bacteria	Bacillus sp.	Bacillus R147	5.6	28	NA
32	B147	ASV17	GB_302	1	rRNA16S	58	58_X.BF	BacteriaFungi	58_X.BF_62h_Peat.A.BF_B.1	B.1	T.1	62h	62	Peat.A.BF	Peat.A.BF	X.BF	Media.BacteriaFungi	BF	All	Firmicutes	Bacilli	Bacillales	Bacillaceae	Bacillus	NA	ASV17	Zotu79	1.80355	0.4	Bacteria	Bacillus.sp.	TGGTAGTCCACGCCGTAAACGATGAGTGCTAAGTGTTAGAGGGTTTCCGCCCTTTAGTGCTGCAGCTAACGCATTAAGCACTCCGCCTGGGGAGTACGGTCGCAAGACTGAAACTCAAAGGAATTGACGGGGGCCCGCACAAGCGGTGGAGCATGTGGTTTAATTCGAAGCAACGCGAAGAACCTTACCAGGTCTTGACATCCTCTGACAACTCTAGAGATAGAGCGTTCCCCTTCGGGGGACAGAGTGACAGGTGGTGCATGGTTGTCGTCAGCTCGTGTCGTGAGATGTTGGGTTAAGTCCCGCAACGAGCGCAACCCTTGATCTTAGTTGCCAGCATTTAGTTGGGC	Illumina	5.6	28	NA	NA	0	keep	1.8	0,4	Bacteria	Bacillus sp.	Bacillus R147	5.6	28	NA
33	B147	ASV17	GB_372	1	rRNA16S	94	94_X.BF	BacteriaFungi	94_X.BF_62h_Peat.A.BF_B.4	B.4	T.2	62h	62	Peat.A.BF	Peat.A.BF	X.BF	Media.BacteriaFungi	BF	All	Firmicutes	Bacilli	Bacillales	Bacillaceae	Bacillus	NA	ASV17	Zotu79	1.80355	0.4	Bacteria	Bacillus.sp.	TGGTAGTCCACGCCGTAAACGATGAGTGCTAAGTGTTAGAGGGTTTCCGCCCTTTAGTGCTGCAGCTAACGCATTAAGCACTCCGCCTGGGGAGTACGGTCGCAAGACTGAAACTCAAAGGAATTGACGGGGGCCCGCACAAGCGGTGGAGCATGTGGTTTAATTCGAAGCAACGCGAAGAACCTTACCAGGTCTTGACATCCTCTGACAACTCTAGAGATAGAGCGTTCCCCTTCGGGGGACAGAGTGACAGGTGGTGCATGGTTGTCGTCAGCTCGTGTCGTGAGATGTTGGGTTAAGTCCCGCAACGAGCGCAACCCTTGATCTTAGTTGCCAGCATTTAGTTGGGC	Illumina	5.6	28	NA	NA	0	keep	1.8	0,4	Bacteria	Bacillus sp.	Bacillus R147	5.6	28	NA
34	B147	ASV17	GB_128	1	rRNA16S	70	70_X.BF	BacteriaFungi	70_X.BF_62h_Peat.A_B.2	B.2	T.1	62h	62	Peat.A	Peat.A	X.BF	Media.BacteriaFungi	BF	All	Firmicutes	Bacilli	Bacillales	Bacillaceae	Bacillus	NA	ASV17	Zotu79	1.80355	0.4	Bacteria	Bacillus.sp.	TGGTAGTCCACGCCGTAAACGATGAGTGCTAAGTGTTAGAGGGTTTCCGCCCTTTAGTGCTGCAGCTAACGCATTAAGCACTCCGCCTGGGGAGTACGGTCGCAAGACTGAAACTCAAAGGAATTGACGGGGGCCCGCACAAGCGGTGGAGCATGTGGTTTAATTCGAAGCAACGCGAAGAACCTTACCAGGTCTTGACATCCTCTGACAACTCTAGAGATAGAGCGTTCCCCTTCGGGGGACAGAGTGACAGGTGGTGCATGGTTGTCGTCAGCTCGTGTCGTGAGATGTTGGGTTAAGTCCCGCAACGAGCGCAACCCTTGATCTTAGTTGCCAGCATTTAGTTGGGC	Illumina	5.6	28	NA	NA	0	keep	1.8	0,4	Bacteria	Bacillus sp.	Bacillus R147	5.6	28	NA
35	B147	ASV17	GB_326	1	rRNA16S	70	70_X.BF	BacteriaFungi	70_X.BF_62h_Peat.A.BF_B.2	B.2	T.2	62h	62	Peat.A.BF	Peat.A.BF	X.BF	Media.BacteriaFungi	BF	All	Firmicutes	Bacilli	Bacillales	Bacillaceae	Bacillus	NA	ASV17	Zotu79	1.80355	0.4	Bacteria	Bacillus.sp.	TGGTAGTCCACGCCGTAAACGATGAGTGCTAAGTGTTAGAGGGTTTCCGCCCTTTAGTGCTGCAGCTAACGCATTAAGCACTCCGCCTGGGGAGTACGGTCGCAAGACTGAAACTCAAAGGAATTGACGGGGGCCCGCACAAGCGGTGGAGCATGTGGTTTAATTCGAAGCAACGCGAAGAACCTTACCAGGTCTTGACATCCTCTGACAACTCTAGAGATAGAGCGTTCCCCTTCGGGGGACAGAGTGACAGGTGGTGCATGGTTGTCGTCAGCTCGTGTCGTGAGATGTTGGGTTAAGTCCCGCAACGAGCGCAACCCTTGATCTTAGTTGCCAGCATTTAGTTGGGC	Illumina	5.6	28	NA	NA	0	keep	1.8	0,4	Bacteria	Bacillus sp.	Bacillus R147	5.6	28	NA
36	B147	ASV17	GB_84	1	rRNA16S	45	45_X.BF	BacteriaFungi	45_X.BF_62h_Peat_B.4	B.4	T.1	62h	62	Peat	Peat	X.BF	Media.BacteriaFungi	BF	All	Firmicutes	Bacilli	Bacillales	Bacillaceae	Bacillus	NA	ASV17	Zotu79	1.80355	0.4	Bacteria	Bacillus.sp.	TGGTAGTCCACGCCGTAAACGATGAGTGCTAAGTGTTAGAGGGTTTCCGCCCTTTAGTGCTGCAGCTAACGCATTAAGCACTCCGCCTGGGGAGTACGGTCGCAAGACTGAAACTCAAAGGAATTGACGGGGGCCCGCACAAGCGGTGGAGCATGTGGTTTAATTCGAAGCAACGCGAAGAACCTTACCAGGTCTTGACATCCTCTGACAACTCTAGAGATAGAGCGTTCCCCTTCGGGGGACAGAGTGACAGGTGGTGCATGGTTGTCGTCAGCTCGTGTCGTGAGATGTTGGGTTAAGTCCCGCAACGAGCGCAACCCTTGATCTTAGTTGCCAGCATTTAGTTGGGC	Illumina	5.6	28	NA	NA	0	keep	1.8	0,4	Bacteria	Bacillus sp.	Bacillus R147	5.6	28	NA
37	B147	ASV17	GB_346	1	rRNA16S	81	81_X.BF	BacteriaFungi	81_X.BF_62h_Peat.A.BF_B.3	B.3	T.1	62h	62	Peat.A.BF	Peat.A.BF	X.BF	Media.BacteriaFungi	BF	All	Firmicutes	Bacilli	Bacillales	Bacillaceae	Bacillus	NA	ASV17	Zotu79	1.80355	0.4	Bacteria	Bacillus.sp.	TGGTAGTCCACGCCGTAAACGATGAGTGCTAAGTGTTAGAGGGTTTCCGCCCTTTAGTGCTGCAGCTAACGCATTAAGCACTCCGCCTGGGGAGTACGGTCGCAAGACTGAAACTCAAAGGAATTGACGGGGGCCCGCACAAGCGGTGGAGCATGTGGTTTAATTCGAAGCAACGCGAAGAACCTTACCAGGTCTTGACATCCTCTGACAACTCTAGAGATAGAGCGTTCCCCTTCGGGGGACAGAGTGACAGGTGGTGCATGGTTGTCGTCAGCTCGTGTCGTGAGATGTTGGGTTAAGTCCCGCAACGAGCGCAACCCTTGATCTTAGTTGCCAGCATTTAGTTGGGC	Illumina	5.6	28	NA	NA	0	keep	1.8	0,4	Bacteria	Bacillus sp.	Bacillus R147	5.6	28	NA
38	B147	ASV17	GB_18	1	rRNA16S	9	09_X.BF	BacteriaFungi	09_X.BF_62h_Peat_B.1	B.1	T.1	62h	62	Peat	Peat	X.BF	Media.BacteriaFungi	BF	All	Firmicutes	Bacilli	Bacillales	Bacillaceae	Bacillus	NA	ASV17	Zotu79	1.80355	0.4	Bacteria	Bacillus.sp.	TGGTAGTCCACGCCGTAAACGATGAGTGCTAAGTGTTAGAGGGTTTCCGCCCTTTAGTGCTGCAGCTAACGCATTAAGCACTCCGCCTGGGGAGTACGGTCGCAAGACTGAAACTCAAAGGAATTGACGGGGGCCCGCACAAGCGGTGGAGCATGTGGTTTAATTCGAAGCAACGCGAAGAACCTTACCAGGTCTTGACATCCTCTGACAACTCTAGAGATAGAGCGTTCCCCTTCGGGGGACAGAGTGACAGGTGGTGCATGGTTGTCGTCAGCTCGTGTCGTGAGATGTTGGGTTAAGTCCCGCAACGAGCGCAACCCTTGATCTTAGTTGCCAGCATTTAGTTGGGC	Illumina	5.6	28	NA	NA	0	keep	1.8	0,4	Bacteria	Bacillus sp.	Bacillus R147	5.6	28	NA
39	B147	ASV17	GB_108	1	rRNA16S	58	58_X.BF	BacteriaFungi	58_X.BF_62h_Peat.A_B.1	B.1	T.2	62h	62	Peat.A	Peat.A	X.BF	Media.BacteriaFungi	BF	All	Firmicutes	Bacilli	Bacillales	Bacillaceae	Bacillus	NA	ASV17	Zotu79	1.80355	0.4	Bacteria	Bacillus.sp.	TGGTAGTCCACGCCGTAAACGATGAGTGCTAAGTGTTAGAGGGTTTCCGCCCTTTAGTGCTGCAGCTAACGCATTAAGCACTCCGCCTGGGGAGTACGGTCGCAAGACTGAAACTCAAAGGAATTGACGGGGGCCCGCACAAGCGGTGGAGCATGTGGTTTAATTCGAAGCAACGCGAAGAACCTTACCAGGTCTTGACATCCTCTGACAACTCTAGAGATAGAGCGTTCCCCTTCGGGGGACAGAGTGACAGGTGGTGCATGGTTGTCGTCAGCTCGTGTCGTGAGATGTTGGGTTAAGTCCCGCAACGAGCGCAACCCTTGATCTTAGTTGCCAGCATTTAGTTGGGC	Illumina	5.6	28	NA	NA	0	keep	1.8	0,4	Bacteria	Bacillus sp.	Bacillus R147	5.6	28	NA
40	B147	ASV17	GB_150	1	rRNA16S	81	81_X.BF	BacteriaFungi	81_X.BF_62h_Peat.A_B.3	B.3	T.1	62h	62	Peat.A	Peat.A	X.BF	Media.BacteriaFungi	BF	All	Firmicutes	Bacilli	Bacillales	Bacillaceae	Bacillus	NA	ASV17	Zotu79	1.80355	0.4	Bacteria	Bacillus.sp.	TGGTAGTCCACGCCGTAAACGATGAGTGCTAAGTGTTAGAGGGTTTCCGCCCTTTAGTGCTGCAGCTAACGCATTAAGCACTCCGCCTGGGGAGTACGGTCGCAAGACTGAAACTCAAAGGAATTGACGGGGGCCCGCACAAGCGGTGGAGCATGTGGTTTAATTCGAAGCAACGCGAAGAACCTTACCAGGTCTTGACATCCTCTGACAACTCTAGAGATAGAGCGTTCCCCTTCGGGGGACAGAGTGACAGGTGGTGCATGGTTGTCGTCAGCTCGTGTCGTGAGATGTTGGGTTAAGTCCCGCAACGAGCGCAACCCTTGATCTTAGTTGCCAGCATTTAGTTGGGC	Illumina	5.6	28	NA	NA	0	keep	1.8	0,4	Bacteria	Bacillus sp.	Bacillus R147	5.6	28	NA
41	B16D2	ASV4	GB_84	3067.34	rRNA16S	45	45_X.BF	BacteriaFungi	45_X.BF_62h_Peat_B.4	B.4	T.1	62h	62	Peat	Peat	X.BF	Media.BacteriaFungi	BF	All	Proteobacteria	Gammaproteobacteria	Burkholderiales	Comamonadaceae	NA	NA	ASV4	Zotu26	1.4812	0.6	Bacteria	Burkholderia.sp.	TGGTAGTCCACGCCCTAAACGATGTCAACTGGTTGTTGGGTCTTCACTGACTCAGTAACGAAGCTAACGCGTGAAGTTGACCGCCTGGGGAGTACGGCCGCAAGGTTGAAACTCAAAGGAATTGACGGGGACCCGCACAAGCGGTGGATGATGTGGTTTAATTCGATGCAACGCGAAAAACCTTACCCACCTTTGACATGTACGGAATCCTTTAGAGATAGAGGAGTGCTCGAAAGAGAACCGTAACACAGGTGCTGCATGGCTGTCGTCAGCTCGTGTCGTGAGATGTTGGGTTAAGTCCCGCAACGAGCGCAACCCTTGTCATTAGTTGCTACATTTAGTTGGGCACT	PacBio	6.7	7	1	NA	8.02857	keep	1.5	0,6	Bacteria	Burkholderia sp.	Burkholderia R16D2	6.7	7	1
42	B16D2	ASV4	GB_370	407.36	rRNA16S	93	93_X.BF	BacteriaFungi	93_X.BF_62h_Peat.A.BF_B.4	B.4	T.1	62h	62	Peat.A.BF	Peat.A.BF	X.BF	Media.BacteriaFungi	BF	All	Proteobacteria	Gammaproteobacteria	Burkholderiales	Comamonadaceae	NA	NA	ASV4	Zotu26	1.4812	0.6	Bacteria	Burkholderia.sp.	TGGTAGTCCACGCCCTAAACGATGTCAACTGGTTGTTGGGTCTTCACTGACTCAGTAACGAAGCTAACGCGTGAAGTTGACCGCCTGGGGAGTACGGCCGCAAGGTTGAAACTCAAAGGAATTGACGGGGACCCGCACAAGCGGTGGATGATGTGGTTTAATTCGATGCAACGCGAAAAACCTTACCCACCTTTGACATGTACGGAATCCTTTAGAGATAGAGGAGTGCTCGAAAGAGAACCGTAACACAGGTGCTGCATGGCTGTCGTCAGCTCGTGTCGTGAGATGTTGGGTTAAGTCCCGCAACGAGCGCAACCCTTGTCATTAGTTGCTACATTTAGTTGGGCACT	PacBio	6.7	7	1	NA	6.0097	keep	1.5	0,6	Bacteria	Burkholderia sp.	Burkholderia R16D2	6.7	7	1
43	B16D2	ASV4	GB_86	10756	rRNA16S	46	46_X.BF	BacteriaFungi	46_X.BF_62h_Peat_B.4	B.4	T.2	62h	62	Peat	Peat	X.BF	Media.BacteriaFungi	BF	All	Proteobacteria	Gammaproteobacteria	Burkholderiales	Comamonadaceae	NA	NA	ASV4	Zotu26	1.4812	0.6	Bacteria	Burkholderia.sp.	TGGTAGTCCACGCCCTAAACGATGTCAACTGGTTGTTGGGTCTTCACTGACTCAGTAACGAAGCTAACGCGTGAAGTTGACCGCCTGGGGAGTACGGCCGCAAGGTTGAAACTCAAAGGAATTGACGGGGACCCGCACAAGCGGTGGATGATGTGGTTTAATTCGATGCAACGCGAAAAACCTTACCCACCTTTGACATGTACGGAATCCTTTAGAGATAGAGGAGTGCTCGAAAGAGAACCGTAACACAGGTGCTGCATGGCTGTCGTCAGCTCGTGTCGTGAGATGTTGGGTTAAGTCCCGCAACGAGCGCAACCCTTGTCATTAGTTGCTACATTTAGTTGGGCACT	PacBio	6.7	7	1	NA	9.28322	keep	1.5	0,6	Bacteria	Burkholderia sp.	Burkholderia R16D2	6.7	7	1
44	B16D2	ASV4	GB_348	701.454	rRNA16S	82	82_X.BF	BacteriaFungi	82_X.BF_62h_Peat.A.BF_B.3	B.3	T.2	62h	62	Peat.A.BF	Peat.A.BF	X.BF	Media.BacteriaFungi	BF	All	Proteobacteria	Gammaproteobacteria	Burkholderiales	Comamonadaceae	NA	NA	ASV4	Zotu26	1.4812	0.6	Bacteria	Burkholderia.sp.	TGGTAGTCCACGCCCTAAACGATGTCAACTGGTTGTTGGGTCTTCACTGACTCAGTAACGAAGCTAACGCGTGAAGTTGACCGCCTGGGGAGTACGGCCGCAAGGTTGAAACTCAAAGGAATTGACGGGGACCCGCACAAGCGGTGGATGATGTGGTTTAATTCGATGCAACGCGAAAAACCTTACCCACCTTTGACATGTACGGAATCCTTTAGAGATAGAGGAGTGCTCGAAAGAGAACCGTAACACAGGTGCTGCATGGCTGTCGTCAGCTCGTGTCGTGAGATGTTGGGTTAAGTCCCGCAACGAGCGCAACCCTTGTCATTAGTTGCTACATTTAGTTGGGCACT	PacBio	6.7	7	1	NA	6.55316	keep	1.5	0,6	Bacteria	Burkholderia sp.	Burkholderia R16D2	6.7	7	1
45	B16D2	ASV4	GB_174	1361.79	rRNA16S	94	94_X.BF	BacteriaFungi	94_X.BF_62h_Peat.A_B.4	B.4	T.2	62h	62	Peat.A	Peat.A	X.BF	Media.BacteriaFungi	BF	All	Proteobacteria	Gammaproteobacteria	Burkholderiales	Comamonadaceae	NA	NA	ASV4	Zotu26	1.4812	0.6	Bacteria	Burkholderia.sp.	TGGTAGTCCACGCCCTAAACGATGTCAACTGGTTGTTGGGTCTTCACTGACTCAGTAACGAAGCTAACGCGTGAAGTTGACCGCCTGGGGAGTACGGCCGCAAGGTTGAAACTCAAAGGAATTGACGGGGACCCGCACAAGCGGTGGATGATGTGGTTTAATTCGATGCAACGCGAAAAACCTTACCCACCTTTGACATGTACGGAATCCTTTAGAGATAGAGGAGTGCTCGAAAGAGAACCGTAACACAGGTGCTGCATGGCTGTCGTCAGCTCGTGTCGTGAGATGTTGGGTTAAGTCCCGCAACGAGCGCAACCCTTGTCATTAGTTGCTACATTTAGTTGGGCACT	PacBio	6.7	7	1	NA	7.21656	keep	1.5	0,6	Bacteria	Burkholderia sp.	Burkholderia R16D2	6.7	7	1
46	B16D2	ASV4	GB_324	998.012	rRNA16S	69	69_X.BF	BacteriaFungi	69_X.BF_62h_Peat.A.BF_B.2	B.2	T.1	62h	62	Peat.A.BF	Peat.A.BF	X.BF	Media.BacteriaFungi	BF	All	Proteobacteria	Gammaproteobacteria	Burkholderiales	Comamonadaceae	NA	NA	ASV4	Zotu26	1.4812	0.6	Bacteria	Burkholderia.sp.	TGGTAGTCCACGCCCTAAACGATGTCAACTGGTTGTTGGGTCTTCACTGACTCAGTAACGAAGCTAACGCGTGAAGTTGACCGCCTGGGGAGTACGGCCGCAAGGTTGAAACTCAAAGGAATTGACGGGGACCCGCACAAGCGGTGGATGATGTGGTTTAATTCGATGCAACGCGAAAAACCTTACCCACCTTTGACATGTACGGAATCCTTTAGAGATAGAGGAGTGCTCGAAAGAGAACCGTAACACAGGTGCTGCATGGCTGTCGTCAGCTCGTGTCGTGAGATGTTGGGTTAAGTCCCGCAACGAGCGCAACCCTTGTCATTAGTTGCTACATTTAGTTGGGCACT	PacBio	6.7	7	1	NA	6.90576	keep	1.5	0,6	Bacteria	Burkholderia sp.	Burkholderia R16D2	6.7	7	1
47	B16D2	ASV4	GB_326	560.699	rRNA16S	70	70_X.BF	BacteriaFungi	70_X.BF_62h_Peat.A.BF_B.2	B.2	T.2	62h	62	Peat.A.BF	Peat.A.BF	X.BF	Media.BacteriaFungi	BF	All	Proteobacteria	Gammaproteobacteria	Burkholderiales	Comamonadaceae	NA	NA	ASV4	Zotu26	1.4812	0.6	Bacteria	Burkholderia.sp.	TGGTAGTCCACGCCCTAAACGATGTCAACTGGTTGTTGGGTCTTCACTGACTCAGTAACGAAGCTAACGCGTGAAGTTGACCGCCTGGGGAGTACGGCCGCAAGGTTGAAACTCAAAGGAATTGACGGGGACCCGCACAAGCGGTGGATGATGTGGTTTAATTCGATGCAACGCGAAAAACCTTACCCACCTTTGACATGTACGGAATCCTTTAGAGATAGAGGAGTGCTCGAAAGAGAACCGTAACACAGGTGCTGCATGGCTGTCGTCAGCTCGTGTCGTGAGATGTTGGGTTAAGTCCCGCAACGAGCGCAACCCTTGTCATTAGTTGCTACATTTAGTTGGGCACT	PacBio	6.7	7	1	NA	6.32918	keep	1.5	0,6	Bacteria	Burkholderia sp.	Burkholderia R16D2	6.7	7	1
48	B16D2	ASV4	GB_302	388.993	rRNA16S	58	58_X.BF	BacteriaFungi	58_X.BF_62h_Peat.A.BF_B.1	B.1	T.1	62h	62	Peat.A.BF	Peat.A.BF	X.BF	Media.BacteriaFungi	BF	All	Proteobacteria	Gammaproteobacteria	Burkholderiales	Comamonadaceae	NA	NA	ASV4	Zotu26	1.4812	0.6	Bacteria	Burkholderia.sp.	TGGTAGTCCACGCCCTAAACGATGTCAACTGGTTGTTGGGTCTTCACTGACTCAGTAACGAAGCTAACGCGTGAAGTTGACCGCCTGGGGAGTACGGCCGCAAGGTTGAAACTCAAAGGAATTGACGGGGACCCGCACAAGCGGTGGATGATGTGGTTTAATTCGATGCAACGCGAAAAACCTTACCCACCTTTGACATGTACGGAATCCTTTAGAGATAGAGGAGTGCTCGAAAGAGAACCGTAACACAGGTGCTGCATGGCTGTCGTCAGCTCGTGTCGTGAGATGTTGGGTTAAGTCCCGCAACGAGCGCAACCCTTGTCATTAGTTGCTACATTTAGTTGGGCACT	PacBio	6.7	7	1	NA	5.96356	keep	1.5	0,6	Bacteria	Burkholderia sp.	Burkholderia R16D2	6.7	7	1
49	B16D2	ASV4	GB_372	541.895	rRNA16S	94	94_X.BF	BacteriaFungi	94_X.BF_62h_Peat.A.BF_B.4	B.4	T.2	62h	62	Peat.A.BF	Peat.A.BF	X.BF	Media.BacteriaFungi	BF	All	Proteobacteria	Gammaproteobacteria	Burkholderiales	Comamonadaceae	NA	NA	ASV4	Zotu26	1.4812	0.6	Bacteria	Burkholderia.sp.	TGGTAGTCCACGCCCTAAACGATGTCAACTGGTTGTTGGGTCTTCACTGACTCAGTAACGAAGCTAACGCGTGAAGTTGACCGCCTGGGGAGTACGGCCGCAAGGTTGAAACTCAAAGGAATTGACGGGGACCCGCACAAGCGGTGGATGATGTGGTTTAATTCGATGCAACGCGAAAAACCTTACCCACCTTTGACATGTACGGAATCCTTTAGAGATAGAGGAGTGCTCGAAAGAGAACCGTAACACAGGTGCTGCATGGCTGTCGTCAGCTCGTGTCGTGAGATGTTGGGTTAAGTCCCGCAACGAGCGCAACCCTTGTCATTAGTTGCTACATTTAGTTGGGCACT	PacBio	6.7	7	1	NA	6.29507	keep	1.5	0,6	Bacteria	Burkholderia sp.	Burkholderia R16D2	6.7	7	1
50	B16D2	ASV4	GB_62	4703.38	rRNA16S	34	34_X.BF	BacteriaFungi	34_X.BF_62h_Peat_B.3	B.3	T.2	62h	62	Peat	Peat	X.BF	Media.BacteriaFungi	BF	All	Proteobacteria	Gammaproteobacteria	Burkholderiales	Comamonadaceae	NA	NA	ASV4	Zotu26	1.4812	0.6	Bacteria	Burkholderia.sp.	TGGTAGTCCACGCCCTAAACGATGTCAACTGGTTGTTGGGTCTTCACTGACTCAGTAACGAAGCTAACGCGTGAAGTTGACCGCCTGGGGAGTACGGCCGCAAGGTTGAAACTCAAAGGAATTGACGGGGACCCGCACAAGCGGTGGATGATGTGGTTTAATTCGATGCAACGCGAAAAACCTTACCCACCTTTGACATGTACGGAATCCTTTAGAGATAGAGGAGTGCTCGAAAGAGAACCGTAACACAGGTGCTGCATGGCTGTCGTCAGCTCGTGTCGTGAGATGTTGGGTTAAGTCCCGCAACGAGCGCAACCCTTGTCATTAGTTGCTACATTTAGTTGGGCACT	PacBio	6.7	7	1	NA	8.45604	keep	1.5	0,6	Bacteria	Burkholderia sp.	Burkholderia R16D2	6.7	7	1
51	B16D2	ASV4	GB_106	2441.32	rRNA16S	57	57_X.BF	BacteriaFungi	57_X.BF_62h_Peat.A_B.1	B.1	T.1	62h	62	Peat.A	Peat.A	X.BF	Media.BacteriaFungi	BF	All	Proteobacteria	Gammaproteobacteria	Burkholderiales	Comamonadaceae	NA	NA	ASV4	Zotu26	1.4812	0.6	Bacteria	Burkholderia.sp.	TGGTAGTCCACGCCCTAAACGATGTCAACTGGTTGTTGGGTCTTCACTGACTCAGTAACGAAGCTAACGCGTGAAGTTGACCGCCTGGGGAGTACGGCCGCAAGGTTGAAACTCAAAGGAATTGACGGGGACCCGCACAAGCGGTGGATGATGTGGTTTAATTCGATGCAACGCGAAAAACCTTACCCACCTTTGACATGTACGGAATCCTTTAGAGATAGAGGAGTGCTCGAAAGAGAACCGTAACACAGGTGCTGCATGGCTGTCGTCAGCTCGTGTCGTGAGATGTTGGGTTAAGTCCCGCAACGAGCGCAACCCTTGTCATTAGTTGCTACATTTAGTTGGGCACT	PacBio	6.7	7	1	NA	7.80029	keep	1.5	0,6	Bacteria	Burkholderia sp.	Burkholderia R16D2	6.7	7	1
52	B16D2	ASV4	GB_108	1463.55	rRNA16S	58	58_X.BF	BacteriaFungi	58_X.BF_62h_Peat.A_B.1	B.1	T.2	62h	62	Peat.A	Peat.A	X.BF	Media.BacteriaFungi	BF	All	Proteobacteria	Gammaproteobacteria	Burkholderiales	Comamonadaceae	NA	NA	ASV4	Zotu26	1.4812	0.6	Bacteria	Burkholderia.sp.	TGGTAGTCCACGCCCTAAACGATGTCAACTGGTTGTTGGGTCTTCACTGACTCAGTAACGAAGCTAACGCGTGAAGTTGACCGCCTGGGGAGTACGGCCGCAAGGTTGAAACTCAAAGGAATTGACGGGGACCCGCACAAGCGGTGGATGATGTGGTTTAATTCGATGCAACGCGAAAAACCTTACCCACCTTTGACATGTACGGAATCCTTTAGAGATAGAGGAGTGCTCGAAAGAGAACCGTAACACAGGTGCTGCATGGCTGTCGTCAGCTCGTGTCGTGAGATGTTGGGTTAAGTCCCGCAACGAGCGCAACCCTTGTCATTAGTTGCTACATTTAGTTGGGCACT	PacBio	6.7	7	1	NA	7.28862	keep	1.5	0,6	Bacteria	Burkholderia sp.	Burkholderia R16D2	6.7	7	1
53	B16D2	ASV4	GB_40	1529.63	rRNA16S	22	22_X.BF	BacteriaFungi	22_X.BF_62h_Peat_B.2	B.2	T.1	62h	62	Peat	Peat	X.BF	Media.BacteriaFungi	BF	All	Proteobacteria	Gammaproteobacteria	Burkholderiales	Comamonadaceae	NA	NA	ASV4	Zotu26	1.4812	0.6	Bacteria	Burkholderia.sp.	TGGTAGTCCACGCCCTAAACGATGTCAACTGGTTGTTGGGTCTTCACTGACTCAGTAACGAAGCTAACGCGTGAAGTTGACCGCCTGGGGAGTACGGCCGCAAGGTTGAAACTCAAAGGAATTGACGGGGACCCGCACAAGCGGTGGATGATGTGGTTTAATTCGATGCAACGCGAAAAACCTTACCCACCTTTGACATGTACGGAATCCTTTAGAGATAGAGGAGTGCTCGAAAGAGAACCGTAACACAGGTGCTGCATGGCTGTCGTCAGCTCGTGTCGTGAGATGTTGGGTTAAGTCCCGCAACGAGCGCAACCCTTGTCATTAGTTGCTACATTTAGTTGGGCACT	PacBio	6.7	7	1	NA	7.33278	keep	1.5	0,6	Bacteria	Burkholderia sp.	Burkholderia R16D2	6.7	7	1
54	B16D2	ASV4	GB_20	2420.88	rRNA16S	10	10_X.BF	BacteriaFungi	10_X.BF_62h_Peat_B.1	B.1	T.2	62h	62	Peat	Peat	X.BF	Media.BacteriaFungi	BF	All	Proteobacteria	Gammaproteobacteria	Burkholderiales	Comamonadaceae	NA	NA	ASV4	Zotu26	1.4812	0.6	Bacteria	Burkholderia.sp.	TGGTAGTCCACGCCCTAAACGATGTCAACTGGTTGTTGGGTCTTCACTGACTCAGTAACGAAGCTAACGCGTGAAGTTGACCGCCTGGGGAGTACGGCCGCAAGGTTGAAACTCAAAGGAATTGACGGGGACCCGCACAAGCGGTGGATGATGTGGTTTAATTCGATGCAACGCGAAAAACCTTACCCACCTTTGACATGTACGGAATCCTTTAGAGATAGAGGAGTGCTCGAAAGAGAACCGTAACACAGGTGCTGCATGGCTGTCGTCAGCTCGTGTCGTGAGATGTTGGGTTAAGTCCCGCAACGAGCGCAACCCTTGTCATTAGTTGCTACATTTAGTTGGGCACT	PacBio	6.7	7	1	NA	7.79188	keep	1.5	0,6	Bacteria	Burkholderia sp.	Burkholderia R16D2	6.7	7	1
55	B16D2	ASV4	GB_172	3250.31	rRNA16S	93	93_X.BF	BacteriaFungi	93_X.BF_62h_Peat.A_B.4	B.4	T.1	62h	62	Peat.A	Peat.A	X.BF	Media.BacteriaFungi	BF	All	Proteobacteria	Gammaproteobacteria	Burkholderiales	Comamonadaceae	NA	NA	ASV4	Zotu26	1.4812	0.6	Bacteria	Burkholderia.sp.	TGGTAGTCCACGCCCTAAACGATGTCAACTGGTTGTTGGGTCTTCACTGACTCAGTAACGAAGCTAACGCGTGAAGTTGACCGCCTGGGGAGTACGGCCGCAAGGTTGAAACTCAAAGGAATTGACGGGGACCCGCACAAGCGGTGGATGATGTGGTTTAATTCGATGCAACGCGAAAAACCTTACCCACCTTTGACATGTACGGAATCCTTTAGAGATAGAGGAGTGCTCGAAAGAGAACCGTAACACAGGTGCTGCATGGCTGTCGTCAGCTCGTGTCGTGAGATGTTGGGTTAAGTCCCGCAACGAGCGCAACCCTTGTCATTAGTTGCTACATTTAGTTGGGCACT	PacBio	6.7	7	1	NA	8.08651	keep	1.5	0,6	Bacteria	Burkholderia sp.	Burkholderia R16D2	6.7	7	1
56	B16D2	ASV4	GB_346	489.864	rRNA16S	81	81_X.BF	BacteriaFungi	81_X.BF_62h_Peat.A.BF_B.3	B.3	T.1	62h	62	Peat.A.BF	Peat.A.BF	X.BF	Media.BacteriaFungi	BF	All	Proteobacteria	Gammaproteobacteria	Burkholderiales	Comamonadaceae	NA	NA	ASV4	Zotu26	1.4812	0.6	Bacteria	Burkholderia.sp.	TGGTAGTCCACGCCCTAAACGATGTCAACTGGTTGTTGGGTCTTCACTGACTCAGTAACGAAGCTAACGCGTGAAGTTGACCGCCTGGGGAGTACGGCCGCAAGGTTGAAACTCAAAGGAATTGACGGGGACCCGCACAAGCGGTGGATGATGTGGTTTAATTCGATGCAACGCGAAAAACCTTACCCACCTTTGACATGTACGGAATCCTTTAGAGATAGAGGAGTGCTCGAAAGAGAACCGTAACACAGGTGCTGCATGGCTGTCGTCAGCTCGTGTCGTGAGATGTTGGGTTAAGTCCCGCAACGAGCGCAACCCTTGTCATTAGTTGCTACATTTAGTTGGGCACT	PacBio	6.7	7	1	NA	6.19413	keep	1.5	0,6	Bacteria	Burkholderia sp.	Burkholderia R16D2	6.7	7	1
57	B16D2	ASV4	GB_60	3835.66	rRNA16S	33	33_X.BF	BacteriaFungi	33_X.BF_62h_Peat_B.3	B.3	T.1	62h	62	Peat	Peat	X.BF	Media.BacteriaFungi	BF	All	Proteobacteria	Gammaproteobacteria	Burkholderiales	Comamonadaceae	NA	NA	ASV4	Zotu26	1.4812	0.6	Bacteria	Burkholderia.sp.	TGGTAGTCCACGCCCTAAACGATGTCAACTGGTTGTTGGGTCTTCACTGACTCAGTAACGAAGCTAACGCGTGAAGTTGACCGCCTGGGGAGTACGGCCGCAAGGTTGAAACTCAAAGGAATTGACGGGGACCCGCACAAGCGGTGGATGATGTGGTTTAATTCGATGCAACGCGAAAAACCTTACCCACCTTTGACATGTACGGAATCCTTTAGAGATAGAGGAGTGCTCGAAAGAGAACCGTAACACAGGTGCTGCATGGCTGTCGTCAGCTCGTGTCGTGAGATGTTGGGTTAAGTCCCGCAACGAGCGCAACCCTTGTCATTAGTTGCTACATTTAGTTGGGCACT	PacBio	6.7	7	1	NA	8.2521	keep	1.5	0,6	Bacteria	Burkholderia sp.	Burkholderia R16D2	6.7	7	1
58	B16D2	ASV4	GB_150	3301.4	rRNA16S	81	81_X.BF	BacteriaFungi	81_X.BF_62h_Peat.A_B.3	B.3	T.1	62h	62	Peat.A	Peat.A	X.BF	Media.BacteriaFungi	BF	All	Proteobacteria	Gammaproteobacteria	Burkholderiales	Comamonadaceae	NA	NA	ASV4	Zotu26	1.4812	0.6	Bacteria	Burkholderia.sp.	TGGTAGTCCACGCCCTAAACGATGTCAACTGGTTGTTGGGTCTTCACTGACTCAGTAACGAAGCTAACGCGTGAAGTTGACCGCCTGGGGAGTACGGCCGCAAGGTTGAAACTCAAAGGAATTGACGGGGACCCGCACAAGCGGTGGATGATGTGGTTTAATTCGATGCAACGCGAAAAACCTTACCCACCTTTGACATGTACGGAATCCTTTAGAGATAGAGGAGTGCTCGAAAGAGAACCGTAACACAGGTGCTGCATGGCTGTCGTCAGCTCGTGTCGTGAGATGTTGGGTTAAGTCCCGCAACGAGCGCAACCCTTGTCATTAGTTGCTACATTTAGTTGGGCACT	PacBio	6.7	7	1	NA	8.1021	keep	1.5	0,6	Bacteria	Burkholderia sp.	Burkholderia R16D2	6.7	7	1
59	B16D2	ASV4	GB_18	2424.03	rRNA16S	9	09_X.BF	BacteriaFungi	09_X.BF_62h_Peat_B.1	B.1	T.1	62h	62	Peat	Peat	X.BF	Media.BacteriaFungi	BF	All	Proteobacteria	Gammaproteobacteria	Burkholderiales	Comamonadaceae	NA	NA	ASV4	Zotu26	1.4812	0.6	Bacteria	Burkholderia.sp.	TGGTAGTCCACGCCCTAAACGATGTCAACTGGTTGTTGGGTCTTCACTGACTCAGTAACGAAGCTAACGCGTGAAGTTGACCGCCTGGGGAGTACGGCCGCAAGGTTGAAACTCAAAGGAATTGACGGGGACCCGCACAAGCGGTGGATGATGTGGTTTAATTCGATGCAACGCGAAAAACCTTACCCACCTTTGACATGTACGGAATCCTTTAGAGATAGAGGAGTGCTCGAAAGAGAACCGTAACACAGGTGCTGCATGGCTGTCGTCAGCTCGTGTCGTGAGATGTTGGGTTAAGTCCCGCAACGAGCGCAACCCTTGTCATTAGTTGCTACATTTAGTTGGGCACT	PacBio	6.7	7	1	NA	7.79319	keep	1.5	0,6	Bacteria	Burkholderia sp.	Burkholderia R16D2	6.7	7	1
60	B16D2	ASV4	GB_128	2518.03	rRNA16S	70	70_X.BF	BacteriaFungi	70_X.BF_62h_Peat.A_B.2	B.2	T.1	62h	62	Peat.A	Peat.A	X.BF	Media.BacteriaFungi	BF	All	Proteobacteria	Gammaproteobacteria	Burkholderiales	Comamonadaceae	NA	NA	ASV4	Zotu26	1.4812	0.6	Bacteria	Burkholderia.sp.	TGGTAGTCCACGCCCTAAACGATGTCAACTGGTTGTTGGGTCTTCACTGACTCAGTAACGAAGCTAACGCGTGAAGTTGACCGCCTGGGGAGTACGGCCGCAAGGTTGAAACTCAAAGGAATTGACGGGGACCCGCACAAGCGGTGGATGATGTGGTTTAATTCGATGCAACGCGAAAAACCTTACCCACCTTTGACATGTACGGAATCCTTTAGAGATAGAGGAGTGCTCGAAAGAGAACCGTAACACAGGTGCTGCATGGCTGTCGTCAGCTCGTGTCGTGAGATGTTGGGTTAAGTCCCGCAACGAGCGCAACCCTTGTCATTAGTTGCTACATTTAGTTGGGCACT	PacBio	6.7	7	1	NA	7.83123	keep	1.5	0,6	Bacteria	Burkholderia sp.	Burkholderia R16D2	6.7	7	1
61	B318D1	ASV9	GB_150	178.752	rRNA16S	81	81_X.BF	BacteriaFungi	81_X.BF_62h_Peat.A_B.3	B.3	T.1	62h	62	Peat.A	Peat.A	X.BF	Media.BacteriaFungi	BF	All	Proteobacteria	Gammaproteobacteria	Burkholderiales	Comamonadaceae	NA	NA	ASV9	Zotu6	1.42571	1	Bacteria	Variovorax.sp.	TGGTAGTCCACGCCCTAAACGATGTCAACTGGTTGTTGGGTCTTCACTGACTCAGTAACGAAGCTAACGCGTGAAGTTGACCGCCTGGGGAGTACGGCCGCAAGGTTGAAACTCAAAGGAATTGACGGGGACCCGCACAAGCGGTGGATGATGTGGTTTAATTCGATGCAACGCGAAAAACCTTACCCACCTTTGACATGTACGGAATTCGCCAGAGATGGCTTAGTGCTCGAAAGAGAACCGTAACACAGGTGCTGCATGGCTGTCGTCAGCTCGTGTCGTGAGATGTTGGGTTAAGTCCCGCAACGAGCGCAACCCTTGTCATTAGTTGCTACATTTAGTTGGGCACT	PacBio	5.7	2	1	5.311	5.186	keep	1.4	1,0	Bacteria	Variovorax sp.	Variovorax R318D1	5.7	2	1
62	B318D1	ASV9	GB_172	566.452	rRNA16S	93	93_X.BF	BacteriaFungi	93_X.BF_62h_Peat.A_B.4	B.4	T.1	62h	62	Peat.A	Peat.A	X.BF	Media.BacteriaFungi	BF	All	Proteobacteria	Gammaproteobacteria	Burkholderiales	Comamonadaceae	NA	NA	ASV9	Zotu6	1.42571	1	Bacteria	Variovorax.sp.	TGGTAGTCCACGCCCTAAACGATGTCAACTGGTTGTTGGGTCTTCACTGACTCAGTAACGAAGCTAACGCGTGAAGTTGACCGCCTGGGGAGTACGGCCGCAAGGTTGAAACTCAAAGGAATTGACGGGGACCCGCACAAGCGGTGGATGATGTGGTTTAATTCGATGCAACGCGAAAAACCTTACCCACCTTTGACATGTACGGAATTCGCCAGAGATGGCTTAGTGCTCGAAAGAGAACCGTAACACAGGTGCTGCATGGCTGTCGTCAGCTCGTGTCGTGAGATGTTGGGTTAAGTCCCGCAACGAGCGCAACCCTTGTCATTAGTTGCTACATTTAGTTGGGCACT	PacBio	5.7	2	1	5.311	6.33939	keep	1.4	1,0	Bacteria	Variovorax sp.	Variovorax R318D1	5.7	2	1
63	B318D1	ASV9	GB_174	404.087	rRNA16S	94	94_X.BF	BacteriaFungi	94_X.BF_62h_Peat.A_B.4	B.4	T.2	62h	62	Peat.A	Peat.A	X.BF	Media.BacteriaFungi	BF	All	Proteobacteria	Gammaproteobacteria	Burkholderiales	Comamonadaceae	NA	NA	ASV9	Zotu6	1.42571	1	Bacteria	Variovorax.sp.	TGGTAGTCCACGCCCTAAACGATGTCAACTGGTTGTTGGGTCTTCACTGACTCAGTAACGAAGCTAACGCGTGAAGTTGACCGCCTGGGGAGTACGGCCGCAAGGTTGAAACTCAAAGGAATTGACGGGGACCCGCACAAGCGGTGGATGATGTGGTTTAATTCGATGCAACGCGAAAAACCTTACCCACCTTTGACATGTACGGAATTCGCCAGAGATGGCTTAGTGCTCGAAAGAGAACCGTAACACAGGTGCTGCATGGCTGTCGTCAGCTCGTGTCGTGAGATGTTGGGTTAAGTCCCGCAACGAGCGCAACCCTTGTCATTAGTTGCTACATTTAGTTGGGCACT	PacBio	5.7	2	1	5.311	6.00163	keep	1.4	1,0	Bacteria	Variovorax sp.	Variovorax R318D1	5.7	2	1
64	B318D1	ASV9	GB_370	665.625	rRNA16S	93	93_X.BF	BacteriaFungi	93_X.BF_62h_Peat.A.BF_B.4	B.4	T.1	62h	62	Peat.A.BF	Peat.A.BF	X.BF	Media.BacteriaFungi	BF	All	Proteobacteria	Gammaproteobacteria	Burkholderiales	Comamonadaceae	NA	NA	ASV9	Zotu6	1.42571	1	Bacteria	Variovorax.sp.	TGGTAGTCCACGCCCTAAACGATGTCAACTGGTTGTTGGGTCTTCACTGACTCAGTAACGAAGCTAACGCGTGAAGTTGACCGCCTGGGGAGTACGGCCGCAAGGTTGAAACTCAAAGGAATTGACGGGGACCCGCACAAGCGGTGGATGATGTGGTTTAATTCGATGCAACGCGAAAAACCTTACCCACCTTTGACATGTACGGAATTCGCCAGAGATGGCTTAGTGCTCGAAAGAGAACCGTAACACAGGTGCTGCATGGCTGTCGTCAGCTCGTGTCGTGAGATGTTGGGTTAAGTCCCGCAACGAGCGCAACCCTTGTCATTAGTTGCTACATTTAGTTGGGCACT	PacBio	5.7	2	1	5.311	6.50073	keep	1.4	1,0	Bacteria	Variovorax sp.	Variovorax R318D1	5.7	2	1
65	B318D1	ASV9	GB_346	545.46	rRNA16S	81	81_X.BF	BacteriaFungi	81_X.BF_62h_Peat.A.BF_B.3	B.3	T.1	62h	62	Peat.A.BF	Peat.A.BF	X.BF	Media.BacteriaFungi	BF	All	Proteobacteria	Gammaproteobacteria	Burkholderiales	Comamonadaceae	NA	NA	ASV9	Zotu6	1.42571	1	Bacteria	Variovorax.sp.	TGGTAGTCCACGCCCTAAACGATGTCAACTGGTTGTTGGGTCTTCACTGACTCAGTAACGAAGCTAACGCGTGAAGTTGACCGCCTGGGGAGTACGGCCGCAAGGTTGAAACTCAAAGGAATTGACGGGGACCCGCACAAGCGGTGGATGATGTGGTTTAATTCGATGCAACGCGAAAAACCTTACCCACCTTTGACATGTACGGAATTCGCCAGAGATGGCTTAGTGCTCGAAAGAGAACCGTAACACAGGTGCTGCATGGCTGTCGTCAGCTCGTGTCGTGAGATGTTGGGTTAAGTCCCGCAACGAGCGCAACCCTTGTCATTAGTTGCTACATTTAGTTGGGCACT	PacBio	5.7	2	1	5.311	6.30163	keep	1.4	1,0	Bacteria	Variovorax sp.	Variovorax R318D1	5.7	2	1
66	B318D1	ASV9	GB_18	38.3709	rRNA16S	9	09_X.BF	BacteriaFungi	09_X.BF_62h_Peat_B.1	B.1	T.1	62h	62	Peat	Peat	X.BF	Media.BacteriaFungi	BF	All	Proteobacteria	Gammaproteobacteria	Burkholderiales	Comamonadaceae	NA	NA	ASV9	Zotu6	1.42571	1	Bacteria	Variovorax.sp.	TGGTAGTCCACGCCCTAAACGATGTCAACTGGTTGTTGGGTCTTCACTGACTCAGTAACGAAGCTAACGCGTGAAGTTGACCGCCTGGGGAGTACGGCCGCAAGGTTGAAACTCAAAGGAATTGACGGGGACCCGCACAAGCGGTGGATGATGTGGTTTAATTCGATGCAACGCGAAAAACCTTACCCACCTTTGACATGTACGGAATTCGCCAGAGATGGCTTAGTGCTCGAAAGAGAACCGTAACACAGGTGCTGCATGGCTGTCGTCAGCTCGTGTCGTGAGATGTTGGGTTAAGTCCCGCAACGAGCGCAACCCTTGTCATTAGTTGCTACATTTAGTTGGGCACT	PacBio	5.7	2	1	5.311	3.6473	keep	1.4	1,0	Bacteria	Variovorax sp.	Variovorax R318D1	5.7	2	1
67	B318D1	ASV9	GB_128	51.4611	rRNA16S	70	70_X.BF	BacteriaFungi	70_X.BF_62h_Peat.A_B.2	B.2	T.1	62h	62	Peat.A	Peat.A	X.BF	Media.BacteriaFungi	BF	All	Proteobacteria	Gammaproteobacteria	Burkholderiales	Comamonadaceae	NA	NA	ASV9	Zotu6	1.42571	1	Bacteria	Variovorax.sp.	TGGTAGTCCACGCCCTAAACGATGTCAACTGGTTGTTGGGTCTTCACTGACTCAGTAACGAAGCTAACGCGTGAAGTTGACCGCCTGGGGAGTACGGCCGCAAGGTTGAAACTCAAAGGAATTGACGGGGACCCGCACAAGCGGTGGATGATGTGGTTTAATTCGATGCAACGCGAAAAACCTTACCCACCTTTGACATGTACGGAATTCGCCAGAGATGGCTTAGTGCTCGAAAGAGAACCGTAACACAGGTGCTGCATGGCTGTCGTCAGCTCGTGTCGTGAGATGTTGGGTTAAGTCCCGCAACGAGCGCAACCCTTGTCATTAGTTGCTACATTTAGTTGGGCACT	PacBio	5.7	2	1	5.311	3.94083	keep	1.4	1,0	Bacteria	Variovorax sp.	Variovorax R318D1	5.7	2	1
68	B318D1	ASV9	GB_106	129.077	rRNA16S	57	57_X.BF	BacteriaFungi	57_X.BF_62h_Peat.A_B.1	B.1	T.1	62h	62	Peat.A	Peat.A	X.BF	Media.BacteriaFungi	BF	All	Proteobacteria	Gammaproteobacteria	Burkholderiales	Comamonadaceae	NA	NA	ASV9	Zotu6	1.42571	1	Bacteria	Variovorax.sp.	TGGTAGTCCACGCCCTAAACGATGTCAACTGGTTGTTGGGTCTTCACTGACTCAGTAACGAAGCTAACGCGTGAAGTTGACCGCCTGGGGAGTACGGCCGCAAGGTTGAAACTCAAAGGAATTGACGGGGACCCGCACAAGCGGTGGATGATGTGGTTTAATTCGATGCAACGCGAAAAACCTTACCCACCTTTGACATGTACGGAATTCGCCAGAGATGGCTTAGTGCTCGAAAGAGAACCGTAACACAGGTGCTGCATGGCTGTCGTCAGCTCGTGTCGTGAGATGTTGGGTTAAGTCCCGCAACGAGCGCAACCCTTGTCATTAGTTGCTACATTTAGTTGGGCACT	PacBio	5.7	2	1	5.311	4.86041	keep	1.4	1,0	Bacteria	Variovorax sp.	Variovorax R318D1	5.7	2	1
69	B318D1	ASV9	GB_348	287.8	rRNA16S	82	82_X.BF	BacteriaFungi	82_X.BF_62h_Peat.A.BF_B.3	B.3	T.2	62h	62	Peat.A.BF	Peat.A.BF	X.BF	Media.BacteriaFungi	BF	All	Proteobacteria	Gammaproteobacteria	Burkholderiales	Comamonadaceae	NA	NA	ASV9	Zotu6	1.42571	1	Bacteria	Variovorax.sp.	TGGTAGTCCACGCCCTAAACGATGTCAACTGGTTGTTGGGTCTTCACTGACTCAGTAACGAAGCTAACGCGTGAAGTTGACCGCCTGGGGAGTACGGCCGCAAGGTTGAAACTCAAAGGAATTGACGGGGACCCGCACAAGCGGTGGATGATGTGGTTTAATTCGATGCAACGCGAAAAACCTTACCCACCTTTGACATGTACGGAATTCGCCAGAGATGGCTTAGTGCTCGAAAGAGAACCGTAACACAGGTGCTGCATGGCTGTCGTCAGCTCGTGTCGTGAGATGTTGGGTTAAGTCCCGCAACGAGCGCAACCCTTGTCATTAGTTGCTACATTTAGTTGGGCACT	PacBio	5.7	2	1	5.311	5.66227	keep	1.4	1,0	Bacteria	Variovorax sp.	Variovorax R318D1	5.7	2	1
70	B318D1	ASV9	GB_302	322.143	rRNA16S	58	58_X.BF	BacteriaFungi	58_X.BF_62h_Peat.A.BF_B.1	B.1	T.1	62h	62	Peat.A.BF	Peat.A.BF	X.BF	Media.BacteriaFungi	BF	All	Proteobacteria	Gammaproteobacteria	Burkholderiales	Comamonadaceae	NA	NA	ASV9	Zotu6	1.42571	1	Bacteria	Variovorax.sp.	TGGTAGTCCACGCCCTAAACGATGTCAACTGGTTGTTGGGTCTTCACTGACTCAGTAACGAAGCTAACGCGTGAAGTTGACCGCCTGGGGAGTACGGCCGCAAGGTTGAAACTCAAAGGAATTGACGGGGACCCGCACAAGCGGTGGATGATGTGGTTTAATTCGATGCAACGCGAAAAACCTTACCCACCTTTGACATGTACGGAATTCGCCAGAGATGGCTTAGTGCTCGAAAGAGAACCGTAACACAGGTGCTGCATGGCTGTCGTCAGCTCGTGTCGTGAGATGTTGGGTTAAGTCCCGCAACGAGCGCAACCCTTGTCATTAGTTGCTACATTTAGTTGGGCACT	PacBio	5.7	2	1	5.311	5.77499	keep	1.4	1,0	Bacteria	Variovorax sp.	Variovorax R318D1	5.7	2	1
71	B318D1	ASV9	GB_60	42.8631	rRNA16S	33	33_X.BF	BacteriaFungi	33_X.BF_62h_Peat_B.3	B.3	T.1	62h	62	Peat	Peat	X.BF	Media.BacteriaFungi	BF	All	Proteobacteria	Gammaproteobacteria	Burkholderiales	Comamonadaceae	NA	NA	ASV9	Zotu6	1.42571	1	Bacteria	Variovorax.sp.	TGGTAGTCCACGCCCTAAACGATGTCAACTGGTTGTTGGGTCTTCACTGACTCAGTAACGAAGCTAACGCGTGAAGTTGACCGCCTGGGGAGTACGGCCGCAAGGTTGAAACTCAAAGGAATTGACGGGGACCCGCACAAGCGGTGGATGATGTGGTTTAATTCGATGCAACGCGAAAAACCTTACCCACCTTTGACATGTACGGAATTCGCCAGAGATGGCTTAGTGCTCGAAAGAGAACCGTAACACAGGTGCTGCATGGCTGTCGTCAGCTCGTGTCGTGAGATGTTGGGTTAAGTCCCGCAACGAGCGCAACCCTTGTCATTAGTTGCTACATTTAGTTGGGCACT	PacBio	5.7	2	1	5.311	3.75801	keep	1.4	1,0	Bacteria	Variovorax sp.	Variovorax R318D1	5.7	2	1
72	B318D1	ASV9	GB_326	477.781	rRNA16S	70	70_X.BF	BacteriaFungi	70_X.BF_62h_Peat.A.BF_B.2	B.2	T.2	62h	62	Peat.A.BF	Peat.A.BF	X.BF	Media.BacteriaFungi	BF	All	Proteobacteria	Gammaproteobacteria	Burkholderiales	Comamonadaceae	NA	NA	ASV9	Zotu6	1.42571	1	Bacteria	Variovorax.sp.	TGGTAGTCCACGCCCTAAACGATGTCAACTGGTTGTTGGGTCTTCACTGACTCAGTAACGAAGCTAACGCGTGAAGTTGACCGCCTGGGGAGTACGGCCGCAAGGTTGAAACTCAAAGGAATTGACGGGGACCCGCACAAGCGGTGGATGATGTGGTTTAATTCGATGCAACGCGAAAAACCTTACCCACCTTTGACATGTACGGAATTCGCCAGAGATGGCTTAGTGCTCGAAAGAGAACCGTAACACAGGTGCTGCATGGCTGTCGTCAGCTCGTGTCGTGAGATGTTGGGTTAAGTCCCGCAACGAGCGCAACCCTTGTCATTAGTTGCTACATTTAGTTGGGCACT	PacBio	5.7	2	1	5.311	6.16915	keep	1.4	1,0	Bacteria	Variovorax sp.	Variovorax R318D1	5.7	2	1
73	B318D1	ASV9	GB_108	78.9587	rRNA16S	58	58_X.BF	BacteriaFungi	58_X.BF_62h_Peat.A_B.1	B.1	T.2	62h	62	Peat.A	Peat.A	X.BF	Media.BacteriaFungi	BF	All	Proteobacteria	Gammaproteobacteria	Burkholderiales	Comamonadaceae	NA	NA	ASV9	Zotu6	1.42571	1	Bacteria	Variovorax.sp.	TGGTAGTCCACGCCCTAAACGATGTCAACTGGTTGTTGGGTCTTCACTGACTCAGTAACGAAGCTAACGCGTGAAGTTGACCGCCTGGGGAGTACGGCCGCAAGGTTGAAACTCAAAGGAATTGACGGGGACCCGCACAAGCGGTGGATGATGTGGTTTAATTCGATGCAACGCGAAAAACCTTACCCACCTTTGACATGTACGGAATTCGCCAGAGATGGCTTAGTGCTCGAAAGAGAACCGTAACACAGGTGCTGCATGGCTGTCGTCAGCTCGTGTCGTGAGATGTTGGGTTAAGTCCCGCAACGAGCGCAACCCTTGTCATTAGTTGCTACATTTAGTTGGGCACT	PacBio	5.7	2	1	5.311	4.36892	keep	1.4	1,0	Bacteria	Variovorax sp.	Variovorax R318D1	5.7	2	1
74	B318D1	ASV9	GB_372	697.035	rRNA16S	94	94_X.BF	BacteriaFungi	94_X.BF_62h_Peat.A.BF_B.4	B.4	T.2	62h	62	Peat.A.BF	Peat.A.BF	X.BF	Media.BacteriaFungi	BF	All	Proteobacteria	Gammaproteobacteria	Burkholderiales	Comamonadaceae	NA	NA	ASV9	Zotu6	1.42571	1	Bacteria	Variovorax.sp.	TGGTAGTCCACGCCCTAAACGATGTCAACTGGTTGTTGGGTCTTCACTGACTCAGTAACGAAGCTAACGCGTGAAGTTGACCGCCTGGGGAGTACGGCCGCAAGGTTGAAACTCAAAGGAATTGACGGGGACCCGCACAAGCGGTGGATGATGTGGTTTAATTCGATGCAACGCGAAAAACCTTACCCACCTTTGACATGTACGGAATTCGCCAGAGATGGCTTAGTGCTCGAAAGAGAACCGTAACACAGGTGCTGCATGGCTGTCGTCAGCTCGTGTCGTGAGATGTTGGGTTAAGTCCCGCAACGAGCGCAACCCTTGTCATTAGTTGCTACATTTAGTTGGGCACT	PacBio	5.7	2	1	5.311	6.54684	keep	1.4	1,0	Bacteria	Variovorax sp.	Variovorax R318D1	5.7	2	1
75	B318D1	ASV9	GB_86	301.612	rRNA16S	46	46_X.BF	BacteriaFungi	46_X.BF_62h_Peat_B.4	B.4	T.2	62h	62	Peat	Peat	X.BF	Media.BacteriaFungi	BF	All	Proteobacteria	Gammaproteobacteria	Burkholderiales	Comamonadaceae	NA	NA	ASV9	Zotu6	1.42571	1	Bacteria	Variovorax.sp.	TGGTAGTCCACGCCCTAAACGATGTCAACTGGTTGTTGGGTCTTCACTGACTCAGTAACGAAGCTAACGCGTGAAGTTGACCGCCTGGGGAGTACGGCCGCAAGGTTGAAACTCAAAGGAATTGACGGGGACCCGCACAAGCGGTGGATGATGTGGTTTAATTCGATGCAACGCGAAAAACCTTACCCACCTTTGACATGTACGGAATTCGCCAGAGATGGCTTAGTGCTCGAAAGAGAACCGTAACACAGGTGCTGCATGGCTGTCGTCAGCTCGTGTCGTGAGATGTTGGGTTAAGTCCCGCAACGAGCGCAACCCTTGTCATTAGTTGCTACATTTAGTTGGGCACT	PacBio	5.7	2	1	5.311	5.70914	keep	1.4	1,0	Bacteria	Variovorax sp.	Variovorax R318D1	5.7	2	1
76	B318D1	ASV9	GB_84	81.6095	rRNA16S	45	45_X.BF	BacteriaFungi	45_X.BF_62h_Peat_B.4	B.4	T.1	62h	62	Peat	Peat	X.BF	Media.BacteriaFungi	BF	All	Proteobacteria	Gammaproteobacteria	Burkholderiales	Comamonadaceae	NA	NA	ASV9	Zotu6	1.42571	1	Bacteria	Variovorax.sp.	TGGTAGTCCACGCCCTAAACGATGTCAACTGGTTGTTGGGTCTTCACTGACTCAGTAACGAAGCTAACGCGTGAAGTTGACCGCCTGGGGAGTACGGCCGCAAGGTTGAAACTCAAAGGAATTGACGGGGACCCGCACAAGCGGTGGATGATGTGGTTTAATTCGATGCAACGCGAAAAACCTTACCCACCTTTGACATGTACGGAATTCGCCAGAGATGGCTTAGTGCTCGAAAGAGAACCGTAACACAGGTGCTGCATGGCTGTCGTCAGCTCGTGTCGTGAGATGTTGGGTTAAGTCCCGCAACGAGCGCAACCCTTGTCATTAGTTGCTACATTTAGTTGGGCACT	PacBio	5.7	2	1	5.311	4.40195	keep	1.4	1,0	Bacteria	Variovorax sp.	Variovorax R318D1	5.7	2	1
77	B318D1	ASV9	GB_324	327.68	rRNA16S	69	69_X.BF	BacteriaFungi	69_X.BF_62h_Peat.A.BF_B.2	B.2	T.1	62h	62	Peat.A.BF	Peat.A.BF	X.BF	Media.BacteriaFungi	BF	All	Proteobacteria	Gammaproteobacteria	Burkholderiales	Comamonadaceae	NA	NA	ASV9	Zotu6	1.42571	1	Bacteria	Variovorax.sp.	TGGTAGTCCACGCCCTAAACGATGTCAACTGGTTGTTGGGTCTTCACTGACTCAGTAACGAAGCTAACGCGTGAAGTTGACCGCCTGGGGAGTACGGCCGCAAGGTTGAAACTCAAAGGAATTGACGGGGACCCGCACAAGCGGTGGATGATGTGGTTTAATTCGATGCAACGCGAAAAACCTTACCCACCTTTGACATGTACGGAATTCGCCAGAGATGGCTTAGTGCTCGAAAGAGAACCGTAACACAGGTGCTGCATGGCTGTCGTCAGCTCGTGTCGTGAGATGTTGGGTTAAGTCCCGCAACGAGCGCAACCCTTGTCATTAGTTGCTACATTTAGTTGGGCACT	PacBio	5.7	2	1	5.311	5.79204	keep	1.4	1,0	Bacteria	Variovorax sp.	Variovorax R318D1	5.7	2	1
78	B318D1	ASV9	GB_62	18.0376	rRNA16S	34	34_X.BF	BacteriaFungi	34_X.BF_62h_Peat_B.3	B.3	T.2	62h	62	Peat	Peat	X.BF	Media.BacteriaFungi	BF	All	Proteobacteria	Gammaproteobacteria	Burkholderiales	Comamonadaceae	NA	NA	ASV9	Zotu6	1.42571	1	Bacteria	Variovorax.sp.	TGGTAGTCCACGCCCTAAACGATGTCAACTGGTTGTTGGGTCTTCACTGACTCAGTAACGAAGCTAACGCGTGAAGTTGACCGCCTGGGGAGTACGGCCGCAAGGTTGAAACTCAAAGGAATTGACGGGGACCCGCACAAGCGGTGGATGATGTGGTTTAATTCGATGCAACGCGAAAAACCTTACCCACCTTTGACATGTACGGAATTCGCCAGAGATGGCTTAGTGCTCGAAAGAGAACCGTAACACAGGTGCTGCATGGCTGTCGTCAGCTCGTGTCGTGAGATGTTGGGTTAAGTCCCGCAACGAGCGCAACCCTTGTCATTAGTTGCTACATTTAGTTGGGCACT	PacBio	5.7	2	1	5.311	2.89246	keep	1.4	1,0	Bacteria	Variovorax sp.	Variovorax R318D1	5.7	2	1
79	B318D1	ASV9	GB_40	39.8223	rRNA16S	22	22_X.BF	BacteriaFungi	22_X.BF_62h_Peat_B.2	B.2	T.1	62h	62	Peat	Peat	X.BF	Media.BacteriaFungi	BF	All	Proteobacteria	Gammaproteobacteria	Burkholderiales	Comamonadaceae	NA	NA	ASV9	Zotu6	1.42571	1	Bacteria	Variovorax.sp.	TGGTAGTCCACGCCCTAAACGATGTCAACTGGTTGTTGGGTCTTCACTGACTCAGTAACGAAGCTAACGCGTGAAGTTGACCGCCTGGGGAGTACGGCCGCAAGGTTGAAACTCAAAGGAATTGACGGGGACCCGCACAAGCGGTGGATGATGTGGTTTAATTCGATGCAACGCGAAAAACCTTACCCACCTTTGACATGTACGGAATTCGCCAGAGATGGCTTAGTGCTCGAAAGAGAACCGTAACACAGGTGCTGCATGGCTGTCGTCAGCTCGTGTCGTGAGATGTTGGGTTAAGTCCCGCAACGAGCGCAACCCTTGTCATTAGTTGCTACATTTAGTTGGGCACT	PacBio	5.7	2	1	5.311	3.68443	keep	1.4	1,0	Bacteria	Variovorax sp.	Variovorax R318D1	5.7	2	1
80	B318D1	ASV9	GB_20	38.9588	rRNA16S	10	10_X.BF	BacteriaFungi	10_X.BF_62h_Peat_B.1	B.1	T.2	62h	62	Peat	Peat	X.BF	Media.BacteriaFungi	BF	All	Proteobacteria	Gammaproteobacteria	Burkholderiales	Comamonadaceae	NA	NA	ASV9	Zotu6	1.42571	1	Bacteria	Variovorax.sp.	TGGTAGTCCACGCCCTAAACGATGTCAACTGGTTGTTGGGTCTTCACTGACTCAGTAACGAAGCTAACGCGTGAAGTTGACCGCCTGGGGAGTACGGCCGCAAGGTTGAAACTCAAAGGAATTGACGGGGACCCGCACAAGCGGTGGATGATGTGGTTTAATTCGATGCAACGCGAAAAACCTTACCCACCTTTGACATGTACGGAATTCGCCAGAGATGGCTTAGTGCTCGAAAGAGAACCGTAACACAGGTGCTGCATGGCTGTCGTCAGCTCGTGTCGTGAGATGTTGGGTTAAGTCCCGCAACGAGCGCAACCCTTGTCATTAGTTGCTACATTTAGTTGGGCACT	PacBio	5.7	2	1	5.311	3.6625	keep	1.4	1,0	Bacteria	Variovorax sp.	Variovorax R318D1	5.7	2	1
81	B329	ASV1	GB_86	29385.8	rRNA16S	46	46_X.BF	BacteriaFungi	46_X.BF_62h_Peat_B.4	B.4	T.2	62h	62	Peat	Peat	X.BF	Media.BacteriaFungi	BF	All	Proteobacteria	Gammaproteobacteria	Pseudomonadales	Pseudomonadaceae	Pseudomonas	NA	ASV1	Zotu5	9.65627	1	Bacteria	Pseudomonas.sp..1	TGGTAGTCCACGCCGTAAACGATGTCAACTAGCCGTTGGGAGCCTTGAGCTCTTAGTGGCGCAGCTAACGCATTAAGTTGACCGCCTGGGGAGTACGGCCGCAAGGTTAAAACTCAAATGAATTGACGGGGGCCCGCACAAGCGGTGGAGCATGTGGTTTAATTCGAAGCAACGCGAAGAACCTTACCAGGCCTTGACATCCAATGAACTTTCCAGAGATGGATTGGTGCCTTCGGGAACATTGAGACAGGTGCTGCATGGCTGTCGTCAGCTCGTGTCGTGAGATGTTGGGTTAAGTCCCGTAACGAGCGCAACCCTTGTCCTTAGTTACCAGCACGTAATGGTGGGCA	Illumina	6.7	51	NA	NA	10.2883	keep	9.7	1,0	Bacteria	Pseudomonas sp.	Pseudomonas R329	6.7	51	NA
82	B329	ASV1	GB_324	18664.2	rRNA16S	69	69_X.BF	BacteriaFungi	69_X.BF_62h_Peat.A.BF_B.2	B.2	T.1	62h	62	Peat.A.BF	Peat.A.BF	X.BF	Media.BacteriaFungi	BF	All	Proteobacteria	Gammaproteobacteria	Pseudomonadales	Pseudomonadaceae	Pseudomonas	NA	ASV1	Zotu5	9.65627	1	Bacteria	Pseudomonas.sp..1	TGGTAGTCCACGCCGTAAACGATGTCAACTAGCCGTTGGGAGCCTTGAGCTCTTAGTGGCGCAGCTAACGCATTAAGTTGACCGCCTGGGGAGTACGGCCGCAAGGTTAAAACTCAAATGAATTGACGGGGGCCCGCACAAGCGGTGGAGCATGTGGTTTAATTCGAAGCAACGCGAAGAACCTTACCAGGCCTTGACATCCAATGAACTTTCCAGAGATGGATTGGTGCCTTCGGGAACATTGAGACAGGTGCTGCATGGCTGTCGTCAGCTCGTGTCGTGAGATGTTGGGTTAAGTCCCGTAACGAGCGCAACCCTTGTCCTTAGTTACCAGCACGTAATGGTGGGCA	Illumina	6.7	51	NA	NA	9.83436	keep	9.7	1,0	Bacteria	Pseudomonas sp.	Pseudomonas R329	6.7	51	NA
83	B329	ASV1	GB_302	14670.7	rRNA16S	58	58_X.BF	BacteriaFungi	58_X.BF_62h_Peat.A.BF_B.1	B.1	T.1	62h	62	Peat.A.BF	Peat.A.BF	X.BF	Media.BacteriaFungi	BF	All	Proteobacteria	Gammaproteobacteria	Pseudomonadales	Pseudomonadaceae	Pseudomonas	NA	ASV1	Zotu5	9.65627	1	Bacteria	Pseudomonas.sp..1	TGGTAGTCCACGCCGTAAACGATGTCAACTAGCCGTTGGGAGCCTTGAGCTCTTAGTGGCGCAGCTAACGCATTAAGTTGACCGCCTGGGGAGTACGGCCGCAAGGTTAAAACTCAAATGAATTGACGGGGGCCCGCACAAGCGGTGGAGCATGTGGTTTAATTCGAAGCAACGCGAAGAACCTTACCAGGCCTTGACATCCAATGAACTTTCCAGAGATGGATTGGTGCCTTCGGGAACATTGAGACAGGTGCTGCATGGCTGTCGTCAGCTCGTGTCGTGAGATGTTGGGTTAAGTCCCGTAACGAGCGCAACCCTTGTCCTTAGTTACCAGCACGTAATGGTGGGCA	Illumina	6.7	51	NA	NA	9.59361	keep	9.7	1,0	Bacteria	Pseudomonas sp.	Pseudomonas R329	6.7	51	NA
84	B329	ASV1	GB_348	13888.7	rRNA16S	82	82_X.BF	BacteriaFungi	82_X.BF_62h_Peat.A.BF_B.3	B.3	T.2	62h	62	Peat.A.BF	Peat.A.BF	X.BF	Media.BacteriaFungi	BF	All	Proteobacteria	Gammaproteobacteria	Pseudomonadales	Pseudomonadaceae	Pseudomonas	NA	ASV1	Zotu5	9.65627	1	Bacteria	Pseudomonas.sp..1	TGGTAGTCCACGCCGTAAACGATGTCAACTAGCCGTTGGGAGCCTTGAGCTCTTAGTGGCGCAGCTAACGCATTAAGTTGACCGCCTGGGGAGTACGGCCGCAAGGTTAAAACTCAAATGAATTGACGGGGGCCCGCACAAGCGGTGGAGCATGTGGTTTAATTCGAAGCAACGCGAAGAACCTTACCAGGCCTTGACATCCAATGAACTTTCCAGAGATGGATTGGTGCCTTCGGGAACATTGAGACAGGTGCTGCATGGCTGTCGTCAGCTCGTGTCGTGAGATGTTGGGTTAAGTCCCGTAACGAGCGCAACCCTTGTCCTTAGTTACCAGCACGTAATGGTGGGCA	Illumina	6.7	51	NA	NA	9.53883	keep	9.7	1,0	Bacteria	Pseudomonas sp.	Pseudomonas R329	6.7	51	NA
85	B329	ASV1	GB_326	13693.5	rRNA16S	70	70_X.BF	BacteriaFungi	70_X.BF_62h_Peat.A.BF_B.2	B.2	T.2	62h	62	Peat.A.BF	Peat.A.BF	X.BF	Media.BacteriaFungi	BF	All	Proteobacteria	Gammaproteobacteria	Pseudomonadales	Pseudomonadaceae	Pseudomonas	NA	ASV1	Zotu5	9.65627	1	Bacteria	Pseudomonas.sp..1	TGGTAGTCCACGCCGTAAACGATGTCAACTAGCCGTTGGGAGCCTTGAGCTCTTAGTGGCGCAGCTAACGCATTAAGTTGACCGCCTGGGGAGTACGGCCGCAAGGTTAAAACTCAAATGAATTGACGGGGGCCCGCACAAGCGGTGGAGCATGTGGTTTAATTCGAAGCAACGCGAAGAACCTTACCAGGCCTTGACATCCAATGAACTTTCCAGAGATGGATTGGTGCCTTCGGGAACATTGAGACAGGTGCTGCATGGCTGTCGTCAGCTCGTGTCGTGAGATGTTGGGTTAAGTCCCGTAACGAGCGCAACCCTTGTCCTTAGTTACCAGCACGTAATGGTGGGCA	Illumina	6.7	51	NA	NA	9.52468	keep	9.7	1,0	Bacteria	Pseudomonas sp.	Pseudomonas R329	6.7	51	NA
86	B329	ASV1	GB_346	13457.2	rRNA16S	81	81_X.BF	BacteriaFungi	81_X.BF_62h_Peat.A.BF_B.3	B.3	T.1	62h	62	Peat.A.BF	Peat.A.BF	X.BF	Media.BacteriaFungi	BF	All	Proteobacteria	Gammaproteobacteria	Pseudomonadales	Pseudomonadaceae	Pseudomonas	NA	ASV1	Zotu5	9.65627	1	Bacteria	Pseudomonas.sp..1	TGGTAGTCCACGCCGTAAACGATGTCAACTAGCCGTTGGGAGCCTTGAGCTCTTAGTGGCGCAGCTAACGCATTAAGTTGACCGCCTGGGGAGTACGGCCGCAAGGTTAAAACTCAAATGAATTGACGGGGGCCCGCACAAGCGGTGGAGCATGTGGTTTAATTCGAAGCAACGCGAAGAACCTTACCAGGCCTTGACATCCAATGAACTTTCCAGAGATGGATTGGTGCCTTCGGGAACATTGAGACAGGTGCTGCATGGCTGTCGTCAGCTCGTGTCGTGAGATGTTGGGTTAAGTCCCGTAACGAGCGCAACCCTTGTCCTTAGTTACCAGCACGTAATGGTGGGCA	Illumina	6.7	51	NA	NA	9.50727	keep	9.7	1,0	Bacteria	Pseudomonas sp.	Pseudomonas R329	6.7	51	NA
87	B329	ASV1	GB_106	3185.76	rRNA16S	57	57_X.BF	BacteriaFungi	57_X.BF_62h_Peat.A_B.1	B.1	T.1	62h	62	Peat.A	Peat.A	X.BF	Media.BacteriaFungi	BF	All	Proteobacteria	Gammaproteobacteria	Pseudomonadales	Pseudomonadaceae	Pseudomonas	NA	ASV1	Zotu5	9.65627	1	Bacteria	Pseudomonas.sp..1	TGGTAGTCCACGCCGTAAACGATGTCAACTAGCCGTTGGGAGCCTTGAGCTCTTAGTGGCGCAGCTAACGCATTAAGTTGACCGCCTGGGGAGTACGGCCGCAAGGTTAAAACTCAAATGAATTGACGGGGGCCCGCACAAGCGGTGGAGCATGTGGTTTAATTCGAAGCAACGCGAAGAACCTTACCAGGCCTTGACATCCAATGAACTTTCCAGAGATGGATTGGTGCCTTCGGGAACATTGAGACAGGTGCTGCATGGCTGTCGTCAGCTCGTGTCGTGAGATGTTGGGTTAAGTCCCGTAACGAGCGCAACCCTTGTCCTTAGTTACCAGCACGTAATGGTGGGCA	Illumina	6.7	51	NA	NA	8.06645	keep	9.7	1,0	Bacteria	Pseudomonas sp.	Pseudomonas R329	6.7	51	NA
88	B329	ASV1	GB_40	7260.78	rRNA16S	22	22_X.BF	BacteriaFungi	22_X.BF_62h_Peat_B.2	B.2	T.1	62h	62	Peat	Peat	X.BF	Media.BacteriaFungi	BF	All	Proteobacteria	Gammaproteobacteria	Pseudomonadales	Pseudomonadaceae	Pseudomonas	NA	ASV1	Zotu5	9.65627	1	Bacteria	Pseudomonas.sp..1	TGGTAGTCCACGCCGTAAACGATGTCAACTAGCCGTTGGGAGCCTTGAGCTCTTAGTGGCGCAGCTAACGCATTAAGTTGACCGCCTGGGGAGTACGGCCGCAAGGTTAAAACTCAAATGAATTGACGGGGGCCCGCACAAGCGGTGGAGCATGTGGTTTAATTCGAAGCAACGCGAAGAACCTTACCAGGCCTTGACATCCAATGAACTTTCCAGAGATGGATTGGTGCCTTCGGGAACATTGAGACAGGTGCTGCATGGCTGTCGTCAGCTCGTGTCGTGAGATGTTGGGTTAAGTCCCGTAACGAGCGCAACCCTTGTCCTTAGTTACCAGCACGTAATGGTGGGCA	Illumina	6.7	51	NA	NA	8.89024	keep	9.7	1,0	Bacteria	Pseudomonas sp.	Pseudomonas R329	6.7	51	NA
89	B329	ASV1	GB_372	9640.67	rRNA16S	94	94_X.BF	BacteriaFungi	94_X.BF_62h_Peat.A.BF_B.4	B.4	T.2	62h	62	Peat.A.BF	Peat.A.BF	X.BF	Media.BacteriaFungi	BF	All	Proteobacteria	Gammaproteobacteria	Pseudomonadales	Pseudomonadaceae	Pseudomonas	NA	ASV1	Zotu5	9.65627	1	Bacteria	Pseudomonas.sp..1	TGGTAGTCCACGCCGTAAACGATGTCAACTAGCCGTTGGGAGCCTTGAGCTCTTAGTGGCGCAGCTAACGCATTAAGTTGACCGCCTGGGGAGTACGGCCGCAAGGTTAAAACTCAAATGAATTGACGGGGGCCCGCACAAGCGGTGGAGCATGTGGTTTAATTCGAAGCAACGCGAAGAACCTTACCAGGCCTTGACATCCAATGAACTTTCCAGAGATGGATTGGTGCCTTCGGGAACATTGAGACAGGTGCTGCATGGCTGTCGTCAGCTCGTGTCGTGAGATGTTGGGTTAAGTCCCGTAACGAGCGCAACCCTTGTCCTTAGTTACCAGCACGTAATGGTGGGCA	Illumina	6.7	51	NA	NA	9.17375	keep	9.7	1,0	Bacteria	Pseudomonas sp.	Pseudomonas R329	6.7	51	NA
90	B329	ASV1	GB_370	10488.7	rRNA16S	93	93_X.BF	BacteriaFungi	93_X.BF_62h_Peat.A.BF_B.4	B.4	T.1	62h	62	Peat.A.BF	Peat.A.BF	X.BF	Media.BacteriaFungi	BF	All	Proteobacteria	Gammaproteobacteria	Pseudomonadales	Pseudomonadaceae	Pseudomonas	NA	ASV1	Zotu5	9.65627	1	Bacteria	Pseudomonas.sp..1	TGGTAGTCCACGCCGTAAACGATGTCAACTAGCCGTTGGGAGCCTTGAGCTCTTAGTGGCGCAGCTAACGCATTAAGTTGACCGCCTGGGGAGTACGGCCGCAAGGTTAAAACTCAAATGAATTGACGGGGGCCCGCACAAGCGGTGGAGCATGTGGTTTAATTCGAAGCAACGCGAAGAACCTTACCAGGCCTTGACATCCAATGAACTTTCCAGAGATGGATTGGTGCCTTCGGGAACATTGAGACAGGTGCTGCATGGCTGTCGTCAGCTCGTGTCGTGAGATGTTGGGTTAAGTCCCGTAACGAGCGCAACCCTTGTCCTTAGTTACCAGCACGTAATGGTGGGCA	Illumina	6.7	51	NA	NA	9.25805	keep	9.7	1,0	Bacteria	Pseudomonas sp.	Pseudomonas R329	6.7	51	NA
91	B329	ASV1	GB_84	2860.51	rRNA16S	45	45_X.BF	BacteriaFungi	45_X.BF_62h_Peat_B.4	B.4	T.1	62h	62	Peat	Peat	X.BF	Media.BacteriaFungi	BF	All	Proteobacteria	Gammaproteobacteria	Pseudomonadales	Pseudomonadaceae	Pseudomonas	NA	ASV1	Zotu5	9.65627	1	Bacteria	Pseudomonas.sp..1	TGGTAGTCCACGCCGTAAACGATGTCAACTAGCCGTTGGGAGCCTTGAGCTCTTAGTGGCGCAGCTAACGCATTAAGTTGACCGCCTGGGGAGTACGGCCGCAAGGTTAAAACTCAAATGAATTGACGGGGGCCCGCACAAGCGGTGGAGCATGTGGTTTAATTCGAAGCAACGCGAAGAACCTTACCAGGCCTTGACATCCAATGAACTTTCCAGAGATGGATTGGTGCCTTCGGGAACATTGAGACAGGTGCTGCATGGCTGTCGTCAGCTCGTGTCGTGAGATGTTGGGTTAAGTCCCGTAACGAGCGCAACCCTTGTCCTTAGTTACCAGCACGTAATGGTGGGCA	Illumina	6.7	51	NA	NA	7.95876	keep	9.7	1,0	Bacteria	Pseudomonas sp.	Pseudomonas R329	6.7	51	NA
92	B329	ASV1	GB_60	3557.08	rRNA16S	33	33_X.BF	BacteriaFungi	33_X.BF_62h_Peat_B.3	B.3	T.1	62h	62	Peat	Peat	X.BF	Media.BacteriaFungi	BF	All	Proteobacteria	Gammaproteobacteria	Pseudomonadales	Pseudomonadaceae	Pseudomonas	NA	ASV1	Zotu5	9.65627	1	Bacteria	Pseudomonas.sp..1	TGGTAGTCCACGCCGTAAACGATGTCAACTAGCCGTTGGGAGCCTTGAGCTCTTAGTGGCGCAGCTAACGCATTAAGTTGACCGCCTGGGGAGTACGGCCGCAAGGTTAAAACTCAAATGAATTGACGGGGGCCCGCACAAGCGGTGGAGCATGTGGTTTAATTCGAAGCAACGCGAAGAACCTTACCAGGCCTTGACATCCAATGAACTTTCCAGAGATGGATTGGTGCCTTCGGGAACATTGAGACAGGTGCTGCATGGCTGTCGTCAGCTCGTGTCGTGAGATGTTGGGTTAAGTCCCGTAACGAGCGCAACCCTTGTCCTTAGTTACCAGCACGTAATGGTGGGCA	Illumina	6.7	51	NA	NA	8.17669	keep	9.7	1,0	Bacteria	Pseudomonas sp.	Pseudomonas R329	6.7	51	NA
93	B329	ASV1	GB_150	503.299	rRNA16S	81	81_X.BF	BacteriaFungi	81_X.BF_62h_Peat.A_B.3	B.3	T.1	62h	62	Peat.A	Peat.A	X.BF	Media.BacteriaFungi	BF	All	Proteobacteria	Gammaproteobacteria	Pseudomonadales	Pseudomonadaceae	Pseudomonas	NA	ASV1	Zotu5	9.65627	1	Bacteria	Pseudomonas.sp..1	TGGTAGTCCACGCCGTAAACGATGTCAACTAGCCGTTGGGAGCCTTGAGCTCTTAGTGGCGCAGCTAACGCATTAAGTTGACCGCCTGGGGAGTACGGCCGCAAGGTTAAAACTCAAATGAATTGACGGGGGCCCGCACAAGCGGTGGAGCATGTGGTTTAATTCGAAGCAACGCGAAGAACCTTACCAGGCCTTGACATCCAATGAACTTTCCAGAGATGGATTGGTGCCTTCGGGAACATTGAGACAGGTGCTGCATGGCTGTCGTCAGCTCGTGTCGTGAGATGTTGGGTTAAGTCCCGTAACGAGCGCAACCCTTGTCCTTAGTTACCAGCACGTAATGGTGGGCA	Illumina	6.7	51	NA	NA	6.22119	keep	9.7	1,0	Bacteria	Pseudomonas sp.	Pseudomonas R329	6.7	51	NA
94	B329	ASV1	GB_18	5754.38	rRNA16S	9	09_X.BF	BacteriaFungi	09_X.BF_62h_Peat_B.1	B.1	T.1	62h	62	Peat	Peat	X.BF	Media.BacteriaFungi	BF	All	Proteobacteria	Gammaproteobacteria	Pseudomonadales	Pseudomonadaceae	Pseudomonas	NA	ASV1	Zotu5	9.65627	1	Bacteria	Pseudomonas.sp..1	TGGTAGTCCACGCCGTAAACGATGTCAACTAGCCGTTGGGAGCCTTGAGCTCTTAGTGGCGCAGCTAACGCATTAAGTTGACCGCCTGGGGAGTACGGCCGCAAGGTTAAAACTCAAATGAATTGACGGGGGCCCGCACAAGCGGTGGAGCATGTGGTTTAATTCGAAGCAACGCGAAGAACCTTACCAGGCCTTGACATCCAATGAACTTTCCAGAGATGGATTGGTGCCTTCGGGAACATTGAGACAGGTGCTGCATGGCTGTCGTCAGCTCGTGTCGTGAGATGTTGGGTTAAGTCCCGTAACGAGCGCAACCCTTGTCCTTAGTTACCAGCACGTAATGGTGGGCA	Illumina	6.7	51	NA	NA	8.65772	keep	9.7	1,0	Bacteria	Pseudomonas sp.	Pseudomonas R329	6.7	51	NA
95	B329	ASV1	GB_108	857.447	rRNA16S	58	58_X.BF	BacteriaFungi	58_X.BF_62h_Peat.A_B.1	B.1	T.2	62h	62	Peat.A	Peat.A	X.BF	Media.BacteriaFungi	BF	All	Proteobacteria	Gammaproteobacteria	Pseudomonadales	Pseudomonadaceae	Pseudomonas	NA	ASV1	Zotu5	9.65627	1	Bacteria	Pseudomonas.sp..1	TGGTAGTCCACGCCGTAAACGATGTCAACTAGCCGTTGGGAGCCTTGAGCTCTTAGTGGCGCAGCTAACGCATTAAGTTGACCGCCTGGGGAGTACGGCCGCAAGGTTAAAACTCAAATGAATTGACGGGGGCCCGCACAAGCGGTGGAGCATGTGGTTTAATTCGAAGCAACGCGAAGAACCTTACCAGGCCTTGACATCCAATGAACTTTCCAGAGATGGATTGGTGCCTTCGGGAACATTGAGACAGGTGCTGCATGGCTGTCGTCAGCTCGTGTCGTGAGATGTTGGGTTAAGTCCCGTAACGAGCGCAACCCTTGTCCTTAGTTACCAGCACGTAATGGTGGGCA	Illumina	6.7	51	NA	NA	6.75396	keep	9.7	1,0	Bacteria	Pseudomonas sp.	Pseudomonas R329	6.7	51	NA
96	B329	ASV1	GB_172	3479.26	rRNA16S	93	93_X.BF	BacteriaFungi	93_X.BF_62h_Peat.A_B.4	B.4	T.1	62h	62	Peat.A	Peat.A	X.BF	Media.BacteriaFungi	BF	All	Proteobacteria	Gammaproteobacteria	Pseudomonadales	Pseudomonadaceae	Pseudomonas	NA	ASV1	Zotu5	9.65627	1	Bacteria	Pseudomonas.sp..1	TGGTAGTCCACGCCGTAAACGATGTCAACTAGCCGTTGGGAGCCTTGAGCTCTTAGTGGCGCAGCTAACGCATTAAGTTGACCGCCTGGGGAGTACGGCCGCAAGGTTAAAACTCAAATGAATTGACGGGGGCCCGCACAAGCGGTGGAGCATGTGGTTTAATTCGAAGCAACGCGAAGAACCTTACCAGGCCTTGACATCCAATGAACTTTCCAGAGATGGATTGGTGCCTTCGGGAACATTGAGACAGGTGCTGCATGGCTGTCGTCAGCTCGTGTCGTGAGATGTTGGGTTAAGTCCCGTAACGAGCGCAACCCTTGTCCTTAGTTACCAGCACGTAATGGTGGGCA	Illumina	6.7	51	NA	NA	8.15458	keep	9.7	1,0	Bacteria	Pseudomonas sp.	Pseudomonas R329	6.7	51	NA
97	B329	ASV1	GB_174	1460	rRNA16S	94	94_X.BF	BacteriaFungi	94_X.BF_62h_Peat.A_B.4	B.4	T.2	62h	62	Peat.A	Peat.A	X.BF	Media.BacteriaFungi	BF	All	Proteobacteria	Gammaproteobacteria	Pseudomonadales	Pseudomonadaceae	Pseudomonas	NA	ASV1	Zotu5	9.65627	1	Bacteria	Pseudomonas.sp..1	TGGTAGTCCACGCCGTAAACGATGTCAACTAGCCGTTGGGAGCCTTGAGCTCTTAGTGGCGCAGCTAACGCATTAAGTTGACCGCCTGGGGAGTACGGCCGCAAGGTTAAAACTCAAATGAATTGACGGGGGCCCGCACAAGCGGTGGAGCATGTGGTTTAATTCGAAGCAACGCGAAGAACCTTACCAGGCCTTGACATCCAATGAACTTTCCAGAGATGGATTGGTGCCTTCGGGAACATTGAGACAGGTGCTGCATGGCTGTCGTCAGCTCGTGTCGTGAGATGTTGGGTTAAGTCCCGTAACGAGCGCAACCCTTGTCCTTAGTTACCAGCACGTAATGGTGGGCA	Illumina	6.7	51	NA	NA	7.2862	keep	9.7	1,0	Bacteria	Pseudomonas sp.	Pseudomonas R329	6.7	51	NA
98	B329	ASV1	GB_20	7513.68	rRNA16S	10	10_X.BF	BacteriaFungi	10_X.BF_62h_Peat_B.1	B.1	T.2	62h	62	Peat	Peat	X.BF	Media.BacteriaFungi	BF	All	Proteobacteria	Gammaproteobacteria	Pseudomonadales	Pseudomonadaceae	Pseudomonas	NA	ASV1	Zotu5	9.65627	1	Bacteria	Pseudomonas.sp..1	TGGTAGTCCACGCCGTAAACGATGTCAACTAGCCGTTGGGAGCCTTGAGCTCTTAGTGGCGCAGCTAACGCATTAAGTTGACCGCCTGGGGAGTACGGCCGCAAGGTTAAAACTCAAATGAATTGACGGGGGCCCGCACAAGCGGTGGAGCATGTGGTTTAATTCGAAGCAACGCGAAGAACCTTACCAGGCCTTGACATCCAATGAACTTTCCAGAGATGGATTGGTGCCTTCGGGAACATTGAGACAGGTGCTGCATGGCTGTCGTCAGCTCGTGTCGTGAGATGTTGGGTTAAGTCCCGTAACGAGCGCAACCCTTGTCCTTAGTTACCAGCACGTAATGGTGGGCA	Illumina	6.7	51	NA	NA	8.92448	keep	9.7	1,0	Bacteria	Pseudomonas sp.	Pseudomonas R329	6.7	51	NA
99	B329	ASV1	GB_62	3509.33	rRNA16S	34	34_X.BF	BacteriaFungi	34_X.BF_62h_Peat_B.3	B.3	T.2	62h	62	Peat	Peat	X.BF	Media.BacteriaFungi	BF	All	Proteobacteria	Gammaproteobacteria	Pseudomonadales	Pseudomonadaceae	Pseudomonas	NA	ASV1	Zotu5	9.65627	1	Bacteria	Pseudomonas.sp..1	TGGTAGTCCACGCCGTAAACGATGTCAACTAGCCGTTGGGAGCCTTGAGCTCTTAGTGGCGCAGCTAACGCATTAAGTTGACCGCCTGGGGAGTACGGCCGCAAGGTTAAAACTCAAATGAATTGACGGGGGCCCGCACAAGCGGTGGAGCATGTGGTTTAATTCGAAGCAACGCGAAGAACCTTACCAGGCCTTGACATCCAATGAACTTTCCAGAGATGGATTGGTGCCTTCGGGAACATTGAGACAGGTGCTGCATGGCTGTCGTCAGCTCGTGTCGTGAGATGTTGGGTTAAGTCCCGTAACGAGCGCAACCCTTGTCCTTAGTTACCAGCACGTAATGGTGGGCA	Illumina	6.7	51	NA	NA	8.16318	keep	9.7	1,0	Bacteria	Pseudomonas sp.	Pseudomonas R329	6.7	51	NA
100	B329	ASV1	GB_128	1734	rRNA16S	70	70_X.BF	BacteriaFungi	70_X.BF_62h_Peat.A_B.2	B.2	T.1	62h	62	Peat.A	Peat.A	X.BF	Media.BacteriaFungi	BF	All	Proteobacteria	Gammaproteobacteria	Pseudomonadales	Pseudomonadaceae	Pseudomonas	NA	ASV1	Zotu5	9.65627	1	Bacteria	Pseudomonas.sp..1	TGGTAGTCCACGCCGTAAACGATGTCAACTAGCCGTTGGGAGCCTTGAGCTCTTAGTGGCGCAGCTAACGCATTAAGTTGACCGCCTGGGGAGTACGGCCGCAAGGTTAAAACTCAAATGAATTGACGGGGGCCCGCACAAGCGGTGGAGCATGTGGTTTAATTCGAAGCAACGCGAAGAACCTTACCAGGCCTTGACATCCAATGAACTTTCCAGAGATGGATTGGTGCCTTCGGGAACATTGAGACAGGTGCTGCATGGCTGTCGTCAGCTCGTGTCGTGAGATGTTGGGTTAAGTCCCGTAACGAGCGCAACCCTTGTCCTTAGTTACCAGCACGTAATGGTGGGCA	Illumina	6.7	51	NA	NA	7.45819	keep	9.7	1,0	Bacteria	Pseudomonas sp.	Pseudomonas R329	6.7	51	NA
101	B420	ASV2	GB_60	2244.86	rRNA16S	33	33_X.BF	BacteriaFungi	33_X.BF_62h_Peat_B.3	B.3	T.1	62h	62	Peat	Peat	X.BF	Media.BacteriaFungi	BF	All	Bacteroidota	Bacteroidia	Flavobacteriales	Flavobacteriaceae	Flavobacterium	NA	ASV2	Zotu25	1.45434	0.8	Bacteria	Flavobacterium.sp.	TGGTAGTCCACGCCGTAAACGATGGATACTAGCTGTTGGGAGCAATCTCAGTGGCTAAGCGAAAGTGATAAGTATCCCACCTGGGGAGTACGTTCGCAAGAATGAAACTCAAAGGAATTGACGGGGGCCCGCACAAGCGGTGGAGCATGTGGTTTAATTCGATGATACGCGAGGAACCTTACCAAGGCTTAAATGTAGATTGACCGGTTTGGAAACAGATCTTTCGCAAGACAATTTACAAGGTGCTGCATGGTTGTCGTCAGCTCGTGCCGTGAGGTGTCAGGTTAAGTCCTATAACGAGCGCAACCCCTGTTGTTAGTTGCCAGCGAGTCATGTCGGGAACTCTAACA	PacBio	5.7	3	1	5.554	7.7164	keep	1.5	0,8	Bacteria	Flavobacterium sp.	Flavobacterium R420	5.7	3	1
102	B420	ASV2	GB_302	10591.5	rRNA16S	58	58_X.BF	BacteriaFungi	58_X.BF_62h_Peat.A.BF_B.1	B.1	T.1	62h	62	Peat.A.BF	Peat.A.BF	X.BF	Media.BacteriaFungi	BF	All	Bacteroidota	Bacteroidia	Flavobacteriales	Flavobacteriaceae	Flavobacterium	NA	ASV2	Zotu25	1.45434	0.8	Bacteria	Flavobacterium.sp.	TGGTAGTCCACGCCGTAAACGATGGATACTAGCTGTTGGGAGCAATCTCAGTGGCTAAGCGAAAGTGATAAGTATCCCACCTGGGGAGTACGTTCGCAAGAATGAAACTCAAAGGAATTGACGGGGGCCCGCACAAGCGGTGGAGCATGTGGTTTAATTCGATGATACGCGAGGAACCTTACCAAGGCTTAAATGTAGATTGACCGGTTTGGAAACAGATCTTTCGCAAGACAATTTACAAGGTGCTGCATGGTTGTCGTCAGCTCGTGCCGTGAGGTGTCAGGTTAAGTCCTATAACGAGCGCAACCCCTGTTGTTAGTTGCCAGCGAGTCATGTCGGGAACTCTAACA	PacBio	5.7	3	1	5.554	9.26781	keep	1.5	0,8	Bacteria	Flavobacterium sp.	Flavobacterium R420	5.7	3	1
103	B420	ASV2	GB_348	9335.79	rRNA16S	82	82_X.BF	BacteriaFungi	82_X.BF_62h_Peat.A.BF_B.3	B.3	T.2	62h	62	Peat.A.BF	Peat.A.BF	X.BF	Media.BacteriaFungi	BF	All	Bacteroidota	Bacteroidia	Flavobacteriales	Flavobacteriaceae	Flavobacterium	NA	ASV2	Zotu25	1.45434	0.8	Bacteria	Flavobacterium.sp.	TGGTAGTCCACGCCGTAAACGATGGATACTAGCTGTTGGGAGCAATCTCAGTGGCTAAGCGAAAGTGATAAGTATCCCACCTGGGGAGTACGTTCGCAAGAATGAAACTCAAAGGAATTGACGGGGGCCCGCACAAGCGGTGGAGCATGTGGTTTAATTCGATGATACGCGAGGAACCTTACCAAGGCTTAAATGTAGATTGACCGGTTTGGAAACAGATCTTTCGCAAGACAATTTACAAGGTGCTGCATGGTTGTCGTCAGCTCGTGCCGTGAGGTGTCAGGTTAAGTCCTATAACGAGCGCAACCCCTGTTGTTAGTTGCCAGCGAGTCATGTCGGGAACTCTAACA	PacBio	5.7	3	1	5.554	9.14161	keep	1.5	0,8	Bacteria	Flavobacterium sp.	Flavobacterium R420	5.7	3	1
104	B420	ASV2	GB_326	10157.3	rRNA16S	70	70_X.BF	BacteriaFungi	70_X.BF_62h_Peat.A.BF_B.2	B.2	T.2	62h	62	Peat.A.BF	Peat.A.BF	X.BF	Media.BacteriaFungi	BF	All	Bacteroidota	Bacteroidia	Flavobacteriales	Flavobacteriaceae	Flavobacterium	NA	ASV2	Zotu25	1.45434	0.8	Bacteria	Flavobacterium.sp.	TGGTAGTCCACGCCGTAAACGATGGATACTAGCTGTTGGGAGCAATCTCAGTGGCTAAGCGAAAGTGATAAGTATCCCACCTGGGGAGTACGTTCGCAAGAATGAAACTCAAAGGAATTGACGGGGGCCCGCACAAGCGGTGGAGCATGTGGTTTAATTCGATGATACGCGAGGAACCTTACCAAGGCTTAAATGTAGATTGACCGGTTTGGAAACAGATCTTTCGCAAGACAATTTACAAGGTGCTGCATGGTTGTCGTCAGCTCGTGCCGTGAGGTGTCAGGTTAAGTCCTATAACGAGCGCAACCCCTGTTGTTAGTTGCCAGCGAGTCATGTCGGGAACTCTAACA	PacBio	5.7	3	1	5.554	9.22595	keep	1.5	0,8	Bacteria	Flavobacterium sp.	Flavobacterium R420	5.7	3	1
105	B420	ASV2	GB_174	1871.83	rRNA16S	94	94_X.BF	BacteriaFungi	94_X.BF_62h_Peat.A_B.4	B.4	T.2	62h	62	Peat.A	Peat.A	X.BF	Media.BacteriaFungi	BF	All	Bacteroidota	Bacteroidia	Flavobacteriales	Flavobacteriaceae	Flavobacterium	NA	ASV2	Zotu25	1.45434	0.8	Bacteria	Flavobacterium.sp.	TGGTAGTCCACGCCGTAAACGATGGATACTAGCTGTTGGGAGCAATCTCAGTGGCTAAGCGAAAGTGATAAGTATCCCACCTGGGGAGTACGTTCGCAAGAATGAAACTCAAAGGAATTGACGGGGGCCCGCACAAGCGGTGGAGCATGTGGTTTAATTCGATGATACGCGAGGAACCTTACCAAGGCTTAAATGTAGATTGACCGGTTTGGAAACAGATCTTTCGCAAGACAATTTACAAGGTGCTGCATGGTTGTCGTCAGCTCGTGCCGTGAGGTGTCAGGTTAAGTCCTATAACGAGCGCAACCCCTGTTGTTAGTTGCCAGCGAGTCATGTCGGGAACTCTAACA	PacBio	5.7	3	1	5.554	7.53467	keep	1.5	0,8	Bacteria	Flavobacterium sp.	Flavobacterium R420	5.7	3	1
106	B420	ASV2	GB_62	1432.16	rRNA16S	34	34_X.BF	BacteriaFungi	34_X.BF_62h_Peat_B.3	B.3	T.2	62h	62	Peat	Peat	X.BF	Media.BacteriaFungi	BF	All	Bacteroidota	Bacteroidia	Flavobacteriales	Flavobacteriaceae	Flavobacterium	NA	ASV2	Zotu25	1.45434	0.8	Bacteria	Flavobacterium.sp.	TGGTAGTCCACGCCGTAAACGATGGATACTAGCTGTTGGGAGCAATCTCAGTGGCTAAGCGAAAGTGATAAGTATCCCACCTGGGGAGTACGTTCGCAAGAATGAAACTCAAAGGAATTGACGGGGGCCCGCACAAGCGGTGGAGCATGTGGTTTAATTCGATGATACGCGAGGAACCTTACCAAGGCTTAAATGTAGATTGACCGGTTTGGAAACAGATCTTTCGCAAGACAATTTACAAGGTGCTGCATGGTTGTCGTCAGCTCGTGCCGTGAGGTGTCAGGTTAAGTCCTATAACGAGCGCAACCCCTGTTGTTAGTTGCCAGCGAGTCATGTCGGGAACTCTAACA	PacBio	5.7	3	1	5.554	7.26694	keep	1.5	0,8	Bacteria	Flavobacterium sp.	Flavobacterium R420	5.7	3	1
107	B420	ASV2	GB_370	7422.04	rRNA16S	93	93_X.BF	BacteriaFungi	93_X.BF_62h_Peat.A.BF_B.4	B.4	T.1	62h	62	Peat.A.BF	Peat.A.BF	X.BF	Media.BacteriaFungi	BF	All	Bacteroidota	Bacteroidia	Flavobacteriales	Flavobacteriaceae	Flavobacterium	NA	ASV2	Zotu25	1.45434	0.8	Bacteria	Flavobacterium.sp.	TGGTAGTCCACGCCGTAAACGATGGATACTAGCTGTTGGGAGCAATCTCAGTGGCTAAGCGAAAGTGATAAGTATCCCACCTGGGGAGTACGTTCGCAAGAATGAAACTCAAAGGAATTGACGGGGGCCCGCACAAGCGGTGGAGCATGTGGTTTAATTCGATGATACGCGAGGAACCTTACCAAGGCTTAAATGTAGATTGACCGGTTTGGAAACAGATCTTTCGCAAGACAATTTACAAGGTGCTGCATGGTTGTCGTCAGCTCGTGCCGTGAGGTGTCAGGTTAAGTCCTATAACGAGCGCAACCCCTGTTGTTAGTTGCCAGCGAGTCATGTCGGGAACTCTAACA	PacBio	5.7	3	1	5.554	8.91221	keep	1.5	0,8	Bacteria	Flavobacterium sp.	Flavobacterium R420	5.7	3	1
108	B420	ASV2	GB_84	1479.55	rRNA16S	45	45_X.BF	BacteriaFungi	45_X.BF_62h_Peat_B.4	B.4	T.1	62h	62	Peat	Peat	X.BF	Media.BacteriaFungi	BF	All	Bacteroidota	Bacteroidia	Flavobacteriales	Flavobacteriaceae	Flavobacterium	NA	ASV2	Zotu25	1.45434	0.8	Bacteria	Flavobacterium.sp.	TGGTAGTCCACGCCGTAAACGATGGATACTAGCTGTTGGGAGCAATCTCAGTGGCTAAGCGAAAGTGATAAGTATCCCACCTGGGGAGTACGTTCGCAAGAATGAAACTCAAAGGAATTGACGGGGGCCCGCACAAGCGGTGGAGCATGTGGTTTAATTCGATGATACGCGAGGAACCTTACCAAGGCTTAAATGTAGATTGACCGGTTTGGAAACAGATCTTTCGCAAGACAATTTACAAGGTGCTGCATGGTTGTCGTCAGCTCGTGCCGTGAGGTGTCAGGTTAAGTCCTATAACGAGCGCAACCCCTGTTGTTAGTTGCCAGCGAGTCATGTCGGGAACTCTAACA	PacBio	5.7	3	1	5.554	7.29949	keep	1.5	0,8	Bacteria	Flavobacterium sp.	Flavobacterium R420	5.7	3	1
109	B420	ASV2	GB_346	8459.3	rRNA16S	81	81_X.BF	BacteriaFungi	81_X.BF_62h_Peat.A.BF_B.3	B.3	T.1	62h	62	Peat.A.BF	Peat.A.BF	X.BF	Media.BacteriaFungi	BF	All	Bacteroidota	Bacteroidia	Flavobacteriales	Flavobacteriaceae	Flavobacterium	NA	ASV2	Zotu25	1.45434	0.8	Bacteria	Flavobacterium.sp.	TGGTAGTCCACGCCGTAAACGATGGATACTAGCTGTTGGGAGCAATCTCAGTGGCTAAGCGAAAGTGATAAGTATCCCACCTGGGGAGTACGTTCGCAAGAATGAAACTCAAAGGAATTGACGGGGGCCCGCACAAGCGGTGGAGCATGTGGTTTAATTCGATGATACGCGAGGAACCTTACCAAGGCTTAAATGTAGATTGACCGGTTTGGAAACAGATCTTTCGCAAGACAATTTACAAGGTGCTGCATGGTTGTCGTCAGCTCGTGCCGTGAGGTGTCAGGTTAAGTCCTATAACGAGCGCAACCCCTGTTGTTAGTTGCCAGCGAGTCATGTCGGGAACTCTAACA	PacBio	5.7	3	1	5.554	9.04302	keep	1.5	0,8	Bacteria	Flavobacterium sp.	Flavobacterium R420	5.7	3	1
110	B420	ASV2	GB_324	12690.6	rRNA16S	69	69_X.BF	BacteriaFungi	69_X.BF_62h_Peat.A.BF_B.2	B.2	T.1	62h	62	Peat.A.BF	Peat.A.BF	X.BF	Media.BacteriaFungi	BF	All	Bacteroidota	Bacteroidia	Flavobacteriales	Flavobacteriaceae	Flavobacterium	NA	ASV2	Zotu25	1.45434	0.8	Bacteria	Flavobacterium.sp.	TGGTAGTCCACGCCGTAAACGATGGATACTAGCTGTTGGGAGCAATCTCAGTGGCTAAGCGAAAGTGATAAGTATCCCACCTGGGGAGTACGTTCGCAAGAATGAAACTCAAAGGAATTGACGGGGGCCCGCACAAGCGGTGGAGCATGTGGTTTAATTCGATGATACGCGAGGAACCTTACCAAGGCTTAAATGTAGATTGACCGGTTTGGAAACAGATCTTTCGCAAGACAATTTACAAGGTGCTGCATGGTTGTCGTCAGCTCGTGCCGTGAGGTGTCAGGTTAAGTCCTATAACGAGCGCAACCCCTGTTGTTAGTTGCCAGCGAGTCATGTCGGGAACTCTAACA	PacBio	5.7	3	1	5.554	9.44862	keep	1.5	0,8	Bacteria	Flavobacterium sp.	Flavobacterium R420	5.7	3	1
111	B420	ASV2	GB_40	2938.15	rRNA16S	22	22_X.BF	BacteriaFungi	22_X.BF_62h_Peat_B.2	B.2	T.1	62h	62	Peat	Peat	X.BF	Media.BacteriaFungi	BF	All	Bacteroidota	Bacteroidia	Flavobacteriales	Flavobacteriaceae	Flavobacterium	NA	ASV2	Zotu25	1.45434	0.8	Bacteria	Flavobacterium.sp.	TGGTAGTCCACGCCGTAAACGATGGATACTAGCTGTTGGGAGCAATCTCAGTGGCTAAGCGAAAGTGATAAGTATCCCACCTGGGGAGTACGTTCGCAAGAATGAAACTCAAAGGAATTGACGGGGGCCCGCACAAGCGGTGGAGCATGTGGTTTAATTCGATGATACGCGAGGAACCTTACCAAGGCTTAAATGTAGATTGACCGGTTTGGAAACAGATCTTTCGCAAGACAATTTACAAGGTGCTGCATGGTTGTCGTCAGCTCGTGCCGTGAGGTGTCAGGTTAAGTCCTATAACGAGCGCAACCCCTGTTGTTAGTTGCCAGCGAGTCATGTCGGGAACTCTAACA	PacBio	5.7	3	1	5.554	7.98554	keep	1.5	0,8	Bacteria	Flavobacterium sp.	Flavobacterium R420	5.7	3	1
112	B420	ASV2	GB_128	1108.13	rRNA16S	70	70_X.BF	BacteriaFungi	70_X.BF_62h_Peat.A_B.2	B.2	T.1	62h	62	Peat.A	Peat.A	X.BF	Media.BacteriaFungi	BF	All	Bacteroidota	Bacteroidia	Flavobacteriales	Flavobacteriaceae	Flavobacterium	NA	ASV2	Zotu25	1.45434	0.8	Bacteria	Flavobacterium.sp.	TGGTAGTCCACGCCGTAAACGATGGATACTAGCTGTTGGGAGCAATCTCAGTGGCTAAGCGAAAGTGATAAGTATCCCACCTGGGGAGTACGTTCGCAAGAATGAAACTCAAAGGAATTGACGGGGGCCCGCACAAGCGGTGGAGCATGTGGTTTAATTCGATGATACGCGAGGAACCTTACCAAGGCTTAAATGTAGATTGACCGGTTTGGAAACAGATCTTTCGCAAGACAATTTACAAGGTGCTGCATGGTTGTCGTCAGCTCGTGCCGTGAGGTGTCAGGTTAAGTCCTATAACGAGCGCAACCCCTGTTGTTAGTTGCCAGCGAGTCATGTCGGGAACTCTAACA	PacBio	5.7	3	1	5.554	7.01043	keep	1.5	0,8	Bacteria	Flavobacterium sp.	Flavobacterium R420	5.7	3	1
113	B420	ASV2	GB_20	4282.97	rRNA16S	10	10_X.BF	BacteriaFungi	10_X.BF_62h_Peat_B.1	B.1	T.2	62h	62	Peat	Peat	X.BF	Media.BacteriaFungi	BF	All	Bacteroidota	Bacteroidia	Flavobacteriales	Flavobacteriaceae	Flavobacterium	NA	ASV2	Zotu25	1.45434	0.8	Bacteria	Flavobacterium.sp.	TGGTAGTCCACGCCGTAAACGATGGATACTAGCTGTTGGGAGCAATCTCAGTGGCTAAGCGAAAGTGATAAGTATCCCACCTGGGGAGTACGTTCGCAAGAATGAAACTCAAAGGAATTGACGGGGGCCCGCACAAGCGGTGGAGCATGTGGTTTAATTCGATGATACGCGAGGAACCTTACCAAGGCTTAAATGTAGATTGACCGGTTTGGAAACAGATCTTTCGCAAGACAATTTACAAGGTGCTGCATGGTTGTCGTCAGCTCGTGCCGTGAGGTGTCAGGTTAAGTCCTATAACGAGCGCAACCCCTGTTGTTAGTTGCCAGCGAGTCATGTCGGGAACTCTAACA	PacBio	5.7	3	1	5.554	8.3624	keep	1.5	0,8	Bacteria	Flavobacterium sp.	Flavobacterium R420	5.7	3	1
114	B420	ASV2	GB_150	2781.12	rRNA16S	81	81_X.BF	BacteriaFungi	81_X.BF_62h_Peat.A_B.3	B.3	T.1	62h	62	Peat.A	Peat.A	X.BF	Media.BacteriaFungi	BF	All	Bacteroidota	Bacteroidia	Flavobacteriales	Flavobacteriaceae	Flavobacterium	NA	ASV2	Zotu25	1.45434	0.8	Bacteria	Flavobacterium.sp.	TGGTAGTCCACGCCGTAAACGATGGATACTAGCTGTTGGGAGCAATCTCAGTGGCTAAGCGAAAGTGATAAGTATCCCACCTGGGGAGTACGTTCGCAAGAATGAAACTCAAAGGAATTGACGGGGGCCCGCACAAGCGGTGGAGCATGTGGTTTAATTCGATGATACGCGAGGAACCTTACCAAGGCTTAAATGTAGATTGACCGGTTTGGAAACAGATCTTTCGCAAGACAATTTACAAGGTGCTGCATGGTTGTCGTCAGCTCGTGCCGTGAGGTGTCAGGTTAAGTCCTATAACGAGCGCAACCCCTGTTGTTAGTTGCCAGCGAGTCATGTCGGGAACTCTAACA	PacBio	5.7	3	1	5.554	7.93061	keep	1.5	0,8	Bacteria	Flavobacterium sp.	Flavobacterium R420	5.7	3	1
115	B420	ASV2	GB_18	3498.22	rRNA16S	9	09_X.BF	BacteriaFungi	09_X.BF_62h_Peat_B.1	B.1	T.1	62h	62	Peat	Peat	X.BF	Media.BacteriaFungi	BF	All	Bacteroidota	Bacteroidia	Flavobacteriales	Flavobacteriaceae	Flavobacterium	NA	ASV2	Zotu25	1.45434	0.8	Bacteria	Flavobacterium.sp.	TGGTAGTCCACGCCGTAAACGATGGATACTAGCTGTTGGGAGCAATCTCAGTGGCTAAGCGAAAGTGATAAGTATCCCACCTGGGGAGTACGTTCGCAAGAATGAAACTCAAAGGAATTGACGGGGGCCCGCACAAGCGGTGGAGCATGTGGTTTAATTCGATGATACGCGAGGAACCTTACCAAGGCTTAAATGTAGATTGACCGGTTTGGAAACAGATCTTTCGCAAGACAATTTACAAGGTGCTGCATGGTTGTCGTCAGCTCGTGCCGTGAGGTGTCAGGTTAAGTCCTATAACGAGCGCAACCCCTGTTGTTAGTTGCCAGCGAGTCATGTCGGGAACTCTAACA	PacBio	5.7	3	1	5.554	8.16001	keep	1.5	0,8	Bacteria	Flavobacterium sp.	Flavobacterium R420	5.7	3	1
116	B420	ASV2	GB_372	8280.04	rRNA16S	94	94_X.BF	BacteriaFungi	94_X.BF_62h_Peat.A.BF_B.4	B.4	T.2	62h	62	Peat.A.BF	Peat.A.BF	X.BF	Media.BacteriaFungi	BF	All	Bacteroidota	Bacteroidia	Flavobacteriales	Flavobacteriaceae	Flavobacterium	NA	ASV2	Zotu25	1.45434	0.8	Bacteria	Flavobacterium.sp.	TGGTAGTCCACGCCGTAAACGATGGATACTAGCTGTTGGGAGCAATCTCAGTGGCTAAGCGAAAGTGATAAGTATCCCACCTGGGGAGTACGTTCGCAAGAATGAAACTCAAAGGAATTGACGGGGGCCCGCACAAGCGGTGGAGCATGTGGTTTAATTCGATGATACGCGAGGAACCTTACCAAGGCTTAAATGTAGATTGACCGGTTTGGAAACAGATCTTTCGCAAGACAATTTACAAGGTGCTGCATGGTTGTCGTCAGCTCGTGCCGTGAGGTGTCAGGTTAAGTCCTATAACGAGCGCAACCCCTGTTGTTAGTTGCCAGCGAGTCATGTCGGGAACTCTAACA	PacBio	5.7	3	1	5.554	9.0216	keep	1.5	0,8	Bacteria	Flavobacterium sp.	Flavobacterium R420	5.7	3	1
117	B420	ASV2	GB_106	2005.63	rRNA16S	57	57_X.BF	BacteriaFungi	57_X.BF_62h_Peat.A_B.1	B.1	T.1	62h	62	Peat.A	Peat.A	X.BF	Media.BacteriaFungi	BF	All	Bacteroidota	Bacteroidia	Flavobacteriales	Flavobacteriaceae	Flavobacterium	NA	ASV2	Zotu25	1.45434	0.8	Bacteria	Flavobacterium.sp.	TGGTAGTCCACGCCGTAAACGATGGATACTAGCTGTTGGGAGCAATCTCAGTGGCTAAGCGAAAGTGATAAGTATCCCACCTGGGGAGTACGTTCGCAAGAATGAAACTCAAAGGAATTGACGGGGGCCCGCACAAGCGGTGGAGCATGTGGTTTAATTCGATGATACGCGAGGAACCTTACCAAGGCTTAAATGTAGATTGACCGGTTTGGAAACAGATCTTTCGCAAGACAATTTACAAGGTGCTGCATGGTTGTCGTCAGCTCGTGCCGTGAGGTGTCAGGTTAAGTCCTATAACGAGCGCAACCCCTGTTGTTAGTTGCCAGCGAGTCATGTCGGGAACTCTAACA	PacBio	5.7	3	1	5.554	7.60371	keep	1.5	0,8	Bacteria	Flavobacterium sp.	Flavobacterium R420	5.7	3	1
118	B420	ASV2	GB_86	5200.77	rRNA16S	46	46_X.BF	BacteriaFungi	46_X.BF_62h_Peat_B.4	B.4	T.2	62h	62	Peat	Peat	X.BF	Media.BacteriaFungi	BF	All	Bacteroidota	Bacteroidia	Flavobacteriales	Flavobacteriaceae	Flavobacterium	NA	ASV2	Zotu25	1.45434	0.8	Bacteria	Flavobacterium.sp.	TGGTAGTCCACGCCGTAAACGATGGATACTAGCTGTTGGGAGCAATCTCAGTGGCTAAGCGAAAGTGATAAGTATCCCACCTGGGGAGTACGTTCGCAAGAATGAAACTCAAAGGAATTGACGGGGGCCCGCACAAGCGGTGGAGCATGTGGTTTAATTCGATGATACGCGAGGAACCTTACCAAGGCTTAAATGTAGATTGACCGGTTTGGAAACAGATCTTTCGCAAGACAATTTACAAGGTGCTGCATGGTTGTCGTCAGCTCGTGCCGTGAGGTGTCAGGTTAAGTCCTATAACGAGCGCAACCCCTGTTGTTAGTTGCCAGCGAGTCATGTCGGGAACTCTAACA	PacBio	5.7	3	1	5.554	8.55656	keep	1.5	0,8	Bacteria	Flavobacterium sp.	Flavobacterium R420	5.7	3	1
119	B420	ASV2	GB_108	780.587	rRNA16S	58	58_X.BF	BacteriaFungi	58_X.BF_62h_Peat.A_B.1	B.1	T.2	62h	62	Peat.A	Peat.A	X.BF	Media.BacteriaFungi	BF	All	Bacteroidota	Bacteroidia	Flavobacteriales	Flavobacteriaceae	Flavobacterium	NA	ASV2	Zotu25	1.45434	0.8	Bacteria	Flavobacterium.sp.	TGGTAGTCCACGCCGTAAACGATGGATACTAGCTGTTGGGAGCAATCTCAGTGGCTAAGCGAAAGTGATAAGTATCCCACCTGGGGAGTACGTTCGCAAGAATGAAACTCAAAGGAATTGACGGGGGCCCGCACAAGCGGTGGAGCATGTGGTTTAATTCGATGATACGCGAGGAACCTTACCAAGGCTTAAATGTAGATTGACCGGTTTGGAAACAGATCTTTCGCAAGACAATTTACAAGGTGCTGCATGGTTGTCGTCAGCTCGTGCCGTGAGGTGTCAGGTTAAGTCCTATAACGAGCGCAACCCCTGTTGTTAGTTGCCAGCGAGTCATGTCGGGAACTCTAACA	PacBio	5.7	3	1	5.554	6.66005	keep	1.5	0,8	Bacteria	Flavobacterium sp.	Flavobacterium R420	5.7	3	1
120	B420	ASV2	GB_172	3600.67	rRNA16S	93	93_X.BF	BacteriaFungi	93_X.BF_62h_Peat.A_B.4	B.4	T.1	62h	62	Peat.A	Peat.A	X.BF	Media.BacteriaFungi	BF	All	Bacteroidota	Bacteroidia	Flavobacteriales	Flavobacteriaceae	Flavobacterium	NA	ASV2	Zotu25	1.45434	0.8	Bacteria	Flavobacterium.sp.	TGGTAGTCCACGCCGTAAACGATGGATACTAGCTGTTGGGAGCAATCTCAGTGGCTAAGCGAAAGTGATAAGTATCCCACCTGGGGAGTACGTTCGCAAGAATGAAACTCAAAGGAATTGACGGGGGCCCGCACAAGCGGTGGAGCATGTGGTTTAATTCGATGATACGCGAGGAACCTTACCAAGGCTTAAATGTAGATTGACCGGTTTGGAAACAGATCTTTCGCAAGACAATTTACAAGGTGCTGCATGGTTGTCGTCAGCTCGTGCCGTGAGGTGTCAGGTTAAGTCCTATAACGAGCGCAACCCCTGTTGTTAGTTGCCAGCGAGTCATGTCGGGAACTCTAACA	PacBio	5.7	3	1	5.554	8.18887	keep	1.5	0,8	Bacteria	Flavobacterium sp.	Flavobacterium R420	5.7	3	1
121	B431	ASV14	GB_172	23.8136	rRNA16S	93	93_X.BF	BacteriaFungi	93_X.BF_62h_Peat.A_B.4	B.4	T.1	62h	62	Peat.A	Peat.A	X.BF	Media.BacteriaFungi	BF	All	Actinobacteriota	Actinobacteria	Streptomycetales	Streptomycetaceae	Streptomyces	NA	ASV14	Zotu53	1.35356	0.5	Bacteria	Streptomyces.sp.	TGGTAGTCCACGCCGTAAACGGTGGGAACTAGGTGTTGGCGACATTCCACGTCGTCGGTGCCGCAGCTAACGCATTAAGTTCCCCGCCTGGGGAGTACGGCCGCAAGGCTAAAACTCAAAGGAATTGACGGGGGCCCGCACAAGCAGCGGAGCATGTGGCTTAATTCGACGCAACGCGAAGAACCTTACCAAGGCTTGACATACACCGGAAAGCATTAGAGATAGTGCCCCCCTTGTGGTCGGTGTACAGGTGGTGCATGGCTGTCGTCAGCTCGTGTCGTGAGATGTTGGGTTAAGTCCCGCAACGAGCGCAACCCTTGTCCTGTGTTGCCAGCGTGCCCTTCGGGGTG	PacBio	6.5	2	1	5.777	3.17026	keep	1.4	0,5	Bacteria	Streptomyces sp.	Streptomyces R431	6.5	2	1
122	B431	ASV14	GB_150	3.99582	rRNA16S	81	81_X.BF	BacteriaFungi	81_X.BF_62h_Peat.A_B.3	B.3	T.1	62h	62	Peat.A	Peat.A	X.BF	Media.BacteriaFungi	BF	All	Actinobacteriota	Actinobacteria	Streptomycetales	Streptomycetaceae	Streptomyces	NA	ASV14	Zotu53	1.35356	0.5	Bacteria	Streptomyces.sp.	TGGTAGTCCACGCCGTAAACGGTGGGAACTAGGTGTTGGCGACATTCCACGTCGTCGGTGCCGCAGCTAACGCATTAAGTTCCCCGCCTGGGGAGTACGGCCGCAAGGCTAAAACTCAAAGGAATTGACGGGGGCCCGCACAAGCAGCGGAGCATGTGGCTTAATTCGACGCAACGCGAAGAACCTTACCAAGGCTTGACATACACCGGAAAGCATTAGAGATAGTGCCCCCCTTGTGGTCGGTGTACAGGTGGTGCATGGCTGTCGTCAGCTCGTGTCGTGAGATGTTGGGTTAAGTCCCGCAACGAGCGCAACCCTTGTCCTGTGTTGCCAGCGTGCCCTTCGGGGTG	PacBio	6.5	2	1	5.777	1.38525	keep	1.4	0,5	Bacteria	Streptomyces sp.	Streptomyces R431	6.5	2	1
123	B431	ASV14	GB_372	1	rRNA16S	94	94_X.BF	BacteriaFungi	94_X.BF_62h_Peat.A.BF_B.4	B.4	T.2	62h	62	Peat.A.BF	Peat.A.BF	X.BF	Media.BacteriaFungi	BF	All	Actinobacteriota	Actinobacteria	Streptomycetales	Streptomycetaceae	Streptomyces	NA	ASV14	Zotu53	1.35356	0.5	Bacteria	Streptomyces.sp.	TGGTAGTCCACGCCGTAAACGGTGGGAACTAGGTGTTGGCGACATTCCACGTCGTCGGTGCCGCAGCTAACGCATTAAGTTCCCCGCCTGGGGAGTACGGCCGCAAGGCTAAAACTCAAAGGAATTGACGGGGGCCCGCACAAGCAGCGGAGCATGTGGCTTAATTCGACGCAACGCGAAGAACCTTACCAAGGCTTGACATACACCGGAAAGCATTAGAGATAGTGCCCCCCTTGTGGTCGGTGTACAGGTGGTGCATGGCTGTCGTCAGCTCGTGTCGTGAGATGTTGGGTTAAGTCCCGCAACGAGCGCAACCCTTGTCCTGTGTTGCCAGCGTGCCCTTCGGGGTG	PacBio	6.5	2	1	5.777	0	keep	1.4	0,5	Bacteria	Streptomyces sp.	Streptomyces R431	6.5	2	1
124	B431	ASV14	GB_174	3.71135	rRNA16S	94	94_X.BF	BacteriaFungi	94_X.BF_62h_Peat.A_B.4	B.4	T.2	62h	62	Peat.A	Peat.A	X.BF	Media.BacteriaFungi	BF	All	Actinobacteriota	Actinobacteria	Streptomycetales	Streptomycetaceae	Streptomyces	NA	ASV14	Zotu53	1.35356	0.5	Bacteria	Streptomyces.sp.	TGGTAGTCCACGCCGTAAACGGTGGGAACTAGGTGTTGGCGACATTCCACGTCGTCGGTGCCGCAGCTAACGCATTAAGTTCCCCGCCTGGGGAGTACGGCCGCAAGGCTAAAACTCAAAGGAATTGACGGGGGCCCGCACAAGCAGCGGAGCATGTGGCTTAATTCGACGCAACGCGAAGAACCTTACCAAGGCTTGACATACACCGGAAAGCATTAGAGATAGTGCCCCCCTTGTGGTCGGTGTACAGGTGGTGCATGGCTGTCGTCAGCTCGTGTCGTGAGATGTTGGGTTAAGTCCCGCAACGAGCGCAACCCTTGTCCTGTGTTGCCAGCGTGCCCTTCGGGGTG	PacBio	6.5	2	1	5.777	1.31139	keep	1.4	0,5	Bacteria	Streptomyces sp.	Streptomyces R431	6.5	2	1
125	B431	ASV14	GB_106	1	rRNA16S	57	57_X.BF	BacteriaFungi	57_X.BF_62h_Peat.A_B.1	B.1	T.1	62h	62	Peat.A	Peat.A	X.BF	Media.BacteriaFungi	BF	All	Actinobacteriota	Actinobacteria	Streptomycetales	Streptomycetaceae	Streptomyces	NA	ASV14	Zotu53	1.35356	0.5	Bacteria	Streptomyces.sp.	TGGTAGTCCACGCCGTAAACGGTGGGAACTAGGTGTTGGCGACATTCCACGTCGTCGGTGCCGCAGCTAACGCATTAAGTTCCCCGCCTGGGGAGTACGGCCGCAAGGCTAAAACTCAAAGGAATTGACGGGGGCCCGCACAAGCAGCGGAGCATGTGGCTTAATTCGACGCAACGCGAAGAACCTTACCAAGGCTTGACATACACCGGAAAGCATTAGAGATAGTGCCCCCCTTGTGGTCGGTGTACAGGTGGTGCATGGCTGTCGTCAGCTCGTGTCGTGAGATGTTGGGTTAAGTCCCGCAACGAGCGCAACCCTTGTCCTGTGTTGCCAGCGTGCCCTTCGGGGTG	PacBio	6.5	2	1	5.777	0	keep	1.4	0,5	Bacteria	Streptomyces sp.	Streptomyces R431	6.5	2	1
126	B431	ASV14	GB_326	1	rRNA16S	70	70_X.BF	BacteriaFungi	70_X.BF_62h_Peat.A.BF_B.2	B.2	T.2	62h	62	Peat.A.BF	Peat.A.BF	X.BF	Media.BacteriaFungi	BF	All	Actinobacteriota	Actinobacteria	Streptomycetales	Streptomycetaceae	Streptomyces	NA	ASV14	Zotu53	1.35356	0.5	Bacteria	Streptomyces.sp.	TGGTAGTCCACGCCGTAAACGGTGGGAACTAGGTGTTGGCGACATTCCACGTCGTCGGTGCCGCAGCTAACGCATTAAGTTCCCCGCCTGGGGAGTACGGCCGCAAGGCTAAAACTCAAAGGAATTGACGGGGGCCCGCACAAGCAGCGGAGCATGTGGCTTAATTCGACGCAACGCGAAGAACCTTACCAAGGCTTGACATACACCGGAAAGCATTAGAGATAGTGCCCCCCTTGTGGTCGGTGTACAGGTGGTGCATGGCTGTCGTCAGCTCGTGTCGTGAGATGTTGGGTTAAGTCCCGCAACGAGCGCAACCCTTGTCCTGTGTTGCCAGCGTGCCCTTCGGGGTG	PacBio	6.5	2	1	5.777	0	keep	1.4	0,5	Bacteria	Streptomyces sp.	Streptomyces R431	6.5	2	1
127	B431	ASV14	GB_324	1	rRNA16S	69	69_X.BF	BacteriaFungi	69_X.BF_62h_Peat.A.BF_B.2	B.2	T.1	62h	62	Peat.A.BF	Peat.A.BF	X.BF	Media.BacteriaFungi	BF	All	Actinobacteriota	Actinobacteria	Streptomycetales	Streptomycetaceae	Streptomyces	NA	ASV14	Zotu53	1.35356	0.5	Bacteria	Streptomyces.sp.	TGGTAGTCCACGCCGTAAACGGTGGGAACTAGGTGTTGGCGACATTCCACGTCGTCGGTGCCGCAGCTAACGCATTAAGTTCCCCGCCTGGGGAGTACGGCCGCAAGGCTAAAACTCAAAGGAATTGACGGGGGCCCGCACAAGCAGCGGAGCATGTGGCTTAATTCGACGCAACGCGAAGAACCTTACCAAGGCTTGACATACACCGGAAAGCATTAGAGATAGTGCCCCCCTTGTGGTCGGTGTACAGGTGGTGCATGGCTGTCGTCAGCTCGTGTCGTGAGATGTTGGGTTAAGTCCCGCAACGAGCGCAACCCTTGTCCTGTGTTGCCAGCGTGCCCTTCGGGGTG	PacBio	6.5	2	1	5.777	0	keep	1.4	0,5	Bacteria	Streptomyces sp.	Streptomyces R431	6.5	2	1
128	B431	ASV14	GB_108	1	rRNA16S	58	58_X.BF	BacteriaFungi	58_X.BF_62h_Peat.A_B.1	B.1	T.2	62h	62	Peat.A	Peat.A	X.BF	Media.BacteriaFungi	BF	All	Actinobacteriota	Actinobacteria	Streptomycetales	Streptomycetaceae	Streptomyces	NA	ASV14	Zotu53	1.35356	0.5	Bacteria	Streptomyces.sp.	TGGTAGTCCACGCCGTAAACGGTGGGAACTAGGTGTTGGCGACATTCCACGTCGTCGGTGCCGCAGCTAACGCATTAAGTTCCCCGCCTGGGGAGTACGGCCGCAAGGCTAAAACTCAAAGGAATTGACGGGGGCCCGCACAAGCAGCGGAGCATGTGGCTTAATTCGACGCAACGCGAAGAACCTTACCAAGGCTTGACATACACCGGAAAGCATTAGAGATAGTGCCCCCCTTGTGGTCGGTGTACAGGTGGTGCATGGCTGTCGTCAGCTCGTGTCGTGAGATGTTGGGTTAAGTCCCGCAACGAGCGCAACCCTTGTCCTGTGTTGCCAGCGTGCCCTTCGGGGTG	PacBio	6.5	2	1	5.777	0	keep	1.4	0,5	Bacteria	Streptomyces sp.	Streptomyces R431	6.5	2	1
129	B431	ASV14	GB_84	37.0621	rRNA16S	45	45_X.BF	BacteriaFungi	45_X.BF_62h_Peat_B.4	B.4	T.1	62h	62	Peat	Peat	X.BF	Media.BacteriaFungi	BF	All	Actinobacteriota	Actinobacteria	Streptomycetales	Streptomycetaceae	Streptomyces	NA	ASV14	Zotu53	1.35356	0.5	Bacteria	Streptomyces.sp.	TGGTAGTCCACGCCGTAAACGGTGGGAACTAGGTGTTGGCGACATTCCACGTCGTCGGTGCCGCAGCTAACGCATTAAGTTCCCCGCCTGGGGAGTACGGCCGCAAGGCTAAAACTCAAAGGAATTGACGGGGGCCCGCACAAGCAGCGGAGCATGTGGCTTAATTCGACGCAACGCGAAGAACCTTACCAAGGCTTGACATACACCGGAAAGCATTAGAGATAGTGCCCCCCTTGTGGTCGGTGTACAGGTGGTGCATGGCTGTCGTCAGCTCGTGTCGTGAGATGTTGGGTTAAGTCCCGCAACGAGCGCAACCCTTGTCCTGTGTTGCCAGCGTGCCCTTCGGGGTG	PacBio	6.5	2	1	5.777	3.6126	keep	1.4	0,5	Bacteria	Streptomyces sp.	Streptomyces R431	6.5	2	1
130	B431	ASV14	GB_128	3.25945	rRNA16S	70	70_X.BF	BacteriaFungi	70_X.BF_62h_Peat.A_B.2	B.2	T.1	62h	62	Peat.A	Peat.A	X.BF	Media.BacteriaFungi	BF	All	Actinobacteriota	Actinobacteria	Streptomycetales	Streptomycetaceae	Streptomyces	NA	ASV14	Zotu53	1.35356	0.5	Bacteria	Streptomyces.sp.	TGGTAGTCCACGCCGTAAACGGTGGGAACTAGGTGTTGGCGACATTCCACGTCGTCGGTGCCGCAGCTAACGCATTAAGTTCCCCGCCTGGGGAGTACGGCCGCAAGGCTAAAACTCAAAGGAATTGACGGGGGCCCGCACAAGCAGCGGAGCATGTGGCTTAATTCGACGCAACGCGAAGAACCTTACCAAGGCTTGACATACACCGGAAAGCATTAGAGATAGTGCCCCCCTTGTGGTCGGTGTACAGGTGGTGCATGGCTGTCGTCAGCTCGTGTCGTGAGATGTTGGGTTAAGTCCCGCAACGAGCGCAACCCTTGTCCTGTGTTGCCAGCGTGCCCTTCGGGGTG	PacBio	6.5	2	1	5.777	1.18156	keep	1.4	0,5	Bacteria	Streptomyces sp.	Streptomyces R431	6.5	2	1
131	B431	ASV14	GB_302	1	rRNA16S	58	58_X.BF	BacteriaFungi	58_X.BF_62h_Peat.A.BF_B.1	B.1	T.1	62h	62	Peat.A.BF	Peat.A.BF	X.BF	Media.BacteriaFungi	BF	All	Actinobacteriota	Actinobacteria	Streptomycetales	Streptomycetaceae	Streptomyces	NA	ASV14	Zotu53	1.35356	0.5	Bacteria	Streptomyces.sp.	TGGTAGTCCACGCCGTAAACGGTGGGAACTAGGTGTTGGCGACATTCCACGTCGTCGGTGCCGCAGCTAACGCATTAAGTTCCCCGCCTGGGGAGTACGGCCGCAAGGCTAAAACTCAAAGGAATTGACGGGGGCCCGCACAAGCAGCGGAGCATGTGGCTTAATTCGACGCAACGCGAAGAACCTTACCAAGGCTTGACATACACCGGAAAGCATTAGAGATAGTGCCCCCCTTGTGGTCGGTGTACAGGTGGTGCATGGCTGTCGTCAGCTCGTGTCGTGAGATGTTGGGTTAAGTCCCGCAACGAGCGCAACCCTTGTCCTGTGTTGCCAGCGTGCCCTTCGGGGTG	PacBio	6.5	2	1	5.777	0	keep	1.4	0,5	Bacteria	Streptomyces sp.	Streptomyces R431	6.5	2	1
132	B431	ASV14	GB_348	1	rRNA16S	82	82_X.BF	BacteriaFungi	82_X.BF_62h_Peat.A.BF_B.3	B.3	T.2	62h	62	Peat.A.BF	Peat.A.BF	X.BF	Media.BacteriaFungi	BF	All	Actinobacteriota	Actinobacteria	Streptomycetales	Streptomycetaceae	Streptomyces	NA	ASV14	Zotu53	1.35356	0.5	Bacteria	Streptomyces.sp.	TGGTAGTCCACGCCGTAAACGGTGGGAACTAGGTGTTGGCGACATTCCACGTCGTCGGTGCCGCAGCTAACGCATTAAGTTCCCCGCCTGGGGAGTACGGCCGCAAGGCTAAAACTCAAAGGAATTGACGGGGGCCCGCACAAGCAGCGGAGCATGTGGCTTAATTCGACGCAACGCGAAGAACCTTACCAAGGCTTGACATACACCGGAAAGCATTAGAGATAGTGCCCCCCTTGTGGTCGGTGTACAGGTGGTGCATGGCTGTCGTCAGCTCGTGTCGTGAGATGTTGGGTTAAGTCCCGCAACGAGCGCAACCCTTGTCCTGTGTTGCCAGCGTGCCCTTCGGGGTG	PacBio	6.5	2	1	5.777	0	keep	1.4	0,5	Bacteria	Streptomyces sp.	Streptomyces R431	6.5	2	1
133	B431	ASV14	GB_20	5.21765	rRNA16S	10	10_X.BF	BacteriaFungi	10_X.BF_62h_Peat_B.1	B.1	T.2	62h	62	Peat	Peat	X.BF	Media.BacteriaFungi	BF	All	Actinobacteriota	Actinobacteria	Streptomycetales	Streptomycetaceae	Streptomyces	NA	ASV14	Zotu53	1.35356	0.5	Bacteria	Streptomyces.sp.	TGGTAGTCCACGCCGTAAACGGTGGGAACTAGGTGTTGGCGACATTCCACGTCGTCGGTGCCGCAGCTAACGCATTAAGTTCCCCGCCTGGGGAGTACGGCCGCAAGGCTAAAACTCAAAGGAATTGACGGGGGCCCGCACAAGCAGCGGAGCATGTGGCTTAATTCGACGCAACGCGAAGAACCTTACCAAGGCTTGACATACACCGGAAAGCATTAGAGATAGTGCCCCCCTTGTGGTCGGTGTACAGGTGGTGCATGGCTGTCGTCAGCTCGTGTCGTGAGATGTTGGGTTAAGTCCCGCAACGAGCGCAACCCTTGTCCTGTGTTGCCAGCGTGCCCTTCGGGGTG	PacBio	6.5	2	1	5.777	1.65205	keep	1.4	0,5	Bacteria	Streptomyces sp.	Streptomyces R431	6.5	2	1
134	B431	ASV14	GB_60	12.4172	rRNA16S	33	33_X.BF	BacteriaFungi	33_X.BF_62h_Peat_B.3	B.3	T.1	62h	62	Peat	Peat	X.BF	Media.BacteriaFungi	BF	All	Actinobacteriota	Actinobacteria	Streptomycetales	Streptomycetaceae	Streptomyces	NA	ASV14	Zotu53	1.35356	0.5	Bacteria	Streptomyces.sp.	TGGTAGTCCACGCCGTAAACGGTGGGAACTAGGTGTTGGCGACATTCCACGTCGTCGGTGCCGCAGCTAACGCATTAAGTTCCCCGCCTGGGGAGTACGGCCGCAAGGCTAAAACTCAAAGGAATTGACGGGGGCCCGCACAAGCAGCGGAGCATGTGGCTTAATTCGACGCAACGCGAAGAACCTTACCAAGGCTTGACATACACCGGAAAGCATTAGAGATAGTGCCCCCCTTGTGGTCGGTGTACAGGTGGTGCATGGCTGTCGTCAGCTCGTGTCGTGAGATGTTGGGTTAAGTCCCGCAACGAGCGCAACCCTTGTCCTGTGTTGCCAGCGTGCCCTTCGGGGTG	PacBio	6.5	2	1	5.777	2.51908	keep	1.4	0,5	Bacteria	Streptomyces sp.	Streptomyces R431	6.5	2	1
135	B431	ASV14	GB_40	1	rRNA16S	22	22_X.BF	BacteriaFungi	22_X.BF_62h_Peat_B.2	B.2	T.1	62h	62	Peat	Peat	X.BF	Media.BacteriaFungi	BF	All	Actinobacteriota	Actinobacteria	Streptomycetales	Streptomycetaceae	Streptomyces	NA	ASV14	Zotu53	1.35356	0.5	Bacteria	Streptomyces.sp.	TGGTAGTCCACGCCGTAAACGGTGGGAACTAGGTGTTGGCGACATTCCACGTCGTCGGTGCCGCAGCTAACGCATTAAGTTCCCCGCCTGGGGAGTACGGCCGCAAGGCTAAAACTCAAAGGAATTGACGGGGGCCCGCACAAGCAGCGGAGCATGTGGCTTAATTCGACGCAACGCGAAGAACCTTACCAAGGCTTGACATACACCGGAAAGCATTAGAGATAGTGCCCCCCTTGTGGTCGGTGTACAGGTGGTGCATGGCTGTCGTCAGCTCGTGTCGTGAGATGTTGGGTTAAGTCCCGCAACGAGCGCAACCCTTGTCCTGTGTTGCCAGCGTGCCCTTCGGGGTG	PacBio	6.5	2	1	5.777	0	keep	1.4	0,5	Bacteria	Streptomyces sp.	Streptomyces R431	6.5	2	1
136	B431	ASV14	GB_346	1	rRNA16S	81	81_X.BF	BacteriaFungi	81_X.BF_62h_Peat.A.BF_B.3	B.3	T.1	62h	62	Peat.A.BF	Peat.A.BF	X.BF	Media.BacteriaFungi	BF	All	Actinobacteriota	Actinobacteria	Streptomycetales	Streptomycetaceae	Streptomyces	NA	ASV14	Zotu53	1.35356	0.5	Bacteria	Streptomyces.sp.	TGGTAGTCCACGCCGTAAACGGTGGGAACTAGGTGTTGGCGACATTCCACGTCGTCGGTGCCGCAGCTAACGCATTAAGTTCCCCGCCTGGGGAGTACGGCCGCAAGGCTAAAACTCAAAGGAATTGACGGGGGCCCGCACAAGCAGCGGAGCATGTGGCTTAATTCGACGCAACGCGAAGAACCTTACCAAGGCTTGACATACACCGGAAAGCATTAGAGATAGTGCCCCCCTTGTGGTCGGTGTACAGGTGGTGCATGGCTGTCGTCAGCTCGTGTCGTGAGATGTTGGGTTAAGTCCCGCAACGAGCGCAACCCTTGTCCTGTGTTGCCAGCGTGCCCTTCGGGGTG	PacBio	6.5	2	1	5.777	0	keep	1.4	0,5	Bacteria	Streptomyces sp.	Streptomyces R431	6.5	2	1
137	B431	ASV14	GB_86	1	rRNA16S	46	46_X.BF	BacteriaFungi	46_X.BF_62h_Peat_B.4	B.4	T.2	62h	62	Peat	Peat	X.BF	Media.BacteriaFungi	BF	All	Actinobacteriota	Actinobacteria	Streptomycetales	Streptomycetaceae	Streptomyces	NA	ASV14	Zotu53	1.35356	0.5	Bacteria	Streptomyces.sp.	TGGTAGTCCACGCCGTAAACGGTGGGAACTAGGTGTTGGCGACATTCCACGTCGTCGGTGCCGCAGCTAACGCATTAAGTTCCCCGCCTGGGGAGTACGGCCGCAAGGCTAAAACTCAAAGGAATTGACGGGGGCCCGCACAAGCAGCGGAGCATGTGGCTTAATTCGACGCAACGCGAAGAACCTTACCAAGGCTTGACATACACCGGAAAGCATTAGAGATAGTGCCCCCCTTGTGGTCGGTGTACAGGTGGTGCATGGCTGTCGTCAGCTCGTGTCGTGAGATGTTGGGTTAAGTCCCGCAACGAGCGCAACCCTTGTCCTGTGTTGCCAGCGTGCCCTTCGGGGTG	PacBio	6.5	2	1	5.777	0	keep	1.4	0,5	Bacteria	Streptomyces sp.	Streptomyces R431	6.5	2	1
138	B431	ASV14	GB_62	13.7782	rRNA16S	34	34_X.BF	BacteriaFungi	34_X.BF_62h_Peat_B.3	B.3	T.2	62h	62	Peat	Peat	X.BF	Media.BacteriaFungi	BF	All	Actinobacteriota	Actinobacteria	Streptomycetales	Streptomycetaceae	Streptomyces	NA	ASV14	Zotu53	1.35356	0.5	Bacteria	Streptomyces.sp.	TGGTAGTCCACGCCGTAAACGGTGGGAACTAGGTGTTGGCGACATTCCACGTCGTCGGTGCCGCAGCTAACGCATTAAGTTCCCCGCCTGGGGAGTACGGCCGCAAGGCTAAAACTCAAAGGAATTGACGGGGGCCCGCACAAGCAGCGGAGCATGTGGCTTAATTCGACGCAACGCGAAGAACCTTACCAAGGCTTGACATACACCGGAAAGCATTAGAGATAGTGCCCCCCTTGTGGTCGGTGTACAGGTGGTGCATGGCTGTCGTCAGCTCGTGTCGTGAGATGTTGGGTTAAGTCCCGCAACGAGCGCAACCCTTGTCCTGTGTTGCCAGCGTGCCCTTCGGGGTG	PacBio	6.5	2	1	5.777	2.62309	keep	1.4	0,5	Bacteria	Streptomyces sp.	Streptomyces R431	6.5	2	1
139	B431	ASV14	GB_370	1	rRNA16S	93	93_X.BF	BacteriaFungi	93_X.BF_62h_Peat.A.BF_B.4	B.4	T.1	62h	62	Peat.A.BF	Peat.A.BF	X.BF	Media.BacteriaFungi	BF	All	Actinobacteriota	Actinobacteria	Streptomycetales	Streptomycetaceae	Streptomyces	NA	ASV14	Zotu53	1.35356	0.5	Bacteria	Streptomyces.sp.	TGGTAGTCCACGCCGTAAACGGTGGGAACTAGGTGTTGGCGACATTCCACGTCGTCGGTGCCGCAGCTAACGCATTAAGTTCCCCGCCTGGGGAGTACGGCCGCAAGGCTAAAACTCAAAGGAATTGACGGGGGCCCGCACAAGCAGCGGAGCATGTGGCTTAATTCGACGCAACGCGAAGAACCTTACCAAGGCTTGACATACACCGGAAAGCATTAGAGATAGTGCCCCCCTTGTGGTCGGTGTACAGGTGGTGCATGGCTGTCGTCAGCTCGTGTCGTGAGATGTTGGGTTAAGTCCCGCAACGAGCGCAACCCTTGTCCTGTGTTGCCAGCGTGCCCTTCGGGGTG	PacBio	6.5	2	1	5.777	0	keep	1.4	0,5	Bacteria	Streptomyces sp.	Streptomyces R431	6.5	2	1
140	B431	ASV14	GB_18	1	rRNA16S	9	09_X.BF	BacteriaFungi	09_X.BF_62h_Peat_B.1	B.1	T.1	62h	62	Peat	Peat	X.BF	Media.BacteriaFungi	BF	All	Actinobacteriota	Actinobacteria	Streptomycetales	Streptomycetaceae	Streptomyces	NA	ASV14	Zotu53	1.35356	0.5	Bacteria	Streptomyces.sp.	TGGTAGTCCACGCCGTAAACGGTGGGAACTAGGTGTTGGCGACATTCCACGTCGTCGGTGCCGCAGCTAACGCATTAAGTTCCCCGCCTGGGGAGTACGGCCGCAAGGCTAAAACTCAAAGGAATTGACGGGGGCCCGCACAAGCAGCGGAGCATGTGGCTTAATTCGACGCAACGCGAAGAACCTTACCAAGGCTTGACATACACCGGAAAGCATTAGAGATAGTGCCCCCCTTGTGGTCGGTGTACAGGTGGTGCATGGCTGTCGTCAGCTCGTGTCGTGAGATGTTGGGTTAAGTCCCGCAACGAGCGCAACCCTTGTCCTGTGTTGCCAGCGTGCCCTTCGGGGTG	PacBio	6.5	2	1	5.777	0	keep	1.4	0,5	Bacteria	Streptomyces sp.	Streptomyces R431	6.5	2	1
141	B565	ASV3	GB_370	1062.95	rRNA16S	93	93_X.BF	BacteriaFungi	93_X.BF_62h_Peat.A.BF_B.4	B.4	T.1	62h	62	Peat.A.BF	Peat.A.BF	X.BF	Media.BacteriaFungi	BF	All	Proteobacteria	Gammaproteobacteria	Burkholderiales	Alcaligenaceae	NA	NA	ASV3	Zotu4	14.3895	0.7	Bacteria	Achromobacter.sp.	TGGTAGTCCACGCCCTAAACGATGTCAACTAGCTGTTGGGGCCTTCGGGCCTTGGTAGCGCAGCTAACGCGTGAAGTTGACCGCCTGGGGAGTACGGTCGCAAGATTAAAACTCAAAGGAATTGACGGGGACCCGCACAAGCGGTGGATGATGTGGATTAATTCGATGCAACGCGAAAAACCTTACCTACCCTTGACATGTCTGGAATGCCGAAGAGATTTGGTAGTGCTCGCAAGAGAACCGGAACACAGGTGCTGCATGGCTGTCGTCAGCTCGTGTCGTGAGATGTTGGGTTAAGTCCCGCAACGAGCGCAACCCTTGTCATTAGTTGCTACGAAAGGGCACTCTAA	Illumina	5.1	23	NA	NA	6.96881	keep	14.4	0,7	Bacteria	Achromobacter sp.	Achromobacter R565	5.1	23	NA
142	B565	ASV3	GB_128	7119.79	rRNA16S	70	70_X.BF	BacteriaFungi	70_X.BF_62h_Peat.A_B.2	B.2	T.1	62h	62	Peat.A	Peat.A	X.BF	Media.BacteriaFungi	BF	All	Proteobacteria	Gammaproteobacteria	Burkholderiales	Alcaligenaceae	NA	NA	ASV3	Zotu4	14.3895	0.7	Bacteria	Achromobacter.sp.	TGGTAGTCCACGCCCTAAACGATGTCAACTAGCTGTTGGGGCCTTCGGGCCTTGGTAGCGCAGCTAACGCGTGAAGTTGACCGCCTGGGGAGTACGGTCGCAAGATTAAAACTCAAAGGAATTGACGGGGACCCGCACAAGCGGTGGATGATGTGGATTAATTCGATGCAACGCGAAAAACCTTACCTACCCTTGACATGTCTGGAATGCCGAAGAGATTTGGTAGTGCTCGCAAGAGAACCGGAACACAGGTGCTGCATGGCTGTCGTCAGCTCGTGTCGTGAGATGTTGGGTTAAGTCCCGCAACGAGCGCAACCCTTGTCATTAGTTGCTACGAAAGGGCACTCTAA	Illumina	5.1	23	NA	NA	8.87063	keep	14.4	0,7	Bacteria	Achromobacter sp.	Achromobacter R565	5.1	23	NA
143	B565	ASV3	GB_18	5154.71	rRNA16S	9	09_X.BF	BacteriaFungi	09_X.BF_62h_Peat_B.1	B.1	T.1	62h	62	Peat	Peat	X.BF	Media.BacteriaFungi	BF	All	Proteobacteria	Gammaproteobacteria	Burkholderiales	Alcaligenaceae	NA	NA	ASV3	Zotu4	14.3895	0.7	Bacteria	Achromobacter.sp.	TGGTAGTCCACGCCCTAAACGATGTCAACTAGCTGTTGGGGCCTTCGGGCCTTGGTAGCGCAGCTAACGCGTGAAGTTGACCGCCTGGGGAGTACGGTCGCAAGATTAAAACTCAAAGGAATTGACGGGGACCCGCACAAGCGGTGGATGATGTGGATTAATTCGATGCAACGCGAAAAACCTTACCTACCCTTGACATGTCTGGAATGCCGAAGAGATTTGGTAGTGCTCGCAAGAGAACCGGAACACAGGTGCTGCATGGCTGTCGTCAGCTCGTGTCGTGAGATGTTGGGTTAAGTCCCGCAACGAGCGCAACCCTTGTCATTAGTTGCTACGAAAGGGCACTCTAA	Illumina	5.1	23	NA	NA	8.54767	keep	14.4	0,7	Bacteria	Achromobacter sp.	Achromobacter R565	5.1	23	NA
144	B565	ASV3	GB_174	5420.98	rRNA16S	94	94_X.BF	BacteriaFungi	94_X.BF_62h_Peat.A_B.4	B.4	T.2	62h	62	Peat.A	Peat.A	X.BF	Media.BacteriaFungi	BF	All	Proteobacteria	Gammaproteobacteria	Burkholderiales	Alcaligenaceae	NA	NA	ASV3	Zotu4	14.3895	0.7	Bacteria	Achromobacter.sp.	TGGTAGTCCACGCCCTAAACGATGTCAACTAGCTGTTGGGGCCTTCGGGCCTTGGTAGCGCAGCTAACGCGTGAAGTTGACCGCCTGGGGAGTACGGTCGCAAGATTAAAACTCAAAGGAATTGACGGGGACCCGCACAAGCGGTGGATGATGTGGATTAATTCGATGCAACGCGAAAAACCTTACCTACCCTTGACATGTCTGGAATGCCGAAGAGATTTGGTAGTGCTCGCAAGAGAACCGGAACACAGGTGCTGCATGGCTGTCGTCAGCTCGTGTCGTGAGATGTTGGGTTAAGTCCCGCAACGAGCGCAACCCTTGTCATTAGTTGCTACGAAAGGGCACTCTAA	Illumina	5.1	23	NA	NA	8.59803	keep	14.4	0,7	Bacteria	Achromobacter sp.	Achromobacter R565	5.1	23	NA
145	B565	ASV3	GB_172	9776.64	rRNA16S	93	93_X.BF	BacteriaFungi	93_X.BF_62h_Peat.A_B.4	B.4	T.1	62h	62	Peat.A	Peat.A	X.BF	Media.BacteriaFungi	BF	All	Proteobacteria	Gammaproteobacteria	Burkholderiales	Alcaligenaceae	NA	NA	ASV3	Zotu4	14.3895	0.7	Bacteria	Achromobacter.sp.	TGGTAGTCCACGCCCTAAACGATGTCAACTAGCTGTTGGGGCCTTCGGGCCTTGGTAGCGCAGCTAACGCGTGAAGTTGACCGCCTGGGGAGTACGGTCGCAAGATTAAAACTCAAAGGAATTGACGGGGACCCGCACAAGCGGTGGATGATGTGGATTAATTCGATGCAACGCGAAAAACCTTACCTACCCTTGACATGTCTGGAATGCCGAAGAGATTTGGTAGTGCTCGCAAGAGAACCGGAACACAGGTGCTGCATGGCTGTCGTCAGCTCGTGTCGTGAGATGTTGGGTTAAGTCCCGCAACGAGCGCAACCCTTGTCATTAGTTGCTACGAAAGGGCACTCTAA	Illumina	5.1	23	NA	NA	9.18775	keep	14.4	0,7	Bacteria	Achromobacter sp.	Achromobacter R565	5.1	23	NA
146	B565	ASV3	GB_108	9548.19	rRNA16S	58	58_X.BF	BacteriaFungi	58_X.BF_62h_Peat.A_B.1	B.1	T.2	62h	62	Peat.A	Peat.A	X.BF	Media.BacteriaFungi	BF	All	Proteobacteria	Gammaproteobacteria	Burkholderiales	Alcaligenaceae	NA	NA	ASV3	Zotu4	14.3895	0.7	Bacteria	Achromobacter.sp.	TGGTAGTCCACGCCCTAAACGATGTCAACTAGCTGTTGGGGCCTTCGGGCCTTGGTAGCGCAGCTAACGCGTGAAGTTGACCGCCTGGGGAGTACGGTCGCAAGATTAAAACTCAAAGGAATTGACGGGGACCCGCACAAGCGGTGGATGATGTGGATTAATTCGATGCAACGCGAAAAACCTTACCTACCCTTGACATGTCTGGAATGCCGAAGAGATTTGGTAGTGCTCGCAAGAGAACCGGAACACAGGTGCTGCATGGCTGTCGTCAGCTCGTGTCGTGAGATGTTGGGTTAAGTCCCGCAACGAGCGCAACCCTTGTCATTAGTTGCTACGAAAGGGCACTCTAA	Illumina	5.1	23	NA	NA	9.16411	keep	14.4	0,7	Bacteria	Achromobacter sp.	Achromobacter R565	5.1	23	NA
147	B565	ASV3	GB_62	6701.05	rRNA16S	34	34_X.BF	BacteriaFungi	34_X.BF_62h_Peat_B.3	B.3	T.2	62h	62	Peat	Peat	X.BF	Media.BacteriaFungi	BF	All	Proteobacteria	Gammaproteobacteria	Burkholderiales	Alcaligenaceae	NA	NA	ASV3	Zotu4	14.3895	0.7	Bacteria	Achromobacter.sp.	TGGTAGTCCACGCCCTAAACGATGTCAACTAGCTGTTGGGGCCTTCGGGCCTTGGTAGCGCAGCTAACGCGTGAAGTTGACCGCCTGGGGAGTACGGTCGCAAGATTAAAACTCAAAGGAATTGACGGGGACCCGCACAAGCGGTGGATGATGTGGATTAATTCGATGCAACGCGAAAAACCTTACCTACCCTTGACATGTCTGGAATGCCGAAGAGATTTGGTAGTGCTCGCAAGAGAACCGGAACACAGGTGCTGCATGGCTGTCGTCAGCTCGTGTCGTGAGATGTTGGGTTAAGTCCCGCAACGAGCGCAACCCTTGTCATTAGTTGCTACGAAAGGGCACTCTAA	Illumina	5.1	23	NA	NA	8.81002	keep	14.4	0,7	Bacteria	Achromobacter sp.	Achromobacter R565	5.1	23	NA
148	B565	ASV3	GB_372	942.325	rRNA16S	94	94_X.BF	BacteriaFungi	94_X.BF_62h_Peat.A.BF_B.4	B.4	T.2	62h	62	Peat.A.BF	Peat.A.BF	X.BF	Media.BacteriaFungi	BF	All	Proteobacteria	Gammaproteobacteria	Burkholderiales	Alcaligenaceae	NA	NA	ASV3	Zotu4	14.3895	0.7	Bacteria	Achromobacter.sp.	TGGTAGTCCACGCCCTAAACGATGTCAACTAGCTGTTGGGGCCTTCGGGCCTTGGTAGCGCAGCTAACGCGTGAAGTTGACCGCCTGGGGAGTACGGTCGCAAGATTAAAACTCAAAGGAATTGACGGGGACCCGCACAAGCGGTGGATGATGTGGATTAATTCGATGCAACGCGAAAAACCTTACCTACCCTTGACATGTCTGGAATGCCGAAGAGATTTGGTAGTGCTCGCAAGAGAACCGGAACACAGGTGCTGCATGGCTGTCGTCAGCTCGTGTCGTGAGATGTTGGGTTAAGTCCCGCAACGAGCGCAACCCTTGTCATTAGTTGCTACGAAAGGGCACTCTAA	Illumina	5.1	23	NA	NA	6.84835	keep	14.4	0,7	Bacteria	Achromobacter sp.	Achromobacter R565	5.1	23	NA
149	B565	ASV3	GB_150	7347.75	rRNA16S	81	81_X.BF	BacteriaFungi	81_X.BF_62h_Peat.A_B.3	B.3	T.1	62h	62	Peat.A	Peat.A	X.BF	Media.BacteriaFungi	BF	All	Proteobacteria	Gammaproteobacteria	Burkholderiales	Alcaligenaceae	NA	NA	ASV3	Zotu4	14.3895	0.7	Bacteria	Achromobacter.sp.	TGGTAGTCCACGCCCTAAACGATGTCAACTAGCTGTTGGGGCCTTCGGGCCTTGGTAGCGCAGCTAACGCGTGAAGTTGACCGCCTGGGGAGTACGGTCGCAAGATTAAAACTCAAAGGAATTGACGGGGACCCGCACAAGCGGTGGATGATGTGGATTAATTCGATGCAACGCGAAAAACCTTACCTACCCTTGACATGTCTGGAATGCCGAAGAGATTTGGTAGTGCTCGCAAGAGAACCGGAACACAGGTGCTGCATGGCTGTCGTCAGCTCGTGTCGTGAGATGTTGGGTTAAGTCCCGCAACGAGCGCAACCCTTGTCATTAGTTGCTACGAAAGGGCACTCTAA	Illumina	5.1	23	NA	NA	8.90215	keep	14.4	0,7	Bacteria	Achromobacter sp.	Achromobacter R565	5.1	23	NA
150	B565	ASV3	GB_302	324.109	rRNA16S	58	58_X.BF	BacteriaFungi	58_X.BF_62h_Peat.A.BF_B.1	B.1	T.1	62h	62	Peat.A.BF	Peat.A.BF	X.BF	Media.BacteriaFungi	BF	All	Proteobacteria	Gammaproteobacteria	Burkholderiales	Alcaligenaceae	NA	NA	ASV3	Zotu4	14.3895	0.7	Bacteria	Achromobacter.sp.	TGGTAGTCCACGCCCTAAACGATGTCAACTAGCTGTTGGGGCCTTCGGGCCTTGGTAGCGCAGCTAACGCGTGAAGTTGACCGCCTGGGGAGTACGGTCGCAAGATTAAAACTCAAAGGAATTGACGGGGACCCGCACAAGCGGTGGATGATGTGGATTAATTCGATGCAACGCGAAAAACCTTACCTACCCTTGACATGTCTGGAATGCCGAAGAGATTTGGTAGTGCTCGCAAGAGAACCGGAACACAGGTGCTGCATGGCTGTCGTCAGCTCGTGTCGTGAGATGTTGGGTTAAGTCCCGCAACGAGCGCAACCCTTGTCATTAGTTGCTACGAAAGGGCACTCTAA	Illumina	5.1	23	NA	NA	5.78108	keep	14.4	0,7	Bacteria	Achromobacter sp.	Achromobacter R565	5.1	23	NA
151	B565	ASV3	GB_346	1070.75	rRNA16S	81	81_X.BF	BacteriaFungi	81_X.BF_62h_Peat.A.BF_B.3	B.3	T.1	62h	62	Peat.A.BF	Peat.A.BF	X.BF	Media.BacteriaFungi	BF	All	Proteobacteria	Gammaproteobacteria	Burkholderiales	Alcaligenaceae	NA	NA	ASV3	Zotu4	14.3895	0.7	Bacteria	Achromobacter.sp.	TGGTAGTCCACGCCCTAAACGATGTCAACTAGCTGTTGGGGCCTTCGGGCCTTGGTAGCGCAGCTAACGCGTGAAGTTGACCGCCTGGGGAGTACGGTCGCAAGATTAAAACTCAAAGGAATTGACGGGGACCCGCACAAGCGGTGGATGATGTGGATTAATTCGATGCAACGCGAAAAACCTTACCTACCCTTGACATGTCTGGAATGCCGAAGAGATTTGGTAGTGCTCGCAAGAGAACCGGAACACAGGTGCTGCATGGCTGTCGTCAGCTCGTGTCGTGAGATGTTGGGTTAAGTCCCGCAACGAGCGCAACCCTTGTCATTAGTTGCTACGAAAGGGCACTCTAA	Illumina	5.1	23	NA	NA	6.97611	keep	14.4	0,7	Bacteria	Achromobacter sp.	Achromobacter R565	5.1	23	NA
152	B565	ASV3	GB_60	6634.39	rRNA16S	33	33_X.BF	BacteriaFungi	33_X.BF_62h_Peat_B.3	B.3	T.1	62h	62	Peat	Peat	X.BF	Media.BacteriaFungi	BF	All	Proteobacteria	Gammaproteobacteria	Burkholderiales	Alcaligenaceae	NA	NA	ASV3	Zotu4	14.3895	0.7	Bacteria	Achromobacter.sp.	TGGTAGTCCACGCCCTAAACGATGTCAACTAGCTGTTGGGGCCTTCGGGCCTTGGTAGCGCAGCTAACGCGTGAAGTTGACCGCCTGGGGAGTACGGTCGCAAGATTAAAACTCAAAGGAATTGACGGGGACCCGCACAAGCGGTGGATGATGTGGATTAATTCGATGCAACGCGAAAAACCTTACCTACCCTTGACATGTCTGGAATGCCGAAGAGATTTGGTAGTGCTCGCAAGAGAACCGGAACACAGGTGCTGCATGGCTGTCGTCAGCTCGTGTCGTGAGATGTTGGGTTAAGTCCCGCAACGAGCGCAACCCTTGTCATTAGTTGCTACGAAAGGGCACTCTAA	Illumina	5.1	23	NA	NA	8.80002	keep	14.4	0,7	Bacteria	Achromobacter sp.	Achromobacter R565	5.1	23	NA
153	B565	ASV3	GB_326	658.25	rRNA16S	70	70_X.BF	BacteriaFungi	70_X.BF_62h_Peat.A.BF_B.2	B.2	T.2	62h	62	Peat.A.BF	Peat.A.BF	X.BF	Media.BacteriaFungi	BF	All	Proteobacteria	Gammaproteobacteria	Burkholderiales	Alcaligenaceae	NA	NA	ASV3	Zotu4	14.3895	0.7	Bacteria	Achromobacter.sp.	TGGTAGTCCACGCCCTAAACGATGTCAACTAGCTGTTGGGGCCTTCGGGCCTTGGTAGCGCAGCTAACGCGTGAAGTTGACCGCCTGGGGAGTACGGTCGCAAGATTAAAACTCAAAGGAATTGACGGGGACCCGCACAAGCGGTGGATGATGTGGATTAATTCGATGCAACGCGAAAAACCTTACCTACCCTTGACATGTCTGGAATGCCGAAGAGATTTGGTAGTGCTCGCAAGAGAACCGGAACACAGGTGCTGCATGGCTGTCGTCAGCTCGTGTCGTGAGATGTTGGGTTAAGTCCCGCAACGAGCGCAACCCTTGTCATTAGTTGCTACGAAAGGGCACTCTAA	Illumina	5.1	23	NA	NA	6.48958	keep	14.4	0,7	Bacteria	Achromobacter sp.	Achromobacter R565	5.1	23	NA
154	B565	ASV3	GB_324	446.473	rRNA16S	69	69_X.BF	BacteriaFungi	69_X.BF_62h_Peat.A.BF_B.2	B.2	T.1	62h	62	Peat.A.BF	Peat.A.BF	X.BF	Media.BacteriaFungi	BF	All	Proteobacteria	Gammaproteobacteria	Burkholderiales	Alcaligenaceae	NA	NA	ASV3	Zotu4	14.3895	0.7	Bacteria	Achromobacter.sp.	TGGTAGTCCACGCCCTAAACGATGTCAACTAGCTGTTGGGGCCTTCGGGCCTTGGTAGCGCAGCTAACGCGTGAAGTTGACCGCCTGGGGAGTACGGTCGCAAGATTAAAACTCAAAGGAATTGACGGGGACCCGCACAAGCGGTGGATGATGTGGATTAATTCGATGCAACGCGAAAAACCTTACCTACCCTTGACATGTCTGGAATGCCGAAGAGATTTGGTAGTGCTCGCAAGAGAACCGGAACACAGGTGCTGCATGGCTGTCGTCAGCTCGTGTCGTGAGATGTTGGGTTAAGTCCCGCAACGAGCGCAACCCTTGTCATTAGTTGCTACGAAAGGGCACTCTAA	Illumina	5.1	23	NA	NA	6.10138	keep	14.4	0,7	Bacteria	Achromobacter sp.	Achromobacter R565	5.1	23	NA
155	B565	ASV3	GB_84	5902.46	rRNA16S	45	45_X.BF	BacteriaFungi	45_X.BF_62h_Peat_B.4	B.4	T.1	62h	62	Peat	Peat	X.BF	Media.BacteriaFungi	BF	All	Proteobacteria	Gammaproteobacteria	Burkholderiales	Alcaligenaceae	NA	NA	ASV3	Zotu4	14.3895	0.7	Bacteria	Achromobacter.sp.	TGGTAGTCCACGCCCTAAACGATGTCAACTAGCTGTTGGGGCCTTCGGGCCTTGGTAGCGCAGCTAACGCGTGAAGTTGACCGCCTGGGGAGTACGGTCGCAAGATTAAAACTCAAAGGAATTGACGGGGACCCGCACAAGCGGTGGATGATGTGGATTAATTCGATGCAACGCGAAAAACCTTACCTACCCTTGACATGTCTGGAATGCCGAAGAGATTTGGTAGTGCTCGCAAGAGAACCGGAACACAGGTGCTGCATGGCTGTCGTCAGCTCGTGTCGTGAGATGTTGGGTTAAGTCCCGCAACGAGCGCAACCCTTGTCATTAGTTGCTACGAAAGGGCACTCTAA	Illumina	5.1	23	NA	NA	8.68313	keep	14.4	0,7	Bacteria	Achromobacter sp.	Achromobacter R565	5.1	23	NA
156	B565	ASV3	GB_40	3639.38	rRNA16S	22	22_X.BF	BacteriaFungi	22_X.BF_62h_Peat_B.2	B.2	T.1	62h	62	Peat	Peat	X.BF	Media.BacteriaFungi	BF	All	Proteobacteria	Gammaproteobacteria	Burkholderiales	Alcaligenaceae	NA	NA	ASV3	Zotu4	14.3895	0.7	Bacteria	Achromobacter.sp.	TGGTAGTCCACGCCCTAAACGATGTCAACTAGCTGTTGGGGCCTTCGGGCCTTGGTAGCGCAGCTAACGCGTGAAGTTGACCGCCTGGGGAGTACGGTCGCAAGATTAAAACTCAAAGGAATTGACGGGGACCCGCACAAGCGGTGGATGATGTGGATTAATTCGATGCAACGCGAAAAACCTTACCTACCCTTGACATGTCTGGAATGCCGAAGAGATTTGGTAGTGCTCGCAAGAGAACCGGAACACAGGTGCTGCATGGCTGTCGTCAGCTCGTGTCGTGAGATGTTGGGTTAAGTCCCGCAACGAGCGCAACCCTTGTCATTAGTTGCTACGAAAGGGCACTCTAA	Illumina	5.1	23	NA	NA	8.19957	keep	14.4	0,7	Bacteria	Achromobacter sp.	Achromobacter R565	5.1	23	NA
157	B565	ASV3	GB_20	5037.93	rRNA16S	10	10_X.BF	BacteriaFungi	10_X.BF_62h_Peat_B.1	B.1	T.2	62h	62	Peat	Peat	X.BF	Media.BacteriaFungi	BF	All	Proteobacteria	Gammaproteobacteria	Burkholderiales	Alcaligenaceae	NA	NA	ASV3	Zotu4	14.3895	0.7	Bacteria	Achromobacter.sp.	TGGTAGTCCACGCCCTAAACGATGTCAACTAGCTGTTGGGGCCTTCGGGCCTTGGTAGCGCAGCTAACGCGTGAAGTTGACCGCCTGGGGAGTACGGTCGCAAGATTAAAACTCAAAGGAATTGACGGGGACCCGCACAAGCGGTGGATGATGTGGATTAATTCGATGCAACGCGAAAAACCTTACCTACCCTTGACATGTCTGGAATGCCGAAGAGATTTGGTAGTGCTCGCAAGAGAACCGGAACACAGGTGCTGCATGGCTGTCGTCAGCTCGTGTCGTGAGATGTTGGGTTAAGTCCCGCAACGAGCGCAACCCTTGTCATTAGTTGCTACGAAAGGGCACTCTAA	Illumina	5.1	23	NA	NA	8.52475	keep	14.4	0,7	Bacteria	Achromobacter sp.	Achromobacter R565	5.1	23	NA
158	B565	ASV3	GB_86	2017.94	rRNA16S	46	46_X.BF	BacteriaFungi	46_X.BF_62h_Peat_B.4	B.4	T.2	62h	62	Peat	Peat	X.BF	Media.BacteriaFungi	BF	All	Proteobacteria	Gammaproteobacteria	Burkholderiales	Alcaligenaceae	NA	NA	ASV3	Zotu4	14.3895	0.7	Bacteria	Achromobacter.sp.	TGGTAGTCCACGCCCTAAACGATGTCAACTAGCTGTTGGGGCCTTCGGGCCTTGGTAGCGCAGCTAACGCGTGAAGTTGACCGCCTGGGGAGTACGGTCGCAAGATTAAAACTCAAAGGAATTGACGGGGACCCGCACAAGCGGTGGATGATGTGGATTAATTCGATGCAACGCGAAAAACCTTACCTACCCTTGACATGTCTGGAATGCCGAAGAGATTTGGTAGTGCTCGCAAGAGAACCGGAACACAGGTGCTGCATGGCTGTCGTCAGCTCGTGTCGTGAGATGTTGGGTTAAGTCCCGCAACGAGCGCAACCCTTGTCATTAGTTGCTACGAAAGGGCACTCTAA	Illumina	5.1	23	NA	NA	7.60983	keep	14.4	0,7	Bacteria	Achromobacter sp.	Achromobacter R565	5.1	23	NA
159	B565	ASV3	GB_348	461.535	rRNA16S	82	82_X.BF	BacteriaFungi	82_X.BF_62h_Peat.A.BF_B.3	B.3	T.2	62h	62	Peat.A.BF	Peat.A.BF	X.BF	Media.BacteriaFungi	BF	All	Proteobacteria	Gammaproteobacteria	Burkholderiales	Alcaligenaceae	NA	NA	ASV3	Zotu4	14.3895	0.7	Bacteria	Achromobacter.sp.	TGGTAGTCCACGCCCTAAACGATGTCAACTAGCTGTTGGGGCCTTCGGGCCTTGGTAGCGCAGCTAACGCGTGAAGTTGACCGCCTGGGGAGTACGGTCGCAAGATTAAAACTCAAAGGAATTGACGGGGACCCGCACAAGCGGTGGATGATGTGGATTAATTCGATGCAACGCGAAAAACCTTACCTACCCTTGACATGTCTGGAATGCCGAAGAGATTTGGTAGTGCTCGCAAGAGAACCGGAACACAGGTGCTGCATGGCTGTCGTCAGCTCGTGTCGTGAGATGTTGGGTTAAGTCCCGCAACGAGCGCAACCCTTGTCATTAGTTGCTACGAAAGGGCACTCTAA	Illumina	5.1	23	NA	NA	6.13456	keep	14.4	0,7	Bacteria	Achromobacter sp.	Achromobacter R565	5.1	23	NA
160	B565	ASV3	GB_106	6170.4	rRNA16S	57	57_X.BF	BacteriaFungi	57_X.BF_62h_Peat.A_B.1	B.1	T.1	62h	62	Peat.A	Peat.A	X.BF	Media.BacteriaFungi	BF	All	Proteobacteria	Gammaproteobacteria	Burkholderiales	Alcaligenaceae	NA	NA	ASV3	Zotu4	14.3895	0.7	Bacteria	Achromobacter.sp.	TGGTAGTCCACGCCCTAAACGATGTCAACTAGCTGTTGGGGCCTTCGGGCCTTGGTAGCGCAGCTAACGCGTGAAGTTGACCGCCTGGGGAGTACGGTCGCAAGATTAAAACTCAAAGGAATTGACGGGGACCCGCACAAGCGGTGGATGATGTGGATTAATTCGATGCAACGCGAAAAACCTTACCTACCCTTGACATGTCTGGAATGCCGAAGAGATTTGGTAGTGCTCGCAAGAGAACCGGAACACAGGTGCTGCATGGCTGTCGTCAGCTCGTGTCGTGAGATGTTGGGTTAAGTCCCGCAACGAGCGCAACCCTTGTCATTAGTTGCTACGAAAGGGCACTCTAA	Illumina	5.1	23	NA	NA	8.72752	keep	14.4	0,7	Bacteria	Achromobacter sp.	Achromobacter R565	5.1	23	NA
161	B568	ASV13	GB_326	10.7551	rRNA16S	70	70_X.BF	BacteriaFungi	70_X.BF_62h_Peat.A.BF_B.2	B.2	T.2	62h	62	Peat.A.BF	Peat.A.BF	X.BF	Media.BacteriaFungi	BF	All	Proteobacteria	Gammaproteobacteria	Burkholderiales	Comamonadaceae	Rhizobacter	NA	ASV13	Zotu12	1.54056	0.8	Bacteria	Acidovorax.sp.	TGGTAGTCCACGCCCTAAACGATGTCAACTGGTTGTTGGACGGCTTGCTGTTCAGTAACGAAGCTAACGCGTGAAGTTGACCGCCTGGGGAGTACGGCCGCAAGGTTGAAACTCAAAGGAATTGACGGGGACCCGCACAAGCGGTGGATGATGTGGTTTAATTCGATGCAACGCGAAAAACCTTACCTACCCTTGACATGTCTAGAAGTTACCAGAGATGGTTTCGTGCTCGAAAGAGAACTAGAACACAGGTGCTGCATGGCCGTCGTCAGCTCGTGTCGTGAGATGTTGGGTTAAGTCCCGCAACGAGCGCAACCCTTATCATTAGTTGCTACGCAAGGGCACTCTAA	PacBio	5.1	1	1	4.627	2.37538	keep	1.5	0,8	Bacteria	Acidovorax sp.	Acidovorax R568	5.1	1	1
162	B568	ASV13	GB_84	39.1834	rRNA16S	45	45_X.BF	BacteriaFungi	45_X.BF_62h_Peat_B.4	B.4	T.1	62h	62	Peat	Peat	X.BF	Media.BacteriaFungi	BF	All	Proteobacteria	Gammaproteobacteria	Burkholderiales	Comamonadaceae	Rhizobacter	NA	ASV13	Zotu12	1.54056	0.8	Bacteria	Acidovorax.sp.	TGGTAGTCCACGCCCTAAACGATGTCAACTGGTTGTTGGACGGCTTGCTGTTCAGTAACGAAGCTAACGCGTGAAGTTGACCGCCTGGGGAGTACGGCCGCAAGGTTGAAACTCAAAGGAATTGACGGGGACCCGCACAAGCGGTGGATGATGTGGTTTAATTCGATGCAACGCGAAAAACCTTACCTACCCTTGACATGTCTAGAAGTTACCAGAGATGGTTTCGTGCTCGAAAGAGAACTAGAACACAGGTGCTGCATGGCCGTCGTCAGCTCGTGTCGTGAGATGTTGGGTTAAGTCCCGCAACGAGCGCAACCCTTATCATTAGTTGCTACGCAAGGGCACTCTAA	PacBio	5.1	1	1	4.627	3.66825	keep	1.5	0,8	Bacteria	Acidovorax sp.	Acidovorax R568	5.1	1	1
163	B568	ASV13	GB_128	1	rRNA16S	70	70_X.BF	BacteriaFungi	70_X.BF_62h_Peat.A_B.2	B.2	T.1	62h	62	Peat.A	Peat.A	X.BF	Media.BacteriaFungi	BF	All	Proteobacteria	Gammaproteobacteria	Burkholderiales	Comamonadaceae	Rhizobacter	NA	ASV13	Zotu12	1.54056	0.8	Bacteria	Acidovorax.sp.	TGGTAGTCCACGCCCTAAACGATGTCAACTGGTTGTTGGACGGCTTGCTGTTCAGTAACGAAGCTAACGCGTGAAGTTGACCGCCTGGGGAGTACGGCCGCAAGGTTGAAACTCAAAGGAATTGACGGGGACCCGCACAAGCGGTGGATGATGTGGTTTAATTCGATGCAACGCGAAAAACCTTACCTACCCTTGACATGTCTAGAAGTTACCAGAGATGGTTTCGTGCTCGAAAGAGAACTAGAACACAGGTGCTGCATGGCCGTCGTCAGCTCGTGTCGTGAGATGTTGGGTTAAGTCCCGCAACGAGCGCAACCCTTATCATTAGTTGCTACGCAAGGGCACTCTAA	PacBio	5.1	1	1	4.627	0	keep	1.5	0,8	Bacteria	Acidovorax sp.	Acidovorax R568	5.1	1	1
164	B568	ASV13	GB_106	1	rRNA16S	57	57_X.BF	BacteriaFungi	57_X.BF_62h_Peat.A_B.1	B.1	T.1	62h	62	Peat.A	Peat.A	X.BF	Media.BacteriaFungi	BF	All	Proteobacteria	Gammaproteobacteria	Burkholderiales	Comamonadaceae	Rhizobacter	NA	ASV13	Zotu12	1.54056	0.8	Bacteria	Acidovorax.sp.	TGGTAGTCCACGCCCTAAACGATGTCAACTGGTTGTTGGACGGCTTGCTGTTCAGTAACGAAGCTAACGCGTGAAGTTGACCGCCTGGGGAGTACGGCCGCAAGGTTGAAACTCAAAGGAATTGACGGGGACCCGCACAAGCGGTGGATGATGTGGTTTAATTCGATGCAACGCGAAAAACCTTACCTACCCTTGACATGTCTAGAAGTTACCAGAGATGGTTTCGTGCTCGAAAGAGAACTAGAACACAGGTGCTGCATGGCCGTCGTCAGCTCGTGTCGTGAGATGTTGGGTTAAGTCCCGCAACGAGCGCAACCCTTATCATTAGTTGCTACGCAAGGGCACTCTAA	PacBio	5.1	1	1	4.627	0	keep	1.5	0,8	Bacteria	Acidovorax sp.	Acidovorax R568	5.1	1	1
165	B568	ASV13	GB_86	17.2493	rRNA16S	46	46_X.BF	BacteriaFungi	46_X.BF_62h_Peat_B.4	B.4	T.2	62h	62	Peat	Peat	X.BF	Media.BacteriaFungi	BF	All	Proteobacteria	Gammaproteobacteria	Burkholderiales	Comamonadaceae	Rhizobacter	NA	ASV13	Zotu12	1.54056	0.8	Bacteria	Acidovorax.sp.	TGGTAGTCCACGCCCTAAACGATGTCAACTGGTTGTTGGACGGCTTGCTGTTCAGTAACGAAGCTAACGCGTGAAGTTGACCGCCTGGGGAGTACGGCCGCAAGGTTGAAACTCAAAGGAATTGACGGGGACCCGCACAAGCGGTGGATGATGTGGTTTAATTCGATGCAACGCGAAAAACCTTACCTACCCTTGACATGTCTAGAAGTTACCAGAGATGGTTTCGTGCTCGAAAGAGAACTAGAACACAGGTGCTGCATGGCCGTCGTCAGCTCGTGTCGTGAGATGTTGGGTTAAGTCCCGCAACGAGCGCAACCCTTATCATTAGTTGCTACGCAAGGGCACTCTAA	PacBio	5.1	1	1	4.627	2.84777	keep	1.5	0,8	Bacteria	Acidovorax sp.	Acidovorax R568	5.1	1	1
166	B568	ASV13	GB_372	1	rRNA16S	94	94_X.BF	BacteriaFungi	94_X.BF_62h_Peat.A.BF_B.4	B.4	T.2	62h	62	Peat.A.BF	Peat.A.BF	X.BF	Media.BacteriaFungi	BF	All	Proteobacteria	Gammaproteobacteria	Burkholderiales	Comamonadaceae	Rhizobacter	NA	ASV13	Zotu12	1.54056	0.8	Bacteria	Acidovorax.sp.	TGGTAGTCCACGCCCTAAACGATGTCAACTGGTTGTTGGACGGCTTGCTGTTCAGTAACGAAGCTAACGCGTGAAGTTGACCGCCTGGGGAGTACGGCCGCAAGGTTGAAACTCAAAGGAATTGACGGGGACCCGCACAAGCGGTGGATGATGTGGTTTAATTCGATGCAACGCGAAAAACCTTACCTACCCTTGACATGTCTAGAAGTTACCAGAGATGGTTTCGTGCTCGAAAGAGAACTAGAACACAGGTGCTGCATGGCCGTCGTCAGCTCGTGTCGTGAGATGTTGGGTTAAGTCCCGCAACGAGCGCAACCCTTATCATTAGTTGCTACGCAAGGGCACTCTAA	PacBio	5.1	1	1	4.627	0	keep	1.5	0,8	Bacteria	Acidovorax sp.	Acidovorax R568	5.1	1	1
167	B568	ASV13	GB_20	15.7618	rRNA16S	10	10_X.BF	BacteriaFungi	10_X.BF_62h_Peat_B.1	B.1	T.2	62h	62	Peat	Peat	X.BF	Media.BacteriaFungi	BF	All	Proteobacteria	Gammaproteobacteria	Burkholderiales	Comamonadaceae	Rhizobacter	NA	ASV13	Zotu12	1.54056	0.8	Bacteria	Acidovorax.sp.	TGGTAGTCCACGCCCTAAACGATGTCAACTGGTTGTTGGACGGCTTGCTGTTCAGTAACGAAGCTAACGCGTGAAGTTGACCGCCTGGGGAGTACGGCCGCAAGGTTGAAACTCAAAGGAATTGACGGGGACCCGCACAAGCGGTGGATGATGTGGTTTAATTCGATGCAACGCGAAAAACCTTACCTACCCTTGACATGTCTAGAAGTTACCAGAGATGGTTTCGTGCTCGAAAGAGAACTAGAACACAGGTGCTGCATGGCCGTCGTCAGCTCGTGTCGTGAGATGTTGGGTTAAGTCCCGCAACGAGCGCAACCCTTATCATTAGTTGCTACGCAAGGGCACTCTAA	PacBio	5.1	1	1	4.627	2.75759	keep	1.5	0,8	Bacteria	Acidovorax sp.	Acidovorax R568	5.1	1	1
168	B568	ASV13	GB_150	1	rRNA16S	81	81_X.BF	BacteriaFungi	81_X.BF_62h_Peat.A_B.3	B.3	T.1	62h	62	Peat.A	Peat.A	X.BF	Media.BacteriaFungi	BF	All	Proteobacteria	Gammaproteobacteria	Burkholderiales	Comamonadaceae	Rhizobacter	NA	ASV13	Zotu12	1.54056	0.8	Bacteria	Acidovorax.sp.	TGGTAGTCCACGCCCTAAACGATGTCAACTGGTTGTTGGACGGCTTGCTGTTCAGTAACGAAGCTAACGCGTGAAGTTGACCGCCTGGGGAGTACGGCCGCAAGGTTGAAACTCAAAGGAATTGACGGGGACCCGCACAAGCGGTGGATGATGTGGTTTAATTCGATGCAACGCGAAAAACCTTACCTACCCTTGACATGTCTAGAAGTTACCAGAGATGGTTTCGTGCTCGAAAGAGAACTAGAACACAGGTGCTGCATGGCCGTCGTCAGCTCGTGTCGTGAGATGTTGGGTTAAGTCCCGCAACGAGCGCAACCCTTATCATTAGTTGCTACGCAAGGGCACTCTAA	PacBio	5.1	1	1	4.627	0	keep	1.5	0,8	Bacteria	Acidovorax sp.	Acidovorax R568	5.1	1	1
169	B568	ASV13	GB_62	26.5564	rRNA16S	34	34_X.BF	BacteriaFungi	34_X.BF_62h_Peat_B.3	B.3	T.2	62h	62	Peat	Peat	X.BF	Media.BacteriaFungi	BF	All	Proteobacteria	Gammaproteobacteria	Burkholderiales	Comamonadaceae	Rhizobacter	NA	ASV13	Zotu12	1.54056	0.8	Bacteria	Acidovorax.sp.	TGGTAGTCCACGCCCTAAACGATGTCAACTGGTTGTTGGACGGCTTGCTGTTCAGTAACGAAGCTAACGCGTGAAGTTGACCGCCTGGGGAGTACGGCCGCAAGGTTGAAACTCAAAGGAATTGACGGGGACCCGCACAAGCGGTGGATGATGTGGTTTAATTCGATGCAACGCGAAAAACCTTACCTACCCTTGACATGTCTAGAAGTTACCAGAGATGGTTTCGTGCTCGAAAGAGAACTAGAACACAGGTGCTGCATGGCCGTCGTCAGCTCGTGTCGTGAGATGTTGGGTTAAGTCCCGCAACGAGCGCAACCCTTATCATTAGTTGCTACGCAAGGGCACTCTAA	PacBio	5.1	1	1	4.627	3.27927	keep	1.5	0,8	Bacteria	Acidovorax sp.	Acidovorax R568	5.1	1	1
170	B568	ASV13	GB_302	4.27696	rRNA16S	58	58_X.BF	BacteriaFungi	58_X.BF_62h_Peat.A.BF_B.1	B.1	T.1	62h	62	Peat.A.BF	Peat.A.BF	X.BF	Media.BacteriaFungi	BF	All	Proteobacteria	Gammaproteobacteria	Burkholderiales	Comamonadaceae	Rhizobacter	NA	ASV13	Zotu12	1.54056	0.8	Bacteria	Acidovorax.sp.	TGGTAGTCCACGCCCTAAACGATGTCAACTGGTTGTTGGACGGCTTGCTGTTCAGTAACGAAGCTAACGCGTGAAGTTGACCGCCTGGGGAGTACGGCCGCAAGGTTGAAACTCAAAGGAATTGACGGGGACCCGCACAAGCGGTGGATGATGTGGTTTAATTCGATGCAACGCGAAAAACCTTACCTACCCTTGACATGTCTAGAAGTTACCAGAGATGGTTTCGTGCTCGAAAGAGAACTAGAACACAGGTGCTGCATGGCCGTCGTCAGCTCGTGTCGTGAGATGTTGGGTTAAGTCCCGCAACGAGCGCAACCCTTATCATTAGTTGCTACGCAAGGGCACTCTAA	PacBio	5.1	1	1	4.627	1.45324	keep	1.5	0,8	Bacteria	Acidovorax sp.	Acidovorax R568	5.1	1	1
171	B568	ASV13	GB_172	1	rRNA16S	93	93_X.BF	BacteriaFungi	93_X.BF_62h_Peat.A_B.4	B.4	T.1	62h	62	Peat.A	Peat.A	X.BF	Media.BacteriaFungi	BF	All	Proteobacteria	Gammaproteobacteria	Burkholderiales	Comamonadaceae	Rhizobacter	NA	ASV13	Zotu12	1.54056	0.8	Bacteria	Acidovorax.sp.	TGGTAGTCCACGCCCTAAACGATGTCAACTGGTTGTTGGACGGCTTGCTGTTCAGTAACGAAGCTAACGCGTGAAGTTGACCGCCTGGGGAGTACGGCCGCAAGGTTGAAACTCAAAGGAATTGACGGGGACCCGCACAAGCGGTGGATGATGTGGTTTAATTCGATGCAACGCGAAAAACCTTACCTACCCTTGACATGTCTAGAAGTTACCAGAGATGGTTTCGTGCTCGAAAGAGAACTAGAACACAGGTGCTGCATGGCCGTCGTCAGCTCGTGTCGTGAGATGTTGGGTTAAGTCCCGCAACGAGCGCAACCCTTATCATTAGTTGCTACGCAAGGGCACTCTAA	PacBio	5.1	1	1	4.627	0	keep	1.5	0,8	Bacteria	Acidovorax sp.	Acidovorax R568	5.1	1	1
172	B568	ASV13	GB_174	1	rRNA16S	94	94_X.BF	BacteriaFungi	94_X.BF_62h_Peat.A_B.4	B.4	T.2	62h	62	Peat.A	Peat.A	X.BF	Media.BacteriaFungi	BF	All	Proteobacteria	Gammaproteobacteria	Burkholderiales	Comamonadaceae	Rhizobacter	NA	ASV13	Zotu12	1.54056	0.8	Bacteria	Acidovorax.sp.	TGGTAGTCCACGCCCTAAACGATGTCAACTGGTTGTTGGACGGCTTGCTGTTCAGTAACGAAGCTAACGCGTGAAGTTGACCGCCTGGGGAGTACGGCCGCAAGGTTGAAACTCAAAGGAATTGACGGGGACCCGCACAAGCGGTGGATGATGTGGTTTAATTCGATGCAACGCGAAAAACCTTACCTACCCTTGACATGTCTAGAAGTTACCAGAGATGGTTTCGTGCTCGAAAGAGAACTAGAACACAGGTGCTGCATGGCCGTCGTCAGCTCGTGTCGTGAGATGTTGGGTTAAGTCCCGCAACGAGCGCAACCCTTATCATTAGTTGCTACGCAAGGGCACTCTAA	PacBio	5.1	1	1	4.627	0	keep	1.5	0,8	Bacteria	Acidovorax sp.	Acidovorax R568	5.1	1	1
173	B568	ASV13	GB_348	1	rRNA16S	82	82_X.BF	BacteriaFungi	82_X.BF_62h_Peat.A.BF_B.3	B.3	T.2	62h	62	Peat.A.BF	Peat.A.BF	X.BF	Media.BacteriaFungi	BF	All	Proteobacteria	Gammaproteobacteria	Burkholderiales	Comamonadaceae	Rhizobacter	NA	ASV13	Zotu12	1.54056	0.8	Bacteria	Acidovorax.sp.	TGGTAGTCCACGCCCTAAACGATGTCAACTGGTTGTTGGACGGCTTGCTGTTCAGTAACGAAGCTAACGCGTGAAGTTGACCGCCTGGGGAGTACGGCCGCAAGGTTGAAACTCAAAGGAATTGACGGGGACCCGCACAAGCGGTGGATGATGTGGTTTAATTCGATGCAACGCGAAAAACCTTACCTACCCTTGACATGTCTAGAAGTTACCAGAGATGGTTTCGTGCTCGAAAGAGAACTAGAACACAGGTGCTGCATGGCCGTCGTCAGCTCGTGTCGTGAGATGTTGGGTTAAGTCCCGCAACGAGCGCAACCCTTATCATTAGTTGCTACGCAAGGGCACTCTAA	PacBio	5.1	1	1	4.627	0	keep	1.5	0,8	Bacteria	Acidovorax sp.	Acidovorax R568	5.1	1	1
174	B568	ASV13	GB_346	1	rRNA16S	81	81_X.BF	BacteriaFungi	81_X.BF_62h_Peat.A.BF_B.3	B.3	T.1	62h	62	Peat.A.BF	Peat.A.BF	X.BF	Media.BacteriaFungi	BF	All	Proteobacteria	Gammaproteobacteria	Burkholderiales	Comamonadaceae	Rhizobacter	NA	ASV13	Zotu12	1.54056	0.8	Bacteria	Acidovorax.sp.	TGGTAGTCCACGCCCTAAACGATGTCAACTGGTTGTTGGACGGCTTGCTGTTCAGTAACGAAGCTAACGCGTGAAGTTGACCGCCTGGGGAGTACGGCCGCAAGGTTGAAACTCAAAGGAATTGACGGGGACCCGCACAAGCGGTGGATGATGTGGTTTAATTCGATGCAACGCGAAAAACCTTACCTACCCTTGACATGTCTAGAAGTTACCAGAGATGGTTTCGTGCTCGAAAGAGAACTAGAACACAGGTGCTGCATGGCCGTCGTCAGCTCGTGTCGTGAGATGTTGGGTTAAGTCCCGCAACGAGCGCAACCCTTATCATTAGTTGCTACGCAAGGGCACTCTAA	PacBio	5.1	1	1	4.627	0	keep	1.5	0,8	Bacteria	Acidovorax sp.	Acidovorax R568	5.1	1	1
175	B568	ASV13	GB_60	15.4618	rRNA16S	33	33_X.BF	BacteriaFungi	33_X.BF_62h_Peat_B.3	B.3	T.1	62h	62	Peat	Peat	X.BF	Media.BacteriaFungi	BF	All	Proteobacteria	Gammaproteobacteria	Burkholderiales	Comamonadaceae	Rhizobacter	NA	ASV13	Zotu12	1.54056	0.8	Bacteria	Acidovorax.sp.	TGGTAGTCCACGCCCTAAACGATGTCAACTGGTTGTTGGACGGCTTGCTGTTCAGTAACGAAGCTAACGCGTGAAGTTGACCGCCTGGGGAGTACGGCCGCAAGGTTGAAACTCAAAGGAATTGACGGGGACCCGCACAAGCGGTGGATGATGTGGTTTAATTCGATGCAACGCGAAAAACCTTACCTACCCTTGACATGTCTAGAAGTTACCAGAGATGGTTTCGTGCTCGAAAGAGAACTAGAACACAGGTGCTGCATGGCCGTCGTCAGCTCGTGTCGTGAGATGTTGGGTTAAGTCCCGCAACGAGCGCAACCCTTATCATTAGTTGCTACGCAAGGGCACTCTAA	PacBio	5.1	1	1	4.627	2.73837	keep	1.5	0,8	Bacteria	Acidovorax sp.	Acidovorax R568	5.1	1	1
176	B568	ASV13	GB_324	1	rRNA16S	69	69_X.BF	BacteriaFungi	69_X.BF_62h_Peat.A.BF_B.2	B.2	T.1	62h	62	Peat.A.BF	Peat.A.BF	X.BF	Media.BacteriaFungi	BF	All	Proteobacteria	Gammaproteobacteria	Burkholderiales	Comamonadaceae	Rhizobacter	NA	ASV13	Zotu12	1.54056	0.8	Bacteria	Acidovorax.sp.	TGGTAGTCCACGCCCTAAACGATGTCAACTGGTTGTTGGACGGCTTGCTGTTCAGTAACGAAGCTAACGCGTGAAGTTGACCGCCTGGGGAGTACGGCCGCAAGGTTGAAACTCAAAGGAATTGACGGGGACCCGCACAAGCGGTGGATGATGTGGTTTAATTCGATGCAACGCGAAAAACCTTACCTACCCTTGACATGTCTAGAAGTTACCAGAGATGGTTTCGTGCTCGAAAGAGAACTAGAACACAGGTGCTGCATGGCCGTCGTCAGCTCGTGTCGTGAGATGTTGGGTTAAGTCCCGCAACGAGCGCAACCCTTATCATTAGTTGCTACGCAAGGGCACTCTAA	PacBio	5.1	1	1	4.627	0	keep	1.5	0,8	Bacteria	Acidovorax sp.	Acidovorax R568	5.1	1	1
177	B568	ASV13	GB_108	1	rRNA16S	58	58_X.BF	BacteriaFungi	58_X.BF_62h_Peat.A_B.1	B.1	T.2	62h	62	Peat.A	Peat.A	X.BF	Media.BacteriaFungi	BF	All	Proteobacteria	Gammaproteobacteria	Burkholderiales	Comamonadaceae	Rhizobacter	NA	ASV13	Zotu12	1.54056	0.8	Bacteria	Acidovorax.sp.	TGGTAGTCCACGCCCTAAACGATGTCAACTGGTTGTTGGACGGCTTGCTGTTCAGTAACGAAGCTAACGCGTGAAGTTGACCGCCTGGGGAGTACGGCCGCAAGGTTGAAACTCAAAGGAATTGACGGGGACCCGCACAAGCGGTGGATGATGTGGTTTAATTCGATGCAACGCGAAAAACCTTACCTACCCTTGACATGTCTAGAAGTTACCAGAGATGGTTTCGTGCTCGAAAGAGAACTAGAACACAGGTGCTGCATGGCCGTCGTCAGCTCGTGTCGTGAGATGTTGGGTTAAGTCCCGCAACGAGCGCAACCCTTATCATTAGTTGCTACGCAAGGGCACTCTAA	PacBio	5.1	1	1	4.627	0	keep	1.5	0,8	Bacteria	Acidovorax sp.	Acidovorax R568	5.1	1	1
178	B568	ASV13	GB_18	14.0364	rRNA16S	9	09_X.BF	BacteriaFungi	09_X.BF_62h_Peat_B.1	B.1	T.1	62h	62	Peat	Peat	X.BF	Media.BacteriaFungi	BF	All	Proteobacteria	Gammaproteobacteria	Burkholderiales	Comamonadaceae	Rhizobacter	NA	ASV13	Zotu12	1.54056	0.8	Bacteria	Acidovorax.sp.	TGGTAGTCCACGCCCTAAACGATGTCAACTGGTTGTTGGACGGCTTGCTGTTCAGTAACGAAGCTAACGCGTGAAGTTGACCGCCTGGGGAGTACGGCCGCAAGGTTGAAACTCAAAGGAATTGACGGGGACCCGCACAAGCGGTGGATGATGTGGTTTAATTCGATGCAACGCGAAAAACCTTACCTACCCTTGACATGTCTAGAAGTTACCAGAGATGGTTTCGTGCTCGAAAGAGAACTAGAACACAGGTGCTGCATGGCCGTCGTCAGCTCGTGTCGTGAGATGTTGGGTTAAGTCCCGCAACGAGCGCAACCCTTATCATTAGTTGCTACGCAAGGGCACTCTAA	PacBio	5.1	1	1	4.627	2.64165	keep	1.5	0,8	Bacteria	Acidovorax sp.	Acidovorax R568	5.1	1	1
179	B568	ASV13	GB_40	1	rRNA16S	22	22_X.BF	BacteriaFungi	22_X.BF_62h_Peat_B.2	B.2	T.1	62h	62	Peat	Peat	X.BF	Media.BacteriaFungi	BF	All	Proteobacteria	Gammaproteobacteria	Burkholderiales	Comamonadaceae	Rhizobacter	NA	ASV13	Zotu12	1.54056	0.8	Bacteria	Acidovorax.sp.	TGGTAGTCCACGCCCTAAACGATGTCAACTGGTTGTTGGACGGCTTGCTGTTCAGTAACGAAGCTAACGCGTGAAGTTGACCGCCTGGGGAGTACGGCCGCAAGGTTGAAACTCAAAGGAATTGACGGGGACCCGCACAAGCGGTGGATGATGTGGTTTAATTCGATGCAACGCGAAAAACCTTACCTACCCTTGACATGTCTAGAAGTTACCAGAGATGGTTTCGTGCTCGAAAGAGAACTAGAACACAGGTGCTGCATGGCCGTCGTCAGCTCGTGTCGTGAGATGTTGGGTTAAGTCCCGCAACGAGCGCAACCCTTATCATTAGTTGCTACGCAAGGGCACTCTAA	PacBio	5.1	1	1	4.627	0	keep	1.5	0,8	Bacteria	Acidovorax sp.	Acidovorax R568	5.1	1	1
180	B568	ASV13	GB_370	1	rRNA16S	93	93_X.BF	BacteriaFungi	93_X.BF_62h_Peat.A.BF_B.4	B.4	T.1	62h	62	Peat.A.BF	Peat.A.BF	X.BF	Media.BacteriaFungi	BF	All	Proteobacteria	Gammaproteobacteria	Burkholderiales	Comamonadaceae	Rhizobacter	NA	ASV13	Zotu12	1.54056	0.8	Bacteria	Acidovorax.sp.	TGGTAGTCCACGCCCTAAACGATGTCAACTGGTTGTTGGACGGCTTGCTGTTCAGTAACGAAGCTAACGCGTGAAGTTGACCGCCTGGGGAGTACGGCCGCAAGGTTGAAACTCAAAGGAATTGACGGGGACCCGCACAAGCGGTGGATGATGTGGTTTAATTCGATGCAACGCGAAAAACCTTACCTACCCTTGACATGTCTAGAAGTTACCAGAGATGGTTTCGTGCTCGAAAGAGAACTAGAACACAGGTGCTGCATGGCCGTCGTCAGCTCGTGTCGTGAGATGTTGGGTTAAGTCCCGCAACGAGCGCAACCCTTATCATTAGTTGCTACGCAAGGGCACTCTAA	PacBio	5.1	1	1	4.627	0	keep	1.5	0,8	Bacteria	Acidovorax sp.	Acidovorax R568	5.1	1	1
181	B651	ASV6	GB_62	2424.6	rRNA16S	34	34_X.BF	BacteriaFungi	34_X.BF_62h_Peat_B.3	B.3	T.2	62h	62	Peat	Peat	X.BF	Media.BacteriaFungi	BF	All	Proteobacteria	Alphaproteobacteria	Rhizobiales	Rhizobiaceae	Allorhizobium	Neorhizobium	ASV6	Zotu385	1.16489	0.5	Bacteria	Agrobacterium.sp.	TGGTAGTCCACGCCGTAAACGATGAATGTTAGCCGTCGGGCAGTCTACTGTTCGGTGGCGCAGCTAACGCATTAAACATTCCGCCTGGGGAGTACGGTCGCAAGATTAAAACTCAAAGGAATTGACGGGGGCCCGCACAAGCGGTGGAGCATGTGGTTTAATTCGAAGCAACGCGCAGAACCTTACCAGCTCTTGACATTCGGGGTTTGGGCAGTGGAGACATTGTCCTTCAGTTAGGCTGGCCCCAGAACAGGTGCTGCATGGCTGTCGTCAGCTCGTGTCGTGAGATGTTGGGTTAAGTCCCGCAACGAGCGCAACCCTCGCCCTTAGTTGCCAGCATTTAGTTGGGC	Illumina	5.8	34	NA	NA	7.79342	keep	1.2	0,5	Bacteria	Agrobacterium sp.	Agrobacterium R651	5.8	34	NA
182	B651	ASV6	GB_302	40.3236	rRNA16S	58	58_X.BF	BacteriaFungi	58_X.BF_62h_Peat.A.BF_B.1	B.1	T.1	62h	62	Peat.A.BF	Peat.A.BF	X.BF	Media.BacteriaFungi	BF	All	Proteobacteria	Alphaproteobacteria	Rhizobiales	Rhizobiaceae	Allorhizobium	Neorhizobium	ASV6	Zotu385	1.16489	0.5	Bacteria	Agrobacterium.sp.	TGGTAGTCCACGCCGTAAACGATGAATGTTAGCCGTCGGGCAGTCTACTGTTCGGTGGCGCAGCTAACGCATTAAACATTCCGCCTGGGGAGTACGGTCGCAAGATTAAAACTCAAAGGAATTGACGGGGGCCCGCACAAGCGGTGGAGCATGTGGTTTAATTCGAAGCAACGCGCAGAACCTTACCAGCTCTTGACATTCGGGGTTTGGGCAGTGGAGACATTGTCCTTCAGTTAGGCTGGCCCCAGAACAGGTGCTGCATGGCTGTCGTCAGCTCGTGTCGTGAGATGTTGGGTTAAGTCCCGCAACGAGCGCAACCCTCGCCCTTAGTTGCCAGCATTTAGTTGGGC	Illumina	5.8	34	NA	NA	3.69694	keep	1.2	0,5	Bacteria	Agrobacterium sp.	Agrobacterium R651	5.8	34	NA
183	B651	ASV6	GB_108	2091.61	rRNA16S	58	58_X.BF	BacteriaFungi	58_X.BF_62h_Peat.A_B.1	B.1	T.2	62h	62	Peat.A	Peat.A	X.BF	Media.BacteriaFungi	BF	All	Proteobacteria	Alphaproteobacteria	Rhizobiales	Rhizobiaceae	Allorhizobium	Neorhizobium	ASV6	Zotu385	1.16489	0.5	Bacteria	Agrobacterium.sp.	TGGTAGTCCACGCCGTAAACGATGAATGTTAGCCGTCGGGCAGTCTACTGTTCGGTGGCGCAGCTAACGCATTAAACATTCCGCCTGGGGAGTACGGTCGCAAGATTAAAACTCAAAGGAATTGACGGGGGCCCGCACAAGCGGTGGAGCATGTGGTTTAATTCGAAGCAACGCGCAGAACCTTACCAGCTCTTGACATTCGGGGTTTGGGCAGTGGAGACATTGTCCTTCAGTTAGGCTGGCCCCAGAACAGGTGCTGCATGGCTGTCGTCAGCTCGTGTCGTGAGATGTTGGGTTAAGTCCCGCAACGAGCGCAACCCTCGCCCTTAGTTGCCAGCATTTAGTTGGGC	Illumina	5.8	34	NA	NA	7.64569	keep	1.2	0,5	Bacteria	Agrobacterium sp.	Agrobacterium R651	5.8	34	NA
184	B651	ASV6	GB_128	1702.37	rRNA16S	70	70_X.BF	BacteriaFungi	70_X.BF_62h_Peat.A_B.2	B.2	T.1	62h	62	Peat.A	Peat.A	X.BF	Media.BacteriaFungi	BF	All	Proteobacteria	Alphaproteobacteria	Rhizobiales	Rhizobiaceae	Allorhizobium	Neorhizobium	ASV6	Zotu385	1.16489	0.5	Bacteria	Agrobacterium.sp.	TGGTAGTCCACGCCGTAAACGATGAATGTTAGCCGTCGGGCAGTCTACTGTTCGGTGGCGCAGCTAACGCATTAAACATTCCGCCTGGGGAGTACGGTCGCAAGATTAAAACTCAAAGGAATTGACGGGGGCCCGCACAAGCGGTGGAGCATGTGGTTTAATTCGAAGCAACGCGCAGAACCTTACCAGCTCTTGACATTCGGGGTTTGGGCAGTGGAGACATTGTCCTTCAGTTAGGCTGGCCCCAGAACAGGTGCTGCATGGCTGTCGTCAGCTCGTGTCGTGAGATGTTGGGTTAAGTCCCGCAACGAGCGCAACCCTCGCCCTTAGTTGCCAGCATTTAGTTGGGC	Illumina	5.8	34	NA	NA	7.43978	keep	1.2	0,5	Bacteria	Agrobacterium sp.	Agrobacterium R651	5.8	34	NA
185	B651	ASV6	GB_172	3480.08	rRNA16S	93	93_X.BF	BacteriaFungi	93_X.BF_62h_Peat.A_B.4	B.4	T.1	62h	62	Peat.A	Peat.A	X.BF	Media.BacteriaFungi	BF	All	Proteobacteria	Alphaproteobacteria	Rhizobiales	Rhizobiaceae	Allorhizobium	Neorhizobium	ASV6	Zotu385	1.16489	0.5	Bacteria	Agrobacterium.sp.	TGGTAGTCCACGCCGTAAACGATGAATGTTAGCCGTCGGGCAGTCTACTGTTCGGTGGCGCAGCTAACGCATTAAACATTCCGCCTGGGGAGTACGGTCGCAAGATTAAAACTCAAAGGAATTGACGGGGGCCCGCACAAGCGGTGGAGCATGTGGTTTAATTCGAAGCAACGCGCAGAACCTTACCAGCTCTTGACATTCGGGGTTTGGGCAGTGGAGACATTGTCCTTCAGTTAGGCTGGCCCCAGAACAGGTGCTGCATGGCTGTCGTCAGCTCGTGTCGTGAGATGTTGGGTTAAGTCCCGCAACGAGCGCAACCCTCGCCCTTAGTTGCCAGCATTTAGTTGGGC	Illumina	5.8	34	NA	NA	8.15481	keep	1.2	0,5	Bacteria	Agrobacterium sp.	Agrobacterium R651	5.8	34	NA
186	B651	ASV6	GB_348	144.4	rRNA16S	82	82_X.BF	BacteriaFungi	82_X.BF_62h_Peat.A.BF_B.3	B.3	T.2	62h	62	Peat.A.BF	Peat.A.BF	X.BF	Media.BacteriaFungi	BF	All	Proteobacteria	Alphaproteobacteria	Rhizobiales	Rhizobiaceae	Allorhizobium	Neorhizobium	ASV6	Zotu385	1.16489	0.5	Bacteria	Agrobacterium.sp.	TGGTAGTCCACGCCGTAAACGATGAATGTTAGCCGTCGGGCAGTCTACTGTTCGGTGGCGCAGCTAACGCATTAAACATTCCGCCTGGGGAGTACGGTCGCAAGATTAAAACTCAAAGGAATTGACGGGGGCCCGCACAAGCGGTGGAGCATGTGGTTTAATTCGAAGCAACGCGCAGAACCTTACCAGCTCTTGACATTCGGGGTTTGGGCAGTGGAGACATTGTCCTTCAGTTAGGCTGGCCCCAGAACAGGTGCTGCATGGCTGTCGTCAGCTCGTGTCGTGAGATGTTGGGTTAAGTCCCGCAACGAGCGCAACCCTCGCCCTTAGTTGCCAGCATTTAGTTGGGC	Illumina	5.8	34	NA	NA	4.97259	keep	1.2	0,5	Bacteria	Agrobacterium sp.	Agrobacterium R651	5.8	34	NA
187	B651	ASV6	GB_40	3387.04	rRNA16S	22	22_X.BF	BacteriaFungi	22_X.BF_62h_Peat_B.2	B.2	T.1	62h	62	Peat	Peat	X.BF	Media.BacteriaFungi	BF	All	Proteobacteria	Alphaproteobacteria	Rhizobiales	Rhizobiaceae	Allorhizobium	Neorhizobium	ASV6	Zotu385	1.16489	0.5	Bacteria	Agrobacterium.sp.	TGGTAGTCCACGCCGTAAACGATGAATGTTAGCCGTCGGGCAGTCTACTGTTCGGTGGCGCAGCTAACGCATTAAACATTCCGCCTGGGGAGTACGGTCGCAAGATTAAAACTCAAAGGAATTGACGGGGGCCCGCACAAGCGGTGGAGCATGTGGTTTAATTCGAAGCAACGCGCAGAACCTTACCAGCTCTTGACATTCGGGGTTTGGGCAGTGGAGACATTGTCCTTCAGTTAGGCTGGCCCCAGAACAGGTGCTGCATGGCTGTCGTCAGCTCGTGTCGTGAGATGTTGGGTTAAGTCCCGCAACGAGCGCAACCCTCGCCCTTAGTTGCCAGCATTTAGTTGGGC	Illumina	5.8	34	NA	NA	8.12771	keep	1.2	0,5	Bacteria	Agrobacterium sp.	Agrobacterium R651	5.8	34	NA
188	B651	ASV6	GB_174	1707.64	rRNA16S	94	94_X.BF	BacteriaFungi	94_X.BF_62h_Peat.A_B.4	B.4	T.2	62h	62	Peat.A	Peat.A	X.BF	Media.BacteriaFungi	BF	All	Proteobacteria	Alphaproteobacteria	Rhizobiales	Rhizobiaceae	Allorhizobium	Neorhizobium	ASV6	Zotu385	1.16489	0.5	Bacteria	Agrobacterium.sp.	TGGTAGTCCACGCCGTAAACGATGAATGTTAGCCGTCGGGCAGTCTACTGTTCGGTGGCGCAGCTAACGCATTAAACATTCCGCCTGGGGAGTACGGTCGCAAGATTAAAACTCAAAGGAATTGACGGGGGCCCGCACAAGCGGTGGAGCATGTGGTTTAATTCGAAGCAACGCGCAGAACCTTACCAGCTCTTGACATTCGGGGTTTGGGCAGTGGAGACATTGTCCTTCAGTTAGGCTGGCCCCAGAACAGGTGCTGCATGGCTGTCGTCAGCTCGTGTCGTGAGATGTTGGGTTAAGTCCCGCAACGAGCGCAACCCTCGCCCTTAGTTGCCAGCATTTAGTTGGGC	Illumina	5.8	34	NA	NA	7.44287	keep	1.2	0,5	Bacteria	Agrobacterium sp.	Agrobacterium R651	5.8	34	NA
189	B651	ASV6	GB_18	3243.58	rRNA16S	9	09_X.BF	BacteriaFungi	09_X.BF_62h_Peat_B.1	B.1	T.1	62h	62	Peat	Peat	X.BF	Media.BacteriaFungi	BF	All	Proteobacteria	Alphaproteobacteria	Rhizobiales	Rhizobiaceae	Allorhizobium	Neorhizobium	ASV6	Zotu385	1.16489	0.5	Bacteria	Agrobacterium.sp.	TGGTAGTCCACGCCGTAAACGATGAATGTTAGCCGTCGGGCAGTCTACTGTTCGGTGGCGCAGCTAACGCATTAAACATTCCGCCTGGGGAGTACGGTCGCAAGATTAAAACTCAAAGGAATTGACGGGGGCCCGCACAAGCGGTGGAGCATGTGGTTTAATTCGAAGCAACGCGCAGAACCTTACCAGCTCTTGACATTCGGGGTTTGGGCAGTGGAGACATTGTCCTTCAGTTAGGCTGGCCCCAGAACAGGTGCTGCATGGCTGTCGTCAGCTCGTGTCGTGAGATGTTGGGTTAAGTCCCGCAACGAGCGCAACCCTCGCCCTTAGTTGCCAGCATTTAGTTGGGC	Illumina	5.8	34	NA	NA	8.08443	keep	1.2	0,5	Bacteria	Agrobacterium sp.	Agrobacterium R651	5.8	34	NA
190	B651	ASV6	GB_84	2468.07	rRNA16S	45	45_X.BF	BacteriaFungi	45_X.BF_62h_Peat_B.4	B.4	T.1	62h	62	Peat	Peat	X.BF	Media.BacteriaFungi	BF	All	Proteobacteria	Alphaproteobacteria	Rhizobiales	Rhizobiaceae	Allorhizobium	Neorhizobium	ASV6	Zotu385	1.16489	0.5	Bacteria	Agrobacterium.sp.	TGGTAGTCCACGCCGTAAACGATGAATGTTAGCCGTCGGGCAGTCTACTGTTCGGTGGCGCAGCTAACGCATTAAACATTCCGCCTGGGGAGTACGGTCGCAAGATTAAAACTCAAAGGAATTGACGGGGGCCCGCACAAGCGGTGGAGCATGTGGTTTAATTCGAAGCAACGCGCAGAACCTTACCAGCTCTTGACATTCGGGGTTTGGGCAGTGGAGACATTGTCCTTCAGTTAGGCTGGCCCCAGAACAGGTGCTGCATGGCTGTCGTCAGCTCGTGTCGTGAGATGTTGGGTTAAGTCCCGCAACGAGCGCAACCCTCGCCCTTAGTTGCCAGCATTTAGTTGGGC	Illumina	5.8	34	NA	NA	7.81119	keep	1.2	0,5	Bacteria	Agrobacterium sp.	Agrobacterium R651	5.8	34	NA
191	B651	ASV6	GB_150	1263.24	rRNA16S	81	81_X.BF	BacteriaFungi	81_X.BF_62h_Peat.A_B.3	B.3	T.1	62h	62	Peat.A	Peat.A	X.BF	Media.BacteriaFungi	BF	All	Proteobacteria	Alphaproteobacteria	Rhizobiales	Rhizobiaceae	Allorhizobium	Neorhizobium	ASV6	Zotu385	1.16489	0.5	Bacteria	Agrobacterium.sp.	TGGTAGTCCACGCCGTAAACGATGAATGTTAGCCGTCGGGCAGTCTACTGTTCGGTGGCGCAGCTAACGCATTAAACATTCCGCCTGGGGAGTACGGTCGCAAGATTAAAACTCAAAGGAATTGACGGGGGCCCGCACAAGCGGTGGAGCATGTGGTTTAATTCGAAGCAACGCGCAGAACCTTACCAGCTCTTGACATTCGGGGTTTGGGCAGTGGAGACATTGTCCTTCAGTTAGGCTGGCCCCAGAACAGGTGCTGCATGGCTGTCGTCAGCTCGTGTCGTGAGATGTTGGGTTAAGTCCCGCAACGAGCGCAACCCTCGCCCTTAGTTGCCAGCATTTAGTTGGGC	Illumina	5.8	34	NA	NA	7.14144	keep	1.2	0,5	Bacteria	Agrobacterium sp.	Agrobacterium R651	5.8	34	NA
192	B651	ASV6	GB_86	2166.22	rRNA16S	46	46_X.BF	BacteriaFungi	46_X.BF_62h_Peat_B.4	B.4	T.2	62h	62	Peat	Peat	X.BF	Media.BacteriaFungi	BF	All	Proteobacteria	Alphaproteobacteria	Rhizobiales	Rhizobiaceae	Allorhizobium	Neorhizobium	ASV6	Zotu385	1.16489	0.5	Bacteria	Agrobacterium.sp.	TGGTAGTCCACGCCGTAAACGATGAATGTTAGCCGTCGGGCAGTCTACTGTTCGGTGGCGCAGCTAACGCATTAAACATTCCGCCTGGGGAGTACGGTCGCAAGATTAAAACTCAAAGGAATTGACGGGGGCCCGCACAAGCGGTGGAGCATGTGGTTTAATTCGAAGCAACGCGCAGAACCTTACCAGCTCTTGACATTCGGGGTTTGGGCAGTGGAGACATTGTCCTTCAGTTAGGCTGGCCCCAGAACAGGTGCTGCATGGCTGTCGTCAGCTCGTGTCGTGAGATGTTGGGTTAAGTCCCGCAACGAGCGCAACCCTCGCCCTTAGTTGCCAGCATTTAGTTGGGC	Illumina	5.8	34	NA	NA	7.68074	keep	1.2	0,5	Bacteria	Agrobacterium sp.	Agrobacterium R651	5.8	34	NA
193	B651	ASV6	GB_326	427.786	rRNA16S	70	70_X.BF	BacteriaFungi	70_X.BF_62h_Peat.A.BF_B.2	B.2	T.2	62h	62	Peat.A.BF	Peat.A.BF	X.BF	Media.BacteriaFungi	BF	All	Proteobacteria	Alphaproteobacteria	Rhizobiales	Rhizobiaceae	Allorhizobium	Neorhizobium	ASV6	Zotu385	1.16489	0.5	Bacteria	Agrobacterium.sp.	TGGTAGTCCACGCCGTAAACGATGAATGTTAGCCGTCGGGCAGTCTACTGTTCGGTGGCGCAGCTAACGCATTAAACATTCCGCCTGGGGAGTACGGTCGCAAGATTAAAACTCAAAGGAATTGACGGGGGCCCGCACAAGCGGTGGAGCATGTGGTTTAATTCGAAGCAACGCGCAGAACCTTACCAGCTCTTGACATTCGGGGTTTGGGCAGTGGAGACATTGTCCTTCAGTTAGGCTGGCCCCAGAACAGGTGCTGCATGGCTGTCGTCAGCTCGTGTCGTGAGATGTTGGGTTAAGTCCCGCAACGAGCGCAACCCTCGCCCTTAGTTGCCAGCATTTAGTTGGGC	Illumina	5.8	34	NA	NA	6.05862	keep	1.2	0,5	Bacteria	Agrobacterium sp.	Agrobacterium R651	5.8	34	NA
194	B651	ASV6	GB_60	2384.91	rRNA16S	33	33_X.BF	BacteriaFungi	33_X.BF_62h_Peat_B.3	B.3	T.1	62h	62	Peat	Peat	X.BF	Media.BacteriaFungi	BF	All	Proteobacteria	Alphaproteobacteria	Rhizobiales	Rhizobiaceae	Allorhizobium	Neorhizobium	ASV6	Zotu385	1.16489	0.5	Bacteria	Agrobacterium.sp.	TGGTAGTCCACGCCGTAAACGATGAATGTTAGCCGTCGGGCAGTCTACTGTTCGGTGGCGCAGCTAACGCATTAAACATTCCGCCTGGGGAGTACGGTCGCAAGATTAAAACTCAAAGGAATTGACGGGGGCCCGCACAAGCGGTGGAGCATGTGGTTTAATTCGAAGCAACGCGCAGAACCTTACCAGCTCTTGACATTCGGGGTTTGGGCAGTGGAGACATTGTCCTTCAGTTAGGCTGGCCCCAGAACAGGTGCTGCATGGCTGTCGTCAGCTCGTGTCGTGAGATGTTGGGTTAAGTCCCGCAACGAGCGCAACCCTCGCCCTTAGTTGCCAGCATTTAGTTGGGC	Illumina	5.8	34	NA	NA	7.77692	keep	1.2	0,5	Bacteria	Agrobacterium sp.	Agrobacterium R651	5.8	34	NA
195	B651	ASV6	GB_372	340.632	rRNA16S	94	94_X.BF	BacteriaFungi	94_X.BF_62h_Peat.A.BF_B.4	B.4	T.2	62h	62	Peat.A.BF	Peat.A.BF	X.BF	Media.BacteriaFungi	BF	All	Proteobacteria	Alphaproteobacteria	Rhizobiales	Rhizobiaceae	Allorhizobium	Neorhizobium	ASV6	Zotu385	1.16489	0.5	Bacteria	Agrobacterium.sp.	TGGTAGTCCACGCCGTAAACGATGAATGTTAGCCGTCGGGCAGTCTACTGTTCGGTGGCGCAGCTAACGCATTAAACATTCCGCCTGGGGAGTACGGTCGCAAGATTAAAACTCAAAGGAATTGACGGGGGCCCGCACAAGCGGTGGAGCATGTGGTTTAATTCGAAGCAACGCGCAGAACCTTACCAGCTCTTGACATTCGGGGTTTGGGCAGTGGAGACATTGTCCTTCAGTTAGGCTGGCCCCAGAACAGGTGCTGCATGGCTGTCGTCAGCTCGTGTCGTGAGATGTTGGGTTAAGTCCCGCAACGAGCGCAACCCTCGCCCTTAGTTGCCAGCATTTAGTTGGGC	Illumina	5.8	34	NA	NA	5.8308	keep	1.2	0,5	Bacteria	Agrobacterium sp.	Agrobacterium R651	5.8	34	NA
196	B651	ASV6	GB_20	4101.61	rRNA16S	10	10_X.BF	BacteriaFungi	10_X.BF_62h_Peat_B.1	B.1	T.2	62h	62	Peat	Peat	X.BF	Media.BacteriaFungi	BF	All	Proteobacteria	Alphaproteobacteria	Rhizobiales	Rhizobiaceae	Allorhizobium	Neorhizobium	ASV6	Zotu385	1.16489	0.5	Bacteria	Agrobacterium.sp.	TGGTAGTCCACGCCGTAAACGATGAATGTTAGCCGTCGGGCAGTCTACTGTTCGGTGGCGCAGCTAACGCATTAAACATTCCGCCTGGGGAGTACGGTCGCAAGATTAAAACTCAAAGGAATTGACGGGGGCCCGCACAAGCGGTGGAGCATGTGGTTTAATTCGAAGCAACGCGCAGAACCTTACCAGCTCTTGACATTCGGGGTTTGGGCAGTGGAGACATTGTCCTTCAGTTAGGCTGGCCCCAGAACAGGTGCTGCATGGCTGTCGTCAGCTCGTGTCGTGAGATGTTGGGTTAAGTCCCGCAACGAGCGCAACCCTCGCCCTTAGTTGCCAGCATTTAGTTGGGC	Illumina	5.8	34	NA	NA	8.31913	keep	1.2	0,5	Bacteria	Agrobacterium sp.	Agrobacterium R651	5.8	34	NA
197	B651	ASV6	GB_370	116.587	rRNA16S	93	93_X.BF	BacteriaFungi	93_X.BF_62h_Peat.A.BF_B.4	B.4	T.1	62h	62	Peat.A.BF	Peat.A.BF	X.BF	Media.BacteriaFungi	BF	All	Proteobacteria	Alphaproteobacteria	Rhizobiales	Rhizobiaceae	Allorhizobium	Neorhizobium	ASV6	Zotu385	1.16489	0.5	Bacteria	Agrobacterium.sp.	TGGTAGTCCACGCCGTAAACGATGAATGTTAGCCGTCGGGCAGTCTACTGTTCGGTGGCGCAGCTAACGCATTAAACATTCCGCCTGGGGAGTACGGTCGCAAGATTAAAACTCAAAGGAATTGACGGGGGCCCGCACAAGCGGTGGAGCATGTGGTTTAATTCGAAGCAACGCGCAGAACCTTACCAGCTCTTGACATTCGGGGTTTGGGCAGTGGAGACATTGTCCTTCAGTTAGGCTGGCCCCAGAACAGGTGCTGCATGGCTGTCGTCAGCTCGTGTCGTGAGATGTTGGGTTAAGTCCCGCAACGAGCGCAACCCTCGCCCTTAGTTGCCAGCATTTAGTTGGGC	Illumina	5.8	34	NA	NA	4.75864	keep	1.2	0,5	Bacteria	Agrobacterium sp.	Agrobacterium R651	5.8	34	NA
198	B651	ASV6	GB_324	289.497	rRNA16S	69	69_X.BF	BacteriaFungi	69_X.BF_62h_Peat.A.BF_B.2	B.2	T.1	62h	62	Peat.A.BF	Peat.A.BF	X.BF	Media.BacteriaFungi	BF	All	Proteobacteria	Alphaproteobacteria	Rhizobiales	Rhizobiaceae	Allorhizobium	Neorhizobium	ASV6	Zotu385	1.16489	0.5	Bacteria	Agrobacterium.sp.	TGGTAGTCCACGCCGTAAACGATGAATGTTAGCCGTCGGGCAGTCTACTGTTCGGTGGCGCAGCTAACGCATTAAACATTCCGCCTGGGGAGTACGGTCGCAAGATTAAAACTCAAAGGAATTGACGGGGGCCCGCACAAGCGGTGGAGCATGTGGTTTAATTCGAAGCAACGCGCAGAACCTTACCAGCTCTTGACATTCGGGGTTTGGGCAGTGGAGACATTGTCCTTCAGTTAGGCTGGCCCCAGAACAGGTGCTGCATGGCTGTCGTCAGCTCGTGTCGTGAGATGTTGGGTTAAGTCCCGCAACGAGCGCAACCCTCGCCCTTAGTTGCCAGCATTTAGTTGGGC	Illumina	5.8	34	NA	NA	5.66814	keep	1.2	0,5	Bacteria	Agrobacterium sp.	Agrobacterium R651	5.8	34	NA
199	B651	ASV6	GB_106	2551.1	rRNA16S	57	57_X.BF	BacteriaFungi	57_X.BF_62h_Peat.A_B.1	B.1	T.1	62h	62	Peat.A	Peat.A	X.BF	Media.BacteriaFungi	BF	All	Proteobacteria	Alphaproteobacteria	Rhizobiales	Rhizobiaceae	Allorhizobium	Neorhizobium	ASV6	Zotu385	1.16489	0.5	Bacteria	Agrobacterium.sp.	TGGTAGTCCACGCCGTAAACGATGAATGTTAGCCGTCGGGCAGTCTACTGTTCGGTGGCGCAGCTAACGCATTAAACATTCCGCCTGGGGAGTACGGTCGCAAGATTAAAACTCAAAGGAATTGACGGGGGCCCGCACAAGCGGTGGAGCATGTGGTTTAATTCGAAGCAACGCGCAGAACCTTACCAGCTCTTGACATTCGGGGTTTGGGCAGTGGAGACATTGTCCTTCAGTTAGGCTGGCCCCAGAACAGGTGCTGCATGGCTGTCGTCAGCTCGTGTCGTGAGATGTTGGGTTAAGTCCCGCAACGAGCGCAACCCTCGCCCTTAGTTGCCAGCATTTAGTTGGGC	Illumina	5.8	34	NA	NA	7.84428	keep	1.2	0,5	Bacteria	Agrobacterium sp.	Agrobacterium R651	5.8	34	NA
200	B651	ASV6	GB_346	290.484	rRNA16S	81	81_X.BF	BacteriaFungi	81_X.BF_62h_Peat.A.BF_B.3	B.3	T.1	62h	62	Peat.A.BF	Peat.A.BF	X.BF	Media.BacteriaFungi	BF	All	Proteobacteria	Alphaproteobacteria	Rhizobiales	Rhizobiaceae	Allorhizobium	Neorhizobium	ASV6	Zotu385	1.16489	0.5	Bacteria	Agrobacterium.sp.	TGGTAGTCCACGCCGTAAACGATGAATGTTAGCCGTCGGGCAGTCTACTGTTCGGTGGCGCAGCTAACGCATTAAACATTCCGCCTGGGGAGTACGGTCGCAAGATTAAAACTCAAAGGAATTGACGGGGGCCCGCACAAGCGGTGGAGCATGTGGTTTAATTCGAAGCAACGCGCAGAACCTTACCAGCTCTTGACATTCGGGGTTTGGGCAGTGGAGACATTGTCCTTCAGTTAGGCTGGCCCCAGAACAGGTGCTGCATGGCTGTCGTCAGCTCGTGTCGTGAGATGTTGGGTTAAGTCCCGCAACGAGCGCAACCCTCGCCCTTAGTTGCCAGCATTTAGTTGGGC	Illumina	5.8	34	NA	NA	5.67155	keep	1.2	0,5	Bacteria	Agrobacterium sp.	Agrobacterium R651	5.8	34	NA
201	B695	ASV12	GB_324	174.947	rRNA16S	69	69_X.BF	BacteriaFungi	69_X.BF_62h_Peat.A.BF_B.2	B.2	T.1	62h	62	Peat.A.BF	Peat.A.BF	X.BF	Media.BacteriaFungi	BF	All	Proteobacteria	Alphaproteobacteria	Rhizobiales	Rhizobiaceae	Mesorhizobium	NA	ASV12	Zotu300	0.326359	0.4	Bacteria	Mesorhizobium.sp.	TGGTAGTCCACGCCGTAAACTATGAGAGCTAGCCGTCGGCAAGTTTACTTGTCGGTGGCGCAGCTAACGCATTAAGCTCTCCGCCTGGGGAGTACGGTCGCAAGATTAAAACTCAAAGGAATTGACGGGGGCCCGCACAAGCGGTGGAGCATGTGGTTTAATTCGAAGCAACGCGCAGAACCTTACCAGCCCTTGACATCCCGGTCGCGGTTTCCAGAGATGGATTCCTTCAGTTCGGCTGGACCGGTGACAGGTGCTGCATGGCTGTCGTCAGCTCGTGTCGTGAGATGTTGGGTTAAGTCCCGCAACGAGCGCAACCCTCGCCCTTAGTTGCCAGCATTAAGTTGGGC	PacBio	6.5	5	1	6.298	5.16448	keep	0.3	0,4	Bacteria	Mesorhizobium sp.	Mesorhizobium R695	6.5	5	1
202	B695	ASV12	GB_150	1	rRNA16S	81	81_X.BF	BacteriaFungi	81_X.BF_62h_Peat.A_B.3	B.3	T.1	62h	62	Peat.A	Peat.A	X.BF	Media.BacteriaFungi	BF	All	Proteobacteria	Alphaproteobacteria	Rhizobiales	Rhizobiaceae	Mesorhizobium	NA	ASV12	Zotu300	0.326359	0.4	Bacteria	Mesorhizobium.sp.	TGGTAGTCCACGCCGTAAACTATGAGAGCTAGCCGTCGGCAAGTTTACTTGTCGGTGGCGCAGCTAACGCATTAAGCTCTCCGCCTGGGGAGTACGGTCGCAAGATTAAAACTCAAAGGAATTGACGGGGGCCCGCACAAGCGGTGGAGCATGTGGTTTAATTCGAAGCAACGCGCAGAACCTTACCAGCCCTTGACATCCCGGTCGCGGTTTCCAGAGATGGATTCCTTCAGTTCGGCTGGACCGGTGACAGGTGCTGCATGGCTGTCGTCAGCTCGTGTCGTGAGATGTTGGGTTAAGTCCCGCAACGAGCGCAACCCTCGCCCTTAGTTGCCAGCATTAAGTTGGGC	PacBio	6.5	5	1	6.298	0	keep	0.3	0,4	Bacteria	Mesorhizobium sp.	Mesorhizobium R695	6.5	5	1
203	B695	ASV12	GB_86	31.4674	rRNA16S	46	46_X.BF	BacteriaFungi	46_X.BF_62h_Peat_B.4	B.4	T.2	62h	62	Peat	Peat	X.BF	Media.BacteriaFungi	BF	All	Proteobacteria	Alphaproteobacteria	Rhizobiales	Rhizobiaceae	Mesorhizobium	NA	ASV12	Zotu300	0.326359	0.4	Bacteria	Mesorhizobium.sp.	TGGTAGTCCACGCCGTAAACTATGAGAGCTAGCCGTCGGCAAGTTTACTTGTCGGTGGCGCAGCTAACGCATTAAGCTCTCCGCCTGGGGAGTACGGTCGCAAGATTAAAACTCAAAGGAATTGACGGGGGCCCGCACAAGCGGTGGAGCATGTGGTTTAATTCGAAGCAACGCGCAGAACCTTACCAGCCCTTGACATCCCGGTCGCGGTTTCCAGAGATGGATTCCTTCAGTTCGGCTGGACCGGTGACAGGTGCTGCATGGCTGTCGTCAGCTCGTGTCGTGAGATGTTGGGTTAAGTCCCGCAACGAGCGCAACCCTCGCCCTTAGTTGCCAGCATTAAGTTGGGC	PacBio	6.5	5	1	6.298	3.44895	keep	0.3	0,4	Bacteria	Mesorhizobium sp.	Mesorhizobium R695	6.5	5	1
204	B695	ASV12	GB_348	83.7308	rRNA16S	82	82_X.BF	BacteriaFungi	82_X.BF_62h_Peat.A.BF_B.3	B.3	T.2	62h	62	Peat.A.BF	Peat.A.BF	X.BF	Media.BacteriaFungi	BF	All	Proteobacteria	Alphaproteobacteria	Rhizobiales	Rhizobiaceae	Mesorhizobium	NA	ASV12	Zotu300	0.326359	0.4	Bacteria	Mesorhizobium.sp.	TGGTAGTCCACGCCGTAAACTATGAGAGCTAGCCGTCGGCAAGTTTACTTGTCGGTGGCGCAGCTAACGCATTAAGCTCTCCGCCTGGGGAGTACGGTCGCAAGATTAAAACTCAAAGGAATTGACGGGGGCCCGCACAAGCGGTGGAGCATGTGGTTTAATTCGAAGCAACGCGCAGAACCTTACCAGCCCTTGACATCCCGGTCGCGGTTTCCAGAGATGGATTCCTTCAGTTCGGCTGGACCGGTGACAGGTGCTGCATGGCTGTCGTCAGCTCGTGTCGTGAGATGTTGGGTTAAGTCCCGCAACGAGCGCAACCCTCGCCCTTAGTTGCCAGCATTAAGTTGGGC	PacBio	6.5	5	1	6.298	4.42761	keep	0.3	0,4	Bacteria	Mesorhizobium sp.	Mesorhizobium R695	6.5	5	1
205	B695	ASV12	GB_108	1	rRNA16S	58	58_X.BF	BacteriaFungi	58_X.BF_62h_Peat.A_B.1	B.1	T.2	62h	62	Peat.A	Peat.A	X.BF	Media.BacteriaFungi	BF	All	Proteobacteria	Alphaproteobacteria	Rhizobiales	Rhizobiaceae	Mesorhizobium	NA	ASV12	Zotu300	0.326359	0.4	Bacteria	Mesorhizobium.sp.	TGGTAGTCCACGCCGTAAACTATGAGAGCTAGCCGTCGGCAAGTTTACTTGTCGGTGGCGCAGCTAACGCATTAAGCTCTCCGCCTGGGGAGTACGGTCGCAAGATTAAAACTCAAAGGAATTGACGGGGGCCCGCACAAGCGGTGGAGCATGTGGTTTAATTCGAAGCAACGCGCAGAACCTTACCAGCCCTTGACATCCCGGTCGCGGTTTCCAGAGATGGATTCCTTCAGTTCGGCTGGACCGGTGACAGGTGCTGCATGGCTGTCGTCAGCTCGTGTCGTGAGATGTTGGGTTAAGTCCCGCAACGAGCGCAACCCTCGCCCTTAGTTGCCAGCATTAAGTTGGGC	PacBio	6.5	5	1	6.298	0	keep	0.3	0,4	Bacteria	Mesorhizobium sp.	Mesorhizobium R695	6.5	5	1
206	B695	ASV12	GB_18	1	rRNA16S	9	09_X.BF	BacteriaFungi	09_X.BF_62h_Peat_B.1	B.1	T.1	62h	62	Peat	Peat	X.BF	Media.BacteriaFungi	BF	All	Proteobacteria	Alphaproteobacteria	Rhizobiales	Rhizobiaceae	Mesorhizobium	NA	ASV12	Zotu300	0.326359	0.4	Bacteria	Mesorhizobium.sp.	TGGTAGTCCACGCCGTAAACTATGAGAGCTAGCCGTCGGCAAGTTTACTTGTCGGTGGCGCAGCTAACGCATTAAGCTCTCCGCCTGGGGAGTACGGTCGCAAGATTAAAACTCAAAGGAATTGACGGGGGCCCGCACAAGCGGTGGAGCATGTGGTTTAATTCGAAGCAACGCGCAGAACCTTACCAGCCCTTGACATCCCGGTCGCGGTTTCCAGAGATGGATTCCTTCAGTTCGGCTGGACCGGTGACAGGTGCTGCATGGCTGTCGTCAGCTCGTGTCGTGAGATGTTGGGTTAAGTCCCGCAACGAGCGCAACCCTCGCCCTTAGTTGCCAGCATTAAGTTGGGC	PacBio	6.5	5	1	6.298	0	keep	0.3	0,4	Bacteria	Mesorhizobium sp.	Mesorhizobium R695	6.5	5	1
207	B695	ASV12	GB_20	1	rRNA16S	10	10_X.BF	BacteriaFungi	10_X.BF_62h_Peat_B.1	B.1	T.2	62h	62	Peat	Peat	X.BF	Media.BacteriaFungi	BF	All	Proteobacteria	Alphaproteobacteria	Rhizobiales	Rhizobiaceae	Mesorhizobium	NA	ASV12	Zotu300	0.326359	0.4	Bacteria	Mesorhizobium.sp.	TGGTAGTCCACGCCGTAAACTATGAGAGCTAGCCGTCGGCAAGTTTACTTGTCGGTGGCGCAGCTAACGCATTAAGCTCTCCGCCTGGGGAGTACGGTCGCAAGATTAAAACTCAAAGGAATTGACGGGGGCCCGCACAAGCGGTGGAGCATGTGGTTTAATTCGAAGCAACGCGCAGAACCTTACCAGCCCTTGACATCCCGGTCGCGGTTTCCAGAGATGGATTCCTTCAGTTCGGCTGGACCGGTGACAGGTGCTGCATGGCTGTCGTCAGCTCGTGTCGTGAGATGTTGGGTTAAGTCCCGCAACGAGCGCAACCCTCGCCCTTAGTTGCCAGCATTAAGTTGGGC	PacBio	6.5	5	1	6.298	0	keep	0.3	0,4	Bacteria	Mesorhizobium sp.	Mesorhizobium R695	6.5	5	1

## Sheet: Figure 3d
Figure 3d
	Dim.1	Dim.2	Dim.3	Dim.4	Dim.5	SP1	Date	Number	ORGANISM	Time_point	TREATMENT	Bio_rep	meanX	meanY	ORGANISM_TimePoint
1	-1.82037	-1.37128	0.157054	0.179302	1.06959	45258_09_X.BF_24h_Peat_B.1	45258	9	X.BF	24h	Peat	B.1	-2.49963	-0.912247	X.BF-24h
2	-2.6053	-1.67657	0.347211	0.47325	0.396287	45258_10_X.BF_24h_Peat_B.1	45258	10	X.BF	24h	Peat	B.1	-2.49963	-0.912247	X.BF-24h
3	-3.17393	-2.84766	0.291438	1.31588	-1.74073	45258_10_X.BF_62h_Peat_B.1	45258	10	X.BF	62h	Peat	B.1	-2.45673	-3.92737	X.BF-62h
4	-2.22482	1.80053	-1.29795	-0.855087	1.19418	45258_12_X.X_24h_Peat_B.1	45258	12	X.X	24h	Peat	B.1	-2.95569	2.62861	X.X-24h
5	-3.51447	3.21507	-0.576214	-0.240112	0.358011	45258_12_X.X_62h_Peat_B.1	45258	12	X.X	62h	Peat	B.1	-3.34526	2.61957	X.X-62h
6	-2.51927	-0.955524	1.38001	1.35475	0.250134	45258_22_X.BF_24h_Peat_B.2	45258	22	X.BF	24h	Peat	B.2	-2.49963	-0.912247	X.BF-24h
7	-2.00826	-4.24504	-1.38777	-1.05662	-0.717392	45258_22_X.BF_62h_Peat_B.2	45258	22	X.BF	62h	Peat	B.2	-2.45673	-3.92737	X.BF-62h
8	-2.98064	2.6138	-0.976727	-0.832231	0.220842	45258_23_X.X_24h_Peat_B.2	45258	23	X.X	24h	Peat	B.2	-2.95569	2.62861	X.X-24h
9	-3.63553	3.45698	0.0410096	0.81479	0.485582	45258_23_X.X_62h_Peat_B.2	45258	23	X.X	62h	Peat	B.2	-3.34526	2.61957	X.X-62h
10	-3.20978	2.58795	-1.02166	-0.891808	0.414107	45258_24_X.X_24h_Peat_B.2	45258	24	X.X	24h	Peat	B.2	-2.95569	2.62861	X.X-24h
11	-2.90182	2.30757	-1.18145	-1.60231	1.14595	45258_24_X.X_62h_Peat_B.2	45258	24	X.X	62h	Peat	B.2	-3.34526	2.61957	X.X-62h
12	-2.22848	-0.787776	0.487676	1.62551	-1.27525	45258_33_X.BF_24h_Peat_B.3	45258	33	X.BF	24h	Peat	B.3	-2.49963	-0.912247	X.BF-24h
13	-2.6176	-3.80376	-0.0705326	-0.751205	0.152513	45258_33_X.BF_62h_Peat_B.3	45258	33	X.BF	62h	Peat	B.3	-2.45673	-3.92737	X.BF-62h
14	-2.7488	-0.732512	0.953153	1.04538	0.0965364	45258_34_X.BF_24h_Peat_B.3	45258	34	X.BF	24h	Peat	B.3	-2.49963	-0.912247	X.BF-24h
15	-1.67849	-2.88842	-0.998446	-0.749119	0.308138	45258_34_X.BF_62h_Peat_B.3	45258	34	X.BF	62h	Peat	B.3	-2.45673	-3.92737	X.BF-62h
16	-3.29514	2.79065	-0.992888	-0.710312	-0.128836	45258_35_X.X_24h_Peat_B.3	45258	35	X.X	24h	Peat	B.3	-2.95569	2.62861	X.X-24h
17	-3.50916	2.65191	-0.0236085	-0.550049	0.972349	45258_35_X.X_62h_Peat_B.3	45258	35	X.X	62h	Peat	B.3	-3.34526	2.61957	X.X-62h
18	-2.73058	2.53438	-1.80873	-2.54716	1.12756	45258_36_X.X_24h_Peat_B.3	45258	36	X.X	24h	Peat	B.3	-2.95569	2.62861	X.X-24h
19	-3.16534	1.4663	-0.438602	-0.61222	0.408451	45258_36_X.X_62h_Peat_B.3	45258	36	X.X	62h	Peat	B.3	-3.34526	2.61957	X.X-62h
20	-3.07557	0.0501847	0.947152	2.15748	-0.37908	45258_45_X.BF_24h_Peat_B.4	45258	45	X.BF	24h	Peat	B.4	-2.49963	-0.912247	X.BF-24h
21	-2.16017	-4.93269	-0.335468	-0.509237	0.995861	45258_45_X.BF_62h_Peat_B.4	45258	45	X.BF	62h	Peat	B.4	-2.45673	-3.92737	X.BF-62h
22	-3.10195	-4.84663	0.127797	0.949219	-0.962409	45258_46_X.BF_62h_Peat_B.4	45258	46	X.BF	62h	Peat	B.4	-2.45673	-3.92737	X.BF-62h
23	-3.4573	3.35419	-0.676647	0.938889	-0.979866	45258_47_X.X_24h_Peat_B.4	45258	47	X.X	24h	Peat	B.4	-2.95569	2.62861	X.X-24h
24	-2.79155	2.7188	-0.740346	-0.941225	0.25843	45258_48_X.X_24h_Peat_B.4	45258	48	X.X	24h	Peat	B.4	-2.95569	2.62861	X.X-24h
25	-3.47709	-0.953063	1.84677	2.92984	-0.875856	45258_57_X.BF_24h_Peat.A_B.1	45258	57	X.BF	24h	Peat.A	B.1	-2.95451	-1.29971	X.BF-24h
26	-3.12939	-3.4704	0.493025	-0.171512	-0.0824201	45258_57_X.BF_62h_Peat.A_B.1	45258	57	X.BF	62h	Peat.A	B.1	-2.77502	-4.06714	X.BF-62h
27	-2.10646	-1.47357	0.96067	0.492741	0.640032	45258_58_X.BF_24h_Peat.A_B.1	45258	58	X.BF	24h	Peat.A	B.1	-2.95451	-1.29971	X.BF-24h
28	-2.44139	-3.23825	0.904308	0.0298032	0.100722	45258_58_X.BF_62h_Peat.A_B.1	45258	58	X.BF	62h	Peat.A	B.1	-2.77502	-4.06714	X.BF-62h
29	-3.47546	2.87802	0.282155	1.66601	-1.19675	45258_59_X.X_24h_Peat.A_B.1	45258	59	X.X	24h	Peat.A	B.1	-2.93453	2.25682	X.X-24h
30	-3.42844	3.4523	-0.582885	-0.138074	-0.734265	45258_59_X.X_62h_Peat.A_B.1	45258	59	X.X	62h	Peat.A	B.1	-2.81479	1.17301	X.X-62h
31	-2.48766	2.119	-0.147084	-0.625777	1.09352	45258_60_X.X_24h_Peat.A_B.1	45258	60	X.X	24h	Peat.A	B.1	-2.93453	2.25682	X.X-24h
32	-2.54149	3.3754	-0.645619	-0.828536	0.67324	45258_60_X.X_62h_Peat.A_B.1	45258	60	X.X	62h	Peat.A	B.1	-2.81479	1.17301	X.X-62h
33	-2.89859	-1.10492	1.10102	1.1112	-0.925351	45258_70_X.BF_24h_Peat.A_B.2	45258	70	X.BF	24h	Peat.A	B.2	-2.95451	-1.29971	X.BF-24h
34	-2.4732	-4.91289	1.64116	-1.64412	1.06584	45258_70_X.BF_62h_Peat.A_B.2	45258	70	X.BF	62h	Peat.A	B.2	-2.77502	-4.06714	X.BF-62h
35	-2.89963	2.59545	-0.192099	-0.127771	0.0292442	45258_71_X.X_24h_Peat.A_B.2	45258	71	X.X	24h	Peat.A	B.2	-2.93453	2.25682	X.X-24h
36	-3.30056	2.29875	0.0805457	1.37876	-1.96504	45258_71_X.X_62h_Peat.A_B.2	45258	71	X.X	62h	Peat.A	B.2	-2.81479	1.17301	X.X-62h
37	-2.90227	1.98976	0.0618699	1.49373	-0.24796	45258_72_X.X_24h_Peat.A_B.2	45258	72	X.X	24h	Peat.A	B.2	-2.93453	2.25682	X.X-24h
38	-2.73879	2.54643	0.0418741	0.557613	-1.11765	45258_72_X.X_62h_Peat.A_B.2	45258	72	X.X	62h	Peat.A	B.2	-2.81479	1.17301	X.X-62h
39	-3.15265	-1.48932	0.733847	1.56164	-1.39184	45258_81_X.BF_24h_Peat.A_B.3	45258	81	X.BF	24h	Peat.A	B.3	-2.95451	-1.29971	X.BF-24h
40	-2.85729	-5.26148	-0.364306	-0.974196	0.713434	45258_81_X.BF_62h_Peat.A_B.3	45258	81	X.BF	62h	Peat.A	B.3	-2.77502	-4.06714	X.BF-62h
41	-3.16705	2.26538	0.317409	0.455192	0.00500762	45258_83_X.X_24h_Peat.A_B.3	45258	83	X.X	24h	Peat.A	B.3	-2.93453	2.25682	X.X-24h
42	-3.0924	-0.98738	-1.25033	-2.47814	2.08667	45258_83_X.X_62h_Peat.A_B.3	45258	83	X.X	62h	Peat.A	B.3	-2.81479	1.17301	X.X-62h
43	-2.69317	1.62522	-0.888893	-0.866098	0.576549	45258_84_X.X_24h_Peat.A_B.3	45258	84	X.X	24h	Peat.A	B.3	-2.93453	2.25682	X.X-24h
44	-3.26927	-0.446583	0.00787888	-0.983604	1.6602	45258_84_X.X_62h_Peat.A_B.3	45258	84	X.X	62h	Peat.A	B.3	-2.81479	1.17301	X.X-62h
45	-3.0173	-1.79452	-0.765002	-0.476672	-1.46116	45258_93_X.BF_24h_Peat.A_B.4	45258	93	X.BF	24h	Peat.A	B.4	-2.95451	-1.29971	X.BF-24h
46	-2.84479	-3.94157	0.44043	-0.208376	0.731918	45258_93_X.BF_62h_Peat.A_B.4	45258	93	X.BF	62h	Peat.A	B.4	-2.77502	-4.06714	X.BF-62h
47	-3.07496	-0.982849	0.661985	2.20411	-2.1825	45258_94_X.BF_24h_Peat.A_B.4	45258	94	X.BF	24h	Peat.A	B.4	-2.95451	-1.29971	X.BF-24h
48	-2.90408	-3.57827	1.78825	0.717583	-0.144907	45258_94_X.BF_62h_Peat.A_B.4	45258	94	X.BF	62h	Peat.A	B.4	-2.77502	-4.06714	X.BF-62h
49	-2.67895	2.18017	-0.960922	-0.717129	-0.480373	45258_95_X.X_24h_Peat.A_B.4	45258	95	X.X	24h	Peat.A	B.4	-2.93453	2.25682	X.X-24h
50	-3.17203	2.40152	0.395379	1.08237	-0.310205	45258_96_X.X_24h_Peat.A_B.4	45258	96	X.X	24h	Peat.A	B.4	-2.93453	2.25682	X.X-24h
51	-1.33261	-2.02788	-0.150342	-1.22987	2.90856	45258_96_X.X_62h_Peat.A_B.4	45258	96	X.X	62h	Peat.A	B.4	-2.81479	1.17301	X.X-62h
52	5.59449	0.652392	3.82847	1.41942	0.544073	45268_58_X.BF_24h_Peat.A.BF_B.1	45268	58	X.BF	24h	Peat.A.BF	B.1	5.65861	0.242219	X.BF-24h
53	5.39191	0.0801088	1.19847	-1.59887	0.539479	45268_59_X.X_24h_Peat.A.BF_B.1	45268	59	X.X	24h	Peat.A.BF	B.1	5.59959	0.241583	X.X-24h
54	5.6958	1.20403	3.32811	1.21221	-0.156477	45268_60_X.X_24h_Peat.A.BF_B.1	45268	60	X.X	24h	Peat.A.BF	B.1	5.59959	0.241583	X.X-24h
55	6.10766	0.630005	0.462249	-0.690103	-0.574367	45268_60_X.X_62h_Peat.A.BF_B.1	45268	60	X.X	62h	Peat.A.BF	B.1	5.71801	0.811639	X.X-62h
56	5.31198	0.124839	1.12224	-1.84168	0.104704	45268_69_X.BF_24h_Peat.A.BF_B.2	45268	69	X.BF	24h	Peat.A.BF	B.2	5.65861	0.242219	X.BF-24h
57	5.5514	0.314867	1.66066	1.24391	-2.79449	45268_69_X.BF_62h_Peat.A.BF_B.2	45268	69	X.BF	62h	Peat.A.BF	B.2	5.26596	-0.796891	X.BF-62h
58	5.28365	0.679713	3.09764	0.561809	0.531021	45268_70_X.BF_24h_Peat.A.BF_B.2	45268	70	X.BF	24h	Peat.A.BF	B.2	5.65861	0.242219	X.BF-24h
59	4.34337	-1.01996	-2.1712	-2.75352	-3.41363	45268_70_X.BF_62h_Peat.A.BF_B.2	45268	70	X.BF	62h	Peat.A.BF	B.2	5.26596	-0.796891	X.BF-62h
60	5.29614	-0.153536	0.498842	-2.56255	1.0369	45268_71_X.X_24h_Peat.A.BF_B.2	45268	71	X.X	24h	Peat.A.BF	B.2	5.59959	0.241583	X.X-24h
61	5.71851	1.6526	1.52069	-0.235008	-0.369429	45268_71_X.X_62h_Peat.A.BF_B.2	45268	71	X.X	62h	Peat.A.BF	B.2	5.71801	0.811639	X.X-62h
62	5.78287	0.797594	3.00182	0.145135	1.82532	45268_72_X.X_24h_Peat.A.BF_B.2	45268	72	X.X	24h	Peat.A.BF	B.2	5.59959	0.241583	X.X-24h
63	4.98738	0.50512	0.135646	-3.22471	0.146809	45268_72_X.X_62h_Peat.A.BF_B.2	45268	72	X.X	62h	Peat.A.BF	B.2	5.71801	0.811639	X.X-62h
64	4.81324	-0.00786533	1.14229	-2.18426	0.540915	45268_81_X.BF_24h_Peat.A.BF_B.3	45268	81	X.BF	24h	Peat.A.BF	B.3	5.65861	0.242219	X.BF-24h
65	5.52713	0.9242	3.11389	1.03265	-0.215692	45268_82_X.BF_24h_Peat.A.BF_B.3	45268	82	X.BF	24h	Peat.A.BF	B.3	5.65861	0.242219	X.BF-24h
66	4.80885	-1.07267	-3.35514	-5.09552	-5.92343	45268_82_X.BF_62h_Peat.A.BF_B.3	45268	82	X.BF	62h	Peat.A.BF	B.3	5.26596	-0.796891	X.BF-62h
67	4.95148	0.269671	0.7065	0.487592	-3.33215	45268_83_X.BF_62h_Peat.A.BF_B.3	45268	83	X.BF	62h	Peat.A.BF	B.3	5.26596	-0.796891	X.BF-62h
68	5.17292	-0.288638	1.71621	-2.25455	2.20751	45268_83_X.X_24h_Peat.A.BF_B.3	45268	83	X.X	24h	Peat.A.BF	B.3	5.59959	0.241583	X.X-24h
69	5.38575	0.504634	3.35232	0.475266	1.4296	45268_84_X.X_24h_Peat.A.BF_B.3	45268	84	X.X	24h	Peat.A.BF	B.3	5.59959	0.241583	X.X-24h
70	5.21875	0.872539	0.387425	-2.58157	-0.390904	45268_84_X.X_62h_Peat.A.BF_B.3	45268	84	X.X	62h	Peat.A.BF	B.3	5.71801	0.811639	X.X-62h
71	5.79981	1.03738	1.91629	0.118905	-0.55158	45268_85_X.X_62h_Peat.A.BF_B.3	45268	85	X.X	62h	Peat.A.BF	B.3	5.71801	0.811639	X.X-62h
72	6.33947	-0.636175	-4.77273	3.03116	1.06667	45268_93_X.BF_24h_Peat.A.BF_B.4	45268	93	X.BF	24h	Peat.A.BF	B.4	5.65861	0.242219	X.BF-24h
73	6.74033	-0.0415742	-3.75557	3.6869	0.704893	45268_94_X.BF_24h_Peat.A.BF_B.4	45268	94	X.BF	24h	Peat.A.BF	B.4	5.65861	0.242219	X.BF-24h
74	5.60399	-2.33436	-4.96999	0.479807	0.577397	45268_94_X.BF_62h_Peat.A.BF_B.4	45268	94	X.BF	62h	Peat.A.BF	B.4	5.26596	-0.796891	X.BF-62h
75	6.33669	-0.938889	-2.9394	3.65532	0.338887	45268_95_X.BF_62h_Peat.A.BF_B.4	45268	95	X.BF	62h	Peat.A.BF	B.4	5.26596	-0.796891	X.BF-62h
76	6.47177	-0.453116	-4.66929	2.91942	1.6574	45268_96_X.X_24h_Peat.A.BF_B.4	45268	96	X.X	24h	Peat.A.BF	B.4	5.59959	0.241583	X.X-24h
77	6.47595	0.172195	-3.57299	2.33637	1.63097	45268_96_X.X_62h_Peat.A.BF_B.4	45268	96	X.X	62h	Peat.A.BF	B.4	5.71801	0.811639	X.X-62h

## Sheet: Figure 3e
Figure 3e
	concat	log2FC_med	Met_Treat	BIO_SAMPLE_ID3_Met	Date	Numero_sample	BIO_SAMPLE_ID	BIO_SAMPLE_ID3	BIO_SAMPLE_ID4	Bio.rep	Time_point_WRONG	Time_point	Time_point2	Culture	all_bio_cat_factor	TREATMENT	TREATMENT2	ORGANISM	ORGANISM2	TREATMENT3	CORRECTION2	Units	Filtered	Metabolites.x	PEAK_AREA_TIC	Class	PEAK_AREA	PEAK_AREA_TIC_Log	PEAK_AREA_Log	TIC_Log_Scaled	Log_Scaled	TIC_Scaled	Scaled	concat.x	concat.y	Mean_Media	Metabolites.y	TREATMENT22	log2FC	Significant	remove
1	2PG.and.3PG - Media.BacteriaFungi _ Peat	-2.87149	Peat _ 2PG.and.3PG	45258_22_X.BF_62h_Peat_B.2 / X2.phosphoglyceric.acid..2PG..and..3PG.	2023-11-28	22	22_X.BF	45258_22_X.BF_62h_Peat_B.2	45258_22_X.BF_62h_Peat_B.2_Coculture_X.BF_Media.BacteriaFungi_P	B.2	62h	62h	62	Coculture	Peat.B3_X.BF_62h_P	Peat.B3	Peat	X.BF	Media.BacteriaFungi	P	0.521365	AREA / TIC	IN	2PG.and.3PG	106827	TCA_Glycolysis	55696	5.02868	4.74582	-0.490447	-0.846633	-467.224	-629.621	2PG.and.3PG - Peat	2PG.and.3PG - Peat	841854	2PG.and.3PG	Peat	-2.97829	Significant	2
2	2PG.and.3PG - Media.BacteriaFungi _ Peat	-2.87149	Peat _ 2PG.and.3PG	45258_33_X.BF_62h_Peat_B.3 / X2.phosphoglyceric.acid..2PG..and..3PG.	2023-11-28	33	33_X.BF	45258_33_X.BF_62h_Peat_B.3	45258_33_X.BF_62h_Peat_B.3_Coculture_X.BF_Media.BacteriaFungi_P	B.3	62h	62h	62	Coculture	Peat.B4_X.BF_62h_P	Peat.B4	Peat	X.BF	Media.BacteriaFungi	P	0.605161	AREA / TIC	IN	2PG.and.3PG	123874	TCA_Glycolysis	74964	5.09298	4.87485	-0.401859	-0.681424	-438.161	-597.775	2PG.and.3PG - Peat	2PG.and.3PG - Peat	841854	2PG.and.3PG	Peat	-2.76469	Significant	2
3	2PG.and.3PG - Media.BacteriaFungi _ Peat	-2.87149	Peat _ 2PG.and.3PG	45258_45_X.BF_62h_Peat_B.4 / X2.phosphoglyceric.acid..2PG..and..3PG.	2023-11-28	45	45_X.BF	45258_45_X.BF_62h_Peat_B.4	45258_45_X.BF_62h_Peat_B.4_Coculture_X.BF_Media.BacteriaFungi_P	B.4	62h	62h	62	Coculture	Peat.6_X.BF_62h_P	Peat.6	Peat	X.BF	Media.BacteriaFungi	P	0.529322	AREA / TIC	IN	2PG.and.3PG	258720	TCA_Glycolysis	136946	5.41283	5.13655	0.0388099	-0.346345	-208.272	-495.333	2PG.and.3PG - Peat	2PG.and.3PG - Peat	841854	2PG.and.3PG	Peat	-1.70218	Significant	2
4	2PG.and.3PG - Media.BacteriaFungi _ Peat	-2.87149	Peat _ 2PG.and.3PG	45258_34_X.BF_62h_Peat_B.3 / X2.phosphoglyceric.acid..2PG..and..3PG.	2023-11-28	34	34_X.BF	45258_34_X.BF_62h_Peat_B.3	45258_34_X.BF_62h_Peat_B.3_Coculture_X.BF_Media.BacteriaFungi_P	B.3	62h	62h	62	Coculture	Peat.5_X.BF_62h_P	Peat.5	Peat	X.BF	Media.BacteriaFungi	P	0.564924	AREA / TIC	IN	2PG.and.3PG	156472	TCA_Glycolysis	88395	5.19444	4.94643	-0.262078	-0.589778	-382.587	-575.577	2PG.and.3PG - Peat	2PG.and.3PG - Peat	841854	2PG.and.3PG	Peat	-2.42766	Significant	2
5	2PG.and.3PG - Media.BacteriaFungi _ Peat	-2.87149	Peat _ 2PG.and.3PG	45258_10_X.BF_62h_Peat_B.1 / X2.phosphoglyceric.acid..2PG..and..3PG.	2023-11-28	10	10_X.BF	45258_10_X.BF_62h_Peat_B.1	45258_10_X.BF_62h_Peat_B.1_Coculture_X.BF_Media.BacteriaFungi_P	B.1	62h	62h	62	Coculture	Peat.B2_X.BF_62h_P	Peat.B2	Peat	X.BF	Media.BacteriaFungi	P	0.432403	AREA / TIC	IN	2PG.and.3PG	96470.2	TCA_Glycolysis	41714	4.98439	4.62028	-0.551466	-1.00738	-484.881	-652.73	2PG.and.3PG - Peat	2PG.and.3PG - Peat	841854	2PG.and.3PG	Peat	-3.12541	Significant	2
6	2PG.and.3PG - Media.BacteriaFungi _ Peat	-2.87149	Peat _ 2PG.and.3PG	45258_46_X.BF_62h_Peat_B.4 / X2.phosphoglyceric.acid..2PG..and..3PG.	2023-11-28	46	46_X.BF	45258_46_X.BF_62h_Peat_B.4	45258_46_X.BF_62h_Peat_B.4_Coculture_X.BF_Media.BacteriaFungi_P	B.4	62h	62h	62	Coculture	Peat.7_X.BF_62h_P	Peat.7	Peat	X.BF	Media.BacteriaFungi	P	0.40295	AREA / TIC	IN	2PG.and.3PG	6988.46	TCA_Glycolysis	2816	3.84438	3.44963	-2.12211	-2.50629	-637.432	-717.019	2PG.and.3PG - Peat	2PG.and.3PG - Peat	841854	2PG.and.3PG	Peat	-5	Significant	2
7	2PG.and.3PG - Media.BacteriaFungi _ Peat.A	-2.79499	Peat.A _ 2PG.and.3PG	45258_57_X.BF_62h_Peat.A_B.1 / X2.phosphoglyceric.acid..2PG..and..3PG.	2023-11-28	57	57_X.BF	45258_57_X.BF_62h_Peat.A_B.1	45258_57_X.BF_62h_Peat.A_B.1_Coculture_X.BF_Media.BacteriaFungi_PA	B.1	62h	62h	62	Coculture	Peat.B1_X.BF_62h_PA	Peat.B1	Peat.A	X.BF	Media.BacteriaFungi	PA	0.619365	AREA / TIC	IN	2PG.and.3PG	89969.6	TCA_Glycolysis	55724	4.9541	4.74604	-0.593209	-0.846354	-495.963	-629.575	2PG.and.3PG - Peat.A	2PG.and.3PG - Peat.A	408776	2PG.and.3PG	Peat.A	-2.1838	Significant	2
8	2PG.and.3PG - Media.BacteriaFungi _ Peat.A	-2.79499	Peat.A _ 2PG.and.3PG	45258_94_X.BF_62h_Peat.A_B.4 / X2.phosphoglyceric.acid..2PG..and..3PG.	2023-11-28	94	94_X.BF	45258_94_X.BF_62h_Peat.A_B.4	45258_94_X.BF_62h_Peat.A_B.4_Coculture_X.BF_Media.BacteriaFungi_PA	B.4	62h	62h	62	Coculture	Peat.7_X.BF_62h_PA	Peat.7	Peat.A	X.BF	Media.BacteriaFungi	PA	0.376822	AREA / TIC	IN	2PG.and.3PG	56562.5	TCA_Glycolysis	21314	4.75253	4.32866	-0.870916	-1.38077	-552.917	-686.447	2PG.and.3PG - Peat.A	2PG.and.3PG - Peat.A	408776	2PG.and.3PG	Peat.A	-2.85339	Significant	2
9	2PG.and.3PG - Media.BacteriaFungi _ Peat.A	-2.79499	Peat.A _ 2PG.and.3PG	45258_70_X.BF_62h_Peat.A_B.2 / X2.phosphoglyceric.acid..2PG..and..3PG.	2023-11-28	70	70_X.BF	45258_70_X.BF_62h_Peat.A_B.2	45258_70_X.BF_62h_Peat.A_B.2_Coculture_X.BF_Media.BacteriaFungi_PA	B.2	62h	62h	62	Coculture	Peat.B3_X.BF_62h_PA	Peat.B3	Peat.A	X.BF	Media.BacteriaFungi	PA	0.439993	AREA / TIC	IN	2PG.and.3PG	61332.8	TCA_Glycolysis	26986	4.78769	4.43114	-0.822469	-1.24956	-544.784	-677.072	2PG.and.3PG - Peat.A	2PG.and.3PG - Peat.A	408776	2PG.and.3PG	Peat.A	-2.73658	Significant	2
10	2PG.and.3PG - Media.BacteriaFungi _ Peat.A	-2.79499	Peat.A _ 2PG.and.3PG	45258_93_X.BF_62h_Peat.A_B.4 / X2.phosphoglyceric.acid..2PG..and..3PG.	2023-11-28	93	93_X.BF	45258_93_X.BF_62h_Peat.A_B.4	45258_93_X.BF_62h_Peat.A_B.4_Coculture_X.BF_Media.BacteriaFungi_PA	B.4	62h	62h	62	Coculture	Peat.6_X.BF_62h_PA	Peat.6	Peat.A	X.BF	Media.BacteriaFungi	PA	0.443082	AREA / TIC	IN	2PG.and.3PG	97645.6	TCA_Glycolysis	43265	4.98965	4.63614	-0.54422	-0.987078	-482.877	-650.167	2PG.and.3PG - Peat.A	2PG.and.3PG - Peat.A	408776	2PG.and.3PG	Peat.A	-2.06569	Significant	2
11	2PG.and.3PG - Media.BacteriaFungi _ Peat.A	-2.79499	Peat.A _ 2PG.and.3PG	45258_81_X.BF_62h_Peat.A_B.3 / X2.phosphoglyceric.acid..2PG..and..3PG.	2023-11-28	81	81_X.BF	45258_81_X.BF_62h_Peat.A_B.3	45258_81_X.BF_62h_Peat.A_B.3_Coculture_X.BF_Media.BacteriaFungi_PA	B.3	62h	62h	62	Coculture	Peat.B4_X.BF_62h_PA	Peat.B4	Peat.A	X.BF	Media.BacteriaFungi	PA	0.530394	AREA / TIC	IN	2PG.and.3PG	45833.8	TCA_Glycolysis	24310	4.66119	4.38579	-0.996763	-1.30763	-571.207	-681.495	2PG.and.3PG - Peat.A	2PG.and.3PG - Peat.A	408776	2PG.and.3PG	Peat.A	-3.15683	Significant	2
12	2PG.and.3PG - Media.BacteriaFungi _ Peat.A	-2.79499	Peat.A _ 2PG.and.3PG	45258_58_X.BF_62h_Peat.A_B.1 / X2.phosphoglyceric.acid..2PG..and..3PG.	2023-11-28	58	58_X.BF	45258_58_X.BF_62h_Peat.A_B.1	45258_58_X.BF_62h_Peat.A_B.1_Coculture_X.BF_Media.BacteriaFungi_PA	B.1	62h	62h	62	Coculture	Peat.B2_X.BF_62h_PA	Peat.B2	Peat.A	X.BF	Media.BacteriaFungi	PA	0.463673	AREA / TIC	IN	2PG.and.3PG	45111.5	TCA_Glycolysis	20917	4.65429	4.3205	-1.00627	-1.39122	-572.439	-687.103	2PG.and.3PG - Peat.A	2PG.and.3PG - Peat.A	408776	2PG.and.3PG	Peat.A	-3.17974	Significant	2
13	2PG.and.3PG - Media.BacteriaFungi _ Peat.A.BF	-0.998735	Peat.A.BF _ 2PG.and.3PG	45268_69_X.BF_62h_Peat.A.BF_B.2 / X2.phosphoglyceric.acid..2PG..and..3PG.	2023-12-08	69	69_X.BF	45268_69_X.BF_62h_Peat.A.BF_B.2	45268_69_X.BF_62h_Peat.A.BF_B.2_Coculture_X.BF_Media.BacteriaFungi_PABF	B.2	62h	62h	62	Coculture	Peat.Plant2_X.BF_62h_PABF	Peat.Plant2	Peat.A.BF	X.BF	Media.BacteriaFungi	PABF	0.776857	AREA / TIC	IN	2PG.and.3PG	340954	TCA_Glycolysis	264873	5.5327	5.42304	0.203956	0.0204773	-68.0761	-283.9	2PG.and.3PG - Peat.A.BF	2PG.and.3PG - Peat.A.BF	681311	2PG.and.3PG	Peat.A.BF	-0.998735	Non Significant	1
14	2PG.and.3PG - Media.BacteriaFungi _ Peat.A.BF	-0.998735	Peat.A.BF _ 2PG.and.3PG	45268_95_X.BF_62h_Peat.A.BF_B.4 / X2.phosphoglyceric.acid..2PG..and..3PG.	2023-12-08	95	95_X.BF	45268_95_X.BF_62h_Peat.A.BF_B.4	45268_95_X.BF_62h_Peat.A.BF_B.4_Coculture_X.BF_Media.BacteriaFungi_PABF	B.4	62h	62h	62	Coculture	peat.Plant4_X.BF_62h_PABF	peat.Plant4	Peat.A.BF	X.BF	Media.BacteriaFungi	PABF	0.849196	AREA / TIC	IN	2PG.and.3PG	353394	TCA_Glycolysis	300101	5.54826	5.47727	0.225398	0.0899136	-46.8682	-225.676	2PG.and.3PG - Peat.A.BF	2PG.and.3PG - Peat.A.BF	681311	2PG.and.3PG	Peat.A.BF	-0.947035	Non Significant	1
15	2PG.and.3PG - Media.BacteriaFungi _ Peat.A.BF	-0.998735	Peat.A.BF _ 2PG.and.3PG	45268_70_X.BF_62h_Peat.A.BF_B.2 / X2.phosphoglyceric.acid..2PG..and..3PG.	2023-12-08	70	70_X.BF	45268_70_X.BF_62h_Peat.A.BF_B.2	45268_70_X.BF_62h_Peat.A.BF_B.2_Coculture_X.BF_Media.BacteriaFungi_PABF	B.2	62h	62h	62	Coculture	Peat.Plant2_X.BF_62h_PABF	Peat.Plant2	Peat.A.BF	X.BF	Media.BacteriaFungi	PABF	0.933407	AREA / TIC	IN	2PG.and.3PG	335134	TCA_Glycolysis	312816	5.52522	5.49529	0.193652	0.112989	-77.9997	-204.661	2PG.and.3PG - Peat.A.BF	2PG.and.3PG - Peat.A.BF	681311	2PG.and.3PG	Peat.A.BF	-1.02358	Non Significant	1
16	2PG.and.3PG - Media.BacteriaFungi _ Peat.A.BF	-0.998735	Peat.A.BF _ 2PG.and.3PG	45268_94_X.BF_62h_Peat.A.BF_B.4 / X2.phosphoglyceric.acid..2PG..and..3PG.	2023-12-08	94	94_X.BF	45268_94_X.BF_62h_Peat.A.BF_B.4	45268_94_X.BF_62h_Peat.A.BF_B.4_Coculture_X.BF_Media.BacteriaFungi_PABF	B.4	62h	62h	62	Coculture	Peat.Plant4_X.BF_62h_PABF	Peat.Plant4	Peat.A.BF	X.BF	Media.BacteriaFungi	PABF	0.86843	AREA / TIC	IN	2PG.and.3PG	345766	TCA_Glycolysis	300273	5.53878	5.47752	0.212339	0.0902322	-59.8743	-225.392	2PG.and.3PG - Peat.A.BF	2PG.and.3PG - Peat.A.BF	681311	2PG.and.3PG	Peat.A.BF	-0.978521	Non Significant	1
17	2PG.and.3PG - Media.BacteriaFungi _ Peat.A.BF	-0.998735	Peat.A.BF _ 2PG.and.3PG	45268_83_X.BF_62h_Peat.A.BF_B.3 / X2.phosphoglyceric.acid..2PG..and..3PG.	2023-12-08	83	83_X.BF	45268_83_X.BF_62h_Peat.A.BF_B.3	45268_83_X.BF_62h_Peat.A.BF_B.3_Coculture_X.BF_Media.BacteriaFungi_PABF	B.3	62h	62h	62	Coculture	Peat.Plant3_X.BF_62h_PABF	Peat.Plant3	Peat.A.BF	X.BF	Media.BacteriaFungi	PABF	0.876632	AREA / TIC	IN	2PG.and.3PG	296641	TCA_Glycolysis	260045	5.47223	5.41505	0.12065	0.0102479	-143.623	-291.879	2PG.and.3PG - Peat.A.BF	2PG.and.3PG - Peat.A.BF	681311	2PG.and.3PG	Peat.A.BF	-1.1996	Non Significant	1
18	2PG.and.3PG - Media.BacteriaFungi _ Peat.A.BF	-0.998735	Peat.A.BF _ 2PG.and.3PG	45268_82_X.BF_62h_Peat.A.BF_B.3 / X2.phosphoglyceric.acid..2PG..and..3PG.	2023-12-08	82	82_X.BF	45268_82_X.BF_62h_Peat.A.BF_B.3	45268_82_X.BF_62h_Peat.A.BF_B.3_Coculture_X.BF_Media.BacteriaFungi_PABF	B.3	62h	62h	62	Coculture	Peat.Plant3_X.BF_62h_PABF	Peat.Plant3	Peat.A.BF	X.BF	Media.BacteriaFungi	PABF	0.898981	AREA / TIC	IN	2PG.and.3PG	370783	TCA_Glycolysis	333327	5.56912	5.52287	0.254138	0.148304	-17.2237	-170.761	2PG.and.3PG - Peat.A.BF	2PG.and.3PG - Peat.A.BF	681311	2PG.and.3PG	Peat.A.BF	-0.87774	Non Significant	1
19	2PG.and.3PG - Media.BacteriaFungi _ Peat.A.BF	-0.998735	Peat.A.BF _ 2PG.and.3PG	45268_58_X.BF_62h_Peat.A.BF_B.1 / X2.phosphoglyceric.acid..2PG..and..3PG.	2023-12-08	58	58_X.BF	45268_58_X.BF_62h_Peat.A.BF_B.1	45268_58_X.BF_62h_Peat.A.BF_B.1_Coculture_X.BF_Media.BacteriaFungi_PABF	B.1	62h	62h	62	Coculture	Peat.Plant1_X.BF_62h_PABF	Peat.Plant1	Peat.A.BF	X.BF	Media.BacteriaFungi	PABF	0.944358	AREA / TIC	IN	2PG.and.3PG	255140	TCA_Glycolysis	240943	5.40678	5.38191	0.0304717	-0.0321774	-214.376	-323.45	2PG.and.3PG - Peat.A.BF	2PG.and.3PG - Peat.A.BF	681311	2PG.and.3PG	Peat.A.BF	-1.41703	Non Significant	1
38	alpha.ketoglutaric.acid - Media.BacteriaFungi _ Peat	-5	Peat _ alpha.ketoglutaric.acid	45258_45_X.BF_62h_Peat_B.4 / alpha.ketoglutaric.acid	2023-11-28	45	45_X.BF	45258_45_X.BF_62h_Peat_B.4	45258_45_X.BF_62h_Peat_B.4_Coculture_X.BF_Media.BacteriaFungi_P	B.4	62h	62h	62	Coculture	Peat.6_X.BF_62h_P	Peat.6	Peat	X.BF	Media.BacteriaFungi	P	0.529322	AREA / TIC	IN	alpha.ketoglutaric.acid	0	TCA_Glycolysis	0	0	0	-0.556282	-0.569796	-153.581	-214.973	alpha.ketoglutaric.acid - Peat	alpha.ketoglutaric.acid - Peat	1.08665e+06	alpha.ketoglutaric.acid	Peat	-5	Significant	2
39	alpha.ketoglutaric.acid - Media.BacteriaFungi _ Peat	-5	Peat _ alpha.ketoglutaric.acid	45258_34_X.BF_62h_Peat_B.3 / alpha.ketoglutaric.acid	2023-11-28	34	34_X.BF	45258_34_X.BF_62h_Peat_B.3	45258_34_X.BF_62h_Peat_B.3_Coculture_X.BF_Media.BacteriaFungi_P	B.3	62h	62h	62	Coculture	Peat.5_X.BF_62h_P	Peat.5	Peat	X.BF	Media.BacteriaFungi	P	0.564924	AREA / TIC	IN	alpha.ketoglutaric.acid	0	TCA_Glycolysis	0	0	0	-0.556282	-0.569796	-153.581	-214.973	alpha.ketoglutaric.acid - Peat	alpha.ketoglutaric.acid - Peat	1.08665e+06	alpha.ketoglutaric.acid	Peat	-5	Significant	2
40	alpha.ketoglutaric.acid - Media.BacteriaFungi _ Peat	-5	Peat _ alpha.ketoglutaric.acid	45258_33_X.BF_62h_Peat_B.3 / alpha.ketoglutaric.acid	2023-11-28	33	33_X.BF	45258_33_X.BF_62h_Peat_B.3	45258_33_X.BF_62h_Peat_B.3_Coculture_X.BF_Media.BacteriaFungi_P	B.3	62h	62h	62	Coculture	Peat.B4_X.BF_62h_P	Peat.B4	Peat	X.BF	Media.BacteriaFungi	P	0.605161	AREA / TIC	IN	alpha.ketoglutaric.acid	0	TCA_Glycolysis	0	0	0	-0.556282	-0.569796	-153.581	-214.973	alpha.ketoglutaric.acid - Peat	alpha.ketoglutaric.acid - Peat	1.08665e+06	alpha.ketoglutaric.acid	Peat	-5	Significant	2
41	alpha.ketoglutaric.acid - Media.BacteriaFungi _ Peat	-5	Peat _ alpha.ketoglutaric.acid	45258_46_X.BF_62h_Peat_B.4 / alpha.ketoglutaric.acid	2023-11-28	46	46_X.BF	45258_46_X.BF_62h_Peat_B.4	45258_46_X.BF_62h_Peat_B.4_Coculture_X.BF_Media.BacteriaFungi_P	B.4	62h	62h	62	Coculture	Peat.7_X.BF_62h_P	Peat.7	Peat	X.BF	Media.BacteriaFungi	P	0.40295	AREA / TIC	IN	alpha.ketoglutaric.acid	0	TCA_Glycolysis	0	0	0	-0.556282	-0.569796	-153.581	-214.973	alpha.ketoglutaric.acid - Peat	alpha.ketoglutaric.acid - Peat	1.08665e+06	alpha.ketoglutaric.acid	Peat	-5	Significant	2
42	alpha.ketoglutaric.acid - Media.BacteriaFungi _ Peat	-5	Peat _ alpha.ketoglutaric.acid	45258_22_X.BF_62h_Peat_B.2 / alpha.ketoglutaric.acid	2023-11-28	22	22_X.BF	45258_22_X.BF_62h_Peat_B.2	45258_22_X.BF_62h_Peat_B.2_Coculture_X.BF_Media.BacteriaFungi_P	B.2	62h	62h	62	Coculture	Peat.B3_X.BF_62h_P	Peat.B3	Peat	X.BF	Media.BacteriaFungi	P	0.521365	AREA / TIC	IN	alpha.ketoglutaric.acid	0	TCA_Glycolysis	0	0	0	-0.556282	-0.569796	-153.581	-214.973	alpha.ketoglutaric.acid - Peat	alpha.ketoglutaric.acid - Peat	1.08665e+06	alpha.ketoglutaric.acid	Peat	-5	Significant	2
43	alpha.ketoglutaric.acid - Media.BacteriaFungi _ Peat	-5	Peat _ alpha.ketoglutaric.acid	45258_10_X.BF_62h_Peat_B.1 / alpha.ketoglutaric.acid	2023-11-28	10	10_X.BF	45258_10_X.BF_62h_Peat_B.1	45258_10_X.BF_62h_Peat_B.1_Coculture_X.BF_Media.BacteriaFungi_P	B.1	62h	62h	62	Coculture	Peat.B2_X.BF_62h_P	Peat.B2	Peat	X.BF	Media.BacteriaFungi	P	0.432403	AREA / TIC	IN	alpha.ketoglutaric.acid	0	TCA_Glycolysis	0	0	0	-0.556282	-0.569796	-153.581	-214.973	alpha.ketoglutaric.acid - Peat	alpha.ketoglutaric.acid - Peat	1.08665e+06	alpha.ketoglutaric.acid	Peat	-5	Significant	2
44	alpha.ketoglutaric.acid - Media.BacteriaFungi _ Peat.A	-5	Peat.A _ alpha.ketoglutaric.acid	45258_58_X.BF_62h_Peat.A_B.1 / alpha.ketoglutaric.acid	2023-11-28	58	58_X.BF	45258_58_X.BF_62h_Peat.A_B.1	45258_58_X.BF_62h_Peat.A_B.1_Coculture_X.BF_Media.BacteriaFungi_PA	B.1	62h	62h	62	Coculture	Peat.B2_X.BF_62h_PA	Peat.B2	Peat.A	X.BF	Media.BacteriaFungi	PA	0.463673	AREA / TIC	IN	alpha.ketoglutaric.acid	0	TCA_Glycolysis	0	0	0	-0.556282	-0.569796	-153.581	-214.973	alpha.ketoglutaric.acid - Peat.A	alpha.ketoglutaric.acid - Peat.A	581253	alpha.ketoglutaric.acid	Peat.A	-5	Significant	2
45	alpha.ketoglutaric.acid - Media.BacteriaFungi _ Peat.A	-5	Peat.A _ alpha.ketoglutaric.acid	45258_81_X.BF_62h_Peat.A_B.3 / alpha.ketoglutaric.acid	2023-11-28	81	81_X.BF	45258_81_X.BF_62h_Peat.A_B.3	45258_81_X.BF_62h_Peat.A_B.3_Coculture_X.BF_Media.BacteriaFungi_PA	B.3	62h	62h	62	Coculture	Peat.B4_X.BF_62h_PA	Peat.B4	Peat.A	X.BF	Media.BacteriaFungi	PA	0.530394	AREA / TIC	IN	alpha.ketoglutaric.acid	0	TCA_Glycolysis	0	0	0	-0.556282	-0.569796	-153.581	-214.973	alpha.ketoglutaric.acid - Peat.A	alpha.ketoglutaric.acid - Peat.A	581253	alpha.ketoglutaric.acid	Peat.A	-5	Significant	2
46	alpha.ketoglutaric.acid - Media.BacteriaFungi _ Peat.A	-5	Peat.A _ alpha.ketoglutaric.acid	45258_57_X.BF_62h_Peat.A_B.1 / alpha.ketoglutaric.acid	2023-11-28	57	57_X.BF	45258_57_X.BF_62h_Peat.A_B.1	45258_57_X.BF_62h_Peat.A_B.1_Coculture_X.BF_Media.BacteriaFungi_PA	B.1	62h	62h	62	Coculture	Peat.B1_X.BF_62h_PA	Peat.B1	Peat.A	X.BF	Media.BacteriaFungi	PA	0.619365	AREA / TIC	IN	alpha.ketoglutaric.acid	0	TCA_Glycolysis	0	0	0	-0.556282	-0.569796	-153.581	-214.973	alpha.ketoglutaric.acid - Peat.A	alpha.ketoglutaric.acid - Peat.A	581253	alpha.ketoglutaric.acid	Peat.A	-5	Significant	2
47	alpha.ketoglutaric.acid - Media.BacteriaFungi _ Peat.A	-5	Peat.A _ alpha.ketoglutaric.acid	45258_93_X.BF_62h_Peat.A_B.4 / alpha.ketoglutaric.acid	2023-11-28	93	93_X.BF	45258_93_X.BF_62h_Peat.A_B.4	45258_93_X.BF_62h_Peat.A_B.4_Coculture_X.BF_Media.BacteriaFungi_PA	B.4	62h	62h	62	Coculture	Peat.6_X.BF_62h_PA	Peat.6	Peat.A	X.BF	Media.BacteriaFungi	PA	0.443082	AREA / TIC	IN	alpha.ketoglutaric.acid	0	TCA_Glycolysis	0	0	0	-0.556282	-0.569796	-153.581	-214.973	alpha.ketoglutaric.acid - Peat.A	alpha.ketoglutaric.acid - Peat.A	581253	alpha.ketoglutaric.acid	Peat.A	-5	Significant	2
48	alpha.ketoglutaric.acid - Media.BacteriaFungi _ Peat.A	-5	Peat.A _ alpha.ketoglutaric.acid	45258_94_X.BF_62h_Peat.A_B.4 / alpha.ketoglutaric.acid	2023-11-28	94	94_X.BF	45258_94_X.BF_62h_Peat.A_B.4	45258_94_X.BF_62h_Peat.A_B.4_Coculture_X.BF_Media.BacteriaFungi_PA	B.4	62h	62h	62	Coculture	Peat.7_X.BF_62h_PA	Peat.7	Peat.A	X.BF	Media.BacteriaFungi	PA	0.376822	AREA / TIC	IN	alpha.ketoglutaric.acid	0	TCA_Glycolysis	0	0	0	-0.556282	-0.569796	-153.581	-214.973	alpha.ketoglutaric.acid - Peat.A	alpha.ketoglutaric.acid - Peat.A	581253	alpha.ketoglutaric.acid	Peat.A	-5	Significant	2
49	alpha.ketoglutaric.acid - Media.BacteriaFungi _ Peat.A	-5	Peat.A _ alpha.ketoglutaric.acid	45258_70_X.BF_62h_Peat.A_B.2 / alpha.ketoglutaric.acid	2023-11-28	70	70_X.BF	45258_70_X.BF_62h_Peat.A_B.2	45258_70_X.BF_62h_Peat.A_B.2_Coculture_X.BF_Media.BacteriaFungi_PA	B.2	62h	62h	62	Coculture	Peat.B3_X.BF_62h_PA	Peat.B3	Peat.A	X.BF	Media.BacteriaFungi	PA	0.439993	AREA / TIC	IN	alpha.ketoglutaric.acid	0	TCA_Glycolysis	0	0	0	-0.556282	-0.569796	-153.581	-214.973	alpha.ketoglutaric.acid - Peat.A	alpha.ketoglutaric.acid - Peat.A	581253	alpha.ketoglutaric.acid	Peat.A	-5	Significant	2
50	alpha.ketoglutaric.acid - Media.BacteriaFungi _ Peat.A.BF	-5	Peat.A.BF _ alpha.ketoglutaric.acid	45268_69_X.BF_62h_Peat.A.BF_B.2 / alpha.ketoglutaric.acid	2023-12-08	69	69_X.BF	45268_69_X.BF_62h_Peat.A.BF_B.2	45268_69_X.BF_62h_Peat.A.BF_B.2_Coculture_X.BF_Media.BacteriaFungi_PABF	B.2	62h	62h	62	Coculture	Peat.Plant2_X.BF_62h_PABF	Peat.Plant2	Peat.A.BF	X.BF	Media.BacteriaFungi	PABF	0.776857	AREA / TIC	IN	alpha.ketoglutaric.acid	0	TCA_Glycolysis	0	0	0	-0.556282	-0.569796	-153.581	-214.973	alpha.ketoglutaric.acid - Peat.A.BF	alpha.ketoglutaric.acid - Peat.A.BF	0.1	alpha.ketoglutaric.acid	Peat.A.BF	-5	Significant	2
51	alpha.ketoglutaric.acid - Media.BacteriaFungi _ Peat.A.BF	-5	Peat.A.BF _ alpha.ketoglutaric.acid	45268_82_X.BF_62h_Peat.A.BF_B.3 / alpha.ketoglutaric.acid	2023-12-08	82	82_X.BF	45268_82_X.BF_62h_Peat.A.BF_B.3	45268_82_X.BF_62h_Peat.A.BF_B.3_Coculture_X.BF_Media.BacteriaFungi_PABF	B.3	62h	62h	62	Coculture	Peat.Plant3_X.BF_62h_PABF	Peat.Plant3	Peat.A.BF	X.BF	Media.BacteriaFungi	PABF	0.898981	AREA / TIC	IN	alpha.ketoglutaric.acid	0	TCA_Glycolysis	0	0	0	-0.556282	-0.569796	-153.581	-214.973	alpha.ketoglutaric.acid - Peat.A.BF	alpha.ketoglutaric.acid - Peat.A.BF	0.1	alpha.ketoglutaric.acid	Peat.A.BF	-5	Significant	2
52	alpha.ketoglutaric.acid - Media.BacteriaFungi _ Peat.A.BF	-5	Peat.A.BF _ alpha.ketoglutaric.acid	45268_95_X.BF_62h_Peat.A.BF_B.4 / alpha.ketoglutaric.acid	2023-12-08	95	95_X.BF	45268_95_X.BF_62h_Peat.A.BF_B.4	45268_95_X.BF_62h_Peat.A.BF_B.4_Coculture_X.BF_Media.BacteriaFungi_PABF	B.4	62h	62h	62	Coculture	peat.Plant4_X.BF_62h_PABF	peat.Plant4	Peat.A.BF	X.BF	Media.BacteriaFungi	PABF	0.849196	AREA / TIC	IN	alpha.ketoglutaric.acid	0	TCA_Glycolysis	0	0	0	-0.556282	-0.569796	-153.581	-214.973	alpha.ketoglutaric.acid - Peat.A.BF	alpha.ketoglutaric.acid - Peat.A.BF	0.1	alpha.ketoglutaric.acid	Peat.A.BF	-5	Significant	2
53	alpha.ketoglutaric.acid - Media.BacteriaFungi _ Peat.A.BF	-5	Peat.A.BF _ alpha.ketoglutaric.acid	45268_83_X.BF_62h_Peat.A.BF_B.3 / alpha.ketoglutaric.acid	2023-12-08	83	83_X.BF	45268_83_X.BF_62h_Peat.A.BF_B.3	45268_83_X.BF_62h_Peat.A.BF_B.3_Coculture_X.BF_Media.BacteriaFungi_PABF	B.3	62h	62h	62	Coculture	Peat.Plant3_X.BF_62h_PABF	Peat.Plant3	Peat.A.BF	X.BF	Media.BacteriaFungi	PABF	0.876632	AREA / TIC	IN	alpha.ketoglutaric.acid	0	TCA_Glycolysis	0	0	0	-0.556282	-0.569796	-153.581	-214.973	alpha.ketoglutaric.acid - Peat.A.BF	alpha.ketoglutaric.acid - Peat.A.BF	0.1	alpha.ketoglutaric.acid	Peat.A.BF	-5	Significant	2
54	alpha.ketoglutaric.acid - Media.BacteriaFungi _ Peat.A.BF	-5	Peat.A.BF _ alpha.ketoglutaric.acid	45268_70_X.BF_62h_Peat.A.BF_B.2 / alpha.ketoglutaric.acid	2023-12-08	70	70_X.BF	45268_70_X.BF_62h_Peat.A.BF_B.2	45268_70_X.BF_62h_Peat.A.BF_B.2_Coculture_X.BF_Media.BacteriaFungi_PABF	B.2	62h	62h	62	Coculture	Peat.Plant2_X.BF_62h_PABF	Peat.Plant2	Peat.A.BF	X.BF	Media.BacteriaFungi	PABF	0.933407	AREA / TIC	IN	alpha.ketoglutaric.acid	0	TCA_Glycolysis	0	0	0	-0.556282	-0.569796	-153.581	-214.973	alpha.ketoglutaric.acid - Peat.A.BF	alpha.ketoglutaric.acid - Peat.A.BF	0.1	alpha.ketoglutaric.acid	Peat.A.BF	-5	Significant	2
55	alpha.ketoglutaric.acid - Media.BacteriaFungi _ Peat.A.BF	-5	Peat.A.BF _ alpha.ketoglutaric.acid	45268_58_X.BF_62h_Peat.A.BF_B.1 / alpha.ketoglutaric.acid	2023-12-08	58	58_X.BF	45268_58_X.BF_62h_Peat.A.BF_B.1	45268_58_X.BF_62h_Peat.A.BF_B.1_Coculture_X.BF_Media.BacteriaFungi_PABF	B.1	62h	62h	62	Coculture	Peat.Plant1_X.BF_62h_PABF	Peat.Plant1	Peat.A.BF	X.BF	Media.BacteriaFungi	PABF	0.944358	AREA / TIC	IN	alpha.ketoglutaric.acid	0	TCA_Glycolysis	0	0	0	-0.556282	-0.569796	-153.581	-214.973	alpha.ketoglutaric.acid - Peat.A.BF	alpha.ketoglutaric.acid - Peat.A.BF	0.1	alpha.ketoglutaric.acid	Peat.A.BF	-5	Significant	2
56	alpha.ketoglutaric.acid - Media.BacteriaFungi _ Peat.A.BF	-5	Peat.A.BF _ alpha.ketoglutaric.acid	45268_94_X.BF_62h_Peat.A.BF_B.4 / alpha.ketoglutaric.acid	2023-12-08	94	94_X.BF	45268_94_X.BF_62h_Peat.A.BF_B.4	45268_94_X.BF_62h_Peat.A.BF_B.4_Coculture_X.BF_Media.BacteriaFungi_PABF	B.4	62h	62h	62	Coculture	Peat.Plant4_X.BF_62h_PABF	Peat.Plant4	Peat.A.BF	X.BF	Media.BacteriaFungi	PABF	0.86843	AREA / TIC	IN	alpha.ketoglutaric.acid	0	TCA_Glycolysis	0	0	0	-0.556282	-0.569796	-153.581	-214.973	alpha.ketoglutaric.acid - Peat.A.BF	alpha.ketoglutaric.acid - Peat.A.BF	0.1	alpha.ketoglutaric.acid	Peat.A.BF	-5	Significant	2
57	Arginine_1Bz - Media.BacteriaFungi _ Peat	1.19854	Peat _ Arginine_1Bz	45258_22_X.BF_62h_Peat_B.2 / Arginine_1Bz	2023-11-28	22	22_X.BF	45258_22_X.BF_62h_Peat_B.2	45258_22_X.BF_62h_Peat_B.2_Coculture_X.BF_Media.BacteriaFungi_P	B.2	62h	62h	62	Coculture	Peat.3_X.BF_62h_P	Peat.3	Peat	X.BF	Media.BacteriaFungi	P	0.59788	AREA / TIC	IN	Arginine_1Bz	15912200	Amino_Acids	9513586	7.20173	6.97834	0.578067	-0.00297643	2934.19	-878.185	Arginine_1Bz - Peat	Arginine_1Bz - Peat	7.25968e+06	Arginine_1Bz	Peat	1.13215	Significant	2
58	Arginine_1Bz - Media.BacteriaFungi _ Peat	1.19854	Peat _ Arginine_1Bz	45258_45_X.BF_62h_Peat_B.4 / Arginine_1Bz	2023-11-28	45	45_X.BF	45258_45_X.BF_62h_Peat_B.4	45258_45_X.BF_62h_Peat_B.4_Coculture_X.BF_Media.BacteriaFungi_P	B.4	62h	62h	62	Coculture	Peat.6_X.BF_62h_P	Peat.6	Peat	X.BF	Media.BacteriaFungi	P	2.93534	AREA / TIC	OUT	Arginine_1Bz	17262090	Amino_Acids	50670126	7.23709	7.70475	0.655366	1.31592	3568.26	10893.9	Arginine_1Bz - Peat	Arginine_1Bz - Peat	7.25968e+06	Arginine_1Bz	Peat	1.24963	Significant	2
59	Arginine_1Bz - Media.BacteriaFungi _ Peat	1.19854	Peat _ Arginine_1Bz	45258_10_X.BF_62h_Peat_B.1 / Arginine_1Bz	2023-11-28	10	10_X.BF	45258_10_X.BF_62h_Peat_B.1	45258_10_X.BF_62h_Peat_B.1_Coculture_X.BF_Media.BacteriaFungi_P	B.1	62h	62h	62	Coculture	Peat.2_X.BF_62h_P	Peat.2	Peat	X.BF	Media.BacteriaFungi	P	0.706968	AREA / TIC	IN	Arginine_1Bz	21585640	Amino_Acids	15260349	7.33416	7.18356	0.867554	0.36963	5599.12	765.572	Arginine_1Bz - Peat	Arginine_1Bz - Peat	7.25968e+06	Arginine_1Bz	Peat	1.57209	Significant	2
60	Arginine_1Bz - Media.BacteriaFungi _ Peat	1.19854	Peat _ Arginine_1Bz	45258_46_X.BF_62h_Peat_B.4 / Arginine_1Bz	2023-11-28	46	46_X.BF	45258_46_X.BF_62h_Peat_B.4	45258_46_X.BF_62h_Peat_B.4_Coculture_X.BF_Media.BacteriaFungi_P	B.4	62h	62h	62	Coculture	Peat.7_X.BF_62h_P	Peat.7	Peat	X.BF	Media.BacteriaFungi	P	0.864098	AREA / TIC	IN	Arginine_1Bz	17683910	Amino_Acids	15280636	7.24758	7.18414	0.678285	0.370677	3766.4	771.375	Arginine_1Bz - Peat	Arginine_1Bz - Peat	7.25968e+06	Arginine_1Bz	Peat	1.28446	Significant	2
61	Arginine_1Bz - Media.BacteriaFungi _ Peat	1.19854	Peat _ Arginine_1Bz	45258_34_X.BF_62h_Peat_B.3 / Arginine_1Bz	2023-11-28	34	34_X.BF	45258_34_X.BF_62h_Peat_B.3	45258_34_X.BF_62h_Peat_B.3_Coculture_X.BF_Media.BacteriaFungi_P	B.3	62h	62h	62	Coculture	Peat.5_X.BF_62h_P	Peat.5	Peat	X.BF	Media.BacteriaFungi	P	0.859309	AREA / TIC	IN	Arginine_1Bz	16081790	Amino_Acids	13819231	7.20633	7.14048	0.588131	0.291411	3013.84	353.366	Arginine_1Bz - Peat	Arginine_1Bz - Peat	7.25968e+06	Arginine_1Bz	Peat	1.14745	Significant	2
62	Arginine_1Bz - Media.BacteriaFungi _ Peat	1.19854	Peat _ Arginine_1Bz	45258_33_X.BF_62h_Peat_B.3 / Arginine_1Bz	2023-11-28	33	33_X.BF	45258_33_X.BF_62h_Peat_B.3	45258_33_X.BF_62h_Peat_B.3_Coculture_X.BF_Media.BacteriaFungi_P	B.3	62h	62h	62	Coculture	Peat.4_X.BF_62h_P	Peat.4	Peat	X.BF	Media.BacteriaFungi	P	0.575037	AREA / TIC	IN	Arginine_1Bz	12180370	Amino_Acids	7004165	7.08566	6.84536	0.324351	-0.244435	1181.26	-1595.96	Arginine_1Bz - Peat	Arginine_1Bz - Peat	7.25968e+06	Arginine_1Bz	Peat	0.746579	Significant	2
63	Arginine_1Bz - Media.BacteriaFungi _ Peat.A	2.1722	Peat.A _ Arginine_1Bz	45258_81_X.BF_62h_Peat.A_B.3 / Arginine_1Bz	2023-11-28	81	81_X.BF	45258_81_X.BF_62h_Peat.A_B.3	45258_81_X.BF_62h_Peat.A_B.3_Coculture_X.BF_Media.BacteriaFungi_PA	B.3	62h	62h	62	Coculture	Peat.A.4_X.BF_62h_PA	Peat.A.4	Peat.A	X.BF	Media.BacteriaFungi	PA	0.978763	AREA / TIC	IN	Arginine_1Bz	15451540	Amino_Acids	15123394	7.18897	7.17965	0.550178	0.362521	2717.8	726.398	Arginine_1Bz - Peat.A	Arginine_1Bz - Peat.A	3.47617e+06	Arginine_1Bz	Peat.A	2.15218	Significant	2
64	Arginine_1Bz - Media.BacteriaFungi _ Peat.A	2.1722	Peat.A _ Arginine_1Bz	45258_57_X.BF_62h_Peat.A_B.1 / Arginine_1Bz	2023-11-28	57	57_X.BF	45258_57_X.BF_62h_Peat.A_B.1	45258_57_X.BF_62h_Peat.A_B.1_Coculture_X.BF_Media.BacteriaFungi_PA	B.1	62h	62h	62	Coculture	Peat.A.1_X.BF_62h_PA	Peat.A.1	Peat.A	X.BF	Media.BacteriaFungi	PA	0.45819	AREA / TIC	IN	Arginine_1Bz	16245040	Amino_Acids	7443305	7.21072	6.87177	0.597719	-0.196485	3090.53	-1470.35	Arginine_1Bz - Peat.A	Arginine_1Bz - Peat.A	3.47617e+06	Arginine_1Bz	Peat.A	2.22443	Significant	2
65	Arginine_1Bz - Media.BacteriaFungi _ Peat.A	2.1722	Peat.A _ Arginine_1Bz	45258_94_X.BF_62h_Peat.A_B.4 / Arginine_1Bz	2023-11-28	94	94_X.BF	45258_94_X.BF_62h_Peat.A_B.4	45258_94_X.BF_62h_Peat.A_B.4_Coculture_X.BF_Media.BacteriaFungi_PA	B.4	62h	62h	62	Coculture	Peat.A.7_X.BF_62h_PA	Peat.A.7	Peat.A	X.BF	Media.BacteriaFungi	PA	0.318169	AREA / TIC	IN	Arginine_1Bz	16362920	Amino_Acids	5206175	7.21386	6.71652	0.604582	-0.478357	3145.9	-2110.24	Arginine_1Bz - Peat.A	Arginine_1Bz - Peat.A	3.47617e+06	Arginine_1Bz	Peat.A	2.23486	Significant	2
66	Arginine_1Bz - Media.BacteriaFungi _ Peat.A	2.1722	Peat.A _ Arginine_1Bz	45258_70_X.BF_62h_Peat.A_B.2 / Arginine_1Bz	2023-11-28	70	70_X.BF	45258_70_X.BF_62h_Peat.A_B.2	45258_70_X.BF_62h_Peat.A_B.2_Coculture_X.BF_Media.BacteriaFungi_PA	B.2	62h	62h	62	Coculture	Peat.A.3_X.BF_62h_PA	Peat.A.3	Peat.A	X.BF	Media.BacteriaFungi	PA	0.445126	AREA / TIC	IN	Arginine_1Bz	15560550	Amino_Acids	6926406	7.19203	6.84051	0.556852	-0.253238	2769.01	-1618.2	Arginine_1Bz - Peat.A	Arginine_1Bz - Peat.A	3.47617e+06	Arginine_1Bz	Peat.A	2.16232	Significant	2
67	Arginine_1Bz - Media.BacteriaFungi _ Peat.A	2.1722	Peat.A _ Arginine_1Bz	45258_93_X.BF_62h_Peat.A_B.4 / Arginine_1Bz	2023-11-28	93	93_X.BF	45258_93_X.BF_62h_Peat.A_B.4	45258_93_X.BF_62h_Peat.A_B.4_Coculture_X.BF_Media.BacteriaFungi_PA	B.4	62h	62h	62	Coculture	Peat.A.6_X.BF_62h_PA	Peat.A.6	Peat.A	X.BF	Media.BacteriaFungi	PA	0.474147	AREA / TIC	IN	Arginine_1Bz	14718440	Amino_Acids	6978696	7.16786	6.84377	0.504034	-0.247307	2373.45	-1603.24	Arginine_1Bz - Peat.A	Arginine_1Bz - Peat.A	3.47617e+06	Arginine_1Bz	Peat.A	2.08205	Significant	2
68	Arginine_1Bz - Media.BacteriaFungi _ Peat.A	2.1722	Peat.A _ Arginine_1Bz	45258_58_X.BF_62h_Peat.A_B.1 / Arginine_1Bz	2023-11-28	58	58_X.BF	45258_58_X.BF_62h_Peat.A_B.1	45258_58_X.BF_62h_Peat.A_B.1_Coculture_X.BF_Media.BacteriaFungi_PA	B.1	62h	62h	62	Coculture	Peat.A.2_X.BF_62h_PA	Peat.A.2	Peat.A	X.BF	Media.BacteriaFungi	PA	0.459326	AREA / TIC	IN	Arginine_1Bz	15775100	Amino_Acids	7245916	7.19797	6.86009	0.569852	-0.217678	2869.79	-1526.81	Arginine_1Bz - Peat.A	Arginine_1Bz - Peat.A	3.47617e+06	Arginine_1Bz	Peat.A	2.18208	Significant	2
69	Arginine_1Bz - Media.BacteriaFungi _ Peat.A.BF	0.232612	Peat.A.BF _ Arginine_1Bz	45268_83_X.BF_62h_Peat.A.BF_B.3 / Arginine_1Bz	2023-12-08	83	83_X.BF	45268_83_X.BF_62h_Peat.A.BF_B.3	45268_83_X.BF_62h_Peat.A.BF_B.3_Coculture_X.BF_Media.BacteriaFungi_PABF	B.3	62h	62h	62	Coculture	Peat.A.BF.Plant3_X.BF_62h_PABF	Peat.A.BF.Plant3	Peat.A.BF	X.BF	Media.BacteriaFungi	PABF	1.28367	AREA / TIC	IN	Arginine_1Bz	8023312	Amino_Acids	10299310	6.90435	7.01281	-0.0719643	0.0595976	-771.398	-653.443	Arginine_1Bz - Peat.A.BF	Arginine_1Bz - Peat.A.BF	5.76593e+06	Arginine_1Bz	Peat.A.BF	0.476646	Non Significant	1
70	Arginine_1Bz - Media.BacteriaFungi _ Peat.A.BF	0.232612	Peat.A.BF _ Arginine_1Bz	45268_82_X.BF_62h_Peat.A.BF_B.3 / Arginine_1Bz	2023-12-08	82	82_X.BF	45268_82_X.BF_62h_Peat.A.BF_B.3	45268_82_X.BF_62h_Peat.A.BF_B.3_Coculture_X.BF_Media.BacteriaFungi_PABF	B.3	62h	62h	62	Coculture	Peat.A.BF.Plant3_X.BF_62h_PABF	Peat.A.BF.Plant3	Peat.A.BF	X.BF	Media.BacteriaFungi	PABF	0.997486	AREA / TIC	IN	Arginine_1Bz	2499034	Amino_Acids	2492751	6.39777	6.39668	-1.17929	-1.05907	-3366.27	-2886.37	Arginine_1Bz - Peat.A.BF	Arginine_1Bz - Peat.A.BF	5.76593e+06	Arginine_1Bz	Peat.A.BF	-1.20618	Non Significant	1
71	Arginine_1Bz - Media.BacteriaFungi _ Peat.A.BF	0.232612	Peat.A.BF _ Arginine_1Bz	45268_69_X.BF_62h_Peat.A.BF_B.2 / Arginine_1Bz	2023-12-08	69	69_X.BF	45268_69_X.BF_62h_Peat.A.BF_B.2	45268_69_X.BF_62h_Peat.A.BF_B.2_Coculture_X.BF_Media.BacteriaFungi_PABF	B.2	62h	62h	62	Coculture	Peat.A.BF.Plant2_X.BF_62h_PABF	Peat.A.BF.Plant2	Peat.A.BF	X.BF	Media.BacteriaFungi	PABF	0.788639	AREA / TIC	IN	Arginine_1Bz	12941780	Amino_Acids	10206398	7.11199	7.00887	0.381914	0.0524519	1538.92	-680.018	Arginine_1Bz - Peat.A.BF	Arginine_1Bz - Peat.A.BF	5.76593e+06	Arginine_1Bz	Peat.A.BF	1.16641	Non Significant	1
72	Arginine_1Bz - Media.BacteriaFungi _ Peat.A.BF	0.232612	Peat.A.BF _ Arginine_1Bz	45268_70_X.BF_62h_Peat.A.BF_B.2 / Arginine_1Bz	2023-12-08	70	70_X.BF	45268_70_X.BF_62h_Peat.A.BF_B.2	45268_70_X.BF_62h_Peat.A.BF_B.2_Coculture_X.BF_Media.BacteriaFungi_PABF	B.2	62h	62h	62	Coculture	Peat.A.BF.Plant2_X.BF_62h_PABF	Peat.A.BF.Plant2	Peat.A.BF	X.BF	Media.BacteriaFungi	PABF	1.7972	AREA / TIC	IN	Arginine_1Bz	3422527	Amino_Acids	6150952	6.53435	6.78894	-0.880756	-0.346862	-2932.49	-1840	Arginine_1Bz - Peat.A.BF	Arginine_1Bz - Peat.A.BF	5.76593e+06	Arginine_1Bz	Peat.A.BF	-0.75249	Non Significant	1
73	Arginine_1Bz - Media.BacteriaFungi _ Peat.A.BF	0.232612	Peat.A.BF _ Arginine_1Bz	45268_95_X.BF_62h_Peat.A.BF_B.4 / Arginine_1Bz	2023-12-08	95	95_X.BF	45268_95_X.BF_62h_Peat.A.BF_B.4	45268_95_X.BF_62h_Peat.A.BF_B.4_Coculture_X.BF_Media.BacteriaFungi_PABF	B.4	62h	62h	62	Coculture	Peat.A.BF.Plant4_X.BF_62h_PABF	Peat.A.BF.Plant4	Peat.A.BF	X.BF	Media.BacteriaFungi	PABF	0.872545		IN	Arginine_1Bz	16861550	Amino_Acids	14712465	7.2269	7.16768	0.633079	0.340799	3380.11	608.86	Arginine_1Bz - Peat.A.BF	Arginine_1Bz - Peat.A.BF	5.76593e+06	Arginine_1Bz	Peat.A.BF	1.54811	Non Significant	1
74	Arginine_1Bz - Media.BacteriaFungi _ Peat.A.BF	0.232612	Peat.A.BF _ Arginine_1Bz	45268_94_X.BF_62h_Peat.A.BF_B.4 / Arginine_1Bz	2023-12-08	94	94_X.BF	45268_94_X.BF_62h_Peat.A.BF_B.4	45268_94_X.BF_62h_Peat.A.BF_B.4_Coculture_X.BF_Media.BacteriaFungi_PABF	B.4	62h	62h	62	Coculture	Peat.A.BF.Plant4_X.BF_62h_PABF	Peat.A.BF.Plant4	Peat.A.BF	X.BF	Media.BacteriaFungi	PABF	1.11964		IN	Arginine_1Bz	5720461	Amino_Acids	6404843	6.75743	6.80651	-0.39312	-0.314968	-1853.1	-1767.38	Arginine_1Bz - Peat.A.BF	Arginine_1Bz - Peat.A.BF	5.76593e+06	Arginine_1Bz	Peat.A.BF	-0.0114209	Non Significant	1
93	Aspartic.Acid_1Bz - Media.BacteriaFungi _ Peat	-1.62796	Peat _ Aspartic.Acid_1Bz	45258_33_X.BF_62h_Peat_B.3 / Aspartic.Acid_1Bz	2023-11-28	33	33_X.BF	45258_33_X.BF_62h_Peat_B.3	45258_33_X.BF_62h_Peat_B.3_Coculture_X.BF_Media.BacteriaFungi_P	B.3	62h	62h	62	Coculture	Peat.4_X.BF_62h_P	Peat.4	Peat	X.BF	Media.BacteriaFungi	P	0.575037	AREA / TIC	IN	Aspartic.Acid_1Bz	336175	Amino_Acids	193313	5.52656	5.28626	-0.060237	-0.326789	-641.847	-874.003	Aspartic.Acid_1Bz - Peat	Aspartic.Acid_1Bz - Peat	1.06208e+06	Aspartic.Acid_1Bz	Peat	-1.65962	Significant	2
94	Aspartic.Acid_1Bz - Media.BacteriaFungi _ Peat	-1.62796	Peat _ Aspartic.Acid_1Bz	45258_10_X.BF_62h_Peat_B.1 / Aspartic.Acid_1Bz	2023-11-28	10	10_X.BF	45258_10_X.BF_62h_Peat_B.1	45258_10_X.BF_62h_Peat_B.1_Coculture_X.BF_Media.BacteriaFungi_P	B.1	62h	62h	62	Coculture	Peat.2_X.BF_62h_P	Peat.2	Peat	X.BF	Media.BacteriaFungi	P	0.706968	AREA / TIC	IN	Aspartic.Acid_1Bz	746565	Amino_Acids	527797	5.87307	5.72247	0.256818	0.0626311	-23.1036	-591.661	Aspartic.Acid_1Bz - Peat	Aspartic.Acid_1Bz - Peat	1.06208e+06	Aspartic.Acid_1Bz	Peat	-0.50856	Significant	2
95	Aspartic.Acid_1Bz - Media.BacteriaFungi _ Peat	-1.62796	Peat _ Aspartic.Acid_1Bz	45258_45_X.BF_62h_Peat_B.4 / Aspartic.Acid_1Bz	2023-11-28	45	45_X.BF	45258_45_X.BF_62h_Peat_B.4	45258_45_X.BF_62h_Peat_B.4_Coculture_X.BF_Media.BacteriaFungi_P	B.4	62h	62h	62	Coculture	Peat.6_X.BF_62h_P	Peat.6	Peat	X.BF	Media.BacteriaFungi	P	2.93534	AREA / TIC	OUT	Aspartic.Acid_1Bz	229556	Amino_Acids	673824	5.36089	5.82855	-0.211834	0.157333	-802.597	-468.397	Aspartic.Acid_1Bz - Peat	Aspartic.Acid_1Bz - Peat	1.06208e+06	Aspartic.Acid_1Bz	Peat	-2.20998	Significant	2
96	Aspartic.Acid_1Bz - Media.BacteriaFungi _ Peat	-1.62796	Peat _ Aspartic.Acid_1Bz	45258_46_X.BF_62h_Peat_B.4 / Aspartic.Acid_1Bz	2023-11-28	46	46_X.BF	45258_46_X.BF_62h_Peat_B.4	45258_46_X.BF_62h_Peat_B.4_Coculture_X.BF_Media.BacteriaFungi_P	B.4	62h	62h	62	Coculture	Peat.7_X.BF_62h_P	Peat.7	Peat	X.BF	Media.BacteriaFungi	P	0.864098	AREA / TIC	IN	Aspartic.Acid_1Bz	351255	Amino_Acids	303519	5.54562	5.48219	-0.0427989	-0.151878	-619.11	-780.977	Aspartic.Acid_1Bz - Peat	Aspartic.Acid_1Bz - Peat	1.06208e+06	Aspartic.Acid_1Bz	Peat	-1.59631	Significant	2
97	Aspartic.Acid_1Bz - Media.BacteriaFungi _ Peat	-1.62796	Peat _ Aspartic.Acid_1Bz	45258_22_X.BF_62h_Peat_B.2 / Aspartic.Acid_1Bz	2023-11-28	22	22_X.BF	45258_22_X.BF_62h_Peat_B.2	45258_22_X.BF_62h_Peat_B.2_Coculture_X.BF_Media.BacteriaFungi_P	B.2	62h	62h	62	Coculture	Peat.3_X.BF_62h_P	Peat.3	Peat	X.BF	Media.BacteriaFungi	P	0.59788	AREA / TIC	IN	Aspartic.Acid_1Bz	322157	Amino_Acids	192611	5.50807	5.28468	-0.0771629	-0.328199	-662.982	-874.596	Aspartic.Acid_1Bz - Peat	Aspartic.Acid_1Bz - Peat	1.06208e+06	Aspartic.Acid_1Bz	Peat	-1.72106	Significant	2
98	Aspartic.Acid_1Bz - Media.BacteriaFungi _ Peat	-1.62796	Peat _ Aspartic.Acid_1Bz	45258_34_X.BF_62h_Peat_B.3 / Aspartic.Acid_1Bz	2023-11-28	34	34_X.BF	45258_34_X.BF_62h_Peat_B.3	45258_34_X.BF_62h_Peat_B.3_Coculture_X.BF_Media.BacteriaFungi_P	B.3	62h	62h	62	Coculture	Peat.5_X.BF_62h_P	Peat.5	Peat	X.BF	Media.BacteriaFungi	P	0.859309	AREA / TIC	IN	Aspartic.Acid_1Bz	368939	Amino_Acids	317033	5.56696	5.5011	-0.0232796	-0.134989	-592.448	-769.569	Aspartic.Acid_1Bz - Peat	Aspartic.Acid_1Bz - Peat	1.06208e+06	Aspartic.Acid_1Bz	Peat	-1.52544	Significant	2
99	Aspartic.Acid_1Bz - Media.BacteriaFungi _ Peat.A	-1.43367	Peat.A _ Aspartic.Acid_1Bz	45258_93_X.BF_62h_Peat.A_B.4 / Aspartic.Acid_1Bz	2023-11-28	93	93_X.BF	45258_93_X.BF_62h_Peat.A_B.4	45258_93_X.BF_62h_Peat.A_B.4_Coculture_X.BF_Media.BacteriaFungi_PA	B.4	62h	62h	62	Coculture	Peat.A.6_X.BF_62h_PA	Peat.A.6	Peat.A	X.BF	Media.BacteriaFungi	PA	0.474147	AREA / TIC	IN	Aspartic.Acid_1Bz	364875	Amino_Acids	173004	5.56214	5.23806	-0.0276821	-0.369823	-598.577	-891.146	Aspartic.Acid_1Bz - Peat.A	Aspartic.Acid_1Bz - Peat.A	1.07127e+06	Aspartic.Acid_1Bz	Peat.A	-1.55385	Significant	2
100	Aspartic.Acid_1Bz - Media.BacteriaFungi _ Peat.A	-1.43367	Peat.A _ Aspartic.Acid_1Bz	45258_94_X.BF_62h_Peat.A_B.4 / Aspartic.Acid_1Bz	2023-11-28	94	94_X.BF	45258_94_X.BF_62h_Peat.A_B.4	45258_94_X.BF_62h_Peat.A_B.4_Coculture_X.BF_Media.BacteriaFungi_PA	B.4	62h	62h	62	Coculture	Peat.A.7_X.BF_62h_PA	Peat.A.7	Peat.A	X.BF	Media.BacteriaFungi	PA	0.318169	AREA / TIC	IN	Aspartic.Acid_1Bz	282740	Amino_Acids	89959	5.45139	4.95404	-0.129026	-0.623373	-722.411	-961.246	Aspartic.Acid_1Bz - Peat.A	Aspartic.Acid_1Bz - Peat.A	1.07127e+06	Aspartic.Acid_1Bz	Peat.A	-1.92178	Significant	2
101	Aspartic.Acid_1Bz - Media.BacteriaFungi _ Peat.A	-1.43367	Peat.A _ Aspartic.Acid_1Bz	45258_57_X.BF_62h_Peat.A_B.1 / Aspartic.Acid_1Bz	2023-11-28	57	57_X.BF	45258_57_X.BF_62h_Peat.A_B.1	45258_57_X.BF_62h_Peat.A_B.1_Coculture_X.BF_Media.BacteriaFungi_PA	B.1	62h	62h	62	Coculture	Peat.A.1_X.BF_62h_PA	Peat.A.1	Peat.A	X.BF	Media.BacteriaFungi	PA	0.45819	AREA / TIC	IN	Aspartic.Acid_1Bz	517694	Amino_Acids	237202	5.71407	5.37512	0.111336	-0.247462	-368.171	-836.956	Aspartic.Acid_1Bz - Peat.A	Aspartic.Acid_1Bz - Peat.A	1.07127e+06	Aspartic.Acid_1Bz	Peat.A	-1.04915	Significant	2
102	Aspartic.Acid_1Bz - Media.BacteriaFungi _ Peat.A	-1.43367	Peat.A _ Aspartic.Acid_1Bz	45258_58_X.BF_62h_Peat.A_B.1 / Aspartic.Acid_1Bz	2023-11-28	58	58_X.BF	45258_58_X.BF_62h_Peat.A_B.1	45258_58_X.BF_62h_Peat.A_B.1_Coculture_X.BF_Media.BacteriaFungi_PA	B.1	62h	62h	62	Coculture	Peat.A.2_X.BF_62h_PA	Peat.A.2	Peat.A	X.BF	Media.BacteriaFungi	PA	0.459326	AREA / TIC	IN	Aspartic.Acid_1Bz	501102	Amino_Acids	230169	5.69993	5.36205	0.0983907	-0.259132	-393.188	-842.893	Aspartic.Acid_1Bz - Peat.A	Aspartic.Acid_1Bz - Peat.A	1.07127e+06	Aspartic.Acid_1Bz	Peat.A	-1.09615	Significant	2
103	Aspartic.Acid_1Bz - Media.BacteriaFungi _ Peat.A	-1.43367	Peat.A _ Aspartic.Acid_1Bz	45258_81_X.BF_62h_Peat.A_B.3 / Aspartic.Acid_1Bz	2023-11-28	81	81_X.BF	45258_81_X.BF_62h_Peat.A_B.3	45258_81_X.BF_62h_Peat.A_B.3_Coculture_X.BF_Media.BacteriaFungi_PA	B.3	62h	62h	62	Coculture	Peat.A.4_X.BF_62h_PA	Peat.A.4	Peat.A	X.BF	Media.BacteriaFungi	PA	0.978763	AREA / TIC	IN	Aspartic.Acid_1Bz	228352	Amino_Acids	223502	5.3586	5.34928	-0.213924	-0.270528	-804.412	-848.52	Aspartic.Acid_1Bz - Peat.A	Aspartic.Acid_1Bz - Peat.A	1.07127e+06	Aspartic.Acid_1Bz	Peat.A	-2.22999	Significant	2
104	Aspartic.Acid_1Bz - Media.BacteriaFungi _ Peat.A	-1.43367	Peat.A _ Aspartic.Acid_1Bz	45258_70_X.BF_62h_Peat.A_B.2 / Aspartic.Acid_1Bz	2023-11-28	70	70_X.BF	45258_70_X.BF_62h_Peat.A_B.2	45258_70_X.BF_62h_Peat.A_B.2_Coculture_X.BF_Media.BacteriaFungi_PA	B.2	62h	62h	62	Coculture	Peat.A.3_X.BF_62h_PA	Peat.A.3	Peat.A	X.BF	Media.BacteriaFungi	PA	0.445126	AREA / TIC	IN	Aspartic.Acid_1Bz	431022	Amino_Acids	191859	5.6345	5.28298	0.0385243	-0.329716	-498.847	-875.231	Aspartic.Acid_1Bz - Peat.A	Aspartic.Acid_1Bz - Peat.A	1.07127e+06	Aspartic.Acid_1Bz	Peat.A	-1.31349	Significant	2
105	Aspartic.Acid_1Bz - Media.BacteriaFungi _ Peat.A.BF	-0.106004	Peat.A.BF _ Aspartic.Acid_1Bz	45268_70_X.BF_62h_Peat.A.BF_B.2 / Aspartic.Acid_1Bz	2023-12-08	70	70_X.BF	45268_70_X.BF_62h_Peat.A.BF_B.2	45268_70_X.BF_62h_Peat.A.BF_B.2_Coculture_X.BF_Media.BacteriaFungi_PABF	B.2	62h	62h	62	Coculture	Peat.A.BF.Plant2_X.BF_62h_PABF	Peat.A.BF.Plant2	Peat.A.BF	X.BF	Media.BacteriaFungi	PABF	1.7972	AREA / TIC	IN	Aspartic.Acid_1Bz	513785	Amino_Acids	923373	5.71078	5.96538	0.108324	0.279488	-374.064	-257.749	Aspartic.Acid_1Bz - Peat.A.BF	Aspartic.Acid_1Bz - Peat.A.BF	691358	Aspartic.Acid_1Bz	Peat.A.BF	-0.428268	Non Significant	1
106	Aspartic.Acid_1Bz - Media.BacteriaFungi _ Peat.A.BF	-0.106004	Peat.A.BF _ Aspartic.Acid_1Bz	45268_69_X.BF_62h_Peat.A.BF_B.2 / Aspartic.Acid_1Bz	2023-12-08	69	69_X.BF	45268_69_X.BF_62h_Peat.A.BF_B.2	45268_69_X.BF_62h_Peat.A.BF_B.2_Coculture_X.BF_Media.BacteriaFungi_PABF	B.2	62h	62h	62	Coculture	Peat.A.BF.Plant2_X.BF_62h_PABF	Peat.A.BF.Plant2	Peat.A.BF	X.BF	Media.BacteriaFungi	PABF	0.788639	AREA / TIC	IN	Aspartic.Acid_1Bz	1097198	Amino_Acids	865293	6.04028	5.93716	0.409825	0.2543	505.545	-306.775	Aspartic.Acid_1Bz - Peat.A.BF	Aspartic.Acid_1Bz - Peat.A.BF	691358	Aspartic.Acid_1Bz	Peat.A.BF	0.666318	Non Significant	1
107	Aspartic.Acid_1Bz - Media.BacteriaFungi _ Peat.A.BF	-0.106004	Peat.A.BF _ Aspartic.Acid_1Bz	45268_83_X.BF_62h_Peat.A.BF_B.3 / Aspartic.Acid_1Bz	2023-12-08	83	83_X.BF	45268_83_X.BF_62h_Peat.A.BF_B.3	45268_83_X.BF_62h_Peat.A.BF_B.3_Coculture_X.BF_Media.BacteriaFungi_PABF	B.3	62h	62h	62	Coculture	Peat.A.BF.Plant3_X.BF_62h_PABF	Peat.A.BF.Plant3	Peat.A.BF	X.BF	Media.BacteriaFungi	PABF	1.28367	AREA / TIC	IN	Aspartic.Acid_1Bz	1182373	Amino_Acids	1517780	6.07275	6.18121	0.439535	0.47217	633.963	243.998	Aspartic.Acid_1Bz - Peat.A.BF	Aspartic.Acid_1Bz - Peat.A.BF	691358	Aspartic.Acid_1Bz	Peat.A.BF	0.774179	Non Significant	1
108	Aspartic.Acid_1Bz - Media.BacteriaFungi _ Peat.A.BF	-0.106004	Peat.A.BF _ Aspartic.Acid_1Bz	45268_82_X.BF_62h_Peat.A.BF_B.3 / Aspartic.Acid_1Bz	2023-12-08	82	82_X.BF	45268_82_X.BF_62h_Peat.A.BF_B.3	45268_82_X.BF_62h_Peat.A.BF_B.3_Coculture_X.BF_Media.BacteriaFungi_PABF	B.3	62h	62h	62	Coculture	Peat.A.BF.Plant3_X.BF_62h_PABF	Peat.A.BF.Plant3	Peat.A.BF	X.BF	Media.BacteriaFungi	PABF	0.997486	AREA / TIC	IN	Aspartic.Acid_1Bz	327586	Amino_Acids	326762	5.51532	5.51423	-0.070522	-0.12327	-654.797	-761.357	Aspartic.Acid_1Bz - Peat.A.BF	Aspartic.Acid_1Bz - Peat.A.BF	691358	Aspartic.Acid_1Bz	Peat.A.BF	-1.07756	Non Significant	1
109	Aspartic.Acid_1Bz - Media.BacteriaFungi _ Peat.A.BF	-0.106004	Peat.A.BF _ Aspartic.Acid_1Bz	45268_95_X.BF_62h_Peat.A.BF_B.4 / Aspartic.Acid_1Bz	2023-12-08	95	95_X.BF	45268_95_X.BF_62h_Peat.A.BF_B.4	45268_95_X.BF_62h_Peat.A.BF_B.4_Coculture_X.BF_Media.BacteriaFungi_PABF	B.4	62h	62h	62	Coculture	Peat.A.BF.Plant4_X.BF_62h_PABF	Peat.A.BF.Plant4	Peat.A.BF	X.BF	Media.BacteriaFungi	PABF	0.872545		IN	Aspartic.Acid_1Bz	787057	Amino_Acids	686743	5.89601	5.83679	0.277807	0.164696	37.9467	-457.492	Aspartic.Acid_1Bz - Peat.A.BF	Aspartic.Acid_1Bz - Peat.A.BF	691358	Aspartic.Acid_1Bz	Peat.A.BF	0.187035	Non Significant	1
110	Aspartic.Acid_1Bz - Media.BacteriaFungi _ Peat.A.BF	-0.106004	Peat.A.BF _ Aspartic.Acid_1Bz	45268_94_X.BF_62h_Peat.A.BF_B.4 / Aspartic.Acid_1Bz	2023-12-08	94	94_X.BF	45268_94_X.BF_62h_Peat.A.BF_B.4	45268_94_X.BF_62h_Peat.A.BF_B.4_Coculture_X.BF_Media.BacteriaFungi_PABF	B.4	62h	62h	62	Coculture	Peat.A.BF.Plant4_X.BF_62h_PABF	Peat.A.BF.Plant4	Peat.A.BF	X.BF	Media.BacteriaFungi	PABF	1.11964		IN	Aspartic.Acid_1Bz	524299	Amino_Acids	587025	5.71958	5.76866	0.116374	0.103867	-358.213	-541.665	Aspartic.Acid_1Bz - Peat.A.BF	Aspartic.Acid_1Bz - Peat.A.BF	691358	Aspartic.Acid_1Bz	Peat.A.BF	-0.399043	Non Significant	1
149	fumaric.acid - Media.BacteriaFungi _ Peat	-5	Peat _ fumaric.acid	45258_46_X.BF_62h_Peat_B.4 / fumaric.acid	2023-11-28	46	46_X.BF	45258_46_X.BF_62h_Peat_B.4	45258_46_X.BF_62h_Peat_B.4_Coculture_X.BF_Media.BacteriaFungi_P	B.4	62h	62h	62	Coculture	Peat.7_X.BF_62h_P	Peat.7	Peat	X.BF	Media.BacteriaFungi	P	0.40295	AREA / TIC	IN	fumaric.acid	0	TCA_Glycolysis	0	0	0	-0.515777	-0.531481	-154.226	-232.01	fumaric.acid - Peat	fumaric.acid - Peat	569036	fumaric.acid	Peat	-5	Significant	2
150	fumaric.acid - Media.BacteriaFungi _ Peat	-5	Peat _ fumaric.acid	45258_22_X.BF_62h_Peat_B.2 / fumaric.acid	2023-11-28	22	22_X.BF	45258_22_X.BF_62h_Peat_B.2	45258_22_X.BF_62h_Peat_B.2_Coculture_X.BF_Media.BacteriaFungi_P	B.2	62h	62h	62	Coculture	Peat.B3_X.BF_62h_P	Peat.B3	Peat	X.BF	Media.BacteriaFungi	P	0.521365	AREA / TIC	IN	fumaric.acid	0	TCA_Glycolysis	0	0	0	-0.515777	-0.531481	-154.226	-232.01	fumaric.acid - Peat	fumaric.acid - Peat	569036	fumaric.acid	Peat	-5	Significant	2
151	fumaric.acid - Media.BacteriaFungi _ Peat	-5	Peat _ fumaric.acid	45258_45_X.BF_62h_Peat_B.4 / fumaric.acid	2023-11-28	45	45_X.BF	45258_45_X.BF_62h_Peat_B.4	45258_45_X.BF_62h_Peat_B.4_Coculture_X.BF_Media.BacteriaFungi_P	B.4	62h	62h	62	Coculture	Peat.6_X.BF_62h_P	Peat.6	Peat	X.BF	Media.BacteriaFungi	P	0.529322	AREA / TIC	IN	fumaric.acid	0	TCA_Glycolysis	0	0	0	-0.515777	-0.531481	-154.226	-232.01	fumaric.acid - Peat	fumaric.acid - Peat	569036	fumaric.acid	Peat	-5	Significant	2
152	fumaric.acid - Media.BacteriaFungi _ Peat	-5	Peat _ fumaric.acid	45258_33_X.BF_62h_Peat_B.3 / fumaric.acid	2023-11-28	33	33_X.BF	45258_33_X.BF_62h_Peat_B.3	45258_33_X.BF_62h_Peat_B.3_Coculture_X.BF_Media.BacteriaFungi_P	B.3	62h	62h	62	Coculture	Peat.B4_X.BF_62h_P	Peat.B4	Peat	X.BF	Media.BacteriaFungi	P	0.605161	AREA / TIC	IN	fumaric.acid	0	TCA_Glycolysis	0	0	0	-0.515777	-0.531481	-154.226	-232.01	fumaric.acid - Peat	fumaric.acid - Peat	569036	fumaric.acid	Peat	-5	Significant	2
153	fumaric.acid - Media.BacteriaFungi _ Peat	-5	Peat _ fumaric.acid	45258_34_X.BF_62h_Peat_B.3 / fumaric.acid	2023-11-28	34	34_X.BF	45258_34_X.BF_62h_Peat_B.3	45258_34_X.BF_62h_Peat_B.3_Coculture_X.BF_Media.BacteriaFungi_P	B.3	62h	62h	62	Coculture	Peat.5_X.BF_62h_P	Peat.5	Peat	X.BF	Media.BacteriaFungi	P	0.564924	AREA / TIC	IN	fumaric.acid	0	TCA_Glycolysis	0	0	0	-0.515777	-0.531481	-154.226	-232.01	fumaric.acid - Peat	fumaric.acid - Peat	569036	fumaric.acid	Peat	-5	Significant	2
154	fumaric.acid - Media.BacteriaFungi _ Peat	-5	Peat _ fumaric.acid	45258_10_X.BF_62h_Peat_B.1 / fumaric.acid	2023-11-28	10	10_X.BF	45258_10_X.BF_62h_Peat_B.1	45258_10_X.BF_62h_Peat_B.1_Coculture_X.BF_Media.BacteriaFungi_P	B.1	62h	62h	62	Coculture	Peat.B2_X.BF_62h_P	Peat.B2	Peat	X.BF	Media.BacteriaFungi	P	0.432403	AREA / TIC	IN	fumaric.acid	0	TCA_Glycolysis	0	0	0	-0.515777	-0.531481	-154.226	-232.01	fumaric.acid - Peat	fumaric.acid - Peat	569036	fumaric.acid	Peat	-5	Significant	2
155	fumaric.acid - Media.BacteriaFungi _ Peat.A	-5	Peat.A _ fumaric.acid	45258_57_X.BF_62h_Peat.A_B.1 / fumaric.acid	2023-11-28	57	57_X.BF	45258_57_X.BF_62h_Peat.A_B.1	45258_57_X.BF_62h_Peat.A_B.1_Coculture_X.BF_Media.BacteriaFungi_PA	B.1	62h	62h	62	Coculture	Peat.B1_X.BF_62h_PA	Peat.B1	Peat.A	X.BF	Media.BacteriaFungi	PA	0.619365	AREA / TIC	IN	fumaric.acid	0	TCA_Glycolysis	0	0	0	-0.515777	-0.531481	-154.226	-232.01	fumaric.acid - Peat.A	fumaric.acid - Peat.A	0.1	fumaric.acid	Peat.A	-5	Significant	2
156	fumaric.acid - Media.BacteriaFungi _ Peat.A	-5	Peat.A _ fumaric.acid	45258_93_X.BF_62h_Peat.A_B.4 / fumaric.acid	2023-11-28	93	93_X.BF	45258_93_X.BF_62h_Peat.A_B.4	45258_93_X.BF_62h_Peat.A_B.4_Coculture_X.BF_Media.BacteriaFungi_PA	B.4	62h	62h	62	Coculture	Peat.6_X.BF_62h_PA	Peat.6	Peat.A	X.BF	Media.BacteriaFungi	PA	0.443082	AREA / TIC	IN	fumaric.acid	0	TCA_Glycolysis	0	0	0	-0.515777	-0.531481	-154.226	-232.01	fumaric.acid - Peat.A	fumaric.acid - Peat.A	0.1	fumaric.acid	Peat.A	-5	Significant	2
157	fumaric.acid - Media.BacteriaFungi _ Peat.A	-5	Peat.A _ fumaric.acid	45258_81_X.BF_62h_Peat.A_B.3 / fumaric.acid	2023-11-28	81	81_X.BF	45258_81_X.BF_62h_Peat.A_B.3	45258_81_X.BF_62h_Peat.A_B.3_Coculture_X.BF_Media.BacteriaFungi_PA	B.3	62h	62h	62	Coculture	Peat.B4_X.BF_62h_PA	Peat.B4	Peat.A	X.BF	Media.BacteriaFungi	PA	0.530394	AREA / TIC	IN	fumaric.acid	0	TCA_Glycolysis	0	0	0	-0.515777	-0.531481	-154.226	-232.01	fumaric.acid - Peat.A	fumaric.acid - Peat.A	0.1	fumaric.acid	Peat.A	-5	Significant	2
158	fumaric.acid - Media.BacteriaFungi _ Peat.A	-5	Peat.A _ fumaric.acid	45258_58_X.BF_62h_Peat.A_B.1 / fumaric.acid	2023-11-28	58	58_X.BF	45258_58_X.BF_62h_Peat.A_B.1	45258_58_X.BF_62h_Peat.A_B.1_Coculture_X.BF_Media.BacteriaFungi_PA	B.1	62h	62h	62	Coculture	Peat.B2_X.BF_62h_PA	Peat.B2	Peat.A	X.BF	Media.BacteriaFungi	PA	0.463673	AREA / TIC	IN	fumaric.acid	0	TCA_Glycolysis	0	0	0	-0.515777	-0.531481	-154.226	-232.01	fumaric.acid - Peat.A	fumaric.acid - Peat.A	0.1	fumaric.acid	Peat.A	-5	Significant	2
159	fumaric.acid - Media.BacteriaFungi _ Peat.A	-5	Peat.A _ fumaric.acid	45258_94_X.BF_62h_Peat.A_B.4 / fumaric.acid	2023-11-28	94	94_X.BF	45258_94_X.BF_62h_Peat.A_B.4	45258_94_X.BF_62h_Peat.A_B.4_Coculture_X.BF_Media.BacteriaFungi_PA	B.4	62h	62h	62	Coculture	Peat.7_X.BF_62h_PA	Peat.7	Peat.A	X.BF	Media.BacteriaFungi	PA	0.376822	AREA / TIC	IN	fumaric.acid	0	TCA_Glycolysis	0	0	0	-0.515777	-0.531481	-154.226	-232.01	fumaric.acid - Peat.A	fumaric.acid - Peat.A	0.1	fumaric.acid	Peat.A	-5	Significant	2
160	fumaric.acid - Media.BacteriaFungi _ Peat.A	-5	Peat.A _ fumaric.acid	45258_70_X.BF_62h_Peat.A_B.2 / fumaric.acid	2023-11-28	70	70_X.BF	45258_70_X.BF_62h_Peat.A_B.2	45258_70_X.BF_62h_Peat.A_B.2_Coculture_X.BF_Media.BacteriaFungi_PA	B.2	62h	62h	62	Coculture	Peat.B3_X.BF_62h_PA	Peat.B3	Peat.A	X.BF	Media.BacteriaFungi	PA	0.439993	AREA / TIC	IN	fumaric.acid	0	TCA_Glycolysis	0	0	0	-0.515777	-0.531481	-154.226	-232.01	fumaric.acid - Peat.A	fumaric.acid - Peat.A	0.1	fumaric.acid	Peat.A	-5	Significant	2
161	fumaric.acid - Media.BacteriaFungi _ Peat.A.BF	-5	Peat.A.BF _ fumaric.acid	45268_94_X.BF_62h_Peat.A.BF_B.4 / fumaric.acid	2023-12-08	94	94_X.BF	45268_94_X.BF_62h_Peat.A.BF_B.4	45268_94_X.BF_62h_Peat.A.BF_B.4_Coculture_X.BF_Media.BacteriaFungi_PABF	B.4	62h	62h	62	Coculture	Peat.Plant4_X.BF_62h_PABF	Peat.Plant4	Peat.A.BF	X.BF	Media.BacteriaFungi	PABF	0.86843	AREA / TIC	IN	fumaric.acid	0	TCA_Glycolysis	0	0	0	-0.515777	-0.531481	-154.226	-232.01	fumaric.acid - Peat.A.BF	fumaric.acid - Peat.A.BF	0.1	fumaric.acid	Peat.A.BF	-5	Significant	2
162	fumaric.acid - Media.BacteriaFungi _ Peat.A.BF	-5	Peat.A.BF _ fumaric.acid	45268_69_X.BF_62h_Peat.A.BF_B.2 / fumaric.acid	2023-12-08	69	69_X.BF	45268_69_X.BF_62h_Peat.A.BF_B.2	45268_69_X.BF_62h_Peat.A.BF_B.2_Coculture_X.BF_Media.BacteriaFungi_PABF	B.2	62h	62h	62	Coculture	Peat.Plant2_X.BF_62h_PABF	Peat.Plant2	Peat.A.BF	X.BF	Media.BacteriaFungi	PABF	0.776857	AREA / TIC	IN	fumaric.acid	0	TCA_Glycolysis	0	0	0	-0.515777	-0.531481	-154.226	-232.01	fumaric.acid - Peat.A.BF	fumaric.acid - Peat.A.BF	0.1	fumaric.acid	Peat.A.BF	-5	Significant	2
163	fumaric.acid - Media.BacteriaFungi _ Peat.A.BF	-5	Peat.A.BF _ fumaric.acid	45268_82_X.BF_62h_Peat.A.BF_B.3 / fumaric.acid	2023-12-08	82	82_X.BF	45268_82_X.BF_62h_Peat.A.BF_B.3	45268_82_X.BF_62h_Peat.A.BF_B.3_Coculture_X.BF_Media.BacteriaFungi_PABF	B.3	62h	62h	62	Coculture	Peat.Plant3_X.BF_62h_PABF	Peat.Plant3	Peat.A.BF	X.BF	Media.BacteriaFungi	PABF	0.898981	AREA / TIC	IN	fumaric.acid	0	TCA_Glycolysis	0	0	0	-0.515777	-0.531481	-154.226	-232.01	fumaric.acid - Peat.A.BF	fumaric.acid - Peat.A.BF	0.1	fumaric.acid	Peat.A.BF	-5	Significant	2
164	fumaric.acid - Media.BacteriaFungi _ Peat.A.BF	-5	Peat.A.BF _ fumaric.acid	45268_70_X.BF_62h_Peat.A.BF_B.2 / fumaric.acid	2023-12-08	70	70_X.BF	45268_70_X.BF_62h_Peat.A.BF_B.2	45268_70_X.BF_62h_Peat.A.BF_B.2_Coculture_X.BF_Media.BacteriaFungi_PABF	B.2	62h	62h	62	Coculture	Peat.Plant2_X.BF_62h_PABF	Peat.Plant2	Peat.A.BF	X.BF	Media.BacteriaFungi	PABF	0.933407	AREA / TIC	IN	fumaric.acid	0	TCA_Glycolysis	0	0	0	-0.515777	-0.531481	-154.226	-232.01	fumaric.acid - Peat.A.BF	fumaric.acid - Peat.A.BF	0.1	fumaric.acid	Peat.A.BF	-5	Significant	2
165	fumaric.acid - Media.BacteriaFungi _ Peat.A.BF	-5	Peat.A.BF _ fumaric.acid	45268_95_X.BF_62h_Peat.A.BF_B.4 / fumaric.acid	2023-12-08	95	95_X.BF	45268_95_X.BF_62h_Peat.A.BF_B.4	45268_95_X.BF_62h_Peat.A.BF_B.4_Coculture_X.BF_Media.BacteriaFungi_PABF	B.4	62h	62h	62	Coculture	peat.Plant4_X.BF_62h_PABF	peat.Plant4	Peat.A.BF	X.BF	Media.BacteriaFungi	PABF	0.849196	AREA / TIC	IN	fumaric.acid	0	TCA_Glycolysis	0	0	0	-0.515777	-0.531481	-154.226	-232.01	fumaric.acid - Peat.A.BF	fumaric.acid - Peat.A.BF	0.1	fumaric.acid	Peat.A.BF	-5	Significant	2
166	fumaric.acid - Media.BacteriaFungi _ Peat.A.BF	-5	Peat.A.BF _ fumaric.acid	45268_58_X.BF_62h_Peat.A.BF_B.1 / fumaric.acid	2023-12-08	58	58_X.BF	45268_58_X.BF_62h_Peat.A.BF_B.1	45268_58_X.BF_62h_Peat.A.BF_B.1_Coculture_X.BF_Media.BacteriaFungi_PABF	B.1	62h	62h	62	Coculture	Peat.Plant1_X.BF_62h_PABF	Peat.Plant1	Peat.A.BF	X.BF	Media.BacteriaFungi	PABF	0.944358	AREA / TIC	IN	fumaric.acid	0	TCA_Glycolysis	0	0	0	-0.515777	-0.531481	-154.226	-232.01	fumaric.acid - Peat.A.BF	fumaric.acid - Peat.A.BF	0.1	fumaric.acid	Peat.A.BF	-5	Significant	2
167	fumaric.acid - Media.BacteriaFungi _ Peat.A.BF	-5	Peat.A.BF _ fumaric.acid	45268_83_X.BF_62h_Peat.A.BF_B.3 / fumaric.acid	2023-12-08	83	83_X.BF	45268_83_X.BF_62h_Peat.A.BF_B.3	45268_83_X.BF_62h_Peat.A.BF_B.3_Coculture_X.BF_Media.BacteriaFungi_PABF	B.3	62h	62h	62	Coculture	Peat.Plant3_X.BF_62h_PABF	Peat.Plant3	Peat.A.BF	X.BF	Media.BacteriaFungi	PABF	0.876632	AREA / TIC	IN	fumaric.acid	0	TCA_Glycolysis	0	0	0	-0.515777	-0.531481	-154.226	-232.01	fumaric.acid - Peat.A.BF	fumaric.acid - Peat.A.BF	0.1	fumaric.acid	Peat.A.BF	-5	Significant	2
205	Glutamic.Acid_1Bz - Media.BacteriaFungi _ Peat	-0.651477	Peat _ Glutamic.Acid_1Bz	45258_34_X.BF_62h_Peat_B.3 / Glutamic.Acid_1Bz	2023-11-28	34	34_X.BF	45258_34_X.BF_62h_Peat_B.3	45258_34_X.BF_62h_Peat_B.3_Coculture_X.BF_Media.BacteriaFungi_P	B.3	62h	62h	62	Coculture	Peat.5_X.BF_62h_P	Peat.5	Peat	X.BF	Media.BacteriaFungi	P	0.859309	AREA / TIC	IN	Glutamic.Acid_1Bz	3067996	Amino_Acids	2636358	6.48686	6.421	0.241285	0.10851	258.928	-683.541	Glutamic.Acid_1Bz - Peat	Glutamic.Acid_1Bz - Peat	4.90909e+06	Glutamic.Acid_1Bz	Peat	-0.678158	Non Significant	1
206	Glutamic.Acid_1Bz - Media.BacteriaFungi _ Peat	-0.651477	Peat _ Glutamic.Acid_1Bz	45258_10_X.BF_62h_Peat_B.1 / Glutamic.Acid_1Bz	2023-11-28	10	10_X.BF	45258_10_X.BF_62h_Peat_B.1	45258_10_X.BF_62h_Peat_B.1_Coculture_X.BF_Media.BacteriaFungi_P	B.1	62h	62h	62	Coculture	Peat.2_X.BF_62h_P	Peat.2	Peat	X.BF	Media.BacteriaFungi	P	0.706968	AREA / TIC	IN	Glutamic.Acid_1Bz	4858875	Amino_Acids	3435067	6.68654	6.53594	0.463968	0.231767	1672.46	-299.959	Glutamic.Acid_1Bz - Peat	Glutamic.Acid_1Bz - Peat	4.90909e+06	Glutamic.Acid_1Bz	Peat	-0.0148329	Non Significant	1
207	Glutamic.Acid_1Bz - Media.BacteriaFungi _ Peat	-0.651477	Peat _ Glutamic.Acid_1Bz	45258_33_X.BF_62h_Peat_B.3 / Glutamic.Acid_1Bz	2023-11-28	33	33_X.BF	45258_33_X.BF_62h_Peat_B.3	45258_33_X.BF_62h_Peat_B.3_Coculture_X.BF_Media.BacteriaFungi_P	B.3	62h	62h	62	Coculture	Peat.4_X.BF_62h_P	Peat.4	Peat	X.BF	Media.BacteriaFungi	P	0.575037	AREA / TIC	IN	Glutamic.Acid_1Bz	3983721	Amino_Acids	2290788	6.60029	6.35998	0.367786	0.0430696	981.703	-849.502	Glutamic.Acid_1Bz - Peat	Glutamic.Acid_1Bz - Peat	4.90909e+06	Glutamic.Acid_1Bz	Peat	-0.301339	Non Significant	1
208	Glutamic.Acid_1Bz - Media.BacteriaFungi _ Peat	-0.651477	Peat _ Glutamic.Acid_1Bz	45258_45_X.BF_62h_Peat_B.4 / Glutamic.Acid_1Bz	2023-11-28	45	45_X.BF	45258_45_X.BF_62h_Peat_B.4	45258_45_X.BF_62h_Peat_B.4_Coculture_X.BF_Media.BacteriaFungi_P	B.4	62h	62h	62	Coculture	Peat.6_X.BF_62h_P	Peat.6	Peat	X.BF	Media.BacteriaFungi	P	2.93534	AREA / TIC	OUT	Glutamic.Acid_1Bz	2044828	Amino_Acids	6002269	6.31066	6.77832	0.0447894	0.491708	-548.651	932.947	Glutamic.Acid_1Bz - Peat	Glutamic.Acid_1Bz - Peat	4.90909e+06	Glutamic.Acid_1Bz	Peat	-1.26348	Non Significant	1
209	Glutamic.Acid_1Bz - Media.BacteriaFungi _ Peat	-0.651477	Peat _ Glutamic.Acid_1Bz	45258_46_X.BF_62h_Peat_B.4 / Glutamic.Acid_1Bz	2023-11-28	46	46_X.BF	45258_46_X.BF_62h_Peat_B.4	45258_46_X.BF_62h_Peat_B.4_Coculture_X.BF_Media.BacteriaFungi_P	B.4	62h	62h	62	Coculture	Peat.7_X.BF_62h_P	Peat.7	Peat	X.BF	Media.BacteriaFungi	P	0.864098	AREA / TIC	IN	Glutamic.Acid_1Bz	1821689	Amino_Acids	1574118	6.26047	6.19704	-0.0111741	-0.131683	-724.773	-1193.68	Glutamic.Acid_1Bz - Peat	Glutamic.Acid_1Bz - Peat	4.90909e+06	Glutamic.Acid_1Bz	Peat	-1.43018	Non Significant	1
210	Glutamic.Acid_1Bz - Media.BacteriaFungi _ Peat	-0.651477	Peat _ Glutamic.Acid_1Bz	45258_22_X.BF_62h_Peat_B.2 / Glutamic.Acid_1Bz	2023-11-28	22	22_X.BF	45258_22_X.BF_62h_Peat_B.2	45258_22_X.BF_62h_Peat_B.2_Coculture_X.BF_Media.BacteriaFungi_P	B.2	62h	62h	62	Coculture	Peat.3_X.BF_62h_P	Peat.3	Peat	X.BF	Media.BacteriaFungi	P	0.59788	AREA / TIC	IN	Glutamic.Acid_1Bz	3183601	Amino_Acids	1903411	6.50292	6.27953	0.259199	-0.0432113	350.174	-1035.54	Glutamic.Acid_1Bz - Peat	Glutamic.Acid_1Bz - Peat	4.90909e+06	Glutamic.Acid_1Bz	Peat	-0.624796	Non Significant	1
211	Glutamic.Acid_1Bz - Media.BacteriaFungi _ Peat.A	-0.439322	Peat.A _ Glutamic.Acid_1Bz	45258_94_X.BF_62h_Peat.A_B.4 / Glutamic.Acid_1Bz	2023-11-28	94	94_X.BF	45258_94_X.BF_62h_Peat.A_B.4	45258_94_X.BF_62h_Peat.A_B.4_Coculture_X.BF_Media.BacteriaFungi_PA	B.4	62h	62h	62	Coculture	Peat.A.7_X.BF_62h_PA	Peat.A.7	Peat.A	X.BF	Media.BacteriaFungi	PA	0.318169	AREA / TIC	IN	Glutamic.Acid_1Bz	3392076	Amino_Acids	1079254	6.53047	6.03312	0.289919	-0.307472	514.722	-1431.34	Glutamic.Acid_1Bz - Peat.A	Glutamic.Acid_1Bz - Peat.A	4.56168e+06	Glutamic.Acid_1Bz	Peat.A	-0.427398	Non Significant	1
212	Glutamic.Acid_1Bz - Media.BacteriaFungi _ Peat.A	-0.439322	Peat.A _ Glutamic.Acid_1Bz	45258_58_X.BF_62h_Peat.A_B.1 / Glutamic.Acid_1Bz	2023-11-28	58	58_X.BF	45258_58_X.BF_62h_Peat.A_B.1	45258_58_X.BF_62h_Peat.A_B.1_Coculture_X.BF_Media.BacteriaFungi_PA	B.1	62h	62h	62	Coculture	Peat.A.2_X.BF_62h_PA	Peat.A.2	Peat.A	X.BF	Media.BacteriaFungi	PA	0.459326	AREA / TIC	IN	Glutamic.Acid_1Bz	4327160	Amino_Acids	1987577	6.6362	6.29832	0.407837	-0.0230586	1252.78	-995.12	Glutamic.Acid_1Bz - Peat.A	Glutamic.Acid_1Bz - Peat.A	4.56168e+06	Glutamic.Acid_1Bz	Peat.A	-0.0761464	Non Significant	1
213	Glutamic.Acid_1Bz - Media.BacteriaFungi _ Peat.A	-0.439322	Peat.A _ Glutamic.Acid_1Bz	45258_81_X.BF_62h_Peat.A_B.3 / Glutamic.Acid_1Bz	2023-11-28	81	81_X.BF	45258_81_X.BF_62h_Peat.A_B.3	45258_81_X.BF_62h_Peat.A_B.3_Coculture_X.BF_Media.BacteriaFungi_PA	B.3	62h	62h	62	Coculture	Peat.A.4_X.BF_62h_PA	Peat.A.4	Peat.A	X.BF	Media.BacteriaFungi	PA	0.978763	AREA / TIC	IN	Glutamic.Acid_1Bz	1539396	Amino_Acids	1506704	6.18735	6.17803	-0.0927213	-0.15207	-947.585	-1226.06	Glutamic.Acid_1Bz - Peat.A	Glutamic.Acid_1Bz - Peat.A	4.56168e+06	Glutamic.Acid_1Bz	Peat.A	-1.5672	Non Significant	1
214	Glutamic.Acid_1Bz - Media.BacteriaFungi _ Peat.A	-0.439322	Peat.A _ Glutamic.Acid_1Bz	45258_70_X.BF_62h_Peat.A_B.2 / Glutamic.Acid_1Bz	2023-11-28	70	70_X.BF	45258_70_X.BF_62h_Peat.A_B.2	45258_70_X.BF_62h_Peat.A_B.2_Coculture_X.BF_Media.BacteriaFungi_PA	B.2	62h	62h	62	Coculture	Peat.A.3_X.BF_62h_PA	Peat.A.3	Peat.A	X.BF	Media.BacteriaFungi	PA	0.445126	AREA / TIC	IN	Glutamic.Acid_1Bz	4268166	Amino_Acids	1899872	6.63024	6.27872	0.401188	-0.0440781	1206.21	-1037.24	Glutamic.Acid_1Bz - Peat.A	Glutamic.Acid_1Bz - Peat.A	4.56168e+06	Glutamic.Acid_1Bz	Peat.A	-0.0959506	Non Significant	1
215	Glutamic.Acid_1Bz - Media.BacteriaFungi _ Peat.A	-0.439322	Peat.A _ Glutamic.Acid_1Bz	45258_93_X.BF_62h_Peat.A_B.4 / Glutamic.Acid_1Bz	2023-11-28	93	93_X.BF	45258_93_X.BF_62h_Peat.A_B.4	45258_93_X.BF_62h_Peat.A_B.4_Coculture_X.BF_Media.BacteriaFungi_PA	B.4	62h	62h	62	Coculture	Peat.A.6_X.BF_62h_PA	Peat.A.6	Peat.A	X.BF	Media.BacteriaFungi	PA	0.474147	AREA / TIC	IN	Glutamic.Acid_1Bz	2336345	Amino_Acids	1107770	6.36854	6.04445	0.109337	-0.295326	-318.559	-1417.65	Glutamic.Acid_1Bz - Peat.A	Glutamic.Acid_1Bz - Peat.A	4.56168e+06	Glutamic.Acid_1Bz	Peat.A	-0.965313	Non Significant	1
216	Glutamic.Acid_1Bz - Media.BacteriaFungi _ Peat.A	-0.439322	Peat.A _ Glutamic.Acid_1Bz	45258_57_X.BF_62h_Peat.A_B.1 / Glutamic.Acid_1Bz	2023-11-28	57	57_X.BF	45258_57_X.BF_62h_Peat.A_B.1	45258_57_X.BF_62h_Peat.A_B.1_Coculture_X.BF_Media.BacteriaFungi_PA	B.1	62h	62h	62	Coculture	Peat.A.1_X.BF_62h_PA	Peat.A.1	Peat.A	X.BF	Media.BacteriaFungi	PA	0.45819	AREA / TIC	IN	Glutamic.Acid_1Bz	3336464	Amino_Acids	1528733	6.52329	6.18433	0.281913	-0.145309	470.828	-1215.48	Glutamic.Acid_1Bz - Peat.A	Glutamic.Acid_1Bz - Peat.A	4.56168e+06	Glutamic.Acid_1Bz	Peat.A	-0.451247	Non Significant	1
217	Glutamic.Acid_1Bz - Media.BacteriaFungi _ Peat.A.BF	-1.57893	Peat.A.BF _ Glutamic.Acid_1Bz	45268_70_X.BF_62h_Peat.A.BF_B.2 / Glutamic.Acid_1Bz	2023-12-08	70	70_X.BF	45268_70_X.BF_62h_Peat.A.BF_B.2	45268_70_X.BF_62h_Peat.A.BF_B.2_Coculture_X.BF_Media.BacteriaFungi_PABF	B.2	62h	62h	62	Coculture	Peat.A.BF.Plant2_X.BF_62h_PABF	Peat.A.BF.Plant2	Peat.A.BF	X.BF	Media.BacteriaFungi	PABF	1.7972	AREA / TIC	IN	Glutamic.Acid_1Bz	717169	Amino_Acids	1288893	5.85562	6.11022	-0.462664	-0.224794	-1596.56	-1330.67	Glutamic.Acid_1Bz - Peat.A.BF	Glutamic.Acid_1Bz - Peat.A.BF	2.15441e+06	Glutamic.Acid_1Bz	Peat.A.BF	-1.58691	Significant	2
218	Glutamic.Acid_1Bz - Media.BacteriaFungi _ Peat.A.BF	-1.57893	Peat.A.BF _ Glutamic.Acid_1Bz	45268_94_X.BF_62h_Peat.A.BF_B.4 / Glutamic.Acid_1Bz	2023-12-08	94	94_X.BF	45268_94_X.BF_62h_Peat.A.BF_B.4	45268_94_X.BF_62h_Peat.A.BF_B.4_Coculture_X.BF_Media.BacteriaFungi_PABF	B.4	62h	62h	62	Coculture	Peat.A.BF.Plant4_X.BF_62h_PABF	Peat.A.BF.Plant4	Peat.A.BF	X.BF	Media.BacteriaFungi	PABF	1.11964		IN	Glutamic.Acid_1Bz	260181	Amino_Acids	291308	5.41528	5.46435	-0.953737	-0.91745	-1957.26	-1809.76	Glutamic.Acid_1Bz - Peat.A.BF	Glutamic.Acid_1Bz - Peat.A.BF	2.15441e+06	Glutamic.Acid_1Bz	Peat.A.BF	-3.04971	Significant	2
219	Glutamic.Acid_1Bz - Media.BacteriaFungi _ Peat.A.BF	-1.57893	Peat.A.BF _ Glutamic.Acid_1Bz	45268_83_X.BF_62h_Peat.A.BF_B.3 / Glutamic.Acid_1Bz	2023-12-08	83	83_X.BF	45268_83_X.BF_62h_Peat.A.BF_B.3	45268_83_X.BF_62h_Peat.A.BF_B.3_Coculture_X.BF_Media.BacteriaFungi_PABF	B.3	62h	62h	62	Coculture	Peat.A.BF.Plant3_X.BF_62h_PABF	Peat.A.BF.Plant3	Peat.A.BF	X.BF	Media.BacteriaFungi	PABF	1.28367	AREA / TIC	IN	Glutamic.Acid_1Bz	2359681	Amino_Acids	3029059	6.37285	6.48131	0.114151	0.173182	-300.14	-494.945	Glutamic.Acid_1Bz - Peat.A.BF	Glutamic.Acid_1Bz - Peat.A.BF	2.15441e+06	Glutamic.Acid_1Bz	Peat.A.BF	0.131301	Significant	2
220	Glutamic.Acid_1Bz - Media.BacteriaFungi _ Peat.A.BF	-1.57893	Peat.A.BF _ Glutamic.Acid_1Bz	45268_95_X.BF_62h_Peat.A.BF_B.4 / Glutamic.Acid_1Bz	2023-12-08	95	95_X.BF	45268_95_X.BF_62h_Peat.A.BF_B.4	45268_95_X.BF_62h_Peat.A.BF_B.4_Coculture_X.BF_Media.BacteriaFungi_PABF	B.4	62h	62h	62	Coculture	Peat.A.BF.Plant4_X.BF_62h_PABF	Peat.A.BF.Plant4	Peat.A.BF	X.BF	Media.BacteriaFungi	PABF	0.872545		IN	Glutamic.Acid_1Bz	725142	Amino_Acids	632719	5.86042	5.80121	-0.45731	-0.556187	-1590.27	-1645.79	Glutamic.Acid_1Bz - Peat.A.BF	Glutamic.Acid_1Bz - Peat.A.BF	2.15441e+06	Glutamic.Acid_1Bz	Peat.A.BF	-1.57096	Significant	2
221	Glutamic.Acid_1Bz - Media.BacteriaFungi _ Peat.A.BF	-1.57893	Peat.A.BF _ Glutamic.Acid_1Bz	45268_69_X.BF_62h_Peat.A.BF_B.2 / Glutamic.Acid_1Bz	2023-12-08	69	69_X.BF	45268_69_X.BF_62h_Peat.A.BF_B.2	45268_69_X.BF_62h_Peat.A.BF_B.2_Coculture_X.BF_Media.BacteriaFungi_PABF	B.2	62h	62h	62	Coculture	Peat.A.BF.Plant2_X.BF_62h_PABF	Peat.A.BF.Plant2	Peat.A.BF	X.BF	Media.BacteriaFungi	PABF	0.788639	AREA / TIC	IN	Glutamic.Acid_1Bz	2741270	Amino_Acids	2161873	6.43795	6.33483	0.186748	0.0160925	1.0455	-911.414	Glutamic.Acid_1Bz - Peat.A.BF	Glutamic.Acid_1Bz - Peat.A.BF	2.15441e+06	Glutamic.Acid_1Bz	Peat.A.BF	0.347554	Significant	2
222	Glutamic.Acid_1Bz - Media.BacteriaFungi _ Peat.A.BF	-1.57893	Peat.A.BF _ Glutamic.Acid_1Bz	45268_82_X.BF_62h_Peat.A.BF_B.3 / Glutamic.Acid_1Bz	2023-12-08	82	82_X.BF	45268_82_X.BF_62h_Peat.A.BF_B.3	45268_82_X.BF_62h_Peat.A.BF_B.3_Coculture_X.BF_Media.BacteriaFungi_PABF	B.3	62h	62h	62	Coculture	Peat.A.BF.Plant3_X.BF_62h_PABF	Peat.A.BF.Plant3	Peat.A.BF	X.BF	Media.BacteriaFungi	PABF	0.997486	AREA / TIC	IN	Glutamic.Acid_1Bz	522954	Amino_Acids	521639	5.71846	5.71737	-0.615622	-0.646102	-1749.86	-1699.14	Glutamic.Acid_1Bz - Peat.A.BF	Glutamic.Acid_1Bz - Peat.A.BF	2.15441e+06	Glutamic.Acid_1Bz	Peat.A.BF	-2.04253	Significant	2
260	glycerol.3.phosphate - Media.BacteriaFungi _ Peat	-2.56174	Peat _ glycerol.3.phosphate	45258_46_X.BF_62h_Peat_B.4 / glycerol.3.phosphate	2023-11-28	46	46_X.BF	45258_46_X.BF_62h_Peat_B.4	45258_46_X.BF_62h_Peat_B.4_Coculture_X.BF_Media.BacteriaFungi_P	B.4	62h	62h	62	Coculture	Peat.7_X.BF_62h_P	Peat.7	Peat	X.BF	Media.BacteriaFungi	P	0.40295	AREA / TIC	IN	glycerol.3.phosphate	585035	TCA_Glycolysis	235740	5.76718	5.37243	-0.589056	-1.0979	-1115.61	-1508.73	glycerol.3.phosphate - Peat	glycerol.3.phosphate - Peat	5.71482e+06	glycerol.3.phosphate	Peat	-3.28811	Significant	2
261	glycerol.3.phosphate - Media.BacteriaFungi _ Peat	-2.56174	Peat _ glycerol.3.phosphate	45258_45_X.BF_62h_Peat_B.4 / glycerol.3.phosphate	2023-11-28	45	45_X.BF	45258_45_X.BF_62h_Peat_B.4	45258_45_X.BF_62h_Peat_B.4_Coculture_X.BF_Media.BacteriaFungi_P	B.4	62h	62h	62	Coculture	Peat.6_X.BF_62h_P	Peat.6	Peat	X.BF	Media.BacteriaFungi	P	0.529322	AREA / TIC	IN	glycerol.3.phosphate	956878	TCA_Glycolysis	506496	5.98086	5.70458	-0.281182	-0.656403	-862.513	-1347.14	glycerol.3.phosphate - Peat	glycerol.3.phosphate - Peat	5.71482e+06	glycerol.3.phosphate	Peat	-2.5783	Significant	2
262	glycerol.3.phosphate - Media.BacteriaFungi _ Peat	-2.56174	Peat _ glycerol.3.phosphate	45258_33_X.BF_62h_Peat_B.3 / glycerol.3.phosphate	2023-11-28	33	33_X.BF	45258_33_X.BF_62h_Peat_B.3	45258_33_X.BF_62h_Peat_B.3_Coculture_X.BF_Media.BacteriaFungi_P	B.3	62h	62h	62	Coculture	Peat.B4_X.BF_62h_P	Peat.B4	Peat	X.BF	Media.BacteriaFungi	P	0.605161	AREA / TIC	IN	glycerol.3.phosphate	1039221	TCA_Glycolysis	628896	6.01671	5.79858	-0.229526	-0.53145	-806.467	-1274.09	glycerol.3.phosphate - Peat	glycerol.3.phosphate - Peat	5.71482e+06	glycerol.3.phosphate	Peat	-2.45921	Significant	2
263	glycerol.3.phosphate - Media.BacteriaFungi _ Peat	-2.56174	Peat _ glycerol.3.phosphate	45258_10_X.BF_62h_Peat_B.1 / glycerol.3.phosphate	2023-11-28	10	10_X.BF	45258_10_X.BF_62h_Peat_B.1	45258_10_X.BF_62h_Peat_B.1_Coculture_X.BF_Media.BacteriaFungi_P	B.1	62h	62h	62	Coculture	Peat.B2_X.BF_62h_P	Peat.B2	Peat	X.BF	Media.BacteriaFungi	P	0.432403	AREA / TIC	IN	glycerol.3.phosphate	979108	TCA_Glycolysis	423369	5.99083	5.62672	-0.266811	-0.759895	-847.382	-1396.75	glycerol.3.phosphate - Peat	glycerol.3.phosphate - Peat	5.71482e+06	glycerol.3.phosphate	Peat	-2.54517	Significant	2
264	glycerol.3.phosphate - Media.BacteriaFungi _ Peat	-2.56174	Peat _ glycerol.3.phosphate	45258_22_X.BF_62h_Peat_B.2 / glycerol.3.phosphate	2023-11-28	22	22_X.BF	45258_22_X.BF_62h_Peat_B.2	45258_22_X.BF_62h_Peat_B.2_Coculture_X.BF_Media.BacteriaFungi_P	B.2	62h	62h	62	Coculture	Peat.B3_X.BF_62h_P	Peat.B3	Peat	X.BF	Media.BacteriaFungi	P	0.521365	AREA / TIC	IN	glycerol.3.phosphate	896815	TCA_Glycolysis	467568	5.9527	5.66984	-0.321747	-0.70257	-903.395	-1370.37	glycerol.3.phosphate - Peat	glycerol.3.phosphate - Peat	5.71482e+06	glycerol.3.phosphate	Peat	-2.67183	Significant	2
265	glycerol.3.phosphate - Media.BacteriaFungi _ Peat	-2.56174	Peat _ glycerol.3.phosphate	45258_34_X.BF_62h_Peat_B.3 / glycerol.3.phosphate	2023-11-28	34	34_X.BF	45258_34_X.BF_62h_Peat_B.3	45258_34_X.BF_62h_Peat_B.3_Coculture_X.BF_Media.BacteriaFungi_P	B.3	62h	62h	62	Coculture	Peat.5_X.BF_62h_P	Peat.5	Peat	X.BF	Media.BacteriaFungi	P	0.564924	AREA / TIC	IN	glycerol.3.phosphate	2459097	TCA_Glycolysis	1389202	6.39078	6.14276	0.309451	-0.07394	159.968	-820.338	glycerol.3.phosphate - Peat	glycerol.3.phosphate - Peat	5.71482e+06	glycerol.3.phosphate	Peat	-1.21658	Significant	2
266	glycerol.3.phosphate - Media.BacteriaFungi _ Peat.A	-2.74928	Peat.A _ glycerol.3.phosphate	45258_93_X.BF_62h_Peat.A_B.4 / glycerol.3.phosphate	2023-11-28	93	93_X.BF	45258_93_X.BF_62h_Peat.A_B.4	45258_93_X.BF_62h_Peat.A_B.4_Coculture_X.BF_Media.BacteriaFungi_PA	B.4	62h	62h	62	Coculture	Peat.6_X.BF_62h_PA	Peat.6	Peat.A	X.BF	Media.BacteriaFungi	PA	0.443082	AREA / TIC	IN	glycerol.3.phosphate	554331	TCA_Glycolysis	245614	5.74377	5.39025	-0.62279	-1.07422	-1136.51	-1502.84	glycerol.3.phosphate - Peat.A	glycerol.3.phosphate - Peat.A	3.6754e+06	glycerol.3.phosphate	Peat.A	-2.72908	Significant	2
267	glycerol.3.phosphate - Media.BacteriaFungi _ Peat.A	-2.74928	Peat.A _ glycerol.3.phosphate	45258_57_X.BF_62h_Peat.A_B.1 / glycerol.3.phosphate	2023-11-28	57	57_X.BF	45258_57_X.BF_62h_Peat.A_B.1	45258_57_X.BF_62h_Peat.A_B.1_Coculture_X.BF_Media.BacteriaFungi_PA	B.1	62h	62h	62	Coculture	Peat.B1_X.BF_62h_PA	Peat.B1	Peat.A	X.BF	Media.BacteriaFungi	PA	0.619365	AREA / TIC	IN	glycerol.3.phosphate	497513	TCA_Glycolysis	308142	5.6968	5.48875	-0.69046	-0.943289	-1175.18	-1465.52	glycerol.3.phosphate - Peat.A	glycerol.3.phosphate - Peat.A	3.6754e+06	glycerol.3.phosphate	Peat.A	-2.8851	Significant	2
268	glycerol.3.phosphate - Media.BacteriaFungi _ Peat.A	-2.74928	Peat.A _ glycerol.3.phosphate	45258_58_X.BF_62h_Peat.A_B.1 / glycerol.3.phosphate	2023-11-28	58	58_X.BF	45258_58_X.BF_62h_Peat.A_B.1	45258_58_X.BF_62h_Peat.A_B.1_Coculture_X.BF_Media.BacteriaFungi_PA	B.1	62h	62h	62	Coculture	Peat.B2_X.BF_62h_PA	Peat.B2	Peat.A	X.BF	Media.BacteriaFungi	PA	0.463673	AREA / TIC	IN	glycerol.3.phosphate	587632	TCA_Glycolysis	272469	5.7691	5.43532	-0.586284	-1.01432	-1113.84	-1486.81	glycerol.3.phosphate - Peat.A	glycerol.3.phosphate - Peat.A	3.6754e+06	glycerol.3.phosphate	Peat.A	-2.64492	Significant	2
269	glycerol.3.phosphate - Media.BacteriaFungi _ Peat.A	-2.74928	Peat.A _ glycerol.3.phosphate	45258_81_X.BF_62h_Peat.A_B.3 / glycerol.3.phosphate	2023-11-28	81	81_X.BF	45258_81_X.BF_62h_Peat.A_B.3	45258_81_X.BF_62h_Peat.A_B.3_Coculture_X.BF_Media.BacteriaFungi_PA	B.3	62h	62h	62	Coculture	Peat.B4_X.BF_62h_PA	Peat.B4	Peat.A	X.BF	Media.BacteriaFungi	PA	0.530394	AREA / TIC	IN	glycerol.3.phosphate	499911	TCA_Glycolysis	265150	5.69889	5.42349	-0.68745	-1.03003	-1173.55	-1491.18	glycerol.3.phosphate - Peat.A	glycerol.3.phosphate - Peat.A	3.6754e+06	glycerol.3.phosphate	Peat.A	-2.87816	Significant	2
270	glycerol.3.phosphate - Media.BacteriaFungi _ Peat.A	-2.74928	Peat.A _ glycerol.3.phosphate	45258_94_X.BF_62h_Peat.A_B.4 / glycerol.3.phosphate	2023-11-28	94	94_X.BF	45258_94_X.BF_62h_Peat.A_B.4	45258_94_X.BF_62h_Peat.A_B.4_Coculture_X.BF_Media.BacteriaFungi_PA	B.4	62h	62h	62	Coculture	Peat.7_X.BF_62h_PA	Peat.7	Peat.A	X.BF	Media.BacteriaFungi	PA	0.376822	AREA / TIC	IN	glycerol.3.phosphate	539029	TCA_Glycolysis	203118	5.73161	5.30775	-0.640307	-1.18389	-1146.92	-1528.2	glycerol.3.phosphate - Peat.A	glycerol.3.phosphate - Peat.A	3.6754e+06	glycerol.3.phosphate	Peat.A	-2.76947	Significant	2
271	glycerol.3.phosphate - Media.BacteriaFungi _ Peat.A	-2.74928	Peat.A _ glycerol.3.phosphate	45258_70_X.BF_62h_Peat.A_B.2 / glycerol.3.phosphate	2023-11-28	70	70_X.BF	45258_70_X.BF_62h_Peat.A_B.2	45258_70_X.BF_62h_Peat.A_B.2_Coculture_X.BF_Media.BacteriaFungi_PA	B.2	62h	62h	62	Coculture	Peat.B3_X.BF_62h_PA	Peat.B3	Peat.A	X.BF	Media.BacteriaFungi	PA	0.439993	AREA / TIC	IN	glycerol.3.phosphate	658284	TCA_Glycolysis	289640	5.81841	5.46186	-0.515239	-0.979035	-1065.75	-1476.56	glycerol.3.phosphate - Peat.A	glycerol.3.phosphate - Peat.A	3.6754e+06	glycerol.3.phosphate	Peat.A	-2.48112	Significant	2
272	glycerol.3.phosphate - Media.BacteriaFungi _ Peat.A.BF	-2.64012	Peat.A.BF _ glycerol.3.phosphate	45268_94_X.BF_62h_Peat.A.BF_B.4 / glycerol.3.phosphate	2023-12-08	94	94_X.BF	45268_94_X.BF_62h_Peat.A.BF_B.4	45268_94_X.BF_62h_Peat.A.BF_B.4_Coculture_X.BF_Media.BacteriaFungi_PABF	B.4	62h	62h	62	Coculture	Peat.Plant4_X.BF_62h_PABF	Peat.Plant4	Peat.A.BF	X.BF	Media.BacteriaFungi	PABF	0.86843	AREA / TIC	IN	glycerol.3.phosphate	1098152	TCA_Glycolysis	953668	6.04066	5.9794	-0.195011	-0.291097	-766.355	-1080.27	glycerol.3.phosphate - Peat.A.BF	glycerol.3.phosphate - Peat.A.BF	5.4105e+06	glycerol.3.phosphate	Peat.A.BF	-2.30068	Significant	2
273	glycerol.3.phosphate - Media.BacteriaFungi _ Peat.A.BF	-2.64012	Peat.A.BF _ glycerol.3.phosphate	45268_82_X.BF_62h_Peat.A.BF_B.3 / glycerol.3.phosphate	2023-12-08	82	82_X.BF	45268_82_X.BF_62h_Peat.A.BF_B.3	45268_82_X.BF_62h_Peat.A.BF_B.3_Coculture_X.BF_Media.BacteriaFungi_PABF	B.3	62h	62h	62	Coculture	Peat.Plant3_X.BF_62h_PABF	Peat.Plant3	Peat.A.BF	X.BF	Media.BacteriaFungi	PABF	0.898981	AREA / TIC	IN	glycerol.3.phosphate	739224	TCA_Glycolysis	664549	5.86878	5.82253	-0.442673	-0.499617	-1010.66	-1252.82	glycerol.3.phosphate - Peat.A.BF	glycerol.3.phosphate - Peat.A.BF	5.4105e+06	glycerol.3.phosphate	Peat.A.BF	-2.87168	Significant	2
274	glycerol.3.phosphate - Media.BacteriaFungi _ Peat.A.BF	-2.64012	Peat.A.BF _ glycerol.3.phosphate	45268_69_X.BF_62h_Peat.A.BF_B.2 / glycerol.3.phosphate	2023-12-08	69	69_X.BF	45268_69_X.BF_62h_Peat.A.BF_B.2	45268_69_X.BF_62h_Peat.A.BF_B.2_Coculture_X.BF_Media.BacteriaFungi_PABF	B.2	62h	62h	62	Coculture	Peat.Plant2_X.BF_62h_PABF	Peat.Plant2	Peat.A.BF	X.BF	Media.BacteriaFungi	PABF	0.776857	AREA / TIC	IN	glycerol.3.phosphate	876049	TCA_Glycolysis	680565	5.94253	5.83287	-0.336407	-0.485869	-917.529	-1243.26	glycerol.3.phosphate - Peat.A.BF	glycerol.3.phosphate - Peat.A.BF	5.4105e+06	glycerol.3.phosphate	Peat.A.BF	-2.62668	Significant	2
275	glycerol.3.phosphate - Media.BacteriaFungi _ Peat.A.BF	-2.64012	Peat.A.BF _ glycerol.3.phosphate	45268_70_X.BF_62h_Peat.A.BF_B.2 / glycerol.3.phosphate	2023-12-08	70	70_X.BF	45268_70_X.BF_62h_Peat.A.BF_B.2	45268_70_X.BF_62h_Peat.A.BF_B.2_Coculture_X.BF_Media.BacteriaFungi_PABF	B.2	62h	62h	62	Coculture	Peat.Plant2_X.BF_62h_PABF	Peat.Plant2	Peat.A.BF	X.BF	Media.BacteriaFungi	PABF	0.933407	AREA / TIC	IN	glycerol.3.phosphate	867924	TCA_Glycolysis	810126	5.93848	5.90855	-0.342238	-0.385267	-923.059	-1165.93	glycerol.3.phosphate - Peat.A.BF	glycerol.3.phosphate - Peat.A.BF	5.4105e+06	glycerol.3.phosphate	Peat.A.BF	-2.64012	Significant	2
276	glycerol.3.phosphate - Media.BacteriaFungi _ Peat.A.BF	-2.64012	Peat.A.BF _ glycerol.3.phosphate	45268_95_X.BF_62h_Peat.A.BF_B.4 / glycerol.3.phosphate	2023-12-08	95	95_X.BF	45268_95_X.BF_62h_Peat.A.BF_B.4	45268_95_X.BF_62h_Peat.A.BF_B.4_Coculture_X.BF_Media.BacteriaFungi_PABF	B.4	62h	62h	62	Coculture	peat.Plant4_X.BF_62h_PABF	peat.Plant4	Peat.A.BF	X.BF	Media.BacteriaFungi	PABF	0.849196	AREA / TIC	IN	glycerol.3.phosphate	895925	TCA_Glycolysis	760816	5.95227	5.88128	-0.322368	-0.42152	-904	-1195.36	glycerol.3.phosphate - Peat.A.BF	glycerol.3.phosphate - Peat.A.BF	5.4105e+06	glycerol.3.phosphate	Peat.A.BF	-2.59431	Significant	2
277	glycerol.3.phosphate - Media.BacteriaFungi _ Peat.A.BF	-2.64012	Peat.A.BF _ glycerol.3.phosphate	45268_83_X.BF_62h_Peat.A.BF_B.3 / glycerol.3.phosphate	2023-12-08	83	83_X.BF	45268_83_X.BF_62h_Peat.A.BF_B.3	45268_83_X.BF_62h_Peat.A.BF_B.3_Coculture_X.BF_Media.BacteriaFungi_PABF	B.3	62h	62h	62	Coculture	Peat.Plant3_X.BF_62h_PABF	Peat.Plant3	Peat.A.BF	X.BF	Media.BacteriaFungi	PABF	0.876632	AREA / TIC	IN	glycerol.3.phosphate	834167	TCA_Glycolysis	731257	5.92125	5.86407	-0.367062	-0.444396	-946.036	-1213	glycerol.3.phosphate - Peat.A.BF	glycerol.3.phosphate - Peat.A.BF	5.4105e+06	glycerol.3.phosphate	Peat.A.BF	-2.69736	Significant	2
278	glycerol.3.phosphate - Media.BacteriaFungi _ Peat.A.BF	-2.64012	Peat.A.BF _ glycerol.3.phosphate	45268_58_X.BF_62h_Peat.A.BF_B.1 / glycerol.3.phosphate	2023-12-08	58	58_X.BF	45268_58_X.BF_62h_Peat.A.BF_B.1	45268_58_X.BF_62h_Peat.A.BF_B.1_Coculture_X.BF_Media.BacteriaFungi_PABF	B.1	62h	62h	62	Coculture	Peat.Plant1_X.BF_62h_PABF	Peat.Plant1	Peat.A.BF	X.BF	Media.BacteriaFungi	PABF	0.944358	AREA / TIC	IN	glycerol.3.phosphate	831645	TCA_Glycolysis	785371	5.91994	5.89508	-0.368957	-0.403183	-947.752	-1180.71	glycerol.3.phosphate - Peat.A.BF	glycerol.3.phosphate - Peat.A.BF	5.4105e+06	glycerol.3.phosphate	Peat.A.BF	-2.70172	Significant	2
279	Glycine_1Bz - Media.BacteriaFungi _ Peat	0.249036	Peat _ Glycine_1Bz	45258_22_X.BF_62h_Peat_B.2 / Glycine_1Bz	2023-11-28	22	22_X.BF	45258_22_X.BF_62h_Peat_B.2	45258_22_X.BF_62h_Peat_B.2_Coculture_X.BF_Media.BacteriaFungi_P	B.2	62h	62h	62	Coculture	Peat.3_X.BF_62h_P	Peat.3	Peat	X.BF	Media.BacteriaFungi	P	0.59788	AREA / TIC	IN	Glycine_1Bz	287546	Amino_Acids	171918	5.45871	5.23532	-0.738604	-1.02596	-1196.02	-1273.06	Glycine_1Bz - Peat	Glycine_1Bz - Peat	408998	Glycine_1Bz	Peat	-0.508301	Non Significant	1
280	Glycine_1Bz - Media.BacteriaFungi _ Peat	0.249036	Peat _ Glycine_1Bz	45258_34_X.BF_62h_Peat_B.3 / Glycine_1Bz	2023-11-28	34	34_X.BF	45258_34_X.BF_62h_Peat_B.3	45258_34_X.BF_62h_Peat_B.3_Coculture_X.BF_Media.BacteriaFungi_P	B.3	62h	62h	62	Coculture	Peat.5_X.BF_62h_P	Peat.5	Peat	X.BF	Media.BacteriaFungi	P	0.859309	AREA / TIC	IN	Glycine_1Bz	476835	Amino_Acids	409749	5.67837	5.61252	-0.459983	-0.571247	-1050.31	-1153.42	Glycine_1Bz - Peat	Glycine_1Bz - Peat	408998	Glycine_1Bz	Peat	0.221397	Non Significant	1
281	Glycine_1Bz - Media.BacteriaFungi _ Peat	0.249036	Peat _ Glycine_1Bz	45258_46_X.BF_62h_Peat_B.4 / Glycine_1Bz	2023-11-28	46	46_X.BF	45258_46_X.BF_62h_Peat_B.4	45258_46_X.BF_62h_Peat_B.4_Coculture_X.BF_Media.BacteriaFungi_P	B.4	62h	62h	62	Coculture	Peat.7_X.BF_62h_P	Peat.7	Peat	X.BF	Media.BacteriaFungi	P	0.864098	AREA / TIC	IN	Glycine_1Bz	561625	Amino_Acids	485299	5.74945	5.68601	-0.369828	-0.482652	-985.04	-1115.41	Glycine_1Bz - Peat	Glycine_1Bz - Peat	408998	Glycine_1Bz	Peat	0.457513	Non Significant	1
282	Glycine_1Bz - Media.BacteriaFungi _ Peat	0.249036	Peat _ Glycine_1Bz	45258_10_X.BF_62h_Peat_B.1 / Glycine_1Bz	2023-11-28	10	10_X.BF	45258_10_X.BF_62h_Peat_B.1	45258_10_X.BF_62h_Peat_B.1_Coculture_X.BF_Media.BacteriaFungi_P	B.1	62h	62h	62	Coculture	Peat.2_X.BF_62h_P	Peat.2	Peat	X.BF	Media.BacteriaFungi	P	0.706968	AREA / TIC	IN	Glycine_1Bz	652569	Amino_Acids	461345	5.81463	5.66403	-0.287153	-0.509154	-915.032	-1127.46	Glycine_1Bz - Peat	Glycine_1Bz - Peat	408998	Glycine_1Bz	Peat	0.674036	Non Significant	1
283	Glycine_1Bz - Media.BacteriaFungi _ Peat	0.249036	Peat _ Glycine_1Bz	45258_45_X.BF_62h_Peat_B.4 / Glycine_1Bz	2023-11-28	45	45_X.BF	45258_45_X.BF_62h_Peat_B.4	45258_45_X.BF_62h_Peat_B.4_Coculture_X.BF_Media.BacteriaFungi_P	B.4	62h	62h	62	Coculture	Peat.6_X.BF_62h_P	Peat.6	Peat	X.BF	Media.BacteriaFungi	P	2.93534	AREA / TIC	OUT	Glycine_1Bz	251339	Amino_Acids	737765	5.40026	5.86792	-0.812739	-0.263358	-1223.9	-988.398	Glycine_1Bz - Peat	Glycine_1Bz - Peat	408998	Glycine_1Bz	Peat	-0.702461	Non Significant	1
284	Glycine_1Bz - Media.BacteriaFungi _ Peat	0.249036	Peat _ Glycine_1Bz	45258_33_X.BF_62h_Peat_B.3 / Glycine_1Bz	2023-11-28	33	33_X.BF	45258_33_X.BF_62h_Peat_B.3	45258_33_X.BF_62h_Peat_B.3_Coculture_X.BF_Media.BacteriaFungi_P	B.3	62h	62h	62	Coculture	Peat.4_X.BF_62h_P	Peat.4	Peat	X.BF	Media.BacteriaFungi	P	0.575037	AREA / TIC	IN	Glycine_1Bz	495460	Amino_Acids	284908	5.69501	5.4547	-0.438877	-0.761494	-1035.97	-1216.22	Glycine_1Bz - Peat	Glycine_1Bz - Peat	408998	Glycine_1Bz	Peat	0.276675	Non Significant	1
285	Glycine_1Bz - Media.BacteriaFungi _ Peat.A	-1.10388	Peat.A _ Glycine_1Bz	45258_58_X.BF_62h_Peat.A_B.1 / Glycine_1Bz	2023-11-28	58	58_X.BF	45258_58_X.BF_62h_Peat.A_B.1	45258_58_X.BF_62h_Peat.A_B.1_Coculture_X.BF_Media.BacteriaFungi_PA	B.1	62h	62h	62	Coculture	Peat.A.2_X.BF_62h_PA	Peat.A.2	Peat.A	X.BF	Media.BacteriaFungi	PA	0.459326	AREA / TIC	IN	Glycine_1Bz	434911	Amino_Acids	199766	5.6384	5.30052	-0.510679	-0.947364	-1082.58	-1259.05	Glycine_1Bz - Peat.A	Glycine_1Bz - Peat.A	901231	Glycine_1Bz	Peat.A	-1.05118	Significant	2
286	Glycine_1Bz - Media.BacteriaFungi _ Peat.A	-1.10388	Peat.A _ Glycine_1Bz	45258_57_X.BF_62h_Peat.A_B.1 / Glycine_1Bz	2023-11-28	57	57_X.BF	45258_57_X.BF_62h_Peat.A_B.1	45258_57_X.BF_62h_Peat.A_B.1_Coculture_X.BF_Media.BacteriaFungi_PA	B.1	62h	62h	62	Coculture	Peat.A.1_X.BF_62h_PA	Peat.A.1	Peat.A	X.BF	Media.BacteriaFungi	PA	0.45819	AREA / TIC	IN	Glycine_1Bz	545338	Amino_Acids	249868	5.73667	5.39771	-0.386039	-0.830201	-997.578	-1233.85	Glycine_1Bz - Peat.A	Glycine_1Bz - Peat.A	901231	Glycine_1Bz	Peat.A	-0.724746	Significant	2
287	Glycine_1Bz - Media.BacteriaFungi _ Peat.A	-1.10388	Peat.A _ Glycine_1Bz	45258_94_X.BF_62h_Peat.A_B.4 / Glycine_1Bz	2023-11-28	94	94_X.BF	45258_94_X.BF_62h_Peat.A_B.4	45258_94_X.BF_62h_Peat.A_B.4_Coculture_X.BF_Media.BacteriaFungi_PA	B.4	62h	62h	62	Coculture	Peat.A.7_X.BF_62h_PA	Peat.A.7	Peat.A	X.BF	Media.BacteriaFungi	PA	0.318169	AREA / TIC	IN	Glycine_1Bz	450031	Amino_Acids	143186	5.65324	5.1559	-0.491853	-1.12171	-1070.94	-1287.52	Glycine_1Bz - Peat.A	Glycine_1Bz - Peat.A	901231	Glycine_1Bz	Peat.A	-1.00187	Significant	2
288	Glycine_1Bz - Media.BacteriaFungi _ Peat.A	-1.10388	Peat.A _ Glycine_1Bz	45258_93_X.BF_62h_Peat.A_B.4 / Glycine_1Bz	2023-11-28	93	93_X.BF	45258_93_X.BF_62h_Peat.A_B.4	45258_93_X.BF_62h_Peat.A_B.4_Coculture_X.BF_Media.BacteriaFungi_PA	B.4	62h	62h	62	Coculture	Peat.A.6_X.BF_62h_PA	Peat.A.6	Peat.A	X.BF	Media.BacteriaFungi	PA	0.474147	AREA / TIC	IN	Glycine_1Bz	404270	Amino_Acids	191683	5.60667	5.28258	-0.550925	-0.968989	-1106.17	-1263.12	Glycine_1Bz - Peat.A	Glycine_1Bz - Peat.A	901231	Glycine_1Bz	Peat.A	-1.15658	Significant	2
289	Glycine_1Bz - Media.BacteriaFungi _ Peat.A	-1.10388	Peat.A _ Glycine_1Bz	45258_81_X.BF_62h_Peat.A_B.3 / Glycine_1Bz	2023-11-28	81	81_X.BF	45258_81_X.BF_62h_Peat.A_B.3	45258_81_X.BF_62h_Peat.A_B.3_Coculture_X.BF_Media.BacteriaFungi_PA	B.3	62h	62h	62	Coculture	Peat.A.4_X.BF_62h_PA	Peat.A.4	Peat.A	X.BF	Media.BacteriaFungi	PA	0.978763	AREA / TIC	IN	Glycine_1Bz	346910	Amino_Acids	339543	5.54022	5.5309	-0.635216	-0.669645	-1150.33	-1188.73	Glycine_1Bz - Peat.A	Glycine_1Bz - Peat.A	901231	Glycine_1Bz	Peat.A	-1.37733	Significant	2
290	Glycine_1Bz - Media.BacteriaFungi _ Peat.A	-1.10388	Peat.A _ Glycine_1Bz	45258_70_X.BF_62h_Peat.A_B.2 / Glycine_1Bz	2023-11-28	70	70_X.BF	45258_70_X.BF_62h_Peat.A_B.2	45258_70_X.BF_62h_Peat.A_B.2_Coculture_X.BF_Media.BacteriaFungi_PA	B.2	62h	62h	62	Coculture	Peat.A.3_X.BF_62h_PA	Peat.A.3	Peat.A	X.BF	Media.BacteriaFungi	PA	0.445126	AREA / TIC	IN	Glycine_1Bz	0	Amino_Acids	0	0	0	-7.66248	-7.33724	-1417.37	-1359.55	Glycine_1Bz - Peat.A	Glycine_1Bz - Peat.A	901231	Glycine_1Bz	Peat.A	-5	Significant	2
291	Glycine_1Bz - Media.BacteriaFungi _ Peat.A.BF	-0.115853	Peat.A.BF _ Glycine_1Bz	45268_70_X.BF_62h_Peat.A.BF_B.2 / Glycine_1Bz	2023-12-08	70	70_X.BF	45268_70_X.BF_62h_Peat.A.BF_B.2	45268_70_X.BF_62h_Peat.A.BF_B.2_Coculture_X.BF_Media.BacteriaFungi_PABF	B.2	62h	62h	62	Coculture	Peat.A.BF.Plant2_X.BF_62h_PABF	Peat.A.BF.Plant2	Peat.A.BF	X.BF	Media.BacteriaFungi	PABF	1.7972	AREA / TIC	IN	Glycine_1Bz	487857	Amino_Acids	876775	5.68829	5.94289	-0.447395	-0.17298	-1041.83	-918.466	Glycine_1Bz - Peat.A.BF	Glycine_1Bz - Peat.A.BF	992011	Glycine_1Bz	Peat.A.BF	-1.0239	Non Significant	1
292	Glycine_1Bz - Media.BacteriaFungi _ Peat.A.BF	-0.115853	Peat.A.BF _ Glycine_1Bz	45268_69_X.BF_62h_Peat.A.BF_B.2 / Glycine_1Bz	2023-12-08	69	69_X.BF	45268_69_X.BF_62h_Peat.A.BF_B.2	45268_69_X.BF_62h_Peat.A.BF_B.2_Coculture_X.BF_Media.BacteriaFungi_PABF	B.2	62h	62h	62	Coculture	Peat.A.BF.Plant2_X.BF_62h_PABF	Peat.A.BF.Plant2	Peat.A.BF	X.BF	Media.BacteriaFungi	PABF	0.788639	AREA / TIC	IN	Glycine_1Bz	933703	Amino_Acids	736355	5.97021	5.86709	-0.0898103	-0.264359	-698.617	-989.108	Glycine_1Bz - Peat.A.BF	Glycine_1Bz - Peat.A.BF	992011	Glycine_1Bz	Peat.A.BF	-0.0873918	Non Significant	1
293	Glycine_1Bz - Media.BacteriaFungi _ Peat.A.BF	-0.115853	Peat.A.BF _ Glycine_1Bz	45268_95_X.BF_62h_Peat.A.BF_B.4 / Glycine_1Bz	2023-12-08	95	95_X.BF	45268_95_X.BF_62h_Peat.A.BF_B.4	45268_95_X.BF_62h_Peat.A.BF_B.4_Coculture_X.BF_Media.BacteriaFungi_PABF	B.4	62h	62h	62	Coculture	Peat.A.BF.Plant4_X.BF_62h_PABF	Peat.A.BF.Plant4	Peat.A.BF	X.BF	Media.BacteriaFungi	PABF	0.872545		IN	Glycine_1Bz	3736350	Amino_Acids	3260135	6.57245	6.51324	0.674075	0.514584	1458.84	280.546	Glycine_1Bz - Peat.A.BF	Glycine_1Bz - Peat.A.BF	992011	Glycine_1Bz	Peat.A.BF	1.9132	Non Significant	1
294	Glycine_1Bz - Media.BacteriaFungi _ Peat.A.BF	-0.115853	Peat.A.BF _ Glycine_1Bz	45268_83_X.BF_62h_Peat.A.BF_B.3 / Glycine_1Bz	2023-12-08	83	83_X.BF	45268_83_X.BF_62h_Peat.A.BF_B.3	45268_83_X.BF_62h_Peat.A.BF_B.3_Coculture_X.BF_Media.BacteriaFungi_PABF	B.3	62h	62h	62	Coculture	Peat.A.BF.Plant3_X.BF_62h_PABF	Peat.A.BF.Plant3	Peat.A.BF	X.BF	Media.BacteriaFungi	PABF	1.28367	AREA / TIC	IN	Glycine_1Bz	897581	Amino_Acids	1152201	5.95307	6.06153	-0.111545	-0.0299574	-726.424	-779.905	Glycine_1Bz - Peat.A.BF	Glycine_1Bz - Peat.A.BF	992011	Glycine_1Bz	Peat.A.BF	-0.144313	Non Significant	1
295	Glycine_1Bz - Media.BacteriaFungi _ Peat.A.BF	-0.115853	Peat.A.BF _ Glycine_1Bz	45268_94_X.BF_62h_Peat.A.BF_B.4 / Glycine_1Bz	2023-12-08	94	94_X.BF	45268_94_X.BF_62h_Peat.A.BF_B.4	45268_94_X.BF_62h_Peat.A.BF_B.4_Coculture_X.BF_Media.BacteriaFungi_PABF	B.4	62h	62h	62	Coculture	Peat.A.BF.Plant4_X.BF_62h_PABF	Peat.A.BF.Plant4	Peat.A.BF	X.BF	Media.BacteriaFungi	PABF	1.11964		IN	Glycine_1Bz	2733494	Amino_Acids	3060523	6.43672	6.4858	0.501914	0.481504	686.848	180.126	Glycine_1Bz - Peat.A.BF	Glycine_1Bz - Peat.A.BF	992011	Glycine_1Bz	Peat.A.BF	1.46232	Non Significant	1
296	Glycine_1Bz - Media.BacteriaFungi _ Peat.A.BF	-0.115853	Peat.A.BF _ Glycine_1Bz	45268_82_X.BF_62h_Peat.A.BF_B.3 / Glycine_1Bz	2023-12-08	82	82_X.BF	45268_82_X.BF_62h_Peat.A.BF_B.3	45268_82_X.BF_62h_Peat.A.BF_B.3_Coculture_X.BF_Media.BacteriaFungi_PABF	B.3	62h	62h	62	Coculture	Peat.A.BF.Plant3_X.BF_62h_PABF	Peat.A.BF.Plant3	Peat.A.BF	X.BF	Media.BacteriaFungi	PABF	0.997486	AREA / TIC	IN	Glycine_1Bz	379679	Amino_Acids	378724	5.57942	5.57832	-0.585495	-0.61247	-1125.1	-1169.02	Glycine_1Bz - Peat.A.BF	Glycine_1Bz - Peat.A.BF	992011	Glycine_1Bz	Peat.A.BF	-1.38558	Non Significant	1
371	lactic.acid - Media.BacteriaFungi _ Peat	-1.03756	Peat _ lactic.acid	45258_10_X.BF_62h_Peat_B.1 / lactic.acid	2023-11-28	10	10_X.BF	45258_10_X.BF_62h_Peat_B.1	45258_10_X.BF_62h_Peat_B.1_Coculture_X.BF_Media.BacteriaFungi_P	B.1	62h	62h	62	Coculture	Peat.B2_X.BF_62h_P	Peat.B2	Peat	X.BF	Media.BacteriaFungi	P	0.432403	AREA / TIC	IN	lactic.acid	3922349	TCA_Glycolysis	1696035	6.59355	6.22943	-0.941103	-1.34581	-6422.78	-7161.16	lactic.acid - Peat	lactic.acid - Peat	1.00701e+07	lactic.acid	Peat	-1.36029	Significant	2
372	lactic.acid - Media.BacteriaFungi _ Peat	-1.03756	Peat _ lactic.acid	45258_22_X.BF_62h_Peat_B.2 / lactic.acid	2023-11-28	22	22_X.BF	45258_22_X.BF_62h_Peat_B.2	45258_22_X.BF_62h_Peat_B.2_Coculture_X.BF_Media.BacteriaFungi_P	B.2	62h	62h	62	Coculture	Peat.B3_X.BF_62h_P	Peat.B3	Peat	X.BF	Media.BacteriaFungi	P	0.521365	AREA / TIC	IN	lactic.acid	6035914	TCA_Glycolysis	3146915	6.78074	6.49789	-0.714279	-1.03521	-6118.86	-6967.35	lactic.acid - Peat	lactic.acid - Peat	1.00701e+07	lactic.acid	Peat	-0.73844	Significant	2
373	lactic.acid - Media.BacteriaFungi _ Peat	-1.03756	Peat _ lactic.acid	45258_45_X.BF_62h_Peat_B.4 / lactic.acid	2023-11-28	45	45_X.BF	45258_45_X.BF_62h_Peat_B.4	45258_45_X.BF_62h_Peat_B.4_Coculture_X.BF_Media.BacteriaFungi_P	B.4	62h	62h	62	Coculture	Peat.6_X.BF_62h_P	Peat.6	Peat	X.BF	Media.BacteriaFungi	P	0.529322	AREA / TIC	IN	lactic.acid	4574300	TCA_Glycolysis	2421276	6.66033	6.38404	-0.860189	-1.16693	-6329.03	-7064.28	lactic.acid - Peat	lactic.acid - Peat	1.00701e+07	lactic.acid	Peat	-1.13846	Significant	2
374	lactic.acid - Media.BacteriaFungi _ Peat	-1.03756	Peat _ lactic.acid	45258_34_X.BF_62h_Peat_B.3 / lactic.acid	2023-11-28	34	34_X.BF	45258_34_X.BF_62h_Peat_B.3	45258_34_X.BF_62h_Peat_B.3_Coculture_X.BF_Media.BacteriaFungi_P	B.3	62h	62h	62	Coculture	Peat.5_X.BF_62h_P	Peat.5	Peat	X.BF	Media.BacteriaFungi	P	0.564924	AREA / TIC	IN	lactic.acid	12097410	TCA_Glycolysis	6834111	7.08269	6.83468	-0.348411	-0.645537	-5247.27	-6474.82	lactic.acid - Peat	lactic.acid - Peat	1.00701e+07	lactic.acid	Peat	0.264614	Significant	2
375	lactic.acid - Media.BacteriaFungi _ Peat	-1.03756	Peat _ lactic.acid	45258_33_X.BF_62h_Peat_B.3 / lactic.acid	2023-11-28	33	33_X.BF	45258_33_X.BF_62h_Peat_B.3	45258_33_X.BF_62h_Peat_B.3_Coculture_X.BF_Media.BacteriaFungi_P	B.3	62h	62h	62	Coculture	Peat.B4_X.BF_62h_P	Peat.B4	Peat	X.BF	Media.BacteriaFungi	P	0.605161	AREA / TIC	IN	lactic.acid	5261041	TCA_Glycolysis	3183778	6.72107	6.50294	-0.786582	-1.02936	-6230.28	-6962.43	lactic.acid - Peat	lactic.acid - Peat	1.00701e+07	lactic.acid	Peat	-0.936664	Significant	2
376	lactic.acid - Media.BacteriaFungi _ Peat	-1.03756	Peat _ lactic.acid	45258_46_X.BF_62h_Peat_B.4 / lactic.acid	2023-11-28	46	46_X.BF	45258_46_X.BF_62h_Peat_B.4	45258_46_X.BF_62h_Peat_B.4_Coculture_X.BF_Media.BacteriaFungi_P	B.4	62h	62h	62	Coculture	Peat.7_X.BF_62h_P	Peat.7	Peat	X.BF	Media.BacteriaFungi	P	0.40295	AREA / TIC	IN	lactic.acid	3766690	TCA_Glycolysis	1517788	6.57596	6.18121	-0.962412	-1.40161	-6445.16	-7184.97	lactic.acid - Peat	lactic.acid - Peat	1.00701e+07	lactic.acid	Peat	-1.41871	Significant	2
377	lactic.acid - Media.BacteriaFungi _ Peat.A	-1.49548	Peat.A _ lactic.acid	45258_58_X.BF_62h_Peat.A_B.1 / lactic.acid	2023-11-28	58	58_X.BF	45258_58_X.BF_62h_Peat.A_B.1	45258_58_X.BF_62h_Peat.A_B.1_Coculture_X.BF_Media.BacteriaFungi_PA	B.1	62h	62h	62	Coculture	Peat.B2_X.BF_62h_PA	Peat.B2	Peat.A	X.BF	Media.BacteriaFungi	PA	0.463673	AREA / TIC	IN	lactic.acid	5432471	TCA_Glycolysis	2518890	6.735	6.40121	-0.769709	-1.14707	-6205.63	-7051.24	lactic.acid - Peat.A	lactic.acid - Peat.A	12456346	lactic.acid	Peat.A	-1.1972	Significant	2
378	lactic.acid - Media.BacteriaFungi _ Peat.A	-1.49548	Peat.A _ lactic.acid	45258_94_X.BF_62h_Peat.A_B.4 / lactic.acid	2023-11-28	94	94_X.BF	45258_94_X.BF_62h_Peat.A_B.4	45258_94_X.BF_62h_Peat.A_B.4_Coculture_X.BF_Media.BacteriaFungi_PA	B.4	62h	62h	62	Coculture	Peat.7_X.BF_62h_PA	Peat.7	Peat.A	X.BF	Media.BacteriaFungi	PA	0.376822	AREA / TIC	IN	lactic.acid	4430178	TCA_Glycolysis	1669389	6.64642	6.22256	-0.877035	-1.35377	-6349.76	-7164.72	lactic.acid - Peat.A	lactic.acid - Peat.A	12456346	lactic.acid	Peat.A	-1.49144	Significant	2
379	lactic.acid - Media.BacteriaFungi _ Peat.A	-1.49548	Peat.A _ lactic.acid	45258_57_X.BF_62h_Peat.A_B.1 / lactic.acid	2023-11-28	57	57_X.BF	45258_57_X.BF_62h_Peat.A_B.1	45258_57_X.BF_62h_Peat.A_B.1_Coculture_X.BF_Media.BacteriaFungi_PA	B.1	62h	62h	62	Coculture	Peat.B1_X.BF_62h_PA	Peat.B1	Peat.A	X.BF	Media.BacteriaFungi	PA	0.619365	AREA / TIC	IN	lactic.acid	4405452	TCA_Glycolysis	2728583	6.64399	6.43594	-0.879981	-1.10689	-6353.31	-7023.23	lactic.acid - Peat.A	lactic.acid - Peat.A	12456346	lactic.acid	Peat.A	-1.49952	Significant	2
380	lactic.acid - Media.BacteriaFungi _ Peat.A	-1.49548	Peat.A _ lactic.acid	45258_81_X.BF_62h_Peat.A_B.3 / lactic.acid	2023-11-28	81	81_X.BF	45258_81_X.BF_62h_Peat.A_B.3	45258_81_X.BF_62h_Peat.A_B.3_Coculture_X.BF_Media.BacteriaFungi_PA	B.3	62h	62h	62	Coculture	Peat.B4_X.BF_62h_PA	Peat.B4	Peat.A	X.BF	Media.BacteriaFungi	PA	0.530394	AREA / TIC	IN	lactic.acid	3718059	TCA_Glycolysis	1972037	6.57032	6.29491	-0.969251	-1.27005	-6452.15	-7124.29	lactic.acid - Peat.A	lactic.acid - Peat.A	12456346	lactic.acid	Peat.A	-1.74426	Significant	2
381	lactic.acid - Media.BacteriaFungi _ Peat.A	-1.49548	Peat.A _ lactic.acid	45258_93_X.BF_62h_Peat.A_B.4 / lactic.acid	2023-11-28	93	93_X.BF	45258_93_X.BF_62h_Peat.A_B.4	45258_93_X.BF_62h_Peat.A_B.4_Coculture_X.BF_Media.BacteriaFungi_PA	B.4	62h	62h	62	Coculture	Peat.6_X.BF_62h_PA	Peat.6	Peat.A	X.BF	Media.BacteriaFungi	PA	0.443082	AREA / TIC	IN	lactic.acid	3976662	TCA_Glycolysis	1761988	6.59952	6.246	-0.933866	-1.32664	-6414.97	-7152.35	lactic.acid - Peat.A	lactic.acid - Peat.A	12456346	lactic.acid	Peat.A	-1.64725	Significant	2
382	lactic.acid - Media.BacteriaFungi _ Peat.A	-1.49548	Peat.A _ lactic.acid	45258_70_X.BF_62h_Peat.A_B.2 / lactic.acid	2023-11-28	70	70_X.BF	45258_70_X.BF_62h_Peat.A_B.2	45258_70_X.BF_62h_Peat.A_B.2_Coculture_X.BF_Media.BacteriaFungi_PA	B.2	62h	62h	62	Coculture	Peat.B3_X.BF_62h_PA	Peat.B3	Peat.A	X.BF	Media.BacteriaFungi	PA	0.439993	AREA / TIC	IN	lactic.acid	4505150	TCA_Glycolysis	1982233	6.65371	6.29716	-0.868205	-1.26746	-6338.98	-7122.93	lactic.acid - Peat.A	lactic.acid - Peat.A	12456346	lactic.acid	Peat.A	-1.46723	Significant	2
383	lactic.acid - Media.BacteriaFungi _ Peat.A.BF	-0.541304	Peat.A.BF _ lactic.acid	45268_94_X.BF_62h_Peat.A.BF_B.4 / lactic.acid	2023-12-08	94	94_X.BF	45268_94_X.BF_62h_Peat.A.BF_B.4	45268_94_X.BF_62h_Peat.A.BF_B.4_Coculture_X.BF_Media.BacteriaFungi_PABF	B.4	62h	62h	62	Coculture	Peat.Plant4_X.BF_62h_PABF	Peat.Plant4	Peat.A.BF	X.BF	Media.BacteriaFungi	PABF	0.86843	AREA / TIC	IN	lactic.acid	43455600	TCA_Glycolysis	37738134	7.63805	7.57678	0.324504	0.213076	-738.212	-2346.65	lactic.acid - Peat.A.BF	lactic.acid - Peat.A.BF	1.16164e+08	lactic.acid	Peat.A.BF	-1.41855	Non Significant	1
384	lactic.acid - Media.BacteriaFungi _ Peat.A.BF	-0.541304	Peat.A.BF _ lactic.acid	45268_58_X.BF_62h_Peat.A.BF_B.1 / lactic.acid	2023-12-08	58	58_X.BF	45268_58_X.BF_62h_Peat.A.BF_B.1	45268_58_X.BF_62h_Peat.A.BF_B.1_Coculture_X.BF_Media.BacteriaFungi_PABF	B.1	62h	62h	62	Coculture	Peat.Plant1_X.BF_62h_PABF	Peat.Plant1	Peat.A.BF	X.BF	Media.BacteriaFungi	PABF	0.944358	AREA / TIC	IN	lactic.acid	79822050	TCA_Glycolysis	75380591	7.90212	7.87726	0.644482	0.560733	4490.99	2681.63	lactic.acid - Peat.A.BF	lactic.acid - Peat.A.BF	1.16164e+08	lactic.acid	Peat.A.BF	-0.541304	Non Significant	1
385	lactic.acid - Media.BacteriaFungi _ Peat.A.BF	-0.541304	Peat.A.BF _ lactic.acid	45268_70_X.BF_62h_Peat.A.BF_B.2 / lactic.acid	2023-12-08	70	70_X.BF	45268_70_X.BF_62h_Peat.A.BF_B.2	45268_70_X.BF_62h_Peat.A.BF_B.2_Coculture_X.BF_Media.BacteriaFungi_PABF	B.2	62h	62h	62	Coculture	Peat.Plant2_X.BF_62h_PABF	Peat.Plant2	Peat.A.BF	X.BF	Media.BacteriaFungi	PABF	0.933407	AREA / TIC	IN	lactic.acid	81215480	TCA_Glycolysis	75807071	7.90964	7.87971	0.653589	0.563568	4691.36	2738.6	lactic.acid - Peat.A.BF	lactic.acid - Peat.A.BF	1.16164e+08	lactic.acid	Peat.A.BF	-0.516337	Non Significant	1
386	lactic.acid - Media.BacteriaFungi _ Peat.A.BF	-0.541304	Peat.A.BF _ lactic.acid	45268_69_X.BF_62h_Peat.A.BF_B.2 / lactic.acid	2023-12-08	69	69_X.BF	45268_69_X.BF_62h_Peat.A.BF_B.2	45268_69_X.BF_62h_Peat.A.BF_B.2_Coculture_X.BF_Media.BacteriaFungi_PABF	B.2	62h	62h	62	Coculture	Peat.Plant2_X.BF_62h_PABF	Peat.Plant2	Peat.A.BF	X.BF	Media.BacteriaFungi	PABF	0.776857	AREA / TIC	IN	lactic.acid	109373100	TCA_Glycolysis	84967295	8.03891	7.92925	0.810226	0.620888	8740.2	3962.23	lactic.acid - Peat.A.BF	lactic.acid - Peat.A.BF	1.16164e+08	lactic.acid	Peat.A.BF	-0.0869054	Non Significant	1
387	lactic.acid - Media.BacteriaFungi _ Peat.A.BF	-0.541304	Peat.A.BF _ lactic.acid	45268_83_X.BF_62h_Peat.A.BF_B.3 / lactic.acid	2023-12-08	83	83_X.BF	45268_83_X.BF_62h_Peat.A.BF_B.3	45268_83_X.BF_62h_Peat.A.BF_B.3_Coculture_X.BF_Media.BacteriaFungi_PABF	B.3	62h	62h	62	Coculture	Peat.Plant3_X.BF_62h_PABF	Peat.Plant3	Peat.A.BF	X.BF	Media.BacteriaFungi	PABF	0.876632	AREA / TIC	IN	lactic.acid	88337010	TCA_Glycolysis	77439026	7.94614	7.88896	0.697821	0.57427	5715.38	2956.6	lactic.acid - Peat.A.BF	lactic.acid - Peat.A.BF	1.16164e+08	lactic.acid	Peat.A.BF	-0.395074	Non Significant	1
388	lactic.acid - Media.BacteriaFungi _ Peat.A.BF	-0.541304	Peat.A.BF _ lactic.acid	45268_95_X.BF_62h_Peat.A.BF_B.4 / lactic.acid	2023-12-08	95	95_X.BF	45268_95_X.BF_62h_Peat.A.BF_B.4	45268_95_X.BF_62h_Peat.A.BF_B.4_Coculture_X.BF_Media.BacteriaFungi_PABF	B.4	62h	62h	62	Coculture	peat.Plant4_X.BF_62h_PABF	peat.Plant4	Peat.A.BF	X.BF	Media.BacteriaFungi	PABF	0.849196	AREA / TIC	IN	lactic.acid	75249170	TCA_Glycolysis	63901269	7.8765	7.80551	0.613438	0.477718	3833.45	1148.22	lactic.acid - Peat.A.BF	lactic.acid - Peat.A.BF	1.16164e+08	lactic.acid	Peat.A.BF	-0.626416	Non Significant	1
389	lactic.acid - Media.BacteriaFungi _ Peat.A.BF	-0.541304	Peat.A.BF _ lactic.acid	45268_82_X.BF_62h_Peat.A.BF_B.3 / lactic.acid	2023-12-08	82	82_X.BF	45268_82_X.BF_62h_Peat.A.BF_B.3	45268_82_X.BF_62h_Peat.A.BF_B.3_Coculture_X.BF_Media.BacteriaFungi_PABF	B.3	62h	62h	62	Coculture	Peat.Plant3_X.BF_62h_PABF	Peat.Plant3	Peat.A.BF	X.BF	Media.BacteriaFungi	PABF	0.898981	AREA / TIC	IN	lactic.acid	56645800	TCA_Glycolysis	50923524	7.75317	7.70692	0.463995	0.363647	1158.43	-585.346	lactic.acid - Peat.A.BF	lactic.acid - Peat.A.BF	1.16164e+08	lactic.acid	Peat.A.BF	-1.03612	Non Significant	1
408	Lysine_2Bz - Media.BacteriaFungi _ Peat	0.619399	Peat _ Lysine_2Bz	45258_10_X.BF_62h_Peat_B.1 / Lysine_2Bz	2023-11-28	10	10_X.BF	45258_10_X.BF_62h_Peat_B.1	45258_10_X.BF_62h_Peat_B.1_Coculture_X.BF_Media.BacteriaFungi_P	B.1	62h	62h	62	Coculture	Peat.2_X.BF_62h_P	Peat.2	Peat	X.BF	Media.BacteriaFungi	P	0.706968	AREA / TIC	IN	Lysine_2Bz	11762270	Amino_Acids	8315542	7.07049	6.91989	0.0114833	-0.294708	-860.603	-2381.94	Lysine_2Bz - Peat	Lysine_2Bz - Peat	1.36711e+07	Lysine_2Bz	Peat	-0.216961	Non Significant	1
409	Lysine_2Bz - Media.BacteriaFungi _ Peat	0.619399	Peat _ Lysine_2Bz	45258_46_X.BF_62h_Peat_B.4 / Lysine_2Bz	2023-11-28	46	46_X.BF	45258_46_X.BF_62h_Peat_B.4	45258_46_X.BF_62h_Peat_B.4_Coculture_X.BF_Media.BacteriaFungi_P	B.4	62h	62h	62	Coculture	Peat.7_X.BF_62h_P	Peat.7	Peat	X.BF	Media.BacteriaFungi	P	0.864098	AREA / TIC	IN	Lysine_2Bz	23803140	Amino_Acids	20568246	7.37663	7.3132	0.563086	0.325351	3258.41	212.59	Lysine_2Bz - Peat	Lysine_2Bz - Peat	1.36711e+07	Lysine_2Bz	Peat	0.800025	Non Significant	1
410	Lysine_2Bz - Media.BacteriaFungi _ Peat	0.619399	Peat _ Lysine_2Bz	45258_45_X.BF_62h_Peat_B.4 / Lysine_2Bz	2023-11-28	45	45_X.BF	45258_45_X.BF_62h_Peat_B.4	45258_45_X.BF_62h_Peat_B.4_Coculture_X.BF_Media.BacteriaFungi_P	B.4	62h	62h	62	Coculture	Peat.6_X.BF_62h_P	Peat.6	Peat	X.BF	Media.BacteriaFungi	P	2.93534	AREA / TIC	OUT	Lysine_2Bz	23667890	Amino_Acids	69473340	7.37416	7.84182	0.558627	1.15874	3212.14	10568.3	Lysine_2Bz - Peat	Lysine_2Bz - Peat	1.36711e+07	Lysine_2Bz	Peat	0.791804	Non Significant	1
411	Lysine_2Bz - Media.BacteriaFungi _ Peat	0.619399	Peat _ Lysine_2Bz	45258_34_X.BF_62h_Peat_B.3 / Lysine_2Bz	2023-11-28	34	34_X.BF	45258_34_X.BF_62h_Peat_B.3	45258_34_X.BF_62h_Peat_B.3_Coculture_X.BF_Media.BacteriaFungi_P	B.3	62h	62h	62	Coculture	Peat.5_X.BF_62h_P	Peat.5	Peat	X.BF	Media.BacteriaFungi	P	0.859309	AREA / TIC	IN	Lysine_2Bz	18636360	Amino_Acids	16014401	7.27036	7.20451	0.371605	0.154004	1490.93	-751.693	Lysine_2Bz - Peat	Lysine_2Bz - Peat	1.36711e+07	Lysine_2Bz	Peat	0.446993	Non Significant	1
412	Lysine_2Bz - Media.BacteriaFungi _ Peat	0.619399	Peat _ Lysine_2Bz	45258_33_X.BF_62h_Peat_B.3 / Lysine_2Bz	2023-11-28	33	33_X.BF	45258_33_X.BF_62h_Peat_B.3	45258_33_X.BF_62h_Peat_B.3_Coculture_X.BF_Media.BacteriaFungi_P	B.3	62h	62h	62	Coculture	Peat.4_X.BF_62h_P	Peat.4	Peat	X.BF	Media.BacteriaFungi	P	0.575037	AREA / TIC	IN	Lysine_2Bz	26006430	Amino_Acids	14954666	7.41508	7.17478	0.632358	0.107127	4012.12	-976.093	Lysine_2Bz - Peat	Lysine_2Bz - Peat	1.36711e+07	Lysine_2Bz	Peat	0.927741	Non Significant	1
413	Lysine_2Bz - Media.BacteriaFungi _ Peat	0.619399	Peat _ Lysine_2Bz	45258_22_X.BF_62h_Peat_B.2 / Lysine_2Bz	2023-11-28	22	22_X.BF	45258_22_X.BF_62h_Peat_B.2	45258_22_X.BF_62h_Peat_B.2_Coculture_X.BF_Media.BacteriaFungi_P	B.2	62h	62h	62	Coculture	Peat.3_X.BF_62h_P	Peat.3	Peat	X.BF	Media.BacteriaFungi	P	0.59788	AREA / TIC	IN	Lysine_2Bz	17518610	Amino_Acids	10474027	7.2435	7.02011	0.323207	-0.136704	1108.56	-1924.88	Lysine_2Bz - Peat	Lysine_2Bz - Peat	1.36711e+07	Lysine_2Bz	Peat	0.357762	Non Significant	1
414	Lysine_2Bz - Media.BacteriaFungi _ Peat.A	2.27817	Peat.A _ Lysine_2Bz	45258_81_X.BF_62h_Peat.A_B.3 / Lysine_2Bz	2023-11-28	81	81_X.BF	45258_81_X.BF_62h_Peat.A_B.3	45258_81_X.BF_62h_Peat.A_B.3_Coculture_X.BF_Media.BacteriaFungi_PA	B.3	62h	62h	62	Coculture	Peat.A.4_X.BF_62h_PA	Peat.A.4	Peat.A	X.BF	Media.BacteriaFungi	PA	0.978763	AREA / TIC	IN	Lysine_2Bz	26948690	Amino_Acids	26376375	7.43054	7.42122	0.660208	0.495645	4334.45	1442.47	Lysine_2Bz - Peat.A	Lysine_2Bz - Peat.A	3.638e+06	Lysine_2Bz	Peat.A	2.889	Significant	2
415	Lysine_2Bz - Media.BacteriaFungi _ Peat.A	2.27817	Peat.A _ Lysine_2Bz	45258_70_X.BF_62h_Peat.A_B.2 / Lysine_2Bz	2023-11-28	70	70_X.BF	45258_70_X.BF_62h_Peat.A_B.2	45258_70_X.BF_62h_Peat.A_B.2_Coculture_X.BF_Media.BacteriaFungi_PA	B.2	62h	62h	62	Coculture	Peat.A.3_X.BF_62h_PA	Peat.A.3	Peat.A	X.BF	Media.BacteriaFungi	PA	0.445126	AREA / TIC	IN	Lysine_2Bz	15140340	Amino_Acids	6739360	7.18014	6.82862	0.209038	-0.438601	294.986	-2715.7	Lysine_2Bz - Peat.A	Lysine_2Bz - Peat.A	3.638e+06	Lysine_2Bz	Peat.A	2.05718	Significant	2
416	Lysine_2Bz - Media.BacteriaFungi _ Peat.A	2.27817	Peat.A _ Lysine_2Bz	45258_94_X.BF_62h_Peat.A_B.4 / Lysine_2Bz	2023-11-28	94	94_X.BF	45258_94_X.BF_62h_Peat.A_B.4	45258_94_X.BF_62h_Peat.A_B.4_Coculture_X.BF_Media.BacteriaFungi_PA	B.4	62h	62h	62	Coculture	Peat.A.7_X.BF_62h_PA	Peat.A.7	Peat.A	X.BF	Media.BacteriaFungi	PA	0.318169	AREA / TIC	IN	Lysine_2Bz	15982450	Amino_Acids	5085122	7.20364	6.7063	0.251394	-0.631438	583.06	-3065.98	Lysine_2Bz - Peat.A	Lysine_2Bz - Peat.A	3.638e+06	Lysine_2Bz	Peat.A	2.13527	Significant	2
417	Lysine_2Bz - Media.BacteriaFungi _ Peat.A	2.27817	Peat.A _ Lysine_2Bz	45258_58_X.BF_62h_Peat.A_B.1 / Lysine_2Bz	2023-11-28	58	58_X.BF	45258_58_X.BF_62h_Peat.A_B.1	45258_58_X.BF_62h_Peat.A_B.1_Coculture_X.BF_Media.BacteriaFungi_PA	B.1	62h	62h	62	Coculture	Peat.A.2_X.BF_62h_PA	Peat.A.2	Peat.A	X.BF	Media.BacteriaFungi	PA	0.459326	AREA / TIC	IN	Lysine_2Bz	13766900	Amino_Acids	6323496	7.13884	6.80096	0.134626	-0.48221	-174.847	-2803.76	Lysine_2Bz - Peat.A	Lysine_2Bz - Peat.A	3.638e+06	Lysine_2Bz	Peat.A	1.91999	Significant	2
418	Lysine_2Bz - Media.BacteriaFungi _ Peat.A	2.27817	Peat.A _ Lysine_2Bz	45258_93_X.BF_62h_Peat.A_B.4 / Lysine_2Bz	2023-11-28	93	93_X.BF	45258_93_X.BF_62h_Peat.A_B.4	45258_93_X.BF_62h_Peat.A_B.4_Coculture_X.BF_Media.BacteriaFungi_PA	B.4	62h	62h	62	Coculture	Peat.A.6_X.BF_62h_PA	Peat.A.6	Peat.A	X.BF	Media.BacteriaFungi	PA	0.474147	AREA / TIC	IN	Lysine_2Bz	19484010	Amino_Acids	9238276	7.28968	6.96559	0.40641	-0.22266	1780.89	-2186.55	Lysine_2Bz - Peat.A	Lysine_2Bz - Peat.A	3.638e+06	Lysine_2Bz	Peat.A	2.42107	Significant	2
419	Lysine_2Bz - Media.BacteriaFungi _ Peat.A	2.27817	Peat.A _ Lysine_2Bz	45258_57_X.BF_62h_Peat.A_B.1 / Lysine_2Bz	2023-11-28	57	57_X.BF	45258_57_X.BF_62h_Peat.A_B.1	45258_57_X.BF_62h_Peat.A_B.1_Coculture_X.BF_Media.BacteriaFungi_PA	B.1	62h	62h	62	Coculture	Peat.A.1_X.BF_62h_PA	Peat.A.1	Peat.A	X.BF	Media.BacteriaFungi	PA	0.45819	AREA / TIC	IN	Lysine_2Bz	20575230	Amino_Acids	9427354	7.31334	6.97439	0.449052	-0.208789	2154.18	-2146.51	Lysine_2Bz - Peat.A	Lysine_2Bz - Peat.A	3.638e+06	Lysine_2Bz	Peat.A	2.49969	Significant	2
420	Lysine_2Bz - Media.BacteriaFungi _ Peat.A.BF	0.291918	Peat.A.BF _ Lysine_2Bz	45268_83_X.BF_62h_Peat.A.BF_B.3 / Lysine_2Bz	2023-12-08	83	83_X.BF	45268_83_X.BF_62h_Peat.A.BF_B.3	45268_83_X.BF_62h_Peat.A.BF_B.3_Coculture_X.BF_Media.BacteriaFungi_PABF	B.3	62h	62h	62	Coculture	Peat.A.BF.Plant3_X.BF_62h_PABF	Peat.A.BF.Plant3	Peat.A.BF	X.BF	Media.BacteriaFungi	PABF	1.28367	AREA / TIC	IN	Lysine_2Bz	19911160	Amino_Acids	25559421	7.2991	7.40755	0.42338	0.474103	1927.02	1269.48	Lysine_2Bz - Peat.A.BF	Lysine_2Bz - Peat.A.BF	1.75418e+07	Lysine_2Bz	Peat.A.BF	0.182778	Non Significant	1
421	Lysine_2Bz - Media.BacteriaFungi _ Peat.A.BF	0.291918	Peat.A.BF _ Lysine_2Bz	45268_82_X.BF_62h_Peat.A.BF_B.3 / Lysine_2Bz	2023-12-08	82	82_X.BF	45268_82_X.BF_62h_Peat.A.BF_B.3	45268_82_X.BF_62h_Peat.A.BF_B.3_Coculture_X.BF_Media.BacteriaFungi_PABF	B.3	62h	62h	62	Coculture	Peat.A.BF.Plant3_X.BF_62h_PABF	Peat.A.BF.Plant3	Peat.A.BF	X.BF	Media.BacteriaFungi	PABF	0.997486	AREA / TIC	IN	Lysine_2Bz	23163580	Amino_Acids	23105338	7.36481	7.36371	0.541773	0.40499	3039.62	749.823	Lysine_2Bz - Peat.A.BF	Lysine_2Bz - Peat.A.BF	1.75418e+07	Lysine_2Bz	Peat.A.BF	0.401059	Non Significant	1
422	Lysine_2Bz - Media.BacteriaFungi _ Peat.A.BF	0.291918	Peat.A.BF _ Lysine_2Bz	45268_69_X.BF_62h_Peat.A.BF_B.2 / Lysine_2Bz	2023-12-08	69	69_X.BF	45268_69_X.BF_62h_Peat.A.BF_B.2	45268_69_X.BF_62h_Peat.A.BF_B.2_Coculture_X.BF_Media.BacteriaFungi_PABF	B.2	62h	62h	62	Coculture	Peat.A.BF.Plant2_X.BF_62h_PABF	Peat.A.BF.Plant2	Peat.A.BF	X.BF	Media.BacteriaFungi	PABF	0.788639	AREA / TIC	IN	Lysine_2Bz	17690430	Amino_Acids	13951364	7.24774	7.14462	0.330844	0.0595791	1167.34	-1188.54	Lysine_2Bz - Peat.A.BF	Lysine_2Bz - Peat.A.BF	1.75418e+07	Lysine_2Bz	Peat.A.BF	0.0121696	Non Significant	1
423	Lysine_2Bz - Media.BacteriaFungi _ Peat.A.BF	0.291918	Peat.A.BF _ Lysine_2Bz	45268_70_X.BF_62h_Peat.A.BF_B.2 / Lysine_2Bz	2023-12-08	70	70_X.BF	45268_70_X.BF_62h_Peat.A.BF_B.2	45268_70_X.BF_62h_Peat.A.BF_B.2_Coculture_X.BF_Media.BacteriaFungi_PABF	B.2	62h	62h	62	Coculture	Peat.A.BF.Plant2_X.BF_62h_PABF	Peat.A.BF.Plant2	Peat.A.BF	X.BF	Media.BacteriaFungi	PABF	1.7972	AREA / TIC	IN	Lysine_2Bz	23588040	Amino_Acids	42392336	7.37269	7.62729	0.555982	0.820524	3184.82	4833.87	Lysine_2Bz - Peat.A.BF	Lysine_2Bz - Peat.A.BF	1.75418e+07	Lysine_2Bz	Peat.A.BF	0.427256	Non Significant	1
424	Lysine_2Bz - Media.BacteriaFungi _ Peat.A.BF	0.291918	Peat.A.BF _ Lysine_2Bz	45268_94_X.BF_62h_Peat.A.BF_B.4 / Lysine_2Bz	2023-12-08	94	94_X.BF	45268_94_X.BF_62h_Peat.A.BF_B.4	45268_94_X.BF_62h_Peat.A.BF_B.4_Coculture_X.BF_Media.BacteriaFungi_PABF	B.4	62h	62h	62	Coculture	Peat.A.BF.Plant4_X.BF_62h_PABF	Peat.A.BF.Plant4	Peat.A.BF	X.BF	Media.BacteriaFungi	PABF	1.11964		IN	Lysine_2Bz	32356360	Amino_Acids	36227398	7.50996	7.55904	0.803309	0.712925	6184.34	3528.44	Lysine_2Bz - Peat.A.BF	Lysine_2Bz - Peat.A.BF	1.75418e+07	Lysine_2Bz	Peat.A.BF	0.88325	Non Significant	1
425	Lysine_2Bz - Media.BacteriaFungi _ Peat.A.BF	0.291918	Peat.A.BF _ Lysine_2Bz	45268_95_X.BF_62h_Peat.A.BF_B.4 / Lysine_2Bz	2023-12-08	95	95_X.BF	45268_95_X.BF_62h_Peat.A.BF_B.4	45268_95_X.BF_62h_Peat.A.BF_B.4_Coculture_X.BF_Media.BacteriaFungi_PABF	B.4	62h	62h	62	Coculture	Peat.A.BF.Plant4_X.BF_62h_PABF	Peat.A.BF.Plant4	Peat.A.BF	X.BF	Media.BacteriaFungi	PABF	0.872545		IN	Lysine_2Bz	7897601	Amino_Acids	6891015	6.8975	6.83828	-0.300217	-0.423365	-2182.65	-2683.58	Lysine_2Bz - Peat.A.BF	Lysine_2Bz - Peat.A.BF	1.75418e+07	Lysine_2Bz	Peat.A.BF	-1.15131	Non Significant	1
426	malic.acid - Media.BacteriaFungi _ Peat	-1.99288	Peat _ malic.acid	45258_34_X.BF_62h_Peat_B.3 / malic.acid	2023-11-28	34	34_X.BF	45258_34_X.BF_62h_Peat_B.3	45258_34_X.BF_62h_Peat_B.3_Coculture_X.BF_Media.BacteriaFungi_P	B.3	62h	62h	62	Coculture	Peat.5_X.BF_62h_P	Peat.5	Peat	X.BF	Media.BacteriaFungi	P	0.564924	AREA / TIC	IN	malic.acid	16220130	TCA_Glycolysis	9163138	7.21005	6.96204	-0.735604	-1.01714	-9971.58	-11804.9	malic.acid - Peat	malic.acid - Peat	64704587	malic.acid	Peat	-1.99608	Significant	2
427	malic.acid - Media.BacteriaFungi _ Peat	-1.99288	Peat _ malic.acid	45258_10_X.BF_62h_Peat_B.1 / malic.acid	2023-11-28	10	10_X.BF	45258_10_X.BF_62h_Peat_B.1	45258_10_X.BF_62h_Peat_B.1_Coculture_X.BF_Media.BacteriaFungi_P	B.1	62h	62h	62	Coculture	Peat.B2_X.BF_62h_P	Peat.B2	Peat	X.BF	Media.BacteriaFungi	P	0.432403	AREA / TIC	IN	malic.acid	17067380	TCA_Glycolysis	7379982	7.23217	6.86806	-0.707708	-1.12915	-9875.48	-11991.5	malic.acid - Peat	malic.acid - Peat	64704587	malic.acid	Peat	-1.92263	Significant	2
428	malic.acid - Media.BacteriaFungi _ Peat	-1.99288	Peat _ malic.acid	45258_22_X.BF_62h_Peat_B.2 / malic.acid	2023-11-28	22	22_X.BF	45258_22_X.BF_62h_Peat_B.2	45258_22_X.BF_62h_Peat_B.2_Coculture_X.BF_Media.BacteriaFungi_P	B.2	62h	62h	62	Coculture	Peat.B3_X.BF_62h_P	Peat.B3	Peat	X.BF	Media.BacteriaFungi	P	0.521365	AREA / TIC	IN	malic.acid	18767690	TCA_Glycolysis	9784816	7.27341	6.99055	-0.655677	-0.983166	-9682.61	-11739.9	malic.acid - Peat	malic.acid - Peat	64704587	malic.acid	Peat	-1.78562	Significant	2
429	malic.acid - Media.BacteriaFungi _ Peat	-1.99288	Peat _ malic.acid	45258_33_X.BF_62h_Peat_B.3 / malic.acid	2023-11-28	33	33_X.BF	45258_33_X.BF_62h_Peat_B.3	45258_33_X.BF_62h_Peat_B.3_Coculture_X.BF_Media.BacteriaFungi_P	B.3	62h	62h	62	Coculture	Peat.B4_X.BF_62h_P	Peat.B4	Peat	X.BF	Media.BacteriaFungi	P	0.605161	AREA / TIC	IN	malic.acid	12164010	TCA_Glycolysis	7361190	7.08508	6.86695	-0.893269	-1.13047	-10431.7	-11993.4	malic.acid - Peat	malic.acid - Peat	64704587	malic.acid	Peat	-2.41125	Significant	2
430	malic.acid - Media.BacteriaFungi _ Peat	-1.99288	Peat _ malic.acid	45258_45_X.BF_62h_Peat_B.4 / malic.acid	2023-11-28	45	45_X.BF	45258_45_X.BF_62h_Peat_B.4	45258_45_X.BF_62h_Peat_B.4_Coculture_X.BF_Media.BacteriaFungi_P	B.4	62h	62h	62	Coculture	Peat.6_X.BF_62h_P	Peat.6	Peat	X.BF	Media.BacteriaFungi	P	0.529322	AREA / TIC	IN	malic.acid	11900270	TCA_Glycolysis	6299069	7.07556	6.79928	-0.905279	-1.21112	-10461.6	-12104.5	malic.acid - Peat	malic.acid - Peat	64704587	malic.acid	Peat	-2.44287	Significant	2
431	malic.acid - Media.BacteriaFungi _ Peat	-1.99288	Peat _ malic.acid	45258_46_X.BF_62h_Peat_B.4 / malic.acid	2023-11-28	46	46_X.BF	45258_46_X.BF_62h_Peat_B.4	45258_46_X.BF_62h_Peat_B.4_Coculture_X.BF_Media.BacteriaFungi_P	B.4	62h	62h	62	Coculture	Peat.7_X.BF_62h_P	Peat.7	Peat	X.BF	Media.BacteriaFungi	P	0.40295	AREA / TIC	IN	malic.acid	16292250	TCA_Glycolysis	6564965	7.21198	6.81723	-0.733173	-1.18972	-9963.4	-12076.7	malic.acid - Peat	malic.acid - Peat	64704587	malic.acid	Peat	-1.98968	Significant	2
432	malic.acid - Media.BacteriaFungi _ Peat.A	-1.19806	Peat.A _ malic.acid	45258_57_X.BF_62h_Peat.A_B.1 / malic.acid	2023-11-28	57	57_X.BF	45258_57_X.BF_62h_Peat.A_B.1	45258_57_X.BF_62h_Peat.A_B.1_Coculture_X.BF_Media.BacteriaFungi_PA	B.1	62h	62h	62	Coculture	Peat.B1_X.BF_62h_PA	Peat.B1	Peat.A	X.BF	Media.BacteriaFungi	PA	0.619365	AREA / TIC	IN	malic.acid	15645890	TCA_Glycolysis	9690518	7.1944	6.98635	-0.755352	-0.988179	-10036.7	-11749.8	malic.acid - Peat.A	malic.acid - Peat.A	33848701	malic.acid	Peat.A	-1.11332	Significant	2
433	malic.acid - Media.BacteriaFungi _ Peat.A	-1.19806	Peat.A _ malic.acid	45258_81_X.BF_62h_Peat.A_B.3 / malic.acid	2023-11-28	81	81_X.BF	45258_81_X.BF_62h_Peat.A_B.3	45258_81_X.BF_62h_Peat.A_B.3_Coculture_X.BF_Media.BacteriaFungi_PA	B.3	62h	62h	62	Coculture	Peat.B4_X.BF_62h_PA	Peat.B4	Peat.A	X.BF	Media.BacteriaFungi	PA	0.530394	AREA / TIC	IN	malic.acid	13911780	TCA_Glycolysis	7378726	7.14338	6.86798	-0.819714	-1.12924	-10233.4	-11991.6	malic.acid - Peat.A	malic.acid - Peat.A	33848701	malic.acid	Peat.A	-1.28279	Significant	2
434	malic.acid - Media.BacteriaFungi _ Peat.A	-1.19806	Peat.A _ malic.acid	45258_94_X.BF_62h_Peat.A_B.4 / malic.acid	2023-11-28	94	94_X.BF	45258_94_X.BF_62h_Peat.A_B.4	45258_94_X.BF_62h_Peat.A_B.4_Coculture_X.BF_Media.BacteriaFungi_PA	B.4	62h	62h	62	Coculture	Peat.7_X.BF_62h_PA	Peat.7	Peat.A	X.BF	Media.BacteriaFungi	PA	0.376822	AREA / TIC	IN	malic.acid	13507840	TCA_Glycolysis	5090054	7.13059	6.70672	-0.835857	-1.32142	-10279.2	-12231	malic.acid - Peat.A	malic.acid - Peat.A	33848701	malic.acid	Peat.A	-1.3253	Significant	2
435	malic.acid - Media.BacteriaFungi _ Peat.A	-1.19806	Peat.A _ malic.acid	45258_93_X.BF_62h_Peat.A_B.4 / malic.acid	2023-11-28	93	93_X.BF	45258_93_X.BF_62h_Peat.A_B.4	45258_93_X.BF_62h_Peat.A_B.4_Coculture_X.BF_Media.BacteriaFungi_PA	B.4	62h	62h	62	Coculture	Peat.6_X.BF_62h_PA	Peat.6	Peat.A	X.BF	Media.BacteriaFungi	PA	0.443082	AREA / TIC	IN	malic.acid	11320370	TCA_Glycolysis	5015854	7.05386	6.70035	-0.93265	-1.32902	-10527.4	-12238.7	malic.acid - Peat.A	malic.acid - Peat.A	33848701	malic.acid	Peat.A	-1.58018	Significant	2
436	malic.acid - Media.BacteriaFungi _ Peat.A	-1.19806	Peat.A _ malic.acid	45258_70_X.BF_62h_Peat.A_B.2 / malic.acid	2023-11-28	70	70_X.BF	45258_70_X.BF_62h_Peat.A_B.2	45258_70_X.BF_62h_Peat.A_B.2_Coculture_X.BF_Media.BacteriaFungi_PA	B.2	62h	62h	62	Coculture	Peat.B3_X.BF_62h_PA	Peat.B3	Peat.A	X.BF	Media.BacteriaFungi	PA	0.439993	AREA / TIC	IN	malic.acid	16703660	TCA_Glycolysis	7349491	7.22281	6.86626	-0.71951	-1.13129	-9916.73	-11994.6	malic.acid - Peat.A	malic.acid - Peat.A	33848701	malic.acid	Peat.A	-1.01894	Significant	2
437	malic.acid - Media.BacteriaFungi _ Peat.A	-1.19806	Peat.A _ malic.acid	45258_58_X.BF_62h_Peat.A_B.1 / malic.acid	2023-11-28	58	58_X.BF	45258_58_X.BF_62h_Peat.A_B.1	45258_58_X.BF_62h_Peat.A_B.1_Coculture_X.BF_Media.BacteriaFungi_PA	B.1	62h	62h	62	Coculture	Peat.B2_X.BF_62h_PA	Peat.B2	Peat.A	X.BF	Media.BacteriaFungi	PA	0.463673	AREA / TIC	IN	malic.acid	19825040	TCA_Glycolysis	9192334	7.29721	6.96343	-0.625648	-1.01549	-9562.67	-11801.9	malic.acid - Peat.A	malic.acid - Peat.A	33848701	malic.acid	Peat.A	-0.771777	Significant	2
438	malic.acid - Media.BacteriaFungi _ Peat.A.BF	-0.157722	Peat.A.BF _ malic.acid	45268_58_X.BF_62h_Peat.A.BF_B.1 / malic.acid	2023-12-08	58	58_X.BF	45268_58_X.BF_62h_Peat.A.BF_B.1	45268_58_X.BF_62h_Peat.A.BF_B.1_Coculture_X.BF_Media.BacteriaFungi_PABF	B.1	62h	62h	62	Coculture	Peat.Plant1_X.BF_62h_PABF	Peat.Plant1	Peat.A.BF	X.BF	Media.BacteriaFungi	PABF	0.944358	AREA / TIC	IN	malic.acid	159861400	TCA_Glycolysis	150966354	8.20374	8.17888	0.517983	0.433015	6322	3027.82	malic.acid - Peat.A.BF	malic.acid - Peat.A.BF	2.04351e+08	malic.acid	Peat.A.BF	-0.354225	Non Significant	1
439	malic.acid - Media.BacteriaFungi _ Peat.A.BF	-0.157722	Peat.A.BF _ malic.acid	45268_94_X.BF_62h_Peat.A.BF_B.4 / malic.acid	2023-12-08	94	94_X.BF	45268_94_X.BF_62h_Peat.A.BF_B.4	45268_94_X.BF_62h_Peat.A.BF_B.4_Coculture_X.BF_Media.BacteriaFungi_PABF	B.4	62h	62h	62	Coculture	Peat.Plant4_X.BF_62h_PABF	Peat.Plant4	Peat.A.BF	X.BF	Media.BacteriaFungi	PABF	0.86843	AREA / TIC	IN	malic.acid	183187900	TCA_Glycolysis	159085817	8.2629	8.20163	0.592608	0.460128	8967.99	3877.12	malic.acid - Peat.A.BF	malic.acid - Peat.A.BF	2.04351e+08	malic.acid	Peat.A.BF	-0.157722	Non Significant	1
440	malic.acid - Media.BacteriaFungi _ Peat.A.BF	-0.157722	Peat.A.BF _ malic.acid	45268_83_X.BF_62h_Peat.A.BF_B.3 / malic.acid	2023-12-08	83	83_X.BF	45268_83_X.BF_62h_Peat.A.BF_B.3	45268_83_X.BF_62h_Peat.A.BF_B.3_Coculture_X.BF_Media.BacteriaFungi_PABF	B.3	62h	62h	62	Coculture	Peat.Plant3_X.BF_62h_PABF	Peat.Plant3	Peat.A.BF	X.BF	Media.BacteriaFungi	PABF	0.876632	AREA / TIC	IN	malic.acid	211703400	TCA_Glycolysis	185585933	8.32573	8.26854	0.671873	0.539872	12202.6	6649.06	malic.acid - Peat.A.BF	malic.acid - Peat.A.BF	2.04351e+08	malic.acid	Peat.A.BF	0.0509987	Non Significant	1
441	malic.acid - Media.BacteriaFungi _ Peat.A.BF	-0.157722	Peat.A.BF _ malic.acid	45268_70_X.BF_62h_Peat.A.BF_B.2 / malic.acid	2023-12-08	70	70_X.BF	45268_70_X.BF_62h_Peat.A.BF_B.2	45268_70_X.BF_62h_Peat.A.BF_B.2_Coculture_X.BF_Media.BacteriaFungi_PABF	B.2	62h	62h	62	Coculture	Peat.Plant2_X.BF_62h_PABF	Peat.Plant2	Peat.A.BF	X.BF	Media.BacteriaFungi	PABF	0.933407	AREA / TIC	IN	malic.acid	154407100	TCA_Glycolysis	144124583	8.18867	8.15874	0.498964	0.40901	5703.31	2312.17	malic.acid - Peat.A.BF	malic.acid - Peat.A.BF	2.04351e+08	malic.acid	Peat.A.BF	-0.404307	Non Significant	1
442	malic.acid - Media.BacteriaFungi _ Peat.A.BF	-0.157722	Peat.A.BF _ malic.acid	45268_69_X.BF_62h_Peat.A.BF_B.2 / malic.acid	2023-12-08	69	69_X.BF	45268_69_X.BF_62h_Peat.A.BF_B.2	45268_69_X.BF_62h_Peat.A.BF_B.2_Coculture_X.BF_Media.BacteriaFungi_PABF	B.2	62h	62h	62	Coculture	Peat.Plant2_X.BF_62h_PABF	Peat.Plant2	Peat.A.BF	X.BF	Media.BacteriaFungi	PABF	0.776857	AREA / TIC	IN	malic.acid	232916300	TCA_Glycolysis	180942724	8.3672	8.25754	0.724192	0.526758	14608.8	6163.38	malic.acid - Peat.A.BF	malic.acid - Peat.A.BF	2.04351e+08	malic.acid	Peat.A.BF	0.188766	Non Significant	1
443	malic.acid - Media.BacteriaFungi _ Peat.A.BF	-0.157722	Peat.A.BF _ malic.acid	45268_95_X.BF_62h_Peat.A.BF_B.4 / malic.acid	2023-12-08	95	95_X.BF	45268_95_X.BF_62h_Peat.A.BF_B.4	45268_95_X.BF_62h_Peat.A.BF_B.4_Coculture_X.BF_Media.BacteriaFungi_PABF	B.4	62h	62h	62	Coculture	peat.Plant4_X.BF_62h_PABF	peat.Plant4	Peat.A.BF	X.BF	Media.BacteriaFungi	PABF	0.849196	AREA / TIC	IN	malic.acid	221734800	TCA_Glycolysis	188296255	8.34583	8.27484	0.697237	0.547376	13340.5	6932.56	malic.acid - Peat.A.BF	malic.acid - Peat.A.BF	2.04351e+08	malic.acid	Peat.A.BF	0.11779	Non Significant	1
444	malic.acid - Media.BacteriaFungi _ Peat.A.BF	-0.157722	Peat.A.BF _ malic.acid	45268_82_X.BF_62h_Peat.A.BF_B.3 / malic.acid	2023-12-08	82	82_X.BF	45268_82_X.BF_62h_Peat.A.BF_B.3	45268_82_X.BF_62h_Peat.A.BF_B.3_Coculture_X.BF_Media.BacteriaFungi_PABF	B.3	62h	62h	62	Coculture	Peat.Plant3_X.BF_62h_PABF	Peat.Plant3	Peat.A.BF	X.BF	Media.BacteriaFungi	PABF	0.898981	AREA / TIC	IN	malic.acid	164619800	TCA_Glycolysis	147990142	8.21648	8.17023	0.534054	0.422709	6861.76	2716.51	malic.acid - Peat.A.BF	malic.acid - Peat.A.BF	2.04351e+08	malic.acid	Peat.A.BF	-0.311908	Non Significant	1
445	maltose_sucrose - Media.BacteriaFungi _ Peat	1.24026	Peat _ maltose_sucrose	45258_46_X.BF_62h_Peat_B.4 / maltose_sucrose	2023-11-28	46	46_X.BF	45258_46_X.BF_62h_Peat_B.4	45258_46_X.BF_62h_Peat_B.4_Coculture_X.BF_Media.BacteriaFungi_P	B.4	62h	62h	62	Coculture	Peat.7_X.BF_62h_P	Peat.7	Peat	X.BF	Media.BacteriaFungi	P	0.40295	AREA / TIC	IN	maltose_sucrose	2177920	TCA_Glycolysis	877593	6.33804	5.94329	-0.500774	-0.990275	-3001.23	-3292.8	maltose_sucrose - Peat	maltose_sucrose - Peat	1.06261e+06	maltose_sucrose	Peat	1.03533	Significant	2
446	maltose_sucrose - Media.BacteriaFungi _ Peat	1.24026	Peat _ maltose_sucrose	45258_45_X.BF_62h_Peat_B.4 / maltose_sucrose	2023-11-28	45	45_X.BF	45258_45_X.BF_62h_Peat_B.4	45258_45_X.BF_62h_Peat_B.4_Coculture_X.BF_Media.BacteriaFungi_P	B.4	62h	62h	62	Coculture	Peat.6_X.BF_62h_P	Peat.6	Peat	X.BF	Media.BacteriaFungi	P	0.529322	AREA / TIC	IN	maltose_sucrose	3313817	TCA_Glycolysis	1754075	6.52033	6.24405	-0.28268	-0.633886	-2671.32	-3073.9	maltose_sucrose - Peat	maltose_sucrose - Peat	1.06261e+06	maltose_sucrose	Peat	1.64088	Significant	2
447	maltose_sucrose - Media.BacteriaFungi _ Peat	1.24026	Peat _ maltose_sucrose	45258_34_X.BF_62h_Peat_B.3 / maltose_sucrose	2023-11-28	34	34_X.BF	45258_34_X.BF_62h_Peat_B.3	45258_34_X.BF_62h_Peat_B.3_Coculture_X.BF_Media.BacteriaFungi_P	B.3	62h	62h	62	Coculture	Peat.5_X.BF_62h_P	Peat.5	Peat	X.BF	Media.BacteriaFungi	P	0.564924	AREA / TIC	IN	maltose_sucrose	1978788	TCA_Glycolysis	1117864	6.2964	6.04839	-0.550596	-0.865739	-3059.07	-3232.79	maltose_sucrose - Peat	maltose_sucrose - Peat	1.06261e+06	maltose_sucrose	Peat	0.896998	Significant	2
448	maltose_sucrose - Media.BacteriaFungi _ Peat	1.24026	Peat _ maltose_sucrose	45258_33_X.BF_62h_Peat_B.3 / maltose_sucrose	2023-11-28	33	33_X.BF	45258_33_X.BF_62h_Peat_B.3	45258_33_X.BF_62h_Peat_B.3_Coculture_X.BF_Media.BacteriaFungi_P	B.3	62h	62h	62	Coculture	Peat.B4_X.BF_62h_P	Peat.B4	Peat	X.BF	Media.BacteriaFungi	P	0.605161	AREA / TIC	IN	maltose_sucrose	2.47245e+06	TCA_Glycolysis	1496230	6.39313	6.175	-0.434868	-0.715709	-2915.69	-3138.3	maltose_sucrose - Peat	maltose_sucrose - Peat	1.06261e+06	maltose_sucrose	Peat	1.21832	Significant	2
449	maltose_sucrose - Media.BacteriaFungi _ Peat	1.24026	Peat _ maltose_sucrose	45258_10_X.BF_62h_Peat_B.1 / maltose_sucrose	2023-11-28	10	10_X.BF	45258_10_X.BF_62h_Peat_B.1	45258_10_X.BF_62h_Peat_B.1_Coculture_X.BF_Media.BacteriaFungi_P	B.1	62h	62h	62	Coculture	Peat.B2_X.BF_62h_P	Peat.B2	Peat	X.BF	Media.BacteriaFungi	P	0.432403	AREA / TIC	IN	maltose_sucrose	2.76881e+06	TCA_Glycolysis	1197241	6.44229	6.07818	-0.376044	-0.830435	-2829.61	-3212.97	maltose_sucrose - Peat	maltose_sucrose - Peat	1.06261e+06	maltose_sucrose	Peat	1.38165	Significant	2
450	maltose_sucrose - Media.BacteriaFungi _ Peat	1.24026	Peat _ maltose_sucrose	45258_22_X.BF_62h_Peat_B.2 / maltose_sucrose	2023-11-28	22	22_X.BF	45258_22_X.BF_62h_Peat_B.2	45258_22_X.BF_62h_Peat_B.2_Coculture_X.BF_Media.BacteriaFungi_P	B.2	62h	62h	62	Coculture	Peat.B3_X.BF_62h_P	Peat.B3	Peat	X.BF	Media.BacteriaFungi	P	0.521365	AREA / TIC	IN	maltose_sucrose	2.54879e+06	TCA_Glycolysis	1328849	6.40633	6.12348	-0.419067	-0.776762	-2893.51	-3180.1	maltose_sucrose - Peat	maltose_sucrose - Peat	1.06261e+06	maltose_sucrose	Peat	1.26219	Significant	2
451	maltose_sucrose - Media.BacteriaFungi _ Peat.A	1.09592	Peat.A _ maltose_sucrose	45258_93_X.BF_62h_Peat.A_B.4 / maltose_sucrose	2023-11-28	93	93_X.BF	45258_93_X.BF_62h_Peat.A_B.4	45258_93_X.BF_62h_Peat.A_B.4_Coculture_X.BF_Media.BacteriaFungi_PA	B.4	62h	62h	62	Coculture	Peat.6_X.BF_62h_PA	Peat.6	Peat.A	X.BF	Media.BacteriaFungi	PA	0.443082	AREA / TIC	IN	maltose_sucrose	1.20249e+06	TCA_Glycolysis	532803	6.08008	5.72657	-0.809405	-1.24709	-3284.53	-3378.91	maltose_sucrose - Peat.A	maltose_sucrose - Peat.A	830336	maltose_sucrose	Peat.A	0.534261	Significant	2
452	maltose_sucrose - Media.BacteriaFungi _ Peat.A	1.09592	Peat.A _ maltose_sucrose	45258_58_X.BF_62h_Peat.A_B.1 / maltose_sucrose	2023-11-28	58	58_X.BF	45258_58_X.BF_62h_Peat.A_B.1	45258_58_X.BF_62h_Peat.A_B.1_Coculture_X.BF_Media.BacteriaFungi_PA	B.1	62h	62h	62	Coculture	Peat.B2_X.BF_62h_PA	Peat.B2	Peat.A	X.BF	Media.BacteriaFungi	PA	0.463673	AREA / TIC	IN	maltose_sucrose	1.8465e+06	TCA_Glycolysis	856172	6.26635	5.93256	-0.586549	-1.00299	-3097.49	-3298.15	maltose_sucrose - Peat.A	maltose_sucrose - Peat.A	830336	maltose_sucrose	Peat.A	1.15303	Significant	2
453	maltose_sucrose - Media.BacteriaFungi _ Peat.A	1.09592	Peat.A _ maltose_sucrose	45258_94_X.BF_62h_Peat.A_B.4 / maltose_sucrose	2023-11-28	94	94_X.BF	45258_94_X.BF_62h_Peat.A_B.4	45258_94_X.BF_62h_Peat.A_B.4_Coculture_X.BF_Media.BacteriaFungi_PA	B.4	62h	62h	62	Coculture	Peat.7_X.BF_62h_PA	Peat.7	Peat.A	X.BF	Media.BacteriaFungi	PA	0.376822	AREA / TIC	IN	maltose_sucrose	1.15714e+06	TCA_Glycolysis	436037	6.06339	5.63952	-0.82938	-1.35024	-3297.7	-3403.08	maltose_sucrose - Peat.A	maltose_sucrose - Peat.A	830336	maltose_sucrose	Peat.A	0.4788	Significant	2
454	maltose_sucrose - Media.BacteriaFungi _ Peat.A	1.09592	Peat.A _ maltose_sucrose	45258_57_X.BF_62h_Peat.A_B.1 / maltose_sucrose	2023-11-28	57	57_X.BF	45258_57_X.BF_62h_Peat.A_B.1	45258_57_X.BF_62h_Peat.A_B.1_Coculture_X.BF_Media.BacteriaFungi_PA	B.1	62h	62h	62	Coculture	Peat.B1_X.BF_62h_PA	Peat.B1	Peat.A	X.BF	Media.BacteriaFungi	PA	0.619365	AREA / TIC	IN	maltose_sucrose	1.70596e+06	TCA_Glycolysis	1056613	6.23197	6.02392	-0.627682	-0.894739	-3138.3	-3248.09	maltose_sucrose - Peat.A	maltose_sucrose - Peat.A	830336	maltose_sucrose	Peat.A	1.03882	Significant	2
455	maltose_sucrose - Media.BacteriaFungi _ Peat.A	1.09592	Peat.A _ maltose_sucrose	45258_81_X.BF_62h_Peat.A_B.3 / maltose_sucrose	2023-11-28	81	81_X.BF	45258_81_X.BF_62h_Peat.A_B.3	45258_81_X.BF_62h_Peat.A_B.3_Coculture_X.BF_Media.BacteriaFungi_PA	B.3	62h	62h	62	Coculture	Peat.B4_X.BF_62h_PA	Peat.B4	Peat.A	X.BF	Media.BacteriaFungi	PA	0.530394	AREA / TIC	IN	maltose_sucrose	2.03904e+06	TCA_Glycolysis	1081496	6.30943	6.03402	-0.535011	-0.88276	-3041.57	-3241.87	maltose_sucrose - Peat.A	maltose_sucrose - Peat.A	830336	maltose_sucrose	Peat.A	1.29612	Significant	2
456	maltose_sucrose - Media.BacteriaFungi _ Peat.A	1.09592	Peat.A _ maltose_sucrose	45258_70_X.BF_62h_Peat.A_B.2 / maltose_sucrose	2023-11-28	70	70_X.BF	45258_70_X.BF_62h_Peat.A_B.2	45258_70_X.BF_62h_Peat.A_B.2_Coculture_X.BF_Media.BacteriaFungi_PA	B.2	62h	62h	62	Coculture	Peat.B3_X.BF_62h_PA	Peat.B3	Peat.A	X.BF	Media.BacteriaFungi	PA	0.439993	AREA / TIC	IN	maltose_sucrose	1.85927e+06	TCA_Glycolysis	818064	6.26934	5.91279	-0.582969	-1.02642	-3093.78	-3307.67	maltose_sucrose - Peat.A	maltose_sucrose - Peat.A	830336	maltose_sucrose	Peat.A	1.16297	Significant	2
457	maltose_sucrose - Media.BacteriaFungi _ Peat.A.BF	0.0323884	Peat.A.BF _ maltose_sucrose	45268_83_X.BF_62h_Peat.A.BF_B.3 / maltose_sucrose	2023-12-08	83	83_X.BF	45268_83_X.BF_62h_Peat.A.BF_B.3	45268_83_X.BF_62h_Peat.A.BF_B.3_Coculture_X.BF_Media.BacteriaFungi_PABF	B.3	62h	62h	62	Coculture	Peat.Plant3_X.BF_62h_PABF	Peat.Plant3	Peat.A.BF	X.BF	Media.BacteriaFungi	PABF	0.876632	AREA / TIC	IN	maltose_sucrose	1.89139e+07	TCA_Glycolysis	16580530	7.27678	7.2196	0.622363	0.522121	1859.56	628.974	maltose_sucrose - Peat.A.BF	maltose_sucrose - Peat.A.BF	1.86813e+07	maltose_sucrose	Peat.A.BF	0.0178556	Non Significant	1
458	maltose_sucrose - Media.BacteriaFungi _ Peat.A.BF	0.0323884	Peat.A.BF _ maltose_sucrose	45268_69_X.BF_62h_Peat.A.BF_B.2 / maltose_sucrose	2023-12-08	69	69_X.BF	45268_69_X.BF_62h_Peat.A.BF_B.2	45268_69_X.BF_62h_Peat.A.BF_B.2_Coculture_X.BF_Media.BacteriaFungi_PABF	B.2	62h	62h	62	Coculture	Peat.Plant2_X.BF_62h_PABF	Peat.Plant2	Peat.A.BF	X.BF	Media.BacteriaFungi	PABF	0.776857	AREA / TIC	IN	maltose_sucrose	2.45883e+07	TCA_Glycolysis	19101601	7.39073	7.28107	0.758693	0.594963	3507.63	1258.61	maltose_sucrose - Peat.A.BF	maltose_sucrose - Peat.A.BF	1.86813e+07	maltose_sucrose	Peat.A.BF	0.39638	Non Significant	1
459	maltose_sucrose - Media.BacteriaFungi _ Peat.A.BF	0.0323884	Peat.A.BF _ maltose_sucrose	45268_58_X.BF_62h_Peat.A.BF_B.1 / maltose_sucrose	2023-12-08	58	58_X.BF	45268_58_X.BF_62h_Peat.A.BF_B.1	45268_58_X.BF_62h_Peat.A.BF_B.1_Coculture_X.BF_Media.BacteriaFungi_PABF	B.1	62h	62h	62	Coculture	Peat.Plant1_X.BF_62h_PABF	Peat.Plant1	Peat.A.BF	X.BF	Media.BacteriaFungi	PABF	0.944358	AREA / TIC	IN	maltose_sucrose	2.02572e+07	TCA_Glycolysis	19130083	7.30658	7.28172	0.658015	0.59573	2249.72	1265.72	maltose_sucrose - Peat.A.BF	maltose_sucrose - Peat.A.BF	1.86813e+07	maltose_sucrose	Peat.A.BF	0.116846	Non Significant	1
460	maltose_sucrose - Media.BacteriaFungi _ Peat.A.BF	0.0323884	Peat.A.BF _ maltose_sucrose	45268_82_X.BF_62h_Peat.A.BF_B.3 / maltose_sucrose	2023-12-08	82	82_X.BF	45268_82_X.BF_62h_Peat.A.BF_B.3	45268_82_X.BF_62h_Peat.A.BF_B.3_Coculture_X.BF_Media.BacteriaFungi_PABF	B.3	62h	62h	62	Coculture	Peat.Plant3_X.BF_62h_PABF	Peat.Plant3	Peat.A.BF	X.BF	Media.BacteriaFungi	PABF	0.898981	AREA / TIC	IN	maltose_sucrose	2.19346e+07	TCA_Glycolysis	19718802	7.34113	7.29488	0.699352	0.611329	2736.89	1412.75	maltose_sucrose - Peat.A.BF	maltose_sucrose - Peat.A.BF	1.86813e+07	maltose_sucrose	Peat.A.BF	0.231617	Non Significant	1
461	maltose_sucrose - Media.BacteriaFungi _ Peat.A.BF	0.0323884	Peat.A.BF _ maltose_sucrose	45268_70_X.BF_62h_Peat.A.BF_B.2 / maltose_sucrose	2023-12-08	70	70_X.BF	45268_70_X.BF_62h_Peat.A.BF_B.2	45268_70_X.BF_62h_Peat.A.BF_B.2_Coculture_X.BF_Media.BacteriaFungi_PABF	B.2	62h	62h	62	Coculture	Peat.Plant2_X.BF_62h_PABF	Peat.Plant2	Peat.A.BF	X.BF	Media.BacteriaFungi	PABF	0.933407	AREA / TIC	IN	maltose_sucrose	1.8539e+07	TCA_Glycolysis	17304445	7.26809	7.23816	0.611961	0.544113	1750.68	809.77	maltose_sucrose - Peat.A.BF	maltose_sucrose - Peat.A.BF	1.86813e+07	maltose_sucrose	Peat.A.BF	-0.0110268	Non Significant	1
462	maltose_sucrose - Media.BacteriaFungi _ Peat.A.BF	0.0323884	Peat.A.BF _ maltose_sucrose	45268_94_X.BF_62h_Peat.A.BF_B.4 / maltose_sucrose	2023-12-08	94	94_X.BF	45268_94_X.BF_62h_Peat.A.BF_B.4	45268_94_X.BF_62h_Peat.A.BF_B.4_Coculture_X.BF_Media.BacteriaFungi_PABF	B.4	62h	62h	62	Coculture	Peat.Plant4_X.BF_62h_PABF	Peat.Plant4	Peat.A.BF	X.BF	Media.BacteriaFungi	PABF	0.86843	AREA / TIC	IN	maltose_sucrose	1.66985e+07	TCA_Glycolysis	14501475	7.22268	7.16141	0.557632	0.453171	1216.12	109.735	maltose_sucrose - Peat.A.BF	maltose_sucrose - Peat.A.BF	1.86813e+07	maltose_sucrose	Peat.A.BF	-0.161873	Non Significant	1
463	maltose_sucrose - Media.BacteriaFungi _ Peat.A.BF	0.0323884	Peat.A.BF _ maltose_sucrose	45268_95_X.BF_62h_Peat.A.BF_B.4 / maltose_sucrose	2023-12-08	95	95_X.BF	45268_95_X.BF_62h_Peat.A.BF_B.4	45268_95_X.BF_62h_Peat.A.BF_B.4_Coculture_X.BF_Media.BacteriaFungi_PABF	B.4	62h	62h	62	Coculture	peat.Plant4_X.BF_62h_PABF	peat.Plant4	Peat.A.BF	X.BF	Media.BacteriaFungi	PABF	0.849196	AREA / TIC	IN	maltose_sucrose	1.91054e+07	TCA_Glycolysis	16224219	7.28116	7.21016	0.627597	0.510941	1915.18	539.986	maltose_sucrose - Peat.A.BF	maltose_sucrose - Peat.A.BF	1.86813e+07	maltose_sucrose	Peat.A.BF	0.0323884	Non Significant	1
464	mannitol_sorbitol - Media.BacteriaFungi _ Peat	-2.01441	Peat _ mannitol_sorbitol	45258_22_X.BF_62h_Peat_B.2 / mannitol_sorbitol	2023-11-28	22	22_X.BF	45258_22_X.BF_62h_Peat_B.2	45258_22_X.BF_62h_Peat_B.2_Coculture_X.BF_Media.BacteriaFungi_P	B.2	62h	62h	62	Coculture	Peat.B3_X.BF_62h_P	Peat.B3	Peat	X.BF	Media.BacteriaFungi	P	0.521365	AREA / TIC	IN	mannitol_sorbitol	54441.7	TCA_Glycolysis	28384	4.73593	4.45307	-1.00898	-1.30996	-773.96	-834.559	mannitol_sorbitol - Peat	mannitol_sorbitol - Peat	225041	mannitol_sorbitol	Peat	-2.04741	Significant	2
465	mannitol_sorbitol - Media.BacteriaFungi _ Peat	-2.01441	Peat _ mannitol_sorbitol	45258_46_X.BF_62h_Peat_B.4 / mannitol_sorbitol	2023-11-28	46	46_X.BF	45258_46_X.BF_62h_Peat_B.4	45258_46_X.BF_62h_Peat_B.4_Coculture_X.BF_Media.BacteriaFungi_P	B.4	62h	62h	62	Coculture	Peat.7_X.BF_62h_P	Peat.7	Peat	X.BF	Media.BacteriaFungi	P	0.40295	AREA / TIC	IN	mannitol_sorbitol	27236.6	TCA_Glycolysis	10975	4.43515	4.0404	-1.37639	-1.78783	-800.925	-850.043	mannitol_sorbitol - Peat	mannitol_sorbitol - Peat	225041	mannitol_sorbitol	Peat	-3.04657	Significant	2
466	mannitol_sorbitol - Media.BacteriaFungi _ Peat	-2.01441	Peat _ mannitol_sorbitol	45258_45_X.BF_62h_Peat_B.4 / mannitol_sorbitol	2023-11-28	45	45_X.BF	45258_45_X.BF_62h_Peat_B.4	45258_45_X.BF_62h_Peat_B.4_Coculture_X.BF_Media.BacteriaFungi_P	B.4	62h	62h	62	Coculture	Peat.6_X.BF_62h_P	Peat.6	Peat	X.BF	Media.BacteriaFungi	P	0.529322	AREA / TIC	IN	mannitol_sorbitol	57539.7	TCA_Glycolysis	30457	4.75997	4.48369	-0.979617	-1.27451	-770.889	-832.715	mannitol_sorbitol - Peat	mannitol_sorbitol - Peat	225041	mannitol_sorbitol	Peat	-1.96756	Significant	2
467	mannitol_sorbitol - Media.BacteriaFungi _ Peat	-2.01441	Peat _ mannitol_sorbitol	45258_33_X.BF_62h_Peat_B.3 / mannitol_sorbitol	2023-11-28	33	33_X.BF	45258_33_X.BF_62h_Peat_B.3	45258_33_X.BF_62h_Peat_B.3_Coculture_X.BF_Media.BacteriaFungi_P	B.3	62h	62h	62	Coculture	Peat.B4_X.BF_62h_P	Peat.B4	Peat	X.BF	Media.BacteriaFungi	P	0.605161	AREA / TIC	IN	mannitol_sorbitol	56989.8	TCA_Glycolysis	34488	4.7558	4.53767	-0.984712	-1.212	-771.434	-829.13	mannitol_sorbitol - Peat	mannitol_sorbitol - Peat	225041	mannitol_sorbitol	Peat	-1.98141	Significant	2
468	mannitol_sorbitol - Media.BacteriaFungi _ Peat	-2.01441	Peat _ mannitol_sorbitol	45258_34_X.BF_62h_Peat_B.3 / mannitol_sorbitol	2023-11-28	34	34_X.BF	45258_34_X.BF_62h_Peat_B.3	45258_34_X.BF_62h_Peat_B.3_Coculture_X.BF_Media.BacteriaFungi_P	B.3	62h	62h	62	Coculture	Peat.5_X.BF_62h_P	Peat.5	Peat	X.BF	Media.BacteriaFungi	P	0.564924	AREA / TIC	IN	mannitol_sorbitol	136047	TCA_Glycolysis	76856	5.13369	4.88568	-0.523106	-0.80901	-693.075	-791.448	mannitol_sorbitol - Peat	mannitol_sorbitol - Peat	225041	mannitol_sorbitol	Peat	-0.726088	Significant	2
469	mannitol_sorbitol - Media.BacteriaFungi _ Peat	-2.01441	Peat _ mannitol_sorbitol	45258_10_X.BF_62h_Peat_B.1 / mannitol_sorbitol	2023-11-28	10	10_X.BF	45258_10_X.BF_62h_Peat_B.1	45258_10_X.BF_62h_Peat_B.1_Coculture_X.BF_Media.BacteriaFungi_P	B.1	62h	62h	62	Coculture	Peat.B2_X.BF_62h_P	Peat.B2	Peat	X.BF	Media.BacteriaFungi	P	0.432403	AREA / TIC	IN	mannitol_sorbitol	34895.7	TCA_Glycolysis	15089	4.54277	4.17866	-1.24493	-1.62773	-793.334	-846.384	mannitol_sorbitol - Peat	mannitol_sorbitol - Peat	225041	mannitol_sorbitol	Peat	-2.68907	Significant	2
470	mannitol_sorbitol - Media.BacteriaFungi _ Peat.A	-1.94431	Peat.A _ mannitol_sorbitol	45258_94_X.BF_62h_Peat.A_B.4 / mannitol_sorbitol	2023-11-28	94	94_X.BF	45258_94_X.BF_62h_Peat.A_B.4	45258_94_X.BF_62h_Peat.A_B.4_Coculture_X.BF_Media.BacteriaFungi_PA	B.4	62h	62h	62	Coculture	Peat.7_X.BF_62h_PA	Peat.7	Peat.A	X.BF	Media.BacteriaFungi	PA	0.376822	AREA / TIC	IN	mannitol_sorbitol	47308.8	TCA_Glycolysis	17827	4.67494	4.25108	-1.08348	-1.54387	-781.03	-843.948	mannitol_sorbitol - Peat.A	mannitol_sorbitol - Peat.A	187956	mannitol_sorbitol	Peat.A	-1.99021	Significant	2
471	mannitol_sorbitol - Media.BacteriaFungi _ Peat.A	-1.94431	Peat.A _ mannitol_sorbitol	45258_57_X.BF_62h_Peat.A_B.1 / mannitol_sorbitol	2023-11-28	57	57_X.BF	45258_57_X.BF_62h_Peat.A_B.1	45258_57_X.BF_62h_Peat.A_B.1_Coculture_X.BF_Media.BacteriaFungi_PA	B.1	62h	62h	62	Coculture	Peat.B1_X.BF_62h_PA	Peat.B1	Peat.A	X.BF	Media.BacteriaFungi	PA	0.619365	AREA / TIC	IN	mannitol_sorbitol	51341.3	TCA_Glycolysis	31799	4.71047	4.50241	-1.04008	-1.25283	-777.033	-831.522	mannitol_sorbitol - Peat.A	mannitol_sorbitol - Peat.A	187956	mannitol_sorbitol	Peat.A	-1.8722	Significant	2
472	mannitol_sorbitol - Media.BacteriaFungi _ Peat.A	-1.94431	Peat.A _ mannitol_sorbitol	45258_58_X.BF_62h_Peat.A_B.1 / mannitol_sorbitol	2023-11-28	58	58_X.BF	45258_58_X.BF_62h_Peat.A_B.1	45258_58_X.BF_62h_Peat.A_B.1_Coculture_X.BF_Media.BacteriaFungi_PA	B.1	62h	62h	62	Coculture	Peat.B2_X.BF_62h_PA	Peat.B2	Peat.A	X.BF	Media.BacteriaFungi	PA	0.463673	AREA / TIC	IN	mannitol_sorbitol	50417	TCA_Glycolysis	23377	4.70258	4.36879	-1.04972	-1.40756	-777.949	-839.012	mannitol_sorbitol - Peat.A	mannitol_sorbitol - Peat.A	187956	mannitol_sorbitol	Peat.A	-1.89841	Significant	2
473	mannitol_sorbitol - Media.BacteriaFungi _ Peat.A	-1.94431	Peat.A _ mannitol_sorbitol	45258_93_X.BF_62h_Peat.A_B.4 / mannitol_sorbitol	2023-11-28	93	93_X.BF	45258_93_X.BF_62h_Peat.A_B.4	45258_93_X.BF_62h_Peat.A_B.4_Coculture_X.BF_Media.BacteriaFungi_PA	B.4	62h	62h	62	Coculture	Peat.6_X.BF_62h_PA	Peat.6	Peat.A	X.BF	Media.BacteriaFungi	PA	0.443082	AREA / TIC	IN	mannitol_sorbitol	34596.3	TCA_Glycolysis	15329	4.53903	4.18551	-1.2495	-1.61979	-793.63	-846.17	mannitol_sorbitol - Peat.A	mannitol_sorbitol - Peat.A	187956	mannitol_sorbitol	Peat.A	-2.4417	Significant	2
474	mannitol_sorbitol - Media.BacteriaFungi _ Peat.A	-1.94431	Peat.A _ mannitol_sorbitol	45258_70_X.BF_62h_Peat.A_B.2 / mannitol_sorbitol	2023-11-28	70	70_X.BF	45258_70_X.BF_62h_Peat.A_B.2	45258_70_X.BF_62h_Peat.A_B.2_Coculture_X.BF_Media.BacteriaFungi_PA	B.2	62h	62h	62	Coculture	Peat.B3_X.BF_62h_PA	Peat.B3	Peat.A	X.BF	Media.BacteriaFungi	PA	0.439993	AREA / TIC	IN	mannitol_sorbitol	65360.2	TCA_Glycolysis	28758	4.81531	4.45876	-0.912011	-1.30338	-763.138	-834.226	mannitol_sorbitol - Peat.A	mannitol_sorbitol - Peat.A	187956	mannitol_sorbitol	Peat.A	-1.52391	Significant	2
475	mannitol_sorbitol - Media.BacteriaFungi _ Peat.A	-1.94431	Peat.A _ mannitol_sorbitol	45258_81_X.BF_62h_Peat.A_B.3 / mannitol_sorbitol	2023-11-28	81	81_X.BF	45258_81_X.BF_62h_Peat.A_B.3	45258_81_X.BF_62h_Peat.A_B.3_Coculture_X.BF_Media.BacteriaFungi_PA	B.3	62h	62h	62	Coculture	Peat.B4_X.BF_62h_PA	Peat.B4	Peat.A	X.BF	Media.BacteriaFungi	PA	0.530394	AREA / TIC	IN	mannitol_sorbitol	40155	TCA_Glycolysis	21298	4.60374	4.32834	-1.17045	-1.4544	-788.121	-840.861	mannitol_sorbitol - Peat.A	mannitol_sorbitol - Peat.A	187956	mannitol_sorbitol	Peat.A	-2.22674	Significant	2
476	mannitol_sorbitol - Media.BacteriaFungi _ Peat.A.BF	-0.103281	Peat.A.BF _ mannitol_sorbitol	45268_69_X.BF_62h_Peat.A.BF_B.2 / mannitol_sorbitol	2023-12-08	69	69_X.BF	45268_69_X.BF_62h_Peat.A.BF_B.2	45268_69_X.BF_62h_Peat.A.BF_B.2_Coculture_X.BF_Media.BacteriaFungi_PABF	B.2	62h	62h	62	Coculture	Peat.Plant2_X.BF_62h_PABF	Peat.Plant2	Peat.A.BF	X.BF	Media.BacteriaFungi	PABF	0.776857	AREA / TIC	IN	mannitol_sorbitol	1.13547e+06	TCA_Glycolysis	882101	6.05518	5.94552	0.602522	0.418276	297.534	-75.2677	mannitol_sorbitol - Peat.A.BF	mannitol_sorbitol - Peat.A.BF	1.11408e+06	mannitol_sorbitol	Peat.A.BF	0.0274386	Non Significant	1
477	mannitol_sorbitol - Media.BacteriaFungi _ Peat.A.BF	-0.103281	Peat.A.BF _ mannitol_sorbitol	45268_94_X.BF_62h_Peat.A.BF_B.4 / mannitol_sorbitol	2023-12-08	94	94_X.BF	45268_94_X.BF_62h_Peat.A.BF_B.4	45268_94_X.BF_62h_Peat.A.BF_B.4_Coculture_X.BF_Media.BacteriaFungi_PABF	B.4	62h	62h	62	Coculture	Peat.Plant4_X.BF_62h_PABF	Peat.Plant4	Peat.A.BF	X.BF	Media.BacteriaFungi	PABF	0.86843	AREA / TIC	IN	mannitol_sorbitol	1.03711e+06	TCA_Glycolysis	900661	6.01583	5.95456	0.554454	0.428748	200.043	-58.7605	mannitol_sorbitol - Peat.A.BF	mannitol_sorbitol - Peat.A.BF	1.11408e+06	mannitol_sorbitol	Peat.A.BF	-0.103281	Non Significant	1
478	mannitol_sorbitol - Media.BacteriaFungi _ Peat.A.BF	-0.103281	Peat.A.BF _ mannitol_sorbitol	45268_95_X.BF_62h_Peat.A.BF_B.4 / mannitol_sorbitol	2023-12-08	95	95_X.BF	45268_95_X.BF_62h_Peat.A.BF_B.4	45268_95_X.BF_62h_Peat.A.BF_B.4_Coculture_X.BF_Media.BacteriaFungi_PABF	B.4	62h	62h	62	Coculture	peat.Plant4_X.BF_62h_PABF	peat.Plant4	Peat.A.BF	X.BF	Media.BacteriaFungi	PABF	0.849196	AREA / TIC	IN	mannitol_sorbitol	1.23644e+06	TCA_Glycolysis	1049977	6.09217	6.02118	0.647713	0.505891	397.607	74.0403	mannitol_sorbitol - Peat.A.BF	mannitol_sorbitol - Peat.A.BF	1.11408e+06	mannitol_sorbitol	Peat.A.BF	0.150333	Non Significant	1
479	mannitol_sorbitol - Media.BacteriaFungi _ Peat.A.BF	-0.103281	Peat.A.BF _ mannitol_sorbitol	45268_82_X.BF_62h_Peat.A.BF_B.3 / mannitol_sorbitol	2023-12-08	82	82_X.BF	45268_82_X.BF_62h_Peat.A.BF_B.3	45268_82_X.BF_62h_Peat.A.BF_B.3_Coculture_X.BF_Media.BacteriaFungi_PABF	B.3	62h	62h	62	Coculture	Peat.Plant3_X.BF_62h_PABF	Peat.Plant3	Peat.A.BF	X.BF	Media.BacteriaFungi	PABF	0.898981	AREA / TIC	IN	mannitol_sorbitol	985789	TCA_Glycolysis	886206	5.99378	5.94754	0.527528	0.420611	149.17	-71.6167	mannitol_sorbitol - Peat.A.BF	mannitol_sorbitol - Peat.A.BF	1.11408e+06	mannitol_sorbitol	Peat.A.BF	-0.176505	Non Significant	1
480	mannitol_sorbitol - Media.BacteriaFungi _ Peat.A.BF	-0.103281	Peat.A.BF _ mannitol_sorbitol	45268_70_X.BF_62h_Peat.A.BF_B.2 / mannitol_sorbitol	2023-12-08	70	70_X.BF	45268_70_X.BF_62h_Peat.A.BF_B.2	45268_70_X.BF_62h_Peat.A.BF_B.2_Coculture_X.BF_Media.BacteriaFungi_PABF	B.2	62h	62h	62	Coculture	Peat.Plant2_X.BF_62h_PABF	Peat.Plant2	Peat.A.BF	X.BF	Media.BacteriaFungi	PABF	0.933407	AREA / TIC	IN	mannitol_sorbitol	971578	TCA_Glycolysis	906877	5.98748	5.95755	0.519825	0.432207	135.084	-53.2321	mannitol_sorbitol - Peat.A.BF	mannitol_sorbitol - Peat.A.BF	1.11408e+06	mannitol_sorbitol	Peat.A.BF	-0.197455	Non Significant	1
481	mannitol_sorbitol - Media.BacteriaFungi _ Peat.A.BF	-0.103281	Peat.A.BF _ mannitol_sorbitol	45268_58_X.BF_62h_Peat.A.BF_B.1 / mannitol_sorbitol	2023-12-08	58	58_X.BF	45268_58_X.BF_62h_Peat.A.BF_B.1	45268_58_X.BF_62h_Peat.A.BF_B.1_Coculture_X.BF_Media.BacteriaFungi_PABF	B.1	62h	62h	62	Coculture	Peat.Plant1_X.BF_62h_PABF	Peat.Plant1	Peat.A.BF	X.BF	Media.BacteriaFungi	PABF	0.944358	AREA / TIC	IN	mannitol_sorbitol	1.15569e+06	TCA_Glycolysis	1091388	6.06284	6.03798	0.611886	0.525345	317.575	110.871	mannitol_sorbitol - Peat.A.BF	mannitol_sorbitol - Peat.A.BF	1.11408e+06	mannitol_sorbitol	Peat.A.BF	0.0529025	Non Significant	1
482	mannitol_sorbitol - Media.BacteriaFungi _ Peat.A.BF	-0.103281	Peat.A.BF _ mannitol_sorbitol	45268_83_X.BF_62h_Peat.A.BF_B.3 / mannitol_sorbitol	2023-12-08	83	83_X.BF	45268_83_X.BF_62h_Peat.A.BF_B.3	45268_83_X.BF_62h_Peat.A.BF_B.3_Coculture_X.BF_Media.BacteriaFungi_PABF	B.3	62h	62h	62	Coculture	Peat.Plant3_X.BF_62h_PABF	Peat.Plant3	Peat.A.BF	X.BF	Media.BacteriaFungi	PABF	0.876632	AREA / TIC	IN	mannitol_sorbitol	988784	TCA_Glycolysis	866799	5.9951	5.93792	0.529138	0.409475	152.138	-88.8772	mannitol_sorbitol - Peat.A.BF	mannitol_sorbitol - Peat.A.BF	1.11408e+06	mannitol_sorbitol	Peat.A.BF	-0.172129	Non Significant	1
483	Ornithine_2Bz - Media.BacteriaFungi _ Peat	0.311157	Peat _ Ornithine_2Bz	45258_10_X.BF_62h_Peat_B.1 / Ornithine_2Bz	2023-11-28	10	10_X.BF	45258_10_X.BF_62h_Peat_B.1	45258_10_X.BF_62h_Peat_B.1_Coculture_X.BF_Media.BacteriaFungi_P	B.1	62h	62h	62	Coculture	Peat.2_X.BF_62h_P	Peat.2	Peat	X.BF	Media.BacteriaFungi	P	0.706968	AREA / TIC	IN	Ornithine_2Bz	8.64846e+06	Amino_Acids	6114184	6.93694	6.78634	0.42058	0.0801131	682.712	-858.712	Ornithine_2Bz - Peat	Ornithine_2Bz - Peat	3.23594e+06	Ornithine_2Bz	Peat	1.41826	Non Significant	1
484	Ornithine_2Bz - Media.BacteriaFungi _ Peat	0.311157	Peat _ Ornithine_2Bz	45258_46_X.BF_62h_Peat_B.4 / Ornithine_2Bz	2023-11-28	46	46_X.BF	45258_46_X.BF_62h_Peat_B.4	45258_46_X.BF_62h_Peat_B.4_Coculture_X.BF_Media.BacteriaFungi_P	B.4	62h	62h	62	Coculture	Peat.7_X.BF_62h_P	Peat.7	Peat	X.BF	Media.BacteriaFungi	P	0.864098	AREA / TIC	IN	Ornithine_2Bz	2.42129e+06	Amino_Acids	2092229	6.38405	6.32061	-0.51994	-0.611684	-1647.29	-1705.63	Ornithine_2Bz - Peat	Ornithine_2Bz - Peat	3.23594e+06	Ornithine_2Bz	Peat	-0.418413	Non Significant	1
485	Ornithine_2Bz - Media.BacteriaFungi _ Peat	0.311157	Peat _ Ornithine_2Bz	45258_22_X.BF_62h_Peat_B.2 / Ornithine_2Bz	2023-11-28	22	22_X.BF	45258_22_X.BF_62h_Peat_B.2	45258_22_X.BF_62h_Peat_B.2_Coculture_X.BF_Media.BacteriaFungi_P	B.2	62h	62h	62	Coculture	Peat.3_X.BF_62h_P	Peat.3	Peat	X.BF	Media.BacteriaFungi	P	0.59788	AREA / TIC	IN	Ornithine_2Bz	8.28624e+06	Amino_Acids	4954174	6.91836	6.69497	0.388971	-0.0556045	547.178	-1102.98	Ornithine_2Bz - Peat	Ornithine_2Bz - Peat	3.23594e+06	Ornithine_2Bz	Peat	1.35653	Non Significant	1
486	Ornithine_2Bz - Media.BacteriaFungi _ Peat	0.311157	Peat _ Ornithine_2Bz	45258_34_X.BF_62h_Peat_B.3 / Ornithine_2Bz	2023-11-28	34	34_X.BF	45258_34_X.BF_62h_Peat_B.3	45258_34_X.BF_62h_Peat_B.3_Coculture_X.BF_Media.BacteriaFungi_P	B.3	62h	62h	62	Coculture	Peat.5_X.BF_62h_P	Peat.5	Peat	X.BF	Media.BacteriaFungi	P	0.859309	AREA / TIC	IN	Ornithine_2Bz	4.90069e+06	Amino_Acids	4211208	6.69026	6.62441	0.000952118	-0.160422	-719.581	-1259.43	Ornithine_2Bz - Peat	Ornithine_2Bz - Peat	3.23594e+06	Ornithine_2Bz	Peat	0.598798	Non Significant	1
487	Ornithine_2Bz - Media.BacteriaFungi _ Peat	0.311157	Peat _ Ornithine_2Bz	45258_45_X.BF_62h_Peat_B.4 / Ornithine_2Bz	2023-11-28	45	45_X.BF	45258_45_X.BF_62h_Peat_B.4	45258_45_X.BF_62h_Peat_B.4_Coculture_X.BF_Media.BacteriaFungi_P	B.4	62h	62h	62	Coculture	Peat.6_X.BF_62h_P	Peat.6	Peat	X.BF	Media.BacteriaFungi	P	2.93534	AREA / TIC	OUT	Ornithine_2Bz	1.74373e+06	Amino_Acids	5118454	6.24148	6.70914	-0.762458	-0.0345599	-1900.81	-1068.39	Ornithine_2Bz - Peat	Ornithine_2Bz - Peat	3.23594e+06	Ornithine_2Bz	Peat	-0.892007	Non Significant	1
488	Ornithine_2Bz - Media.BacteriaFungi _ Peat	0.311157	Peat _ Ornithine_2Bz	45258_33_X.BF_62h_Peat_B.3 / Ornithine_2Bz	2023-11-28	33	33_X.BF	45258_33_X.BF_62h_Peat_B.3	45258_33_X.BF_62h_Peat_B.3_Coculture_X.BF_Media.BacteriaFungi_P	B.3	62h	62h	62	Coculture	Peat.4_X.BF_62h_P	Peat.4	Peat	X.BF	Media.BacteriaFungi	P	0.575037	AREA / TIC	IN	Ornithine_2Bz	3.28913e+06	Amino_Acids	1891370	6.51708	6.27678	-0.293637	-0.676794	-1322.57	-1747.93	Ornithine_2Bz - Peat	Ornithine_2Bz - Peat	3.23594e+06	Ornithine_2Bz	Peat	0.0235172	Non Significant	1
489	Ornithine_2Bz - Media.BacteriaFungi _ Peat.A	-1.11369	Peat.A _ Ornithine_2Bz	45258_70_X.BF_62h_Peat.A_B.2 / Ornithine_2Bz	2023-11-28	70	70_X.BF	45258_70_X.BF_62h_Peat.A_B.2	45258_70_X.BF_62h_Peat.A_B.2_Coculture_X.BF_Media.BacteriaFungi_PA	B.2	62h	62h	62	Coculture	Peat.A.3_X.BF_62h_PA	Peat.A.3	Peat.A	X.BF	Media.BacteriaFungi	PA	0.445126	AREA / TIC	IN	Ornithine_2Bz	2.70505e+06	Amino_Acids	1204090	6.43218	6.08066	-0.438067	-0.968108	-1541.12	-1892.65	Ornithine_2Bz - Peat.A	Ornithine_2Bz - Peat.A	5.15465e+06	Ornithine_2Bz	Peat.A	-0.930216	Significant	2
490	Ornithine_2Bz - Media.BacteriaFungi _ Peat.A	-1.11369	Peat.A _ Ornithine_2Bz	45258_81_X.BF_62h_Peat.A_B.3 / Ornithine_2Bz	2023-11-28	81	81_X.BF	45258_81_X.BF_62h_Peat.A_B.3	45258_81_X.BF_62h_Peat.A_B.3_Coculture_X.BF_Media.BacteriaFungi_PA	B.3	62h	62h	62	Coculture	Peat.A.4_X.BF_62h_PA	Peat.A.4	Peat.A	X.BF	Media.BacteriaFungi	PA	0.978763	AREA / TIC	IN	Ornithine_2Bz	1.29195e+06	Amino_Acids	1264516	6.11125	6.10192	-0.983997	-0.93652	-2069.85	-1879.92	Ornithine_2Bz - Peat.A	Ornithine_2Bz - Peat.A	5.15465e+06	Ornithine_2Bz	Peat.A	-1.99632	Significant	2
491	Ornithine_2Bz - Media.BacteriaFungi _ Peat.A	-1.11369	Peat.A _ Ornithine_2Bz	45258_57_X.BF_62h_Peat.A_B.1 / Ornithine_2Bz	2023-11-28	57	57_X.BF	45258_57_X.BF_62h_Peat.A_B.1	45258_57_X.BF_62h_Peat.A_B.1_Coculture_X.BF_Media.BacteriaFungi_PA	B.1	62h	62h	62	Coculture	Peat.A.1_X.BF_62h_PA	Peat.A.1	Peat.A	X.BF	Media.BacteriaFungi	PA	0.45819	AREA / TIC	IN	Ornithine_2Bz	2.09757e+06	Amino_Acids	961085	6.32172	5.98276	-0.625968	-1.11353	-1768.41	-1943.82	Ornithine_2Bz - Peat.A	Ornithine_2Bz - Peat.A	5.15465e+06	Ornithine_2Bz	Peat.A	-1.29715	Significant	2
492	Ornithine_2Bz - Media.BacteriaFungi _ Peat.A	-1.11369	Peat.A _ Ornithine_2Bz	45258_93_X.BF_62h_Peat.A_B.4 / Ornithine_2Bz	2023-11-28	93	93_X.BF	45258_93_X.BF_62h_Peat.A_B.4	45258_93_X.BF_62h_Peat.A_B.4_Coculture_X.BF_Media.BacteriaFungi_PA	B.4	62h	62h	62	Coculture	Peat.A.6_X.BF_62h_PA	Peat.A.6	Peat.A	X.BF	Media.BacteriaFungi	PA	0.474147	AREA / TIC	IN	Ornithine_2Bz	2.00898e+06	Amino_Acids	952552	6.30298	5.97889	-0.657848	-1.11928	-1801.56	-1945.62	Ornithine_2Bz - Peat.A	Ornithine_2Bz - Peat.A	5.15465e+06	Ornithine_2Bz	Peat.A	-1.35941	Significant	2
493	Ornithine_2Bz - Media.BacteriaFungi _ Peat.A	-1.11369	Peat.A _ Ornithine_2Bz	45258_94_X.BF_62h_Peat.A_B.4 / Ornithine_2Bz	2023-11-28	94	94_X.BF	45258_94_X.BF_62h_Peat.A_B.4	45258_94_X.BF_62h_Peat.A_B.4_Coculture_X.BF_Media.BacteriaFungi_PA	B.4	62h	62h	62	Coculture	Peat.A.7_X.BF_62h_PA	Peat.A.7	Peat.A	X.BF	Media.BacteriaFungi	PA	0.318169	AREA / TIC	IN	Ornithine_2Bz	2.78535e+06	Amino_Acids	886211	6.44488	5.94754	-0.416458	-1.16585	-1511.07	-1959.59	Ornithine_2Bz - Peat.A	Ornithine_2Bz - Peat.A	5.15465e+06	Ornithine_2Bz	Peat.A	-0.888017	Significant	2
494	Ornithine_2Bz - Media.BacteriaFungi _ Peat.A	-1.11369	Peat.A _ Ornithine_2Bz	45258_58_X.BF_62h_Peat.A_B.1 / Ornithine_2Bz	2023-11-28	58	58_X.BF	45258_58_X.BF_62h_Peat.A_B.1	45258_58_X.BF_62h_Peat.A_B.1_Coculture_X.BF_Media.BacteriaFungi_PA	B.1	62h	62h	62	Coculture	Peat.A.2_X.BF_62h_PA	Peat.A.2	Peat.A	X.BF	Media.BacteriaFungi	PA	0.459326	AREA / TIC	IN	Ornithine_2Bz	3.05645e+06	Amino_Acids	1403906	6.48522	6.14734	-0.34784	-0.869063	-1409.64	-1850.57	Ornithine_2Bz - Peat.A	Ornithine_2Bz - Peat.A	5.15465e+06	Ornithine_2Bz	Peat.A	-0.754018	Significant	2
495	Ornithine_2Bz - Media.BacteriaFungi _ Peat.A.BF	1.35975	Peat.A.BF _ Ornithine_2Bz	45268_95_X.BF_62h_Peat.A.BF_B.4 / Ornithine_2Bz	2023-12-08	95	95_X.BF	45268_95_X.BF_62h_Peat.A.BF_B.4	45268_95_X.BF_62h_Peat.A.BF_B.4_Coculture_X.BF_Media.BacteriaFungi_PABF	B.4	62h	62h	62	Coculture	Peat.A.BF.Plant4_X.BF_62h_PABF	Peat.A.BF.Plant4	Peat.A.BF	X.BF	Media.BacteriaFungi	PABF	0.872545		IN	Ornithine_2Bz	8.92312e+06	Amino_Acids	7785825	6.95052	6.89131	0.443677	0.23603	785.478	-506.709	Ornithine_2Bz - Peat.A.BF	Ornithine_2Bz - Peat.A.BF	9.41483e+06	Ornithine_2Bz	Peat.A.BF	-0.0773878	Significant	2
496	Ornithine_2Bz - Media.BacteriaFungi _ Peat.A.BF	1.35975	Peat.A.BF _ Ornithine_2Bz	45268_69_X.BF_62h_Peat.A.BF_B.2 / Ornithine_2Bz	2023-12-08	69	69_X.BF	45268_69_X.BF_62h_Peat.A.BF_B.2	45268_69_X.BF_62h_Peat.A.BF_B.2_Coculture_X.BF_Media.BacteriaFungi_PABF	B.2	62h	62h	62	Coculture	Peat.A.BF.Plant2_X.BF_62h_PABF	Peat.A.BF.Plant2	Peat.A.BF	X.BF	Media.BacteriaFungi	PABF	0.788639	AREA / TIC	IN	Ornithine_2Bz	1.86844e+07	Amino_Acids	14735210	7.27148	7.16836	0.989661	0.647565	4437.81	956.649	Ornithine_2Bz - Peat.A.BF	Ornithine_2Bz - Peat.A.BF	9.41483e+06	Ornithine_2Bz	Peat.A.BF	0.988823	Significant	2
497	Ornithine_2Bz - Media.BacteriaFungi _ Peat.A.BF	1.35975	Peat.A.BF _ Ornithine_2Bz	45268_82_X.BF_62h_Peat.A.BF_B.3 / Ornithine_2Bz	2023-12-08	82	82_X.BF	45268_82_X.BF_62h_Peat.A.BF_B.3	45268_82_X.BF_62h_Peat.A.BF_B.3_Coculture_X.BF_Media.BacteriaFungi_PABF	B.3	62h	62h	62	Coculture	Peat.A.BF.Plant3_X.BF_62h_PABF	Peat.A.BF.Plant3	Peat.A.BF	X.BF	Media.BacteriaFungi	PABF	0.997486	AREA / TIC	IN	Ornithine_2Bz	4.06889e+07	Amino_Acids	40586586	7.60948	7.60838	1.56463	1.30118	12671.2	6400.27	Ornithine_2Bz - Peat.A.BF	Ornithine_2Bz - Peat.A.BF	9.41483e+06	Ornithine_2Bz	Peat.A.BF	2.11163	Significant	2
498	Ornithine_2Bz - Media.BacteriaFungi _ Peat.A.BF	1.35975	Peat.A.BF _ Ornithine_2Bz	45268_83_X.BF_62h_Peat.A.BF_B.3 / Ornithine_2Bz	2023-12-08	83	83_X.BF	45268_83_X.BF_62h_Peat.A.BF_B.3	45268_83_X.BF_62h_Peat.A.BF_B.3_Coculture_X.BF_Media.BacteriaFungi_PABF	B.3	62h	62h	62	Coculture	Peat.A.BF.Plant3_X.BF_62h_PABF	Peat.A.BF.Plant3	Peat.A.BF	X.BF	Media.BacteriaFungi	PABF	1.28367	AREA / TIC	IN	Ornithine_2Bz	3.12463e+07	Amino_Acids	40110055	7.4948	7.60325	1.36955	1.29356	9138.08	6299.92	Ornithine_2Bz - Peat.A.BF	Ornithine_2Bz - Peat.A.BF	9.41483e+06	Ornithine_2Bz	Peat.A.BF	1.73068	Significant	2
499	Ornithine_2Bz - Media.BacteriaFungi _ Peat.A.BF	1.35975	Peat.A.BF _ Ornithine_2Bz	45268_70_X.BF_62h_Peat.A.BF_B.2 / Ornithine_2Bz	2023-12-08	70	70_X.BF	45268_70_X.BF_62h_Peat.A.BF_B.2	45268_70_X.BF_62h_Peat.A.BF_B.2_Coculture_X.BF_Media.BacteriaFungi_PABF	B.2	62h	62h	62	Coculture	Peat.A.BF.Plant2_X.BF_62h_PABF	Peat.A.BF.Plant2	Peat.A.BF	X.BF	Media.BacteriaFungi	PABF	1.7972	AREA / TIC	IN	Ornithine_2Bz	4.60219e+07	Amino_Acids	82710402	7.66296	7.91756	1.65562	1.76044	14666.6	15270.4	Ornithine_2Bz - Peat.A.BF	Ornithine_2Bz - Peat.A.BF	9.41483e+06	Ornithine_2Bz	Peat.A.BF	2.28931	Significant	2
500	Ornithine_2Bz - Media.BacteriaFungi _ Peat.A.BF	1.35975	Peat.A.BF _ Ornithine_2Bz	45268_94_X.BF_62h_Peat.A.BF_B.4 / Ornithine_2Bz	2023-12-08	94	94_X.BF	45268_94_X.BF_62h_Peat.A.BF_B.4	45268_94_X.BF_62h_Peat.A.BF_B.4_Coculture_X.BF_Media.BacteriaFungi_PABF	B.4	62h	62h	62	Coculture	Peat.A.BF.Plant4_X.BF_62h_PABF	Peat.A.BF.Plant4	Peat.A.BF	X.BF	Media.BacteriaFungi	PABF	1.11964		IN	Ornithine_2Bz	7.03589e+06	Amino_Acids	7877652	6.84732	6.8964	0.268129	0.243594	79.3414	-487.372	Ornithine_2Bz - Peat.A.BF	Ornithine_2Bz - Peat.A.BF	9.41483e+06	Ornithine_2Bz	Peat.A.BF	-0.420202	Significant	2
519	Proline_1Bz - Media.BacteriaFungi _ Peat	-2.28339	Peat _ Proline_1Bz	45258_45_X.BF_62h_Peat_B.4 / Proline_1Bz	2023-11-28	45	45_X.BF	45258_45_X.BF_62h_Peat_B.4	45258_45_X.BF_62h_Peat_B.4_Coculture_X.BF_Media.BacteriaFungi_P	B.4	62h	62h	62	Coculture	Peat.6_X.BF_62h_P	Peat.6	Peat	X.BF	Media.BacteriaFungi	P	2.93534	AREA / TIC	OUT	Proline_1Bz	1.39026e+06	Amino_Acids	4080874	6.14309	6.61075	-1.09937	-0.165949	-2259.95	-1375.31	Proline_1Bz - Peat	Proline_1Bz - Peat	1.51223e+07	Proline_1Bz	Peat	-3.44326	Significant	2
520	Proline_1Bz - Media.BacteriaFungi _ Peat	-2.28339	Peat _ Proline_1Bz	45258_33_X.BF_62h_Peat_B.3 / Proline_1Bz	2023-11-28	33	33_X.BF	45258_33_X.BF_62h_Peat_B.3	45258_33_X.BF_62h_Peat_B.3_Coculture_X.BF_Media.BacteriaFungi_P	B.3	62h	62h	62	Coculture	Peat.4_X.BF_62h_P	Peat.4	Peat	X.BF	Media.BacteriaFungi	P	0.575037	AREA / TIC	IN	Proline_1Bz	3.53245e+06	Amino_Acids	2031288	6.54807	6.30777	-0.26319	-0.63367	-1076.68	-1875.86	Proline_1Bz - Peat	Proline_1Bz - Peat	1.51223e+07	Proline_1Bz	Peat	-2.09794	Significant	2
521	Proline_1Bz - Media.BacteriaFungi _ Peat	-2.28339	Peat _ Proline_1Bz	45258_46_X.BF_62h_Peat_B.4 / Proline_1Bz	2023-11-28	46	46_X.BF	45258_46_X.BF_62h_Peat_B.4	45258_46_X.BF_62h_Peat_B.4_Coculture_X.BF_Media.BacteriaFungi_P	B.4	62h	62h	62	Coculture	Peat.7_X.BF_62h_P	Peat.7	Peat	X.BF	Media.BacteriaFungi	P	0.864098	AREA / TIC	IN	Proline_1Bz	2.42115e+06	Amino_Acids	2092114	6.38402	6.32059	-0.601918	-0.613889	-1690.52	-1861.01	Proline_1Bz - Peat	Proline_1Bz - Peat	1.51223e+07	Proline_1Bz	Peat	-2.64291	Significant	2
522	Proline_1Bz - Media.BacteriaFungi _ Peat	-2.28339	Peat _ Proline_1Bz	45258_34_X.BF_62h_Peat_B.3 / Proline_1Bz	2023-11-28	34	34_X.BF	45258_34_X.BF_62h_Peat_B.3	45258_34_X.BF_62h_Peat_B.3_Coculture_X.BF_Media.BacteriaFungi_P	B.3	62h	62h	62	Coculture	Peat.5_X.BF_62h_P	Peat.5	Peat	X.BF	Media.BacteriaFungi	P	0.859309	AREA / TIC	IN	Proline_1Bz	2.80429e+06	Amino_Acids	2409755	6.44782	6.38197	-0.470185	-0.519123	-1478.89	-1783.43	Proline_1Bz - Peat	Proline_1Bz - Peat	1.51223e+07	Proline_1Bz	Peat	-2.43097	Significant	2
523	Proline_1Bz - Media.BacteriaFungi _ Peat	-2.28339	Peat _ Proline_1Bz	45258_10_X.BF_62h_Peat_B.1 / Proline_1Bz	2023-11-28	10	10_X.BF	45258_10_X.BF_62h_Peat_B.1	45258_10_X.BF_62h_Peat_B.1_Coculture_X.BF_Media.BacteriaFungi_P	B.1	62h	62h	62	Coculture	Peat.2_X.BF_62h_P	Peat.2	Peat	X.BF	Media.BacteriaFungi	P	0.706968	AREA / TIC	IN	Proline_1Bz	4.12532e+06	Amino_Acids	2916469	6.61546	6.46486	-0.124063	-0.391172	-749.202	-1659.68	Proline_1Bz - Peat	Proline_1Bz - Peat	1.51223e+07	Proline_1Bz	Peat	-1.8741	Significant	2
524	Proline_1Bz - Media.BacteriaFungi _ Peat	-2.28339	Peat _ Proline_1Bz	45258_22_X.BF_62h_Peat_B.2 / Proline_1Bz	2023-11-28	22	22_X.BF	45258_22_X.BF_62h_Peat_B.2	45258_22_X.BF_62h_Peat_B.2_Coculture_X.BF_Media.BacteriaFungi_P	B.2	62h	62h	62	Coculture	Peat.3_X.BF_62h_P	Peat.3	Peat	X.BF	Media.BacteriaFungi	P	0.59788	AREA / TIC	IN	Proline_1Bz	3.44096e+06	Amino_Acids	2057278	6.53668	6.31329	-0.286721	-0.625146	-1127.22	-1869.51	Proline_1Bz - Peat	Proline_1Bz - Peat	1.51223e+07	Proline_1Bz	Peat	-2.1358	Significant	2
525	Proline_1Bz - Media.BacteriaFungi _ Peat.A	-1.3024	Peat.A _ Proline_1Bz	45258_93_X.BF_62h_Peat.A_B.4 / Proline_1Bz	2023-11-28	93	93_X.BF	45258_93_X.BF_62h_Peat.A_B.4	45258_93_X.BF_62h_Peat.A_B.4_Coculture_X.BF_Media.BacteriaFungi_PA	B.4	62h	62h	62	Coculture	Peat.A.6_X.BF_62h_PA	Peat.A.6	Peat.A	X.BF	Media.BacteriaFungi	PA	0.474147	AREA / TIC	IN	Proline_1Bz	3.30605e+06	Amino_Acids	1567553	6.51931	6.19522	-0.322584	-0.807415	-1201.74	-1989.12	Proline_1Bz - Peat.A	Proline_1Bz - Peat.A	1.02958e+07	Proline_1Bz	Peat.A	-1.63887	Significant	2
526	Proline_1Bz - Media.BacteriaFungi _ Peat.A	-1.3024	Peat.A _ Proline_1Bz	45258_94_X.BF_62h_Peat.A_B.4 / Proline_1Bz	2023-11-28	94	94_X.BF	45258_94_X.BF_62h_Peat.A_B.4	45258_94_X.BF_62h_Peat.A_B.4_Coculture_X.BF_Media.BacteriaFungi_PA	B.4	62h	62h	62	Coculture	Peat.A.7_X.BF_62h_PA	Peat.A.7	Peat.A	X.BF	Media.BacteriaFungi	PA	0.318169	AREA / TIC	IN	Proline_1Bz	5.16192e+06	Amino_Acids	1642365	6.71281	6.21547	0.0769473	-0.776159	-176.623	-1970.84	Proline_1Bz - Peat.A	Proline_1Bz - Peat.A	1.02958e+07	Proline_1Bz	Peat.A	-0.996075	Significant	2
527	Proline_1Bz - Media.BacteriaFungi _ Peat.A	-1.3024	Peat.A _ Proline_1Bz	45258_81_X.BF_62h_Peat.A_B.3 / Proline_1Bz	2023-11-28	81	81_X.BF	45258_81_X.BF_62h_Peat.A_B.3	45258_81_X.BF_62h_Peat.A_B.3_Coculture_X.BF_Media.BacteriaFungi_PA	B.3	62h	62h	62	Coculture	Peat.A.4_X.BF_62h_PA	Peat.A.4	Peat.A	X.BF	Media.BacteriaFungi	PA	0.978763	AREA / TIC	IN	Proline_1Bz	2.11835e+06	Amino_Acids	2073359	6.326	6.31668	-0.721725	-0.619926	-1857.78	-1865.59	Proline_1Bz - Peat.A	Proline_1Bz - Peat.A	1.02958e+07	Proline_1Bz	Peat.A	-2.28104	Significant	2
528	Proline_1Bz - Media.BacteriaFungi _ Peat.A	-1.3024	Peat.A _ Proline_1Bz	45258_70_X.BF_62h_Peat.A_B.2 / Proline_1Bz	2023-11-28	70	70_X.BF	45258_70_X.BF_62h_Peat.A_B.2	45258_70_X.BF_62h_Peat.A_B.2_Coculture_X.BF_Media.BacteriaFungi_PA	B.2	62h	62h	62	Coculture	Peat.A.3_X.BF_62h_PA	Peat.A.3	Peat.A	X.BF	Media.BacteriaFungi	PA	0.445126	AREA / TIC	IN	Proline_1Bz	3.97112e+06	Amino_Acids	1767648	6.59891	6.2474	-0.158225	-0.726874	-834.379	-1940.25	Proline_1Bz - Peat.A	Proline_1Bz - Peat.A	1.02958e+07	Proline_1Bz	Peat.A	-1.37444	Significant	2
529	Proline_1Bz - Media.BacteriaFungi _ Peat.A	-1.3024	Peat.A _ Proline_1Bz	45258_58_X.BF_62h_Peat.A_B.1 / Proline_1Bz	2023-11-28	58	58_X.BF	45258_58_X.BF_62h_Peat.A_B.1	45258_58_X.BF_62h_Peat.A_B.1_Coculture_X.BF_Media.BacteriaFungi_PA	B.1	62h	62h	62	Coculture	Peat.A.2_X.BF_62h_PA	Peat.A.2	Peat.A	X.BF	Media.BacteriaFungi	PA	0.459326	AREA / TIC	IN	Proline_1Bz	4.38816e+06	Amino_Acids	2015598	6.64228	6.3044	-0.0686764	-0.638869	-604.018	-1879.69	Proline_1Bz - Peat.A	Proline_1Bz - Peat.A	1.02958e+07	Proline_1Bz	Peat.A	-1.23037	Significant	2
530	Proline_1Bz - Media.BacteriaFungi _ Peat.A	-1.3024	Peat.A _ Proline_1Bz	45258_57_X.BF_62h_Peat.A_B.1 / Proline_1Bz	2023-11-28	57	57_X.BF	45258_57_X.BF_62h_Peat.A_B.1	45258_57_X.BF_62h_Peat.A_B.1_Coculture_X.BF_Media.BacteriaFungi_PA	B.1	62h	62h	62	Coculture	Peat.A.1_X.BF_62h_PA	Peat.A.1	Peat.A	X.BF	Media.BacteriaFungi	PA	0.45819	AREA / TIC	IN	Proline_1Bz	4.83524e+06	Amino_Acids	2215456	6.68442	6.34546	0.0183217	-0.575484	-357.071	-1830.88	Proline_1Bz - Peat.A	Proline_1Bz - Peat.A	1.02958e+07	Proline_1Bz	Peat.A	-1.0904	Significant	2
531	Proline_1Bz - Media.BacteriaFungi _ Peat.A.BF	-0.379377	Peat.A.BF _ Proline_1Bz	45268_95_X.BF_62h_Peat.A.BF_B.4 / Proline_1Bz	2023-12-08	95	95_X.BF	45268_95_X.BF_62h_Peat.A.BF_B.4	45268_95_X.BF_62h_Peat.A.BF_B.4_Coculture_X.BF_Media.BacteriaFungi_PABF	B.4	62h	62h	62	Coculture	Peat.A.BF.Plant4_X.BF_62h_PABF	Peat.A.BF.Plant4	Peat.A.BF	X.BF	Media.BacteriaFungi	PABF	0.872545		IN	Proline_1Bz	3.87328e+06	Amino_Acids	3379613	6.58808	6.52887	-0.180594	-0.292359	-888.421	-1546.57	Proline_1Bz - Peat.A.BF	Proline_1Bz - Peat.A.BF	7.42617e+06	Proline_1Bz	Peat.A.BF	-0.939061	Non Significant	1
532	Proline_1Bz - Media.BacteriaFungi _ Peat.A.BF	-0.379377	Peat.A.BF _ Proline_1Bz	45268_70_X.BF_62h_Peat.A.BF_B.2 / Proline_1Bz	2023-12-08	70	70_X.BF	45268_70_X.BF_62h_Peat.A.BF_B.2	45268_70_X.BF_62h_Peat.A.BF_B.2_Coculture_X.BF_Media.BacteriaFungi_PABF	B.2	62h	62h	62	Coculture	Peat.A.BF.Plant2_X.BF_62h_PABF	Peat.A.BF.Plant2	Peat.A.BF	X.BF	Media.BacteriaFungi	PABF	1.7972	AREA / TIC	IN	Proline_1Bz	6.35713e+06	Amino_Acids	11425018	6.80326	7.05786	0.263703	0.524257	483.566	418.301	Proline_1Bz - Peat.A.BF	Proline_1Bz - Peat.A.BF	7.42617e+06	Proline_1Bz	Peat.A.BF	-0.224241	Non Significant	1
533	Proline_1Bz - Media.BacteriaFungi _ Peat.A.BF	-0.379377	Peat.A.BF _ Proline_1Bz	45268_69_X.BF_62h_Peat.A.BF_B.2 / Proline_1Bz	2023-12-08	69	69_X.BF	45268_69_X.BF_62h_Peat.A.BF_B.2	45268_69_X.BF_62h_Peat.A.BF_B.2_Coculture_X.BF_Media.BacteriaFungi_PABF	B.2	62h	62h	62	Coculture	Peat.A.BF.Plant2_X.BF_62h_PABF	Peat.A.BF.Plant2	Peat.A.BF	X.BF	Media.BacteriaFungi	PABF	0.788639	AREA / TIC	IN	Proline_1Bz	7.44311e+06	Amino_Acids	5869927	6.87175	6.76863	0.405123	0.077774	1083.42	-938.378	Proline_1Bz - Peat.A.BF	Proline_1Bz - Peat.A.BF	7.42617e+06	Proline_1Bz	Peat.A.BF	0.00328792	Non Significant	1
534	Proline_1Bz - Media.BacteriaFungi _ Peat.A.BF	-0.379377	Peat.A.BF _ Proline_1Bz	45268_83_X.BF_62h_Peat.A.BF_B.3 / Proline_1Bz	2023-12-08	83	83_X.BF	45268_83_X.BF_62h_Peat.A.BF_B.3	45268_83_X.BF_62h_Peat.A.BF_B.3_Coculture_X.BF_Media.BacteriaFungi_PABF	B.3	62h	62h	62	Coculture	Peat.A.BF.Plant3_X.BF_62h_PABF	Peat.A.BF.Plant3	Peat.A.BF	X.BF	Media.BacteriaFungi	PABF	1.28367	AREA / TIC	IN	Proline_1Bz	5.12696e+06	Amino_Acids	6581341	6.70986	6.81831	0.0708528	0.154469	-195.936	-764.635	Proline_1Bz - Peat.A.BF	Proline_1Bz - Peat.A.BF	7.42617e+06	Proline_1Bz	Peat.A.BF	-0.534514	Non Significant	1
535	Proline_1Bz - Media.BacteriaFungi _ Peat.A.BF	-0.379377	Peat.A.BF _ Proline_1Bz	45268_94_X.BF_62h_Peat.A.BF_B.4 / Proline_1Bz	2023-12-08	94	94_X.BF	45268_94_X.BF_62h_Peat.A.BF_B.4	45268_94_X.BF_62h_Peat.A.BF_B.4_Coculture_X.BF_Media.BacteriaFungi_PABF	B.4	62h	62h	62	Coculture	Peat.A.BF.Plant4_X.BF_62h_PABF	Peat.A.BF.Plant4	Peat.A.BF	X.BF	Media.BacteriaFungi	PABF	1.11964		IN	Proline_1Bz	2.18052e+06	Amino_Acids	2441389	6.33856	6.38764	-0.695787	-0.510379	-1823.44	-1775.7	Proline_1Bz - Peat.A.BF	Proline_1Bz - Peat.A.BF	7.42617e+06	Proline_1Bz	Peat.A.BF	-1.76795	Non Significant	1
536	Proline_1Bz - Media.BacteriaFungi _ Peat.A.BF	-0.379377	Peat.A.BF _ Proline_1Bz	45268_82_X.BF_62h_Peat.A.BF_B.3 / Proline_1Bz	2023-12-08	82	82_X.BF	45268_82_X.BF_62h_Peat.A.BF_B.3	45268_82_X.BF_62h_Peat.A.BF_B.3_Coculture_X.BF_Media.BacteriaFungi_PABF	B.3	62h	62h	62	Coculture	Peat.A.BF.Plant3_X.BF_62h_PABF	Peat.A.BF.Plant3	Peat.A.BF	X.BF	Media.BacteriaFungi	PABF	0.997486	AREA / TIC	IN	Proline_1Bz	6.95465e+06	Amino_Acids	6937167	6.84227	6.84118	0.344257	0.189771	813.612	-677.734	Proline_1Bz - Peat.A.BF	Proline_1Bz - Peat.A.BF	7.42617e+06	Proline_1Bz	Peat.A.BF	-0.0946391	Non Significant	1
574	succinic.acid - Media.BacteriaFungi _ Peat	-4.39025	Peat _ succinic.acid	45258_10_X.BF_62h_Peat_B.1 / succinic.acid	2023-11-28	10	10_X.BF	45258_10_X.BF_62h_Peat_B.1	45258_10_X.BF_62h_Peat_B.1_Coculture_X.BF_Media.BacteriaFungi_P	B.1	62h	62h	62	Coculture	Peat.B2_X.BF_62h_P	Peat.B2	Peat	X.BF	Media.BacteriaFungi	P	0.432403	AREA / TIC	IN	succinic.acid	1.30146e+06	TCA_Glycolysis	562753	6.11443	5.75032	-1.20907	-1.54762	-6923.75	-7657.28	succinic.acid - Peat	succinic.acid - Peat	2.50937e+07	succinic.acid	Peat	-4.26913	Significant	2
575	succinic.acid - Media.BacteriaFungi _ Peat	-4.39025	Peat _ succinic.acid	45258_46_X.BF_62h_Peat_B.4 / succinic.acid	2023-11-28	46	46_X.BF	45258_46_X.BF_62h_Peat_B.4	45258_46_X.BF_62h_Peat_B.4_Coculture_X.BF_Media.BacteriaFungi_P	B.4	62h	62h	62	Coculture	Peat.7_X.BF_62h_P	Peat.7	Peat	X.BF	Media.BacteriaFungi	P	0.40295	AREA / TIC	IN	succinic.acid	1.1003e+06	TCA_Glycolysis	443364	6.04151	5.64676	-1.28818	-1.65439	-6955.33	-7674.5	succinic.acid - Peat	succinic.acid - Peat	2.50937e+07	succinic.acid	Peat	-4.51136	Significant	2
576	succinic.acid - Media.BacteriaFungi _ Peat	-4.39025	Peat _ succinic.acid	45258_33_X.BF_62h_Peat_B.3 / succinic.acid	2023-11-28	33	33_X.BF	45258_33_X.BF_62h_Peat_B.3	45258_33_X.BF_62h_Peat_B.3_Coculture_X.BF_Media.BacteriaFungi_P	B.3	62h	62h	62	Coculture	Peat.B4_X.BF_62h_P	Peat.B4	Peat	X.BF	Media.BacteriaFungi	P	0.605161	AREA / TIC	IN	succinic.acid	772125	TCA_Glycolysis	467260	5.88769	5.66956	-1.45506	-1.63089	-7006.85	-7671.05	succinic.acid - Peat	succinic.acid - Peat	2.50937e+07	succinic.acid	Peat	-5	Significant	2
577	succinic.acid - Media.BacteriaFungi _ Peat	-4.39025	Peat _ succinic.acid	45258_22_X.BF_62h_Peat_B.2 / succinic.acid	2023-11-28	22	22_X.BF	45258_22_X.BF_62h_Peat_B.2	45258_22_X.BF_62h_Peat_B.2_Coculture_X.BF_Media.BacteriaFungi_P	B.2	62h	62h	62	Coculture	Peat.B3_X.BF_62h_P	Peat.B3	Peat	X.BF	Media.BacteriaFungi	P	0.521365	AREA / TIC	IN	succinic.acid	1.41436e+06	TCA_Glycolysis	737398	6.15056	5.8677	-1.16987	-1.42658	-6906.02	-7632.09	succinic.acid - Peat	succinic.acid - Peat	2.50937e+07	succinic.acid	Peat	-4.1491	Significant	2
578	succinic.acid - Media.BacteriaFungi _ Peat	-4.39025	Peat _ succinic.acid	45258_34_X.BF_62h_Peat_B.3 / succinic.acid	2023-11-28	34	34_X.BF	45258_34_X.BF_62h_Peat_B.3	45258_34_X.BF_62h_Peat_B.3_Coculture_X.BF_Media.BacteriaFungi_P	B.3	62h	62h	62	Coculture	Peat.5_X.BF_62h_P	Peat.5	Peat	X.BF	Media.BacteriaFungi	P	0.564924	AREA / TIC	IN	succinic.acid	3.89623e+07	TCA_Glycolysis	22010745	7.59065	7.34263	0.392508	0.0942342	-1011.03	-4563.75	succinic.acid - Peat	succinic.acid - Peat	2.50937e+07	succinic.acid	Peat	0.634754	Significant	2
579	succinic.acid - Media.BacteriaFungi _ Peat	-4.39025	Peat _ succinic.acid	45258_45_X.BF_62h_Peat_B.4 / succinic.acid	2023-11-28	45	45_X.BF	45258_45_X.BF_62h_Peat_B.4	45258_45_X.BF_62h_Peat_B.4_Coculture_X.BF_Media.BacteriaFungi_P	B.4	62h	62h	62	Coculture	Peat.6_X.BF_62h_P	Peat.6	Peat	X.BF	Media.BacteriaFungi	P	0.529322	AREA / TIC	IN	succinic.acid	678034	TCA_Glycolysis	358898	5.83125	5.55497	-1.51629	-1.74904	-7021.63	-7686.68	succinic.acid - Peat	succinic.acid - Peat	2.50937e+07	succinic.acid	Peat	-5	Significant	2
580	succinic.acid - Media.BacteriaFungi _ Peat.A	-1.34438	Peat.A _ succinic.acid	45258_93_X.BF_62h_Peat.A_B.4 / succinic.acid	2023-11-28	93	93_X.BF	45258_93_X.BF_62h_Peat.A_B.4	45258_93_X.BF_62h_Peat.A_B.4_Coculture_X.BF_Media.BacteriaFungi_PA	B.4	62h	62h	62	Coculture	Peat.6_X.BF_62h_PA	Peat.6	Peat.A	X.BF	Media.BacteriaFungi	PA	0.443082	AREA / TIC	IN	succinic.acid	1.14031e+06	TCA_Glycolysis	505252	6.05702	5.70351	-1.27135	-1.59588	-6949.05	-7665.57	succinic.acid - Peat.A	succinic.acid - Peat.A	2.98724e+06	succinic.acid	Peat.A	-1.38938	Significant	2
581	succinic.acid - Media.BacteriaFungi _ Peat.A	-1.34438	Peat.A _ succinic.acid	45258_57_X.BF_62h_Peat.A_B.1 / succinic.acid	2023-11-28	57	57_X.BF	45258_57_X.BF_62h_Peat.A_B.1	45258_57_X.BF_62h_Peat.A_B.1_Coculture_X.BF_Media.BacteriaFungi_PA	B.1	62h	62h	62	Coculture	Peat.B1_X.BF_62h_PA	Peat.B1	Peat.A	X.BF	Media.BacteriaFungi	PA	0.619365	AREA / TIC	IN	succinic.acid	1.03454e+06	TCA_Glycolysis	640755	6.01474	5.80669	-1.31722	-1.48949	-6965.66	-7646.03	succinic.acid - Peat.A	succinic.acid - Peat.A	2.98724e+06	succinic.acid	Peat.A	-1.52983	Significant	2
582	succinic.acid - Media.BacteriaFungi _ Peat.A	-1.34438	Peat.A _ succinic.acid	45258_70_X.BF_62h_Peat.A_B.2 / succinic.acid	2023-11-28	70	70_X.BF	45258_70_X.BF_62h_Peat.A_B.2	45258_70_X.BF_62h_Peat.A_B.2_Coculture_X.BF_Media.BacteriaFungi_PA	B.2	62h	62h	62	Coculture	Peat.B3_X.BF_62h_PA	Peat.B3	Peat.A	X.BF	Media.BacteriaFungi	PA	0.439993	AREA / TIC	IN	succinic.acid	1.38102e+06	TCA_Glycolysis	607639	6.1402	5.78365	-1.18111	-1.51325	-6911.26	-7650.81	succinic.acid - Peat.A	succinic.acid - Peat.A	2.98724e+06	succinic.acid	Peat.A	-1.11308	Significant	2
583	succinic.acid - Media.BacteriaFungi _ Peat.A	-1.34438	Peat.A _ succinic.acid	45258_94_X.BF_62h_Peat.A_B.4 / succinic.acid	2023-11-28	94	94_X.BF	45258_94_X.BF_62h_Peat.A_B.4	45258_94_X.BF_62h_Peat.A_B.4_Coculture_X.BF_Media.BacteriaFungi_PA	B.4	62h	62h	62	Coculture	Peat.7_X.BF_62h_PA	Peat.7	Peat.A	X.BF	Media.BacteriaFungi	PA	0.376822	AREA / TIC	IN	succinic.acid	1.21372e+06	TCA_Glycolysis	457358	6.08412	5.66026	-1.24195	-1.64048	-6937.52	-7672.48	succinic.acid - Peat.A	succinic.acid - Peat.A	2.98724e+06	succinic.acid	Peat.A	-1.29937	Significant	2
584	succinic.acid - Media.BacteriaFungi _ Peat.A	-1.34438	Peat.A _ succinic.acid	45258_58_X.BF_62h_Peat.A_B.1 / succinic.acid	2023-11-28	58	58_X.BF	45258_58_X.BF_62h_Peat.A_B.1	45258_58_X.BF_62h_Peat.A_B.1_Coculture_X.BF_Media.BacteriaFungi_PA	B.1	62h	62h	62	Coculture	Peat.B2_X.BF_62h_PA	Peat.B2	Peat.A	X.BF	Media.BacteriaFungi	PA	0.463673	AREA / TIC	IN	succinic.acid	1.23903e+06	TCA_Glycolysis	574507	6.09308	5.75929	-1.23223	-1.53836	-6933.55	-7655.59	succinic.acid - Peat.A	succinic.acid - Peat.A	2.98724e+06	succinic.acid	Peat.A	-1.2696	Significant	2
585	succinic.acid - Media.BacteriaFungi _ Peat.A	-1.34438	Peat.A _ succinic.acid	45258_81_X.BF_62h_Peat.A_B.3 / succinic.acid	2023-11-28	81	81_X.BF	45258_81_X.BF_62h_Peat.A_B.3	45258_81_X.BF_62h_Peat.A_B.3_Coculture_X.BF_Media.BacteriaFungi_PA	B.3	62h	62h	62	Coculture	Peat.B4_X.BF_62h_PA	Peat.B4	Peat.A	X.BF	Media.BacteriaFungi	PA	0.530394	AREA / TIC	IN	succinic.acid	1.05115e+06	TCA_Glycolysis	557524	6.02166	5.74626	-1.30971	-1.5518	-6963.05	-7658.04	succinic.acid - Peat.A	succinic.acid - Peat.A	2.98724e+06	succinic.acid	Peat.A	-1.50684	Significant	2
586	succinic.acid - Media.BacteriaFungi _ Peat.A.BF	-0.447481	Peat.A.BF _ succinic.acid	45268_69_X.BF_62h_Peat.A.BF_B.2 / succinic.acid	2023-12-08	69	69_X.BF	45268_69_X.BF_62h_Peat.A.BF_B.2	45268_69_X.BF_62h_Peat.A.BF_B.2_Coculture_X.BF_Media.BacteriaFungi_PABF	B.2	62h	62h	62	Coculture	Peat.Plant2_X.BF_62h_PABF	Peat.Plant2	Peat.A.BF	X.BF	Media.BacteriaFungi	PABF	0.776857	AREA / TIC	IN	succinic.acid	8.89245e+07	TCA_Glycolysis	69081655	7.94902	7.83936	0.781318	0.606414	6832.99	2225.47	succinic.acid - Peat.A.BF	succinic.acid - Peat.A.BF	8.82774e+07	succinic.acid	Peat.A.BF	0.0105375	Non Significant	1
587	succinic.acid - Media.BacteriaFungi _ Peat.A.BF	-0.447481	Peat.A.BF _ succinic.acid	45268_58_X.BF_62h_Peat.A.BF_B.1 / succinic.acid	2023-12-08	58	58_X.BF	45268_58_X.BF_62h_Peat.A.BF_B.1	45268_58_X.BF_62h_Peat.A.BF_B.1_Coculture_X.BF_Media.BacteriaFungi_PABF	B.1	62h	62h	62	Coculture	Peat.Plant1_X.BF_62h_PABF	Peat.Plant1	Peat.A.BF	X.BF	Media.BacteriaFungi	PABF	0.944358	AREA / TIC	IN	succinic.acid	6.47358e+07	TCA_Glycolysis	61133728	7.81114	7.78628	0.631732	0.551681	3035.38	1079.11	succinic.acid - Peat.A.BF	succinic.acid - Peat.A.BF	8.82774e+07	succinic.acid	Peat.A.BF	-0.447481	Non Significant	1
588	succinic.acid - Media.BacteriaFungi _ Peat.A.BF	-0.447481	Peat.A.BF _ succinic.acid	45268_94_X.BF_62h_Peat.A.BF_B.4 / succinic.acid	2023-12-08	94	94_X.BF	45268_94_X.BF_62h_Peat.A.BF_B.4	45268_94_X.BF_62h_Peat.A.BF_B.4_Coculture_X.BF_Media.BacteriaFungi_PABF	B.4	62h	62h	62	Coculture	Peat.Plant4_X.BF_62h_PABF	Peat.Plant4	Peat.A.BF	X.BF	Media.BacteriaFungi	PABF	0.86843	AREA / TIC	IN	succinic.acid	5.03463e+07	TCA_Glycolysis	43722192	7.70197	7.6407	0.513284	0.401574	776.241	-1432.22	succinic.acid - Peat.A.BF	succinic.acid - Peat.A.BF	8.82774e+07	succinic.acid	Peat.A.BF	-0.810159	Non Significant	1
589	succinic.acid - Media.BacteriaFungi _ Peat.A.BF	-0.447481	Peat.A.BF _ succinic.acid	45268_70_X.BF_62h_Peat.A.BF_B.2 / succinic.acid	2023-12-08	70	70_X.BF	45268_70_X.BF_62h_Peat.A.BF_B.2	45268_70_X.BF_62h_Peat.A.BF_B.2_Coculture_X.BF_Media.BacteriaFungi_PABF	B.2	62h	62h	62	Coculture	Peat.Plant2_X.BF_62h_PABF	Peat.Plant2	Peat.A.BF	X.BF	Media.BacteriaFungi	PABF	0.933407	AREA / TIC	IN	succinic.acid	5.33738e+07	TCA_Glycolysis	49819506	7.72733	7.6974	0.540799	0.460035	1251.57	-552.785	succinic.acid - Peat.A.BF	succinic.acid - Peat.A.BF	8.82774e+07	succinic.acid	Peat.A.BF	-0.725911	Non Significant	1
590	succinic.acid - Media.BacteriaFungi _ Peat.A.BF	-0.447481	Peat.A.BF _ succinic.acid	45268_83_X.BF_62h_Peat.A.BF_B.3 / succinic.acid	2023-12-08	83	83_X.BF	45268_83_X.BF_62h_Peat.A.BF_B.3	45268_83_X.BF_62h_Peat.A.BF_B.3_Coculture_X.BF_Media.BacteriaFungi_PABF	B.3	62h	62h	62	Coculture	Peat.Plant3_X.BF_62h_PABF	Peat.Plant3	Peat.A.BF	X.BF	Media.BacteriaFungi	PABF	0.876632	AREA / TIC	IN	succinic.acid	9.71637e+07	TCA_Glycolysis	85176804	7.9875	7.93032	0.823069	0.700202	8126.54	4546.94	succinic.acid - Peat.A.BF	succinic.acid - Peat.A.BF	8.82774e+07	succinic.acid	Peat.A.BF	0.138374	Non Significant	1
591	succinic.acid - Media.BacteriaFungi _ Peat.A.BF	-0.447481	Peat.A.BF _ succinic.acid	45268_95_X.BF_62h_Peat.A.BF_B.4 / succinic.acid	2023-12-08	95	95_X.BF	45268_95_X.BF_62h_Peat.A.BF_B.4	45268_95_X.BF_62h_Peat.A.BF_B.4_Coculture_X.BF_Media.BacteriaFungi_PABF	B.4	62h	62h	62	Coculture	peat.Plant4_X.BF_62h_PABF	peat.Plant4	Peat.A.BF	X.BF	Media.BacteriaFungi	PABF	0.849196	AREA / TIC	IN	succinic.acid	8.99459e+07	TCA_Glycolysis	76381627	7.95398	7.88299	0.786699	0.651398	6993.34	3278.37	succinic.acid - Peat.A.BF	succinic.acid - Peat.A.BF	8.82774e+07	succinic.acid	Peat.A.BF	0.0270131	Non Significant	1
592	succinic.acid - Media.BacteriaFungi _ Peat.A.BF	-0.447481	Peat.A.BF _ succinic.acid	45268_82_X.BF_62h_Peat.A.BF_B.3 / succinic.acid	2023-12-08	82	82_X.BF	45268_82_X.BF_62h_Peat.A.BF_B.3	45268_82_X.BF_62h_Peat.A.BF_B.3_Coculture_X.BF_Media.BacteriaFungi_PABF	B.3	62h	62h	62	Coculture	Peat.Plant3_X.BF_62h_PABF	Peat.Plant3	Peat.A.BF	X.BF	Media.BacteriaFungi	PABF	0.898981	AREA / TIC	IN	succinic.acid	5.57399e+07	TCA_Glycolysis	50109148	7.74617	7.69992	0.561237	0.462631	1623.04	-511.009	succinic.acid - Peat.A.BF	succinic.acid - Peat.A.BF	8.82774e+07	succinic.acid	Peat.A.BF	-0.663333	Non Significant	1
611	Tryptophane_1Bz - Media.BacteriaFungi _ Peat	1.37745	Peat _ Tryptophane_1Bz	45258_45_X.BF_62h_Peat_B.4 / Tryptophane_1Bz	2023-11-28	45	45_X.BF	45258_45_X.BF_62h_Peat_B.4	45258_45_X.BF_62h_Peat_B.4_Coculture_X.BF_Media.BacteriaFungi_P	B.4	62h	62h	62	Coculture	Peat.6_X.BF_62h_P	Peat.6	Peat	X.BF	Media.BacteriaFungi	P	2.93534	AREA / TIC	OUT	Tryptophane_1Bz	557596	Amino_Acids	1636734	5.74632	6.21398	-0.24728	0.229199	-1310.91	-802.997	Tryptophane_1Bz - Peat	Tryptophane_1Bz - Peat	196856	Tryptophane_1Bz	Peat	1.50208	Significant	2
612	Tryptophane_1Bz - Media.BacteriaFungi _ Peat	1.37745	Peat _ Tryptophane_1Bz	45258_22_X.BF_62h_Peat_B.2 / Tryptophane_1Bz	2023-11-28	22	22_X.BF	45258_22_X.BF_62h_Peat_B.2	45258_22_X.BF_62h_Peat_B.2_Coculture_X.BF_Media.BacteriaFungi_P	B.2	62h	62h	62	Coculture	Peat.3_X.BF_62h_P	Peat.3	Peat	X.BF	Media.BacteriaFungi	P	0.59788	AREA / TIC	IN	Tryptophane_1Bz	470176	Amino_Acids	281109	5.67226	5.44888	-0.330426	-0.629806	-1352.03	-1293.16	Tryptophane_1Bz - Peat	Tryptophane_1Bz - Peat	196856	Tryptophane_1Bz	Peat	1.25606	Significant	2
613	Tryptophane_1Bz - Media.BacteriaFungi _ Peat	1.37745	Peat _ Tryptophane_1Bz	45258_33_X.BF_62h_Peat_B.3 / Tryptophane_1Bz	2023-11-28	33	33_X.BF	45258_33_X.BF_62h_Peat_B.3	45258_33_X.BF_62h_Peat_B.3_Coculture_X.BF_Media.BacteriaFungi_P	B.3	62h	62h	62	Coculture	Peat.4_X.BF_62h_P	Peat.4	Peat	X.BF	Media.BacteriaFungi	P	0.575037	AREA / TIC	IN	Tryptophane_1Bz	556345	Amino_Acids	319919	5.74534	5.50504	-0.248375	-0.566747	-1311.5	-1279.13	Tryptophane_1Bz - Peat	Tryptophane_1Bz - Peat	196856	Tryptophane_1Bz	Peat	1.49884	Significant	2
614	Tryptophane_1Bz - Media.BacteriaFungi _ Peat	1.37745	Peat _ Tryptophane_1Bz	45258_34_X.BF_62h_Peat_B.3 / Tryptophane_1Bz	2023-11-28	34	34_X.BF	45258_34_X.BF_62h_Peat_B.3	45258_34_X.BF_62h_Peat_B.3_Coculture_X.BF_Media.BacteriaFungi_P	B.3	62h	62h	62	Coculture	Peat.5_X.BF_62h_P	Peat.5	Peat	X.BF	Media.BacteriaFungi	P	0.859309	AREA / TIC	IN	Tryptophane_1Bz	724617	Amino_Acids	622670	5.86011	5.79426	-0.119529	-0.242034	-1232.37	-1169.66	Tryptophane_1Bz - Peat	Tryptophane_1Bz - Peat	196856	Tryptophane_1Bz	Peat	1.88007	Significant	2
615	Tryptophane_1Bz - Media.BacteriaFungi _ Peat	1.37745	Peat _ Tryptophane_1Bz	45258_46_X.BF_62h_Peat_B.4 / Tryptophane_1Bz	2023-11-28	46	46_X.BF	45258_46_X.BF_62h_Peat_B.4	45258_46_X.BF_62h_Peat_B.4_Coculture_X.BF_Media.BacteriaFungi_P	B.4	62h	62h	62	Coculture	Peat.7_X.BF_62h_P	Peat.7	Peat	X.BF	Media.BacteriaFungi	P	0.864098	AREA / TIC	IN	Tryptophane_1Bz	329222	Amino_Acids	284480	5.51749	5.45405	-0.504189	-0.623993	-1418.31	-1291.94	Tryptophane_1Bz - Peat	Tryptophane_1Bz - Peat	196856	Tryptophane_1Bz	Peat	0.741916	Significant	2
616	Tryptophane_1Bz - Media.BacteriaFungi _ Peat	1.37745	Peat _ Tryptophane_1Bz	45258_10_X.BF_62h_Peat_B.1 / Tryptophane_1Bz	2023-11-28	10	10_X.BF	45258_10_X.BF_62h_Peat_B.1	45258_10_X.BF_62h_Peat_B.1_Coculture_X.BF_Media.BacteriaFungi_P	B.1	62h	62h	62	Coculture	Peat.2_X.BF_62h_P	Peat.2	Peat	X.BF	Media.BacteriaFungi	P	0.706968	AREA / TIC	IN	Tryptophane_1Bz	84930.3	Amino_Acids	60043	4.92906	4.77846	-1.16482	-1.3825	-1533.19	-1373.1	Tryptophane_1Bz - Peat	Tryptophane_1Bz - Peat	196856	Tryptophane_1Bz	Peat	-1.21279	Significant	2
617	Tryptophane_1Bz - Media.BacteriaFungi _ Peat.A	0.619254	Peat.A _ Tryptophane_1Bz	45258_58_X.BF_62h_Peat.A_B.1 / Tryptophane_1Bz	2023-11-28	58	58_X.BF	45258_58_X.BF_62h_Peat.A_B.1	45258_58_X.BF_62h_Peat.A_B.1_Coculture_X.BF_Media.BacteriaFungi_PA	B.1	62h	62h	62	Coculture	Peat.A.2_X.BF_62h_PA	Peat.A.2	Peat.A	X.BF	Media.BacteriaFungi	PA	0.459326	AREA / TIC	IN	Tryptophane_1Bz	254360	Amino_Acids	116834	5.40545	5.06757	-0.629977	-1.05791	-1453.52	-1352.56	Tryptophane_1Bz - Peat.A	Tryptophane_1Bz - Peat.A	180913	Tryptophane_1Bz	Peat.A	0.491577	Non Significant	1
618	Tryptophane_1Bz - Media.BacteriaFungi _ Peat.A	0.619254	Peat.A _ Tryptophane_1Bz	45258_93_X.BF_62h_Peat.A_B.4 / Tryptophane_1Bz	2023-11-28	93	93_X.BF	45258_93_X.BF_62h_Peat.A_B.4	45258_93_X.BF_62h_Peat.A_B.4_Coculture_X.BF_Media.BacteriaFungi_PA	B.4	62h	62h	62	Coculture	Peat.A.6_X.BF_62h_PA	Peat.A.6	Peat.A	X.BF	Media.BacteriaFungi	PA	0.474147	AREA / TIC	IN	Tryptophane_1Bz	299745	Amino_Acids	142123	5.47675	5.15266	-0.549924	-0.96237	-1432.17	-1343.42	Tryptophane_1Bz - Peat.A	Tryptophane_1Bz - Peat.A	180913	Tryptophane_1Bz	Peat.A	0.728443	Non Significant	1
619	Tryptophane_1Bz - Media.BacteriaFungi _ Peat.A	0.619254	Peat.A _ Tryptophane_1Bz	45258_81_X.BF_62h_Peat.A_B.3 / Tryptophane_1Bz	2023-11-28	81	81_X.BF	45258_81_X.BF_62h_Peat.A_B.3	45258_81_X.BF_62h_Peat.A_B.3_Coculture_X.BF_Media.BacteriaFungi_PA	B.3	62h	62h	62	Coculture	Peat.A.4_X.BF_62h_PA	Peat.A.4	Peat.A	X.BF	Media.BacteriaFungi	PA	0.978763	AREA / TIC	IN	Tryptophane_1Bz	415727	Amino_Acids	406898	5.61881	5.60949	-0.390437	-0.449483	-1377.63	-1247.68	Tryptophane_1Bz - Peat.A	Tryptophane_1Bz - Peat.A	180913	Tryptophane_1Bz	Peat.A	1.20034	Non Significant	1
620	Tryptophane_1Bz - Media.BacteriaFungi _ Peat.A	0.619254	Peat.A _ Tryptophane_1Bz	45258_57_X.BF_62h_Peat.A_B.1 / Tryptophane_1Bz	2023-11-28	57	57_X.BF	45258_57_X.BF_62h_Peat.A_B.1	45258_57_X.BF_62h_Peat.A_B.1_Coculture_X.BF_Media.BacteriaFungi_PA	B.1	62h	62h	62	Coculture	Peat.A.1_X.BF_62h_PA	Peat.A.1	Peat.A	X.BF	Media.BacteriaFungi	PA	0.45819	AREA / TIC	IN	Tryptophane_1Bz	257640	Amino_Acids	118048	5.41101	5.07206	-0.623728	-1.05287	-1451.97	-1352.12	Tryptophane_1Bz - Peat.A	Tryptophane_1Bz - Peat.A	180913	Tryptophane_1Bz	Peat.A	0.510065	Non Significant	1
621	Tryptophane_1Bz - Media.BacteriaFungi _ Peat.A	0.619254	Peat.A _ Tryptophane_1Bz	45258_70_X.BF_62h_Peat.A_B.2 / Tryptophane_1Bz	2023-11-28	70	70_X.BF	45258_70_X.BF_62h_Peat.A_B.2	45258_70_X.BF_62h_Peat.A_B.2_Coculture_X.BF_Media.BacteriaFungi_PA	B.2	62h	62h	62	Coculture	Peat.A.3_X.BF_62h_PA	Peat.A.3	Peat.A	X.BF	Media.BacteriaFungi	PA	0.445126	AREA / TIC	IN	Tryptophane_1Bz	518884	Amino_Acids	230969	5.71507	5.36355	-0.282363	-0.725598	-1329.12	-1311.29	Tryptophane_1Bz - Peat.A	Tryptophane_1Bz - Peat.A	180913	Tryptophane_1Bz	Peat.A	1.52012	Non Significant	1
622	Tryptophane_1Bz - Media.BacteriaFungi _ Peat.A	0.619254	Peat.A _ Tryptophane_1Bz	45258_94_X.BF_62h_Peat.A_B.4 / Tryptophane_1Bz	2023-11-28	94	94_X.BF	45258_94_X.BF_62h_Peat.A_B.4	45258_94_X.BF_62h_Peat.A_B.4_Coculture_X.BF_Media.BacteriaFungi_PA	B.4	62h	62h	62	Coculture	Peat.A.7_X.BF_62h_PA	Peat.A.7	Peat.A	X.BF	Media.BacteriaFungi	PA	0.318169	AREA / TIC	IN	Tryptophane_1Bz	226876	Amino_Acids	72185	5.35579	4.85845	-0.685729	-1.2927	-1466.44	-1368.71	Tryptophane_1Bz - Peat.A	Tryptophane_1Bz - Peat.A	180913	Tryptophane_1Bz	Peat.A	0.326613	Non Significant	1
623	Tryptophane_1Bz - Media.BacteriaFungi _ Peat.A.BF	-0.386714	Peat.A.BF _ Tryptophane_1Bz	45268_69_X.BF_62h_Peat.A.BF_B.2 / Tryptophane_1Bz	2023-12-08	69	69_X.BF	45268_69_X.BF_62h_Peat.A.BF_B.2	45268_69_X.BF_62h_Peat.A.BF_B.2_Coculture_X.BF_Media.BacteriaFungi_PABF	B.2	62h	62h	62	Coculture	Peat.A.BF.Plant2_X.BF_62h_PABF	Peat.A.BF.Plant2	Peat.A.BF	X.BF	Media.BacteriaFungi	PABF	0.788639	AREA / TIC	IN	Tryptophane_1Bz	565384	Amino_Acids	445884	5.75234	5.64922	-0.240517	-0.40487	-1307.25	-1233.58	Tryptophane_1Bz - Peat.A.BF	Tryptophane_1Bz - Peat.A.BF	735300	Tryptophane_1Bz	Peat.A.BF	-0.379101	Non Significant	1
624	Tryptophane_1Bz - Media.BacteriaFungi _ Peat.A.BF	-0.386714	Peat.A.BF _ Tryptophane_1Bz	45268_83_X.BF_62h_Peat.A.BF_B.3 / Tryptophane_1Bz	2023-12-08	83	83_X.BF	45268_83_X.BF_62h_Peat.A.BF_B.3	45268_83_X.BF_62h_Peat.A.BF_B.3_Coculture_X.BF_Media.BacteriaFungi_PABF	B.3	62h	62h	62	Coculture	Peat.A.BF.Plant3_X.BF_62h_PABF	Peat.A.BF.Plant3	Peat.A.BF	X.BF	Media.BacteriaFungi	PABF	1.28367	AREA / TIC	IN	Tryptophane_1Bz	447779	Amino_Acids	574802	5.65106	5.75952	-0.354224	-0.281037	-1362.56	-1186.97	Tryptophane_1Bz - Peat.A.BF	Tryptophane_1Bz - Peat.A.BF	735300	Tryptophane_1Bz	Peat.A.BF	-0.715546	Non Significant	1
625	Tryptophane_1Bz - Media.BacteriaFungi _ Peat.A.BF	-0.386714	Peat.A.BF _ Tryptophane_1Bz	45268_70_X.BF_62h_Peat.A.BF_B.2 / Tryptophane_1Bz	2023-12-08	70	70_X.BF	45268_70_X.BF_62h_Peat.A.BF_B.2	45268_70_X.BF_62h_Peat.A.BF_B.2_Coculture_X.BF_Media.BacteriaFungi_PABF	B.2	62h	62h	62	Coculture	Peat.A.BF.Plant2_X.BF_62h_PABF	Peat.A.BF.Plant2	Peat.A.BF	X.BF	Media.BacteriaFungi	PABF	1.7972	AREA / TIC	IN	Tryptophane_1Bz	553055	Amino_Acids	993948	5.74277	5.99736	-0.251267	-0.0140009	-1313.05	-1035.42	Tryptophane_1Bz - Peat.A.BF	Tryptophane_1Bz - Peat.A.BF	735300	Tryptophane_1Bz	Peat.A.BF	-0.41091	Non Significant	1
626	Tryptophane_1Bz - Media.BacteriaFungi _ Peat.A.BF	-0.386714	Peat.A.BF _ Tryptophane_1Bz	45268_95_X.BF_62h_Peat.A.BF_B.4 / Tryptophane_1Bz	2023-12-08	95	95_X.BF	45268_95_X.BF_62h_Peat.A.BF_B.4	45268_95_X.BF_62h_Peat.A.BF_B.4_Coculture_X.BF_Media.BacteriaFungi_PABF	B.4	62h	62h	62	Coculture	Peat.A.BF.Plant4_X.BF_62h_PABF	Peat.A.BF.Plant4	Peat.A.BF	X.BF	Media.BacteriaFungi	PABF	0.872545		IN	Tryptophane_1Bz	7.5701e+06	Amino_Acids	6605252	6.8791	6.81989	1.0245	0.909473	1986.83	993.519	Tryptophane_1Bz - Peat.A.BF	Tryptophane_1Bz - Peat.A.BF	735300	Tryptophane_1Bz	Peat.A.BF	3.36391	Non Significant	1
627	Tryptophane_1Bz - Media.BacteriaFungi _ Peat.A.BF	-0.386714	Peat.A.BF _ Tryptophane_1Bz	45268_82_X.BF_62h_Peat.A.BF_B.3 / Tryptophane_1Bz	2023-12-08	82	82_X.BF	45268_82_X.BF_62h_Peat.A.BF_B.3	45268_82_X.BF_62h_Peat.A.BF_B.3_Coculture_X.BF_Media.BacteriaFungi_PABF	B.3	62h	62h	62	Coculture	Peat.A.BF.Plant3_X.BF_62h_PABF	Peat.A.BF.Plant3	Peat.A.BF	X.BF	Media.BacteriaFungi	PABF	0.997486	AREA / TIC	IN	Tryptophane_1Bz	559449	Amino_Acids	558042	5.74776	5.74667	-0.245662	-0.295466	-1310.04	-1193.03	Tryptophane_1Bz - Peat.A.BF	Tryptophane_1Bz - Peat.A.BF	735300	Tryptophane_1Bz	Peat.A.BF	-0.394327	Non Significant	1
628	Tryptophane_1Bz - Media.BacteriaFungi _ Peat.A.BF	-0.386714	Peat.A.BF _ Tryptophane_1Bz	45268_94_X.BF_62h_Peat.A.BF_B.4 / Tryptophane_1Bz	2023-12-08	94	94_X.BF	45268_94_X.BF_62h_Peat.A.BF_B.4	45268_94_X.BF_62h_Peat.A.BF_B.4_Coculture_X.BF_Media.BacteriaFungi_PABF	B.4	62h	62h	62	Coculture	Peat.A.BF.Plant4_X.BF_62h_PABF	Peat.A.BF.Plant4	Peat.A.BF	X.BF	Media.BacteriaFungi	PABF	1.11964		IN	Tryptophane_1Bz	3.96704e+06	Amino_Acids	4441651	6.59847	6.64754	0.709427	0.715976	292.435	211.204	Tryptophane_1Bz - Peat.A.BF	Tryptophane_1Bz - Peat.A.BF	735300	Tryptophane_1Bz	Peat.A.BF	2.43166	Non Significant	1

## Sheet: Figure 3f
Figure 3f-g
	Number	Bio_rep	TREATMENT_1	ORGANISM	Length	Length_Log
1	1	B_1	Peat	Bacteria+Fungi-Media	9.601	0.982316
2	1	B_1	Peat	Bacteria+Fungi-Media	40.436	1.60677
3	1	B_1	Peat	Bacteria+Fungi-Media	3.132	0.495822
4	1	B_1	Peat	Bacteria+Fungi-Media	0.635	-0.197226
5	1	B_1	Peat	Bacteria+Fungi-Media	1.185	0.0737184
6	1	B_1	Peat	Bacteria+Fungi-Media	13.431	1.12811
7	1	B_1	Peat	Bacteria+Fungi-Media	5.916	0.772028
8	1	B_1	Peat	Bacteria+Fungi-Media	30.577	1.48539
9	1	B_1	Peat	Bacteria+Fungi-Media	1.145	0.0588055
10	1	B_1	Peat	Bacteria+Fungi-Media	1.552	0.190892
11	1	B_1	Peat	Bacteria+Fungi-Media	3.946	0.596157
12	1	B_1	Peat	Bacteria+Fungi-Media	1.176	0.0704073
13	1	B_1	Peat	Bacteria+Fungi-Media	41.562	1.6187
14	1	B_1	Peat	Bacteria+Fungi-Media	39.015	1.59123
15	1	B_1	Peat	Bacteria+Fungi-Media	17.678	1.24743
16	1	B_1	Peat	Bacteria+Fungi-Media	5.294	0.723784
17	1	B_1	Peat	Bacteria+Fungi-Media	4.336	0.637089
18	1	B_1	Peat	Bacteria+Fungi-Media	2.163	0.335057
19	1	B_1	Peat	Bacteria+Fungi-Media	44.938	1.65261
20	1	B_1	Peat	Bacteria+Fungi-Media	19.467	1.2893
21	1	B_1	Peat	Bacteria+Fungi-Media	0	NA
22	1	B_1	Peat	Bacteria+Fungi-Media	0	NA
23	1	B_1	Peat	Bacteria+Fungi-Media	0	NA
24	1	B_1	Peat	Bacteria+Fungi-Media	0	NA
25	1	B_1	Peat	Bacteria+Fungi-Media	0	NA
26	1	B_1	Peat	Bacteria+Fungi-Media	0	NA
27	1	B_1	Peat	Bacteria+Fungi-Media	0	NA
28	1	B_1	Peat	Bacteria+Fungi-Media	0	NA
29	1	B_1	Peat	Bacteria+Fungi-Media	0	NA
30	1	B_1	Peat	Bacteria+Fungi-Media	0	NA
31	1	B_1	Peat	Media-Media	5.457	0.736954
32	1	B_1	Peat	Media-Media	16.999	1.23042
33	1	B_1	Peat	Media-Media	2.502	0.398287
34	1	B_1	Peat	Media-Media	0.877	-0.0570004
35	1	B_1	Peat	Media-Media	4.913	0.691347
36	1	B_1	Peat	Media-Media	1.974	0.295347
37	1	B_1	Peat	Media-Media	10.963	1.03993
38	1	B_1	Peat	Media-Media	1.388	0.142389
39	1	B_1	Peat	Media-Media	23.96	1.37949
40	1	B_1	Peat	Media-Media	1.801	0.255514
41	1	B_1	Peat	Media-Media	2.617	0.417804
42	1	B_1	Peat	Media-Media	0.944	-0.025028
43	1	B_1	Peat	Media-Media	4.395	0.642959
44	1	B_1	Peat	Media-Media	1.116	0.0476642
45	1	B_1	Peat	Media-Media	4.587	0.661529
46	1	B_1	Peat	Media-Media	1.26	0.100371
47	1	B_1	Peat	Media-Media	0	NA
48	1	B_1	Peat	Media-Media	0	NA
49	1	B_1	Peat	Media-Media	0	NA
50	1	B_1	Peat	Media-Media	0	NA
51	1	B_1	Peat	Media-Media	0	NA
52	1	B_1	Peat	Media-Media	0	NA
53	1	B_1	Peat	Media-Media	0	NA
54	1	B_1	Peat	Media-Media	0	NA
55	1	B_1	Peat	Media-Media	0	NA
56	1	B_1	Peat	Media-Media	0	NA
57	1	B_1	Peat	Media-Media	0	NA
58	1	B_1	Peat	Media-Media	0	NA
59	1	B_1	Peat	Media-Media	0	NA
60	1	B_1	Peat	Media-Media	0	NA
61	1	B_1	Peat+Plant	Bacteria+Fungi-Media	0.826	-0.0830199
62	1	B_1	Peat+Plant	Bacteria+Fungi-Media	6.038	0.780893
63	1	B_1	Peat+Plant	Bacteria+Fungi-Media	67.787	1.83115
64	1	B_1	Peat+Plant	Bacteria+Fungi-Media	17.306	1.2382
65	1	B_1	Peat+Plant	Bacteria+Fungi-Media	48.018	1.6814
66	1	B_1	Peat+Plant	Bacteria+Fungi-Media	0.837	-0.0772745
67	1	B_1	Peat+Plant	Bacteria+Fungi-Media	32.887	1.51702
68	1	B_1	Peat+Plant	Bacteria+Fungi-Media	0.926	-0.033389
69	1	B_1	Peat+Plant	Bacteria+Fungi-Media	4.422	0.645619
70	1	B_1	Peat+Plant	Bacteria+Fungi-Media	57.377	1.75874
71	1	B_1	Peat+Plant	Bacteria+Fungi-Media	4.589	0.661718
72	1	B_1	Peat+Plant	Bacteria+Fungi-Media	1.983	0.297323
73	1	B_1	Peat+Plant	Bacteria+Fungi-Media	2.858	0.456062
74	1	B_1	Peat+Plant	Bacteria+Fungi-Media	2.693	0.430236
75	1	B_1	Peat+Plant	Bacteria+Fungi-Media	44.9	1.65225
76	1	B_1	Peat+Plant	Bacteria+Fungi-Media	0.588	-0.230623
77	1	B_1	Peat+Plant	Bacteria+Fungi-Media	45.291	1.65601
78	1	B_1	Peat+Plant	Bacteria+Fungi-Media	1.378	0.139249
79	1	B_1	Peat+Plant	Bacteria+Fungi-Media	0	NA
80	1	B_1	Peat+Plant	Bacteria+Fungi-Media	0	NA
81	1	B_1	Peat+Plant	Bacteria+Fungi-Media	0	NA
82	1	B_1	Peat+Plant	Bacteria+Fungi-Media	0	NA
83	1	B_1	Peat+Plant	Bacteria+Fungi-Media	0	NA
84	1	B_1	Peat+Plant	Bacteria+Fungi-Media	0	NA
85	1	B_1	Peat+Plant	Bacteria+Fungi-Media	0	NA
86	1	B_1	Peat+Plant	Bacteria+Fungi-Media	0	NA
87	1	B_1	Peat+Plant	Bacteria+Fungi-Media	0	NA
88	1	B_1	Peat+Plant	Bacteria+Fungi-Media	0	NA
89	1	B_1	Peat+Plant	Bacteria+Fungi-Media	0	NA
90	1	B_1	Peat+Plant	Bacteria+Fungi-Media	0	NA
91	1	B_1	Peat+Plant	Media-Media	18.085	1.25732
92	1	B_1	Peat+Plant	Media-Media	8.624	0.935709
93	1	B_1	Peat+Plant	Media-Media	13.009	1.11424
94	1	B_1	Peat+Plant	Media-Media	8.67	0.938019
95	1	B_1	Peat+Plant	Media-Media	8.542	0.93156
96	1	B_1	Peat+Plant	Media-Media	19.387	1.28751
97	1	B_1	Peat+Plant	Media-Media	15.411	1.18783
98	1	B_1	Peat+Plant	Media-Media	11.383	1.05626
99	1	B_1	Peat+Plant	Media-Media	23.472	1.37055
100	1	B_1	Peat+Plant	Media-Media	11.411	1.05732
101	1	B_1	Peat+Plant	Media-Media	12.935	1.11177
102	1	B_1	Peat+Plant	Media-Media	0.627	-0.202732
103	1	B_1	Peat+Plant	Media-Media	28.315	1.45202
104	1	B_1	Peat+Plant	Media-Media	5.946	0.774225
105	1	B_1	Peat+Plant	Media-Media	12.681	1.10315
106	1	B_1	Peat+Plant	Media-Media	0	NA
107	1	B_1	Peat+Plant	Media-Media	0	NA
108	1	B_1	Peat+Plant	Media-Media	0	NA
109	1	B_1	Peat+Plant	Media-Media	0	NA
110	1	B_1	Peat+Plant	Media-Media	0	NA
111	1	B_1	Peat+Plant	Media-Media	0	NA
112	1	B_1	Peat+Plant	Media-Media	0	NA
113	1	B_1	Peat+Plant	Media-Media	0	NA
114	1	B_1	Peat+Plant	Media-Media	0	NA
115	1	B_1	Peat+Plant	Media-Media	0	NA
116	1	B_1	Peat+Plant	Media-Media	0	NA
117	1	B_1	Peat+Plant	Media-Media	0	NA
118	1	B_1	Peat+Plant	Media-Media	0	NA
119	1	B_1	Peat+Plant	Media-Media	0	NA
120	1	B_1	Peat+Plant	Media-Media	0	NA
121	1	B_1	Peat+Plant+B+F	Bacteria+Fungi-Media	0.985	-0.00656377
122	1	B_1	Peat+Plant+B+F	Bacteria+Fungi-Media	1.652	0.21801
123	1	B_1	Peat+Plant+B+F	Bacteria+Fungi-Media	13.458	1.12898
124	1	B_1	Peat+Plant+B+F	Bacteria+Fungi-Media	18.617	1.26991
125	1	B_1	Peat+Plant+B+F	Bacteria+Fungi-Media	1.133	0.0542299
126	1	B_1	Peat+Plant+B+F	Bacteria+Fungi-Media	2.35	0.371068
127	1	B_1	Peat+Plant+B+F	Bacteria+Fungi-Media	4.833	0.684217
128	1	B_1	Peat+Plant+B+F	Bacteria+Fungi-Media	14.179	1.15165
129	1	B_1	Peat+Plant+B+F	Bacteria+Fungi-Media	31.15	1.49346
130	1	B_1	Peat+Plant+B+F	Bacteria+Fungi-Media	4.605	0.66323
131	1	B_1	Peat+Plant+B+F	Bacteria+Fungi-Media	0.778	-0.10902
132	1	B_1	Peat+Plant+B+F	Bacteria+Fungi-Media	2.938	0.468052
133	1	B_1	Peat+Plant+B+F	Bacteria+Fungi-Media	3.347	0.524656
134	1	B_1	Peat+Plant+B+F	Bacteria+Fungi-Media	0.828	-0.0819697
135	1	B_1	Peat+Plant+B+F	Bacteria+Fungi-Media	1.89	0.276462
136	1	B_1	Peat+Plant+B+F	Bacteria+Fungi-Media	0	NA
137	1	B_1	Peat+Plant+B+F	Bacteria+Fungi-Media	0	NA
138	1	B_1	Peat+Plant+B+F	Bacteria+Fungi-Media	0	NA
139	1	B_1	Peat+Plant+B+F	Bacteria+Fungi-Media	0	NA
140	1	B_1	Peat+Plant+B+F	Bacteria+Fungi-Media	0	NA
141	1	B_1	Peat+Plant+B+F	Bacteria+Fungi-Media	0	NA
142	1	B_1	Peat+Plant+B+F	Bacteria+Fungi-Media	0	NA
143	1	B_1	Peat+Plant+B+F	Bacteria+Fungi-Media	0	NA
144	1	B_1	Peat+Plant+B+F	Bacteria+Fungi-Media	0	NA
145	1	B_1	Peat+Plant+B+F	Bacteria+Fungi-Media	0	NA
146	1	B_1	Peat+Plant+B+F	Bacteria+Fungi-Media	0	NA
147	1	B_1	Peat+Plant+B+F	Bacteria+Fungi-Media	0	NA
148	1	B_1	Peat+Plant+B+F	Bacteria+Fungi-Media	0	NA
149	1	B_1	Peat+Plant+B+F	Bacteria+Fungi-Media	0	NA
150	1	B_1	Peat+Plant+B+F	Bacteria+Fungi-Media	0	NA
151	1	B_1	Peat+Plant+B+F	Media-Media	7.617	0.881784
152	1	B_1	Peat+Plant+B+F	Media-Media	32.341	1.50975
153	1	B_1	Peat+Plant+B+F	Media-Media	7.85	0.89487
154	1	B_1	Peat+Plant+B+F	Media-Media	10.254	1.01089
155	1	B_1	Peat+Plant+B+F	Media-Media	0.905	-0.0433514
156	1	B_1	Peat+Plant+B+F	Media-Media	0.753	-0.123205
157	1	B_1	Peat+Plant+B+F	Media-Media	1.36	0.133539
158	1	B_1	Peat+Plant+B+F	Media-Media	6.007	0.778658
159	1	B_1	Peat+Plant+B+F	Media-Media	1.333	0.12483
160	1	B_1	Peat+Plant+B+F	Media-Media	6.205	0.792742
161	1	B_1	Peat+Plant+B+F	Media-Media	0	NA
162	1	B_1	Peat+Plant+B+F	Media-Media	0	NA
163	1	B_1	Peat+Plant+B+F	Media-Media	0	NA
164	1	B_1	Peat+Plant+B+F	Media-Media	0	NA
165	1	B_1	Peat+Plant+B+F	Media-Media	0	NA
166	1	B_1	Peat+Plant+B+F	Media-Media	0	NA
167	1	B_1	Peat+Plant+B+F	Media-Media	0	NA
168	1	B_1	Peat+Plant+B+F	Media-Media	0	NA
169	1	B_1	Peat+Plant+B+F	Media-Media	0	NA
170	1	B_1	Peat+Plant+B+F	Media-Media	0	NA
171	1	B_1	Peat+Plant+B+F	Media-Media	0	NA
172	1	B_1	Peat+Plant+B+F	Media-Media	0	NA
173	1	B_1	Peat+Plant+B+F	Media-Media	0	NA
174	1	B_1	Peat+Plant+B+F	Media-Media	0	NA
175	1	B_1	Peat+Plant+B+F	Media-Media	0	NA
176	1	B_1	Peat+Plant+B+F	Media-Media	0	NA
177	1	B_1	Peat+Plant+B+F	Media-Media	0	NA
178	1	B_1	Peat+Plant+B+F	Media-Media	0	NA
179	1	B_1	Peat+Plant+B+F	Media-Media	0	NA
180	1	B_1	Peat+Plant+B+F	Media-Media	0	NA
181	2	B_2	Peat	Bacteria+Fungi-Media	18.097	1.25761
182	2	B_2	Peat	Bacteria+Fungi-Media	7.897	0.897462
183	2	B_2	Peat	Bacteria+Fungi-Media	14.606	1.16453
184	2	B_2	Peat	Bacteria+Fungi-Media	36.922	1.56729
185	2	B_2	Peat	Bacteria+Fungi-Media	25.14	1.40037
186	2	B_2	Peat	Bacteria+Fungi-Media	22.279	1.3479
187	2	B_2	Peat	Bacteria+Fungi-Media	28.935	1.46142
188	2	B_2	Peat	Bacteria+Fungi-Media	7.216	0.858297
189	2	B_2	Peat	Bacteria+Fungi-Media	48.866	1.68901
190	2	B_2	Peat	Bacteria+Fungi-Media	16.605	1.22024
191	2	B_2	Peat	Bacteria+Fungi-Media	18.881	1.27602
192	2	B_2	Peat	Bacteria+Fungi-Media	15.55	1.19173
193	2	B_2	Peat	Bacteria+Fungi-Media	15.256	1.18344
194	2	B_2	Peat	Bacteria+Fungi-Media	9.543	0.979685
195	2	B_2	Peat	Bacteria+Fungi-Media	12.931	1.11163
196	2	B_2	Peat	Bacteria+Fungi-Media	34.559	1.53856
197	2	B_2	Peat	Bacteria+Fungi-Media	10.173	1.00745
198	2	B_2	Peat	Bacteria+Fungi-Media	13.032	1.11501
199	2	B_2	Peat	Bacteria+Fungi-Media	9.552	0.980094
200	2	B_2	Peat	Bacteria+Fungi-Media	16.922	1.22845
201	2	B_2	Peat	Bacteria+Fungi-Media	26.048	1.41577
202	2	B_2	Peat	Bacteria+Fungi-Media	19.406	1.28794
203	2	B_2	Peat	Bacteria+Fungi-Media	0.517	-0.286509
204	2	B_2	Peat	Bacteria+Fungi-Media	9.415	0.97382
205	2	B_2	Peat	Bacteria+Fungi-Media	9.879	0.994713
206	2	B_2	Peat	Bacteria+Fungi-Media	6.207	0.792882
207	2	B_2	Peat	Bacteria+Fungi-Media	0	NA
208	2	B_2	Peat	Bacteria+Fungi-Media	0	NA
209	2	B_2	Peat	Bacteria+Fungi-Media	0	NA
210	2	B_2	Peat	Bacteria+Fungi-Media	0	NA
211	2	B_2	Peat	Media-Media	8.887	0.948755
212	2	B_2	Peat	Media-Media	5.846	0.766859
213	2	B_2	Peat	Media-Media	5.036	0.702086
214	2	B_2	Peat	Media-Media	7.242	0.859859
215	2	B_2	Peat	Media-Media	38.015	1.57995
216	2	B_2	Peat	Media-Media	24.778	1.39407
217	2	B_2	Peat	Media-Media	3.448	0.537567
218	2	B_2	Peat	Media-Media	7.414	0.870053
219	2	B_2	Peat	Media-Media	7.59	0.880242
220	2	B_2	Peat	Media-Media	19.816	1.29702
221	2	B_2	Peat	Media-Media	28.908	1.46102
222	2	B_2	Peat	Media-Media	4.152	0.618257
223	2	B_2	Peat	Media-Media	42.191	1.62522
224	2	B_2	Peat	Media-Media	8.492	0.92901
225	2	B_2	Peat	Media-Media	2.699	0.431203
226	2	B_2	Peat	Media-Media	4.406	0.644044
227	2	B_2	Peat	Media-Media	48.285	1.68381
228	2	B_2	Peat	Media-Media	14.043	1.14746
229	2	B_2	Peat	Media-Media	8.906	0.949683
230	2	B_2	Peat	Media-Media	17.874	1.25222
231	2	B_2	Peat	Media-Media	3.802	0.580012
232	2	B_2	Peat	Media-Media	3.286	0.516668
233	2	B_2	Peat	Media-Media	4.052	0.607669
234	2	B_2	Peat	Media-Media	0	NA
[truncated: 126 more rows]

## Sheet: Figure 3g
Figure 3f-g
[truncated: 231 more rows]

[truncated: 10 more sheets: Figure 4b-c, Figure 4d, Figure 5b, Figure S2a, Figure S2b, Figure S2c, Figure S3b, Figure S3c, Figure S4b, Figure S4c]
